# Supplementary material for: A Comparison of the Transcriptomes of Cowpeas in Response to Two Different Ionizing Radiations
Source: Plants (Basel). 2021 Mar 17;10(3):567. doi: 10.3390/plants10030567 (PMC8002818; doi:10.3390/plants10030567)
Supplement: Supplementary file 1 [file plants-10-00567-s001.zip › Table S1.xlsx]

## Sheet: Raw sequencing data
Table S1. Read statistics for RNA sequencing of cowpea exposed to gamma-rays and proton beams.
Sample ID	Raw sequencing data		Pre-processing								Read mapping
			Trimming low-quality bases (High quality base was upper than phred score(Q) 20)				Trimming short read length (a minimum length is 25 bp)
	Num. of reads	Total length(bp)	Num. of reads	Total length(bp)	Avg.length(bp)	*Trimmed/Raw(%)	Num. of reads	Total length(bp)	Avg. length(bp)	*Trimmed/Raw(%)	Reads (ea)	Mapping rate (%)
Control_1	11164556	1127620156	11164556	942334329	84.4	0.8357	10142538	912939616	90.01	0.8096	9460731	0.9328
	11164556	1127620156	11164556	951447041	85.22	0.8438	10142538	928128175	91.51	0.8231	9474996	0.9342
Control_2	13467708	1360238508	13467708	1170285360	86.9	0.8604	12283000	1131487841	92.12	0.8318	10960458	0.8923
	13467708	1360238508	13467708	1156983379	85.91	0.8506	12283000	1131270351	92.1	0.8317	10982847	0.8942
Control_3	13422459	1355668359	13422459	1154293393	86	0.8515	12316607	1122175217	91.11	0.8278	11236635	0.9123
	13422459	1355668359	13422459	1162860350	86.64	0.8578	12316607	1136608912	92.28	0.8384	11250949	0.9135
G_100Gy_1	14639193	1478558493	14639193	1233632869	84.27	0.8343	13135881	1187421065	90.4	0.8031	11952052	0.9099
	14639193	1478558493	14639193	1212836696	82.85	0.8203	13135881	1180426473	89.86	0.7984	11974123	0.9116
G_100Gy_2	13163222	1329485422	13163222	1124991748	85.46	0.8462	11814374	1080557570	91.46	0.8128	10887607	0.9216
	13163222	1329485422	13163222	1088844838	82.72	0.819	11814374	1061247887	89.83	0.7982	10898092	0.9224
G_100Gy_3	15775302	1593305502	15775302	1341985716	85.07	0.8423	14111222	1286886925	91.2	0.8077	12905228	0.9145
	15775302	1593305502	15775302	1300829330	82.46	0.8164	14111222	1266177345	89.73	0.7947	12924450	0.9159
G_200Gy_1	13201330	1333334330	13201330	1124219069	85.16	0.8432	11810517	1077857994	91.26	0.8084	10697273	0.9057
	13201330	1333334330	13201330	1090536368	82.61	0.8179	11810517	1061521260	89.88	0.7961	10713365	0.9071
G_200Gy_2	12116679	1223784579	12116679	1023760096	84.49	0.8366	10748447	976910947	90.89	0.7983	9670944	0.8998
	12116679	1223784579	12116679	986298180	81.4	0.8059	10748447	958400360	89.17	0.7831	9688184	0.9014
G_200Gy_3	12516869	1264203769	12516869	1066087747	85.17	0.8433	11223241	1023022100	91.15	0.8092	10518101	0.9372
	12516869	1264203769	12516869	1038117192	82.94	0.8212	11223241	1010450088	90.03	0.7993	10530529	0.9383
G_300Gy_1	14543256	1468868856	14543256	1256186966	86.38	0.8552	13151465	1209499622	91.97	0.8234	11631759	0.8844
	14543256	1468868856	14543256	1218298047	83.77	0.8294	13151465	1189167595	90.42	0.8096	11662449	0.8868
G_300Gy_2	14074062	1421480262	14074062	1206423856	85.72	0.8487	12630855	1155402969	91.48	0.8128	11674298	0.9243
	14074062	1421480262	14074062	1171564243	83.24	0.8242	12630855	1141658093	90.39	0.8031	11693411	0.9258
G_300Gy_3	15580454	1573625854	15580454	1344739925	86.31	0.8545	14091014	1294943045	91.9	0.8229	12936591	0.9181
	15580454	1573625854	15580454	1316463169	84.49	0.8366	14091014	1285974667	91.26	0.8172	12964679	0.9201
P_100Gy_1	19005395	1919544895	19005395	1618417546	85.16	0.8431	16869957	1540811589	91.34	0.8027	15705454	0.931
	19005395	1919544895	19005395	1562085846	82.19	0.8138	16869957	1516938881	89.92	0.7903	15734834	0.9327
P_100Gy_2	13730840	1386814840	13730840	1157717681	84.32	0.8348	12368733	1115972132	90.23	0.8047	11345063	0.9172
	13730840	1386814840	13730840	1135506363	82.7	0.8188	12368733	1105615953	89.39	0.7972	11359906	0.9184
P_100Gy_3	16730972	1689828172	16730972	1397030376	83.5	0.8267	14704208	1330228003	90.47	0.7872	13630472	0.927
	16730972	1689828172	16730972	1353319644	80.89	0.8009	14704208	1313215193	89.31	0.7771	13650957	0.9284
P_200Gy_1	15719903	1587710203	15719903	1301117736	82.77	0.8195	13808360	1237707380	89.64	0.7796	12402748	0.8982
	15719903	1587710203	15719903	1247933987	79.39	0.786	13808360	1209992124	87.63	0.7621	12433273	0.9004
P_200Gy_2	16753804	1692134204	16753804	1401875330	83.68	0.8285	14987636	1345490049	89.77	0.7951	13753907	0.9177
	16753804	1692134204	16753804	1361153045	81.24	0.8044	14987636	1322647386	88.25	0.7816	13775319	0.9191
P_200Gy_3	15855587	1601414287	15855587	1331480480	83.98	0.8314	14202290	1278869668	90.05	0.7986	12848687	0.9047
	15855587	1601414287	15855587	1295370289	81.7	0.8089	14202290	1260174616	88.73	0.7869	12870419	0.9062
P_300Gy_1	12881375	1301018875	12881375	1075170283	83.47	0.8264	11449217	1027792910	89.77	0.79	10396744	0.9081
	12881375	1301018875	12881375	1047980267	81.36	0.8055	11449217	1016895804	88.82	0.7816	10410724	0.9093
P_300Gy_2	14320635	1446384135	14320635	1197001533	83.59	0.8276	12581432	1135522444	90.25	0.7851	11620806	0.9236
	14320635	1446384135	14320635	1147458444	80.13	0.7933	12581432	1112371027	88.41	0.7691	11635613	0.9248
P_300Gy_3	11366314	1147997714	11366314	954500924	83.98	0.8314	10091574	913444855	90.52	0.7957	9166499	0.9083
	11366314	1147997714	11366314	914961269	80.5	0.797	10091574	890115814	88.2	0.7754	9175260	0.9092
21ea	600059830	60606042830	600059830	50184100950	83.63	0.828	537045136	48483941945	90.28	0.8	491206436	0.9146
* Trimmed/raw: Total length of trimmed read / total length of raw read
