# Supplementary material for: A Comparison of the Transcriptomes of Cowpeas in Response to Two Different Ionizing Radiations
Source: Plants (Basel). 2021 Mar 17;10(3):567. doi: 10.3390/plants10030567 (PMC8002818; doi:10.3390/plants10030567)
Supplement: Supplementary file 1 [file plants-10-00567-s001.zip › Table S11.xlsx]

## Sheet: A(p_100Gy_vs_Control)
	Normalization																					Log2FoldChange						Annotation_Phytozome
Gene id	Control_1	Control_2	Control_3	p_100Gy_1	p_100Gy_2	p_100Gy_3	p_200Gy_1	p_200Gy_2	p_200Gy_3	p_300Gy_1	p_300Gy_2	p_300Gy_3	g_100Gy_1	g_100Gy_2	g_100Gy_3	g_200Gy_1	g_200Gy_2	g_200Gy_3	g_300Gy_1	g_300Gy_2	g_300Gy_3	p_100Gy_vs_Control	p_200Gy_vs_Control	p_300Gy_vs_Control	g_100Gy_vs_Control	g_200Gy_vs_Control	g_300Gy_vs_Control	Pfam	Panther	KOG	ec	KO	GO	Best-hit-arabi-name	arabi-symbol	arabi-defline
Vigun09g066000.1	292	281	235	120	97	139	284	225	176	121	94	220	389	301	344	234	271	441	662	325	385	-1.17857	-0.238163	-0.892846	0.355697	0.229384	0.765154	PF03105	PTHR10783,PTHR10783:SF44	KOG1161				AT5G20150.1	ATSPX1,SPX1	SPX domain gene 1
Vigun08g041700.1	151	104	62	48	40	51	92	108	72	60	67	77	98	92	74	93	92	57	103	85	97	-1.19068	-0.218212	-0.634286	-0.26622	-0.387205	-0.153934
Vigun03g001400.1	377	274	225	47	56	159	591	535	258	139	55	505	440	384	415	251	469	820	1057	411	715	-1.74113	0.660499	-0.324563	0.500005	0.814183	1.31749	PF00149	PTHR10161,PTHR10161:SF14	KOG2679	3.1.3.2,1.11.1.7	K14379	GO:0016787	AT3G17790.1	ATACP5,ATPAP17,PAP17	purple acid phosphatase 17
Vigun01g074400.1	700	672	656	237	183	319	661	622	345	254	211	623	818	569	750	520	724	923	1206	694	876	-1.45493	-0.3167	-0.898928	0.076018	0.0965898	0.453688	PF03009	PTHR22958,PTHR22958:SF10	KOG2421	3.1.4.46		GO:0008081,GO:0006629	AT3G02040.1	SRG3	senescence-related gene 3
Vigun03g376600.1	365	195	94	66	70	80	650	410	108	118	73	251	231	273	305	352	422	414	481	293	457	-1.60392	0.836982	-0.565093	0.305089	0.860401	0.912058	PF00892	PTHR31218,PTHR31218:SF30				GO:0016021,GO:0016020,GO:0022857	AT4G28040.4		nodulin MtN21 /EamA-like transporter family protein
Vigun11g209100.1	941	878	962	414	303	436	854	812	575	434	405	790	1085	837	1053	836	844	1117	1317	893	944	-1.27003	-0.312227	-0.771955	0.0965573	0.00784842	0.181325	PF07690	PTHR11662,PTHR11662:SF302	KOG2533	3.6.3.20	K13783	GO:0055085,GO:0016021	AT3G47420.1	ATPS3,PS3	phosphate starvation-induced gene 3

## Sheet: B(p_200Gy_vs_Control)
	Normalization																					Log2FoldChange						Annotation_Phytozome
Gene id	Control_1	Control_2	Control_3	p_100Gy_1	p_100Gy_2	p_100Gy_3	p_200Gy_1	p_200Gy_2	p_200Gy_3	p_300Gy_1	p_300Gy_2	p_300Gy_3	g_100Gy_1	g_100Gy_2	g_100Gy_3	g_200Gy_1	g_200Gy_2	g_200Gy_3	g_300Gy_1	g_300Gy_2	g_300Gy_3	p_100Gy_vs_Control	p_200Gy_vs_Control	p_300Gy_vs_Control	g_100Gy_vs_Control	g_200Gy_vs_Control	g_300Gy_vs_Control	Pfam	Panther	KOG	ec	KO	GO	Best-hit-arabi-name	arabi-symbol	arabi-defline
Vigun08g099600.1	265	293	217	215	172	176	136	112	118	184	179	183	290	216	223	161	164	183	150	147	101	-0.459431	-1.08121	-0.50361	-0.0900303	-0.607648	-0.961901		PTHR14791,PTHR14791:SF28					AT1G78170.1
Vigun01g050100.1	1078	916	940	677	673	749	378	528	501	531	608	487	944	863	794	863	766	705	716	691	563	-0.482722	-1.06001	-0.851308	-0.173284	-0.329426	-0.574878	PF00759	PTHR22298,PTHR22298:SF55		3.2.1.4		GO:0005975,GO:0004553	AT4G02290.1	AtGH9B13,GH9B13	glycosyl hydrolase 9B13
Vigun03g315300.2	205	145	260	147	174	267	34	68	85	193	179	109	160	162	160	74	72	75	56	138	112	-0.0517758	-1.70348	-0.34116	-0.338755	-1.46092	-0.995567		PTHR33595,PTHR33595:SF3					AT3G48510.1
Vigun07g192200.3	20316	19290	32541	23653	24104	18320	9481	10434	15031	15573	19052	11070	18723	21404	23366	18880	19096	15959	10229	14570	11513	-0.126782	-1.04581	-0.658862	-0.184341	-0.41973	-0.99047	PF00067	PTHR24298,PTHR24298:SF121	KOG0156	1.14.13.152		GO:0055114,GO:0020037,GO:0016705,GO:0005506	AT2G45550.1	CYP76C4	cytochrome P450, family 76, subfamily C, polypeptide 4
Vigun07g192200.2	20320	19292	32540	23672	24115	18323	9488	10437	15030	15567	19067	11092	18715	21398	23363	18888	19108	15960	10215	14553	11508	-0.126158	-1.04548	-0.658011	-0.184813	-0.419252	-0.992013	PF00067	PTHR24298,PTHR24298:SF121	KOG0156	1.14.13.152		GO:0055114,GO:0020037,GO:0016705,GO:0005506	AT2G45550.1	CYP76C4	cytochrome P450, family 76, subfamily C, polypeptide 4
Vigun07g192200.1	20307	19285	32538	23645	24092	18315	9477	10432	15025	15568	19046	11063	18720	21395	23356	18877	19094	15951	10226	14558	11508	-0.126995	-1.04597	-0.659169	-0.184498	-0.419716	-0.990945	PF00067	PTHR24298,PTHR24298:SF121	KOG0156	1.14.13.152		GO:0055114,GO:0020037,GO:0016705,GO:0005506	AT2G45550.1	CYP76C4	cytochrome P450, family 76, subfamily C, polypeptide 4
Vigun05g144000.1	15087	10585	21735	13334	13178	20335	7642	7581	5875	12818	15848	10207	13020	9974	13253	15907	16074	10846	5468	10088	8421	-0.0171243	-1.16797	-0.286321	-0.387234	-0.14656	-0.983466	PF00197	PTHR33107,PTHR33107:SF5				GO:0004866	AT1G73330.1	ATDR4,DR4	drought-repressed 4
Vigun04g090600.1	4846	5806	7340	6462	6011	6603	2802	3354	2797	3644	3603	2830	4135	4997	4421	5503	5559	4593	1689	3638	2146	0.0845519	-1.00684	-0.836169	-0.408721	-0.200603	-1.26745	PF00657	PTHR22835,PTHR22835:SF164		3.1.1.3		GO:0016788	AT5G33370.1		GDSL-like Lipase/Acylhydrolase superfamily protein
Vigun03g407100.2	180	122	231	149	116	145	82	80	78	156	156	77	139	126	147	119	129	107	104	128	114	-0.378309	-1.15488	-0.454847	-0.37523	-0.585613	-0.625863	PF03822,PF07714	PTHR24343,PTHR24343:SF143	KOG0583	2.7.11.1		GO:0007165,GO:0006468,GO:0004672	AT1G48260.1	CIPK17,SnRK3.21	CBL-interacting protein kinase 17
Vigun11g007200.1	2441	4936	7281	6283	7550	4961	1746	2329	2772	6725	3549	1370	3110	3414	3874	4353	4363	6527	1438	3084	2138	0.358579	-1.09797	-0.332056	-0.495365	0.056475	-1.13818
Vigun04g016500.2	99	81	190	124	121	169	68	57	52	92	80	65	112	94	108	160	139	106	51	80	71	0.156513	-1.06486	-0.651488	-0.236566	0.126394	-0.877092	PF00171	PTHR11699,PTHR11699:SF182		1.2.1.5		GO:0055114,GO:0016491,GO:0008152	AT3G24503.1	ALDH1A,ALDH2C4,REF1	aldehyde dehydrogenase 2C4
Vigun07g250600.2	133	89	98	48	51	82	34	58	64	63	78	67	142	103	117	139	98	85	60	113	75	-0.819656	-1.03212	-0.617928	0.183427	0.0133944	-0.367586	PF02984,PF00134	PTHR10177,PTHR10177:SF224				GO:0005634	AT1G70210.1	ATCYCD1;1,CYCD1;1	CYCLIN D1;1
Vigun04g016500.1	99	86	194	126	123	171	68	58	53	92	83	66	115	96	110	163	140	107	50	81	71	0.149533	-1.08333	-0.65565	-0.237821	0.116172	-0.909738	PF00171	PTHR11699,PTHR11699:SF182		1.2.1.5	K12355	GO:0055114,GO:0016491,GO:0008152	AT3G24503.1	ALDH1A,ALDH2C4,REF1	aldehyde dehydrogenase 2C4
Vigun03g407100.1	224	163	310	192	177	203	117	104	112	220	221	111	184	160	198	159	164	156	124	168	146	-0.286603	-1.06726	-0.338811	-0.36403	-0.543654	-0.674571	PF14531,PF03822	PTHR24343,PTHR24343:SF143	KOG0583	2.7.11.1	K07198	GO:0007165	AT3G17510.1	CIPK1,SnRK3.16	CBL-interacting protein kinase 1
Vigun11g114000.1	187	139	218	145	179	95	64	58	65	177	166	86	118	162	231	165	166	98	46	81	75	-0.377116	-1.54489	-0.343213	-0.0896713	-0.340747	-1.43165	PF01397,PF03936	PTHR31225,PTHR31225:SF5		4.2.3.105,4.2.3.106		GO:0016829,GO:0010333,GO:0008152,GO:0000287	AT3G25830.1	ATTPS-CIN,TPS-CIN	terpene synthase-like sequence-1,8-cineole
Vigun04g030200.1	174	106	147	85	97	89	51	57	66	64	128	46	96	83	117	98	96	83	83	82	56	-0.651705	-1.29136	-0.842964	-0.523272	-0.624026	-0.952832	PF00046	PTHR24326,PTHR24326:SF186				GO:0003677	AT3G18010.1	WOX1	WUSCHEL related homeobox 1
Vigun05g146200.1	10831	6976	12246	8394	7166	10791	4850	5378	4397	7693	10580	6702	9595	7576	8882	10557	11195	8523	6196	6558	6043	-0.189646	-1.03907	-0.267003	-0.206069	0.0106087	-0.677003	PF00197	PTHR33107,PTHR33107:SF5				GO:0004866	AT1G73260.1	ATKTI1,KTI1	kunitz trypsin inhibitor 1
Vigun05g143400.1	7457	5692	10853	8512	7185	10228	3599	3874	4010	6062	7003	5370	6458	5995	6268	7529	6446	5197	2882	3513	3318	0.111185	-1.0637	-0.380628	-0.358462	-0.324136	-1.30515	PF00197	PTHR33107,PTHR33107:SF5				GO:0004866	AT1G17860.1		Kunitz family trypsin and protease inhibitor protein
Vigun04g090300.1	3288	3428	4510	3837	3556	4428	1476	1904	1652	2215	2238	1644	2858	2994	2672	3565	3435	2821	1153	2562	1370	0.074481	-1.15779	-0.880536	-0.397249	-0.192968	-1.14267	PF00657	PTHR22835,PTHR22835:SF164		3.1.1.3		GO:0016788	AT5G33370.1		GDSL-like Lipase/Acylhydrolase superfamily protein
Vigun06g096400.1	419	456	296	243	244	248	174	191	212	216	206	205	368	322	256	206	216	202	171	206	237	-0.670901	-1.0204	-0.899722	-0.308407	-0.910258	-0.933665	PF00249	PTHR12802,PTHR12802:SF60					AT5G17300.1	RVE1	Homeodomain-like superfamily protein
Vigun11g105600.1	942	754	804	533	678	678	294	366	375	606	651	504	821	659	803	557	605	547	631	668	610	-0.404283	-1.27343	-0.506249	-0.131223	-0.548264	-0.389859	PF03330,PF01357	PTHR31692,PTHR31692:SF5					AT4G28250.1	ATEXPB3,ATHEXP BETA 1.6,EXPB3	expansin B3
Vigun05g145900.1	2289	1728	3356	2134	1917	2872	1156	1312	1022	1922	2636	1722	2006	1912	2175	2613	2859	1854	1004	1411	1315	-0.090654	-1.07888	-0.231505	-0.275085	-0.00915495	-0.983122	PF00197	PTHR33107,PTHR33107:SF5				GO:0004866	AT1G17860.1		Kunitz family trypsin and protease inhibitor protein
Vigun11g046000.1	1180	847	2104	1119	896	1945	674	759	358	1117	1656	810	1080	845	1171	1346	1493	671	404	804	772	-0.0606743	-1.20511	-0.204984	-0.416072	-0.234798	-1.06062	PF00704	PTHR11177,PTHR11177:SF170		3.2.1.14	K01183	GO:0005975,GO:0004553	AT5G24090.1	ATCHIA,CHIA	chitinase A
Vigun05g213200.1	124	106	137	89	79	84	53	63	62	82	101	73	99	118	88	107	102	106	91	100	84	-0.539436	-1.04198	-0.524884	-0.263815	-0.219953	-0.411517	PF02453	PTHR10994	KOG1792				AT2G20590.1		Reticulon family protein
Vigun05g143700.1	7929	5493	10408	6861	6941	9643	3609	3729	3083	5953	7885	5405	6242	5671	6631	9063	9031	6335	2562	5181	3675	-0.0235059	-1.19327	-0.308478	-0.361819	0.0357824	-1.06149	PF00197	PTHR33107,PTHR33107:SF5				GO:0004866	AT1G73260.1	ATKTI1,KTI1	kunitz trypsin inhibitor 1
Vigun11g016400.1	154	100	117	94	85	60	55	59	70	97	78	82	121	106	100	118	82	83	125	85	82	-0.624266	-1.01214	-0.519441	-0.17862	-0.384719	-0.343298	PF13469	PTHR11783,PTHR11783:SF89	KOG1584				AT5G07010.1	ATST2A,ST2A	sulfotransferase 2A
Vigun05g143300.1	15447	10764	22072	13419	13217	20190	7700	7481	5966	12836	15935	10336	13196	10005	13459	15850	16265	10888	5696	10224	8659	-0.0442205	-1.19111	-0.304109	-0.397328	-0.167097	-0.974068	PF00197	PTHR33107,PTHR33107:SF5				GO:0004866	AT1G73330.1	ATDR4,DR4	drought-repressed 4
Vigun04g063600.1	237	180	150	96	89	103	77	75	68	95	127	96	166	189	162	157	141	154	113	94	80	-0.975262	-1.36213	-0.838262	-0.1339	-0.328789	-0.984757	PF00067	PTHR24286,PTHR24286:SF8	KOG0157		K12640	GO:0055114,GO:0020037,GO:0016705,GO:0005506	AT3G30180.1	BR6OX2,CYP85A2	brassinosteroid-6-oxidase 2
Vigun05g154800.3	317	218	228	162	158	158	110	138	117	132	180	140	233	237	220	188	182	220	219	202	140	-0.674251	-1.0621	-0.757311	-0.146611	-0.37096	-0.442718		PTHR23328		6.3.2.19			AT3G27330.1		zinc finger (C3HC4-type RING finger) family protein
Vigun09g235300.1	70	106	306	163	235	148	38	45	87	91	89	41	102	73	154	64	51	30	21	68	39	0.182578	-1.50681	-1.1315	-0.553776	-1.72616	-1.90287	PF01112	PTHR10188,PTHR10188:SF13	KOG1592	3.5.1.1	K13051	GO:0016787	AT3G16150.1		N-terminal nucleophile aminohydrolases (Ntn hydrolases) superfamily protein
Vigun01g084600.1	277	149	467	235	283	386	122	158	152	311	364	187	308	169	280	248	241	206	213	238	147	0.0191999	-1.04513	-0.0506652	-0.238667	-0.360004	-0.578465	PF01150	PTHR11782,PTHR11782:SF50	KOG1385	3.6.1.5	K14641	GO:0016787	AT5G18280.1	APY2,ATAPY2	apyrase 2
Vigun09g132300.1	1717	2087	818	973	874	887	753	712	812	710	731	997	1503	1583	1342	1087	1055	1202	1559	1296	1477	-0.757741	-1.02102	-0.922789	-0.0618553	-0.467015	-0.0933191	PF03330,PF01357	PTHR31867,PTHR31867:SF22					AT2G40610.1	ATEXP8,ATEXPA8,ATHEXP ALPHA 1.11,EXP8,EXPA8	expansin A8
Vigun01g103900.1	179	128	133	99	89	117	61	77	71	96	120	68	146	137	131	140	126	133	121	131	104	-0.530373	-1.07692	-0.628978	-0.0878817	-0.140755	-0.308885	PF02984,PF00134	PTHR10177,PTHR10177:SF247	KOG0653		K02220	GO:0005634	AT5G06150.1	CYC1BAT,CYCB1;2	Cyclin family protein
Vigun01g103900.2	177	128	132	99	87	116	61	77	71	95	120	67	146	136	130	138	126	133	121	132	102	-0.531682	-1.06886	-0.629698	-0.0834985	-0.137482	-0.301133	PF02984,PF00134	PTHR10177,PTHR10177:SF247	KOG0653		K02220	GO:0005634	AT5G06150.1	CYC1BAT,CYCB1;2	Cyclin family protein
Vigun07g210300.1	116	95	160	123	108	160	42	89	49	95	59	46	164	109	138	188	153	132	40	161	54	0.074432	-1.05199	-0.90011	0.146979	0.347023	-0.540205	PF00394,PF07732,PF07731	PTHR11709,PTHR11709:SF94		1.10.3.2	K05909	GO:0055114,GO:0016491,GO:0005507	AT5G48100.1	ATLAC15,LAC15,TT10	Laccase/Diphenol oxidase family protein
Vigun04g090400.1	3861	4178	5518	4794	4407	5104	1923	2475	2003	2710	2721	2115	3270	3758	3275	4255	4210	3360	1270	2981	1661	0.0775662	-1.08265	-0.845245	-0.395878	-0.197217	-1.19753	PF00657	PTHR22835,PTHR22835:SF164		3.1.1.3		GO:0016788	AT5G33370.1		GDSL-like Lipase/Acylhydrolase superfamily protein
Vigun06g133300.1	2072	1789	1124	861	933	907	569	582	736	901	1069	895	1464	1478	1317	1023	965	1062	1098	1108	1081	-0.884071	-1.40172	-0.799249	-0.227186	-0.708791	-0.600922	PF13229	PTHR31375,PTHR31375:SF26		3.2.1.15			AT1G48100.1		Pectin lyase-like superfamily protein
Vigun01g081400.1	146	81	92	61	52	73	43	51	47	64	79	36	108	102	82	96	81	80	89	113	90	-0.78141	-1.17893	-0.844594	-0.137838	-0.314928	-0.132909	PF00293	PTHR12629,PTHR12629:SF11	KOG2839		K07766	GO:0016787	AT1G12880.1	atnudt12,NUDT12	nudix hydrolase homolog 12
Vigun06g133300.3	2069	1780	1123	854	930	905	566	579	735	901	1066	890	1458	1477	1312	1023	962	1056	1093	1110	1074	-0.886509	-1.40257	-0.799073	-0.227078	-0.708958	-0.601293	PF13229	PTHR31375,PTHR31375:SF26		3.2.1.15			AT1G48100.1		Pectin lyase-like superfamily protein
Vigun11g114100.1	172	138	227	143	172	98	46	55	53	139	129	70	123	166	231	174	149	87	37	68	51	-0.382738	-1.79668	-0.668226	-0.04555	-0.386893	-1.79059	PF01397,PF03936	PTHR31225,PTHR31225:SF5		4.2.3.105,4.2.3.106		GO:0016829,GO:0010333,GO:0008152,GO:0000287	AT4G16740.1	ATTPS03,TPS03	terpene synthase 03
Vigun11g114300.1	185	145	229	160	187	98	72	67	71	191	175	96	124	162	224	166	167	110	49	80	82	-0.330721	-1.41675	-0.276592	-0.133535	-0.340208	-1.40521	PF01397,PF03936	PTHR31225,PTHR31225:SF5		4.2.3.105,4.2.3.106		GO:0016829,GO:0010333,GO:0008152,GO:0000287	AT3G25830.1	ATTPS-CIN,TPS-CIN	terpene synthase-like sequence-1,8-cineole
Vigun02g196800.1	198	197	274	192	196	221	89	136	105	151	191	119	202	181	180	170	222	140	152	229	144	-0.134603	-1.0247	-0.538742	-0.250818	-0.332311	-0.351258		PTHR33312,PTHR33312:SF5					AT5G26230.1
Vigun03g399500.1	221	163	432	229	277	413	136	133	117	259	258	145	189	159	393	160	218	169	130	167	159	0.171992	-1.07708	-0.301059	-0.139107	-0.578643	-0.838739	PF09425,PF06200	PTHR33077			K13464		AT1G19180.1	JAZ1,TIFY10A	jasmonate-zim-domain protein 1
Vigun01g171000.1	194	114	175	139	105	159	40	92	73	115	116	84	181	141	174	234	181	105	81	183	92	-0.26204	-1.2408	-0.617943	0.0340934	0.102182	-0.44131	PF08880,PF08879	PTHR31602,PTHR31602:SF12				GO:0006355,GO:0005634,GO:0005524,GO:0032502,GO:0006351	AT3G52910.1	AtGRF4,GRF4	growth-regulating factor 4
Vigun08g204500.1	114	96	141	100	88	118	40	73	52	103	98	53	106	81	95	115	95	84	56	97	54	-0.194643	-1.07756	-0.471123	-0.309586	-0.253104	-0.766633	PF03492	PTHR31009,PTHR31009:SF15		2.1.1.278	K18848	GO:0008168	AT5G55250.1	IAMT1	IAA carboxylmethyltransferase 1
Vigun05g045800.1	115	112	154	128	98	134	38	58	59	94	73	48	94	102	91	102	102	96	20	98	44	-0.0819475	-1.2972	-0.825077	-0.406711	-0.341951	-1.23343	PF00657	PTHR22835,PTHR22835:SF164		3.1.1.3		GO:0016788	AT5G33370.1		GDSL-like Lipase/Acylhydrolase superfamily protein
Vigun02g175500.1	231	162	303	194	166	244	91	134	112	203	234	156	235	224	265	239	250	183	107	255	150	-0.20561	-1.0438	-0.23236	0.0564312	-0.0506194	-0.443304	PF08372,PF00168	PTHR10024,PTHR10024:SF225				GO:0005515	AT4G11610.1		C2 calcium/lipid-binding plant phosphoribosyltransferase family protein
Vigun05g144200.1	1867	1475	2982	2021	1909	3039	1070	969	820	1753	2279	1504	1551	1468	1671	2191	2182	1566	499	1073	892	0.140224	-1.14575	-0.192387	-0.431028	-0.0907658	-1.36002	PF00197	PTHR33107,PTHR33107:SF5				GO:0004866	AT1G73260.1	ATKTI1,KTI1	kunitz trypsin inhibitor 1
Vigun06g133300.2	2068	1779	1121	853	930	905	566	579	734	896	1065	890	1457	1475	1310	1023	962	1055	1093	1109	1073	-0.886497	-1.40315	-0.801278	-0.227808	-0.708821	-0.60163	PF13229	PTHR31375,PTHR31375:SF26		3.2.1.15			AT1G48100.1		Pectin lyase-like superfamily protein
Vigun11g007300.1	1763	3939	5769	5193	6090	3830	1342	1771	2251	5803	2814	803	2411	2367	3001	3337	3219	5353	1100	2367	1790	0.397773	-1.09677	-0.284245	-0.560354	0.0539644	-1.12565
Vigun05g146000.1	10979	7154	12708	8983	7869	11824	5033	5625	4507	8231	10817	6909	9886	7937	9410	11271	11497	8643	6218	6802	6153	-0.105008	-1.02407	-0.248737	-0.179492	0.0263839	-0.685762	PF00197	PTHR33107,PTHR33107:SF5				GO:0004866	AT1G73260.1	ATKTI1,KTI1	kunitz trypsin inhibitor 1
Vigun03g315300.1	200	140	252	141	171	262	33	67	84	189	174	105	158	159	157	74	71	73	55	134	110	-0.0453589	-1.68657	-0.340444	-0.322163	-1.43995	-0.986461		PTHR33595,PTHR33595:SF3					AT3G48510.1
Vigun09g157700.1	363	269	492	332	342	336	153	182	194	259	331	182	342	331	332	344	384	265	146	251	141	-0.152842	-1.08843	-0.541791	-0.160577	-0.178186	-1.06331	PF00676	PTHR11516,PTHR11516:SF33		1.2.1.25,1.2.4.4	K00166	GO:0016624,GO:0008152	AT1G21400.1		Thiamin diphosphate-binding fold (THDP-binding) superfamily protein
VigunL061000.1	181	184	222	147	138	158	90	100	97	125	150	124	156	203	167	191	187	161	97	156	100	-0.404037	-1.03212	-0.556642	-0.1584	-0.12335	-0.733571	PF00759	PTHR22298,PTHR22298:SF55		3.2.1.4		GO:0005975,GO:0004553	AT4G02290.1	AtGH9B13,GH9B13	glycosyl hydrolase 9B13
Vigun11g155800.1	707	663	535	427	421	423	247	300	272	389	332	309	599	611	530	535	457	332	368	466	370	-0.583284	-1.21811	-0.887908	-0.130915	-0.525171	-0.662284	PF03330,PF01357	PTHR31867,PTHR31867:SF29					AT2G39700.1	ATEXP4,ATEXPA4,ATHEXP ALPHA 1.6,EXPA4	expansin A4
Vigun11g067900.1	202	199	235	157	157	175	98	115	105	139	163	133	171	215	186	209	206	176	113	173	116	-0.378319	-1.00346	-0.550139	-0.154411	-0.104288	-0.666551	PF00759	PTHR22298,PTHR22298:SF55		3.2.1.4		GO:0005975,GO:0004553	AT4G02290.1	AtGH9B13,GH9B13	glycosyl hydrolase 9B13
Vigun11g067900.2	195	192	236	153	152	169	95	111	102	131	159	129	168	210	181	204	202	173	108	169	111	-0.390789	-1.01409	-0.569866	-0.153561	-0.104118	-0.681452	PF00759	PTHR22298,PTHR22298:SF55		3.2.1.4		GO:0005975,GO:0004553	AT4G02290.1	AtGH9B13,GH9B13	glycosyl hydrolase 9B13
Vigun11g067900.3	188	187	227	149	144	164	91	104	99	126	155	127	159	204	172	195	193	164	100	162	104	-0.396556	-1.02911	-0.560737	-0.167996	-0.120275	-0.715037	PF00759	PTHR22298,PTHR22298:SF55		3.2.1.4		GO:0005975,GO:0004553	AT4G02290.1	AtGH9B13,GH9B13	glycosyl hydrolase 9B13
Vigun01g186200.1	109	89	126	89	65	83	34	60	47	67	74	49	124	81	101	108	111	80	54	123	70	-0.450993	-1.19406	-0.765523	-0.081937	-0.114148	-0.392276	PF02362,PF06507	PTHR31384,PTHR31384:SF25			K14486	GO:0003677,GO:0009725,GO:0006355,GO:0005634	AT5G62000.1	ARF1-BP,ARF2,HSS,ORE14	auxin response factor 2
Vigun07g121700.1	1921	1788	1963	1498	1488	1470	757	1013	963	1193	1400	1103	1692	1900	1680	1845	1638	1566	1126	1481	1055	-0.348263	-1.0536	-0.617922	-0.105533	-0.16809	-0.631102	PF00759	PTHR22298,PTHR22298:SF55		3.2.1.4		GO:0005975,GO:0004553	AT4G02290.1	AtGH9B13,GH9B13	glycosyl hydrolase 9B13
Vigun07g107200.1	128	80	139	82	68	145	28	73	58	102	102	65	109	64	87	122	118	70	46	124	58	-0.23242	-1.11892	-0.369873	-0.414373	-0.160954	-0.608116	PF08458,PF05703	PTHR31351,PTHR31351:SF8					AT3G22810.1		Plant protein of unknown function (DUF828) with plant pleckstrin homology-like region
Vigun10g005800.1	169	131	202	153	160	245	62	92	96	116	153	79	154	130	188	178	152	93	86	113	97	0.155522	-1.00888	-0.528804	-0.0885469	-0.245338	-0.759725	PF00201	PTHR11926,PTHR11926:SF189	KOG1192	2.4.1.218	K08237	GO:0016758,GO:0008152	AT4G01070.1	GT72B1,UGT72B1	UDP-Glycosyltransferase superfamily protein
Vigun09g113800.1	3485	1979	3030	1903	1690	2132	993	1568	1206	2021	2229	1220	3099	2118	2851	2936	2788	2036	2234	3141	1678	-0.569316	-1.17329	-0.635282	-0.074363	-0.130422	-0.268303	PF00304	PTHR33147,PTHR33147:SF3					AT5G63660.1	LCR74,PDF2.5	Scorpion toxin-like knottin superfamily protein
Vigun10g067100.1	668	468	490	367	414	422	224	284	253	334	399	340	513	502	457	419	380	300	327	436	332	-0.434866	-1.09674	-0.599731	-0.144255	-0.567071	-0.570511	PF03330,PF01357	PTHR31867,PTHR31867:SF9					AT2G39700.1	ATEXP4,ATEXPA4,ATHEXP ALPHA 1.6,EXPA4	expansin A4
Vigun04g004600.1	721	805	1127	713	788	831	279	358	496	462	480	464	666	625	590	478	436	277	366	437	404	-0.186001	-1.22716	-0.916877	-0.49571	-1.1557	-1.13593	PF00642	PTHR14493	KOG1595			GO:0046872	AT2G19810.1		CCCH-type zinc finger family protein

## Sheet: C(p_300Gy_vs_Control)
	Normalization																					Log2FoldChange						Annotation_Phytozome
Gene id	Control_1	Control_2	Control_3	p_100Gy_1	p_100Gy_2	p_100Gy_3	p_200Gy_1	p_200Gy_2	p_200Gy_3	p_300Gy_1	p_300Gy_2	p_300Gy_3	g_100Gy_1	g_100Gy_2	g_100Gy_3	g_200Gy_1	g_200Gy_2	g_200Gy_3	g_300Gy_1	g_300Gy_2	g_300Gy_3	p_100Gy_vs_Control	p_200Gy_vs_Control	p_300Gy_vs_Control	g_100Gy_vs_Control	g_200Gy_vs_Control	g_300Gy_vs_Control	Pfam	Panther	KOG	ec	KO	GO	Best-hit-arabi-name	arabi-symbol	arabi-defline
Vigun08g140800.2	796	915	505	473	455	496	454	391	430	295	334	299	618	666	622	387	403	451	453	446	530	-0.638211	-0.798031	-1.25488	-0.217526	-0.83595	-0.633682		PTHR12802,PTHR12802:SF60					AT5G17300.1	RVE1	Homeodomain-like superfamily protein
Vigun08g140800.1	827	967	524	501	480	516	472	407	451	308	342	318	649	702	646	404	426	473	463	465	550	-0.630354	-0.800538	-1.25975	-0.214557	-0.829796	-0.647913	PF00249	PTHR12802,PTHR12802:SF60	KOG0048				AT5G17300.1	RVE1	Homeodomain-like superfamily protein
Vigun08g136800.1	196	152	240	131	153	207	74	111	140	108	77	50	153	112	128	70	66	85	128	99	110	-0.258542	-0.856641	-1.32302	-0.582767	-1.41827	-0.802679	PF13855,PF00069	PTHR27003,PTHR27003:SF36	KOG1187	2.7.11.1		GO:0005515,GO:0006468,GO:0005524,GO:0004672	AT1G06840.1		Leucine-rich repeat protein kinase family protein
Vigun03g431500.1	826	479	554	478	395	429	347	379	368	246	191	172	552	426	422	334	380	380	403	419	392	-0.514089	-0.764925	-1.61113	-0.409538	-0.764768	-0.616362	PF01738	PTHR17630,PTHR17630:SF48	KOG3043			GO:0016787	AT3G23600.1		alpha/beta-Hydrolases superfamily protein
Vigun02g125600.1	166	245	314	256	229	244	67	140	186	112	131	99	225	199	213	151	129	132	94	137	116	0.00617879	-0.885934	-1.08587	-0.186172	-0.816625	-1.0637	PF01486,PF00319	PTHR11945,PTHR11945:SF173	KOG0014		K09264	GO:0006355,GO:0005634,GO:0003700,GO:0046983,GO:0003677	AT3G54340.1	AP3,ATAP3	K-box region and MADS-box transcription factor family protein
Vigun07g078900.4	1247	1460	822	996	774	681	983	838	917	589	539	592	1048	1142	1094	863	931	1024	940	935	1018	-0.525737	-0.365949	-1.03802	-0.104302	-0.324775	-0.286765	PF00249	PTHR12802,PTHR12802:SF52	KOG0724				AT3G09600.1		Homeodomain-like superfamily protein
Vigun11g037700.1	1658	1202	1507	1266	1071	1129	762	1121	1065	729	541	452	1251	1180	1117	812	855	1025	924	1291	995	-0.333093	-0.566956	-1.3426	-0.299346	-0.698176	-0.443974	PF00332	PTHR32227,PTHR32227:SF93		3.2.1.39		GO:0005975,GO:0004553	AT4G16260.1		Glycosyl hydrolase superfamily protein
Vigun07g117400.1	228	166	154	142	124	137	80	100	121	69	106	59	163	161	181	139	165	153	175	152	99	-0.444773	-0.865323	-1.22886	-0.121422	-0.262926	-0.363608	PF12171	PTHR10593,PTHR10593:SF34					AT3G50700.1	AtIDD2,IDD2	indeterminate(ID)-domain 2
Vigun11g037800.1	1775	1255	1576	1324	1131	1184	783	1187	1126	766	579	480	1301	1250	1183	848	915	1076	982	1367	1026	-0.339772	-0.572873	-1.33563	-0.302609	-0.698041	-0.448664	PF00332	PTHR32227,PTHR32227:SF93		3.2.1.39		GO:0005975,GO:0004553	AT4G16260.1		Glycosyl hydrolase superfamily protein
Vigun08g081000.1	629	520	418	313	311	385	323	337	304	223	287	266	487	417	378	459	475	451	465	484	396	-0.634844	-0.699245	-1.01284	-0.289622	-0.177379	-0.220837	PF13178,PF00612	PTHR32295,PTHR32295:SF33				GO:0005515	AT3G49260.3	iqd21	IQ-domain 21
Vigun05g024400.1	1512	2363	1447	1477	1380	1191	1381	1124	1289	745	728	1078	1483	1508	1406	969	1141	977	1078	1010	1157	-0.39458	-0.487853	-1.06023	-0.275274	-0.785768	-0.713593	PF00643	PTHR31319,PTHR31319:SF10				GO:0008270,GO:0005622	AT3G02380.1	ATCOL2,COL2	CONSTANS-like 2
Vigun03g126500.1	3639	2253	1565	2024	1580	1835	1730	1920	1778	1233	981	1040	2534	2373	2016	1532	1926	1510	2132	1747	1496	-0.455311	-0.457847	-1.19604	-0.107165	-0.585907	-0.472146
Vigun10g147000.1	228	294	228	213	199	162	198	178	155	113	94	104	203	217	265	200	259	111	207	147	149	-0.386082	-0.497259	-1.27167	-0.131475	-0.396068	-0.576577	PF00847	PTHR31985,PTHR31985:SF15			K09286	GO:0006355,GO:0003700	AT1G01250.1		Integrase-type DNA-binding superfamily protein
Vigun08g103000.1	217	153	207	167	162	198	107	151	125	110	105	67	175	147	165	127	102	147	144	158	146	-0.127869	-0.589115	-1.03057	-0.242887	-0.617565	-0.36326	PF00069	PTHR24343,PTHR24343:SF207	KOG0583	2.7.11.1	K14498	GO:0006468,GO:0005524,GO:0004672	AT1G78290.3	SNRK2-8,SNRK2.8,SRK2C	Protein kinase superfamily protein
Vigun10g095200.1	215	122	189	151	121	154	119	125	116	85	72	75	168	118	121	92	119	82	152	103	117	-0.304901	-0.549966	-1.1835	-0.368358	-0.840792	-0.500429	PF00234	PTHR33076,PTHR33076:SF14					AT5G59320.1	LTP3	lipid transfer protein 3
Vigun09g062000.1	170	149	192	138	142	151	142	151	147	84	72	90	161	146	167	122	144	115	120	136	135	-0.246992	-0.220458	-1.05641	-0.111121	-0.425289	-0.388113		PTHR33237,PTHR33237:SF3					AT1G49000.1
Vigun04g178900.1	448	321	232	203	196	208	176	190	173	112	95	88	335	352	263	202	206	244	265	212	185	-0.722639	-0.892253	-1.76316	-0.0755473	-0.62043	-0.595445	PF00854	PTHR11654,PTHR11654:SF82	KOG1237			GO:0016020,GO:0006810,GO:0005215	AT5G14940.1		Major facilitator superfamily protein
Vigun11g146100.1	210	141	86	66	88	76	82	78	77	63	74	57	130	139	115	82	116	96	121	91	106	-0.926439	-0.886564	-1.17693	-0.188802	-0.571564	-0.462088	PF03094	PTHR31942,PTHR31942:SF23			K08472	GO:0016021,GO:0006952	AT1G61560.1	ATMLO6,MLO6	Seven transmembrane MLO family protein
Vigun03g215400.1	286	204	141	190	145	138	129	157	151	118	96	85	171	156	169	141	113	137	149	163	155	-0.418196	-0.528282	-1.07797	-0.347723	-0.690474	-0.43595	PF07059	PTHR31558,PTHR31558:SF3					AT1G59650.1	CW14	Protein of unknown function (DUF1336)
Vigun08g136100.5	244	205	320	178	203	271	101	144	180	142	113	75	201	149	156	92	96	125	182	136	152	-0.236112	-0.854792	-1.21962	-0.601564	-1.29484	-0.711299	PF08263,PF13855,PF00069	PTHR27003,PTHR27003:SF36	KOG1187	2.7.11.1,2.7.10.2,2.7.10.1		GO:0005515,GO:0006468,GO:0005524,GO:0004672	AT1G06840.1		Leucine-rich repeat protein kinase family protein
Vigun08g136100.4	242	204	317	177	202	270	100	143	180	141	111	73	201	147	155	92	94	124	181	134	150	-0.231764	-0.851423	-1.22832	-0.601445	-1.29816	-0.714261	PF08263,PF13855,PF00069	PTHR27003,PTHR27003:SF36	KOG1187	2.7.11.1,2.7.10.2,2.7.10.1		GO:0005515,GO:0006468,GO:0005524,GO:0004672	AT1G06840.1		Leucine-rich repeat protein kinase family protein
Vigun08g168400.1	1251	591	1219	862	844	1058	501	770	651	569	496	422	801	621	650	542	560	409	494	745	490	-0.146862	-0.671334	-1.04137	-0.56267	-1.01899	-0.823643
Vigun08g136100.2	244	205	322	179	206	272	102	145	181	145	114	75	202	149	158	92	96	127	182	137	153	-0.231006	-0.849757	-1.21305	-0.597129	-1.29202	-0.707268	PF08263,PF13855,PF00069	PTHR27003,PTHR27003:SF36	KOG1187	2.7.11.1,2.7.10.2,2.7.10.1		GO:0005515,GO:0006468,GO:0005524,GO:0004672	AT1G06840.1		Leucine-rich repeat protein kinase family protein
Vigun08g136100.1	243	204	321	178	205	271	102	145	181	143	113	74	202	149	158	92	95	127	182	136	153	-0.230355	-0.844666	-1.21969	-0.593305	-1.29254	-0.705144	PF08263,PF13855,PF00069	PTHR27003,PTHR27003:SF36	KOG1187	2.7.11.1,2.7.10.2,2.7.10.1		GO:0005515,GO:0006468,GO:0005524,GO:0004672	AT1G06840.1		Leucine-rich repeat protein kinase family protein
Vigun05g254400.1	150	129	95	76	108	98	105	98	80	62	51	57	128	108	118	50	99	77	75	75	93	-0.406794	-0.400153	-1.13693	-0.0788981	-0.729009	-0.624771	PF03081	PTHR12542,PTHR12542:SF17	KOG2344		K07195	GO:0006887,GO:0000145	AT5G59730.1	ATEXO70H7,EXO70H7	exocyst subunit exo70 family protein H7
Vigun09g060800.1	318	158	202	122	122	137	95	148	129	110	123	97	217	188	207	190	187	159	177	178	140	-0.827847	-0.868381	-1.03635	-0.146279	-0.337159	-0.452705	PF16135	PTHR31413,PTHR31413:SF4				GO:0007165	AT3G29575.4	AFP3	ABI five binding protein 3
Vigun08g136100.3	243	204	319	177	203	271	101	144	180	141	113	74	201	149	156	92	95	125	182	135	152	-0.234655	-0.849685	-1.22405	-0.596457	-1.29537	-0.709176	PF08263,PF13855,PF00069	PTHR27003,PTHR27003:SF36	KOG1187	2.7.11.1,2.7.10.2,2.7.10.1		GO:0005515,GO:0006468,GO:0005524,GO:0004672	AT1G06840.1		Leucine-rich repeat protein kinase family protein
Vigun09g060800.2	316	154	200	122	121	137	92	148	129	110	123	96	216	187	203	189	187	160	177	178	139	-0.817323	-0.85993	-1.02404	-0.144152	-0.321291	-0.439489	PF16135	PTHR31413,PTHR31413:SF4				GO:0007165	AT3G29575.3	AFP3	ABI five binding protein 3
Vigun04g135300.1	9892	15312	6245	8229	6530	5545	9291	9288	8054	3326	2451	4197	7830	10734	7576	5063	7131	3314	6526	5451	7094	-0.631215	-0.239811	-1.65671	-0.266768	-1.02	-0.721689
Vigun11g015600.2	464	566	306	322	365	319	361	339	392	228	197	187	462	378	435	340	322	422	499	381	401	-0.408311	-0.289501	-1.12651	-0.0656247	-0.300527	-0.0601811		PTHR33334,PTHR33334:SF2					AT3G12320.1
Vigun02g125600.3	153	233	301	239	216	227	63	129	175	103	124	96	204	185	202	144	119	124	87	130	109	-0.0111077	-0.905897	-1.09143	-0.217068	-0.827837	-1.07805	PF01486,PF00319	PTHR11945,PTHR11945:SF173	KOG0014			GO:0006355,GO:0005634,GO:0003700,GO:0046983,GO:0003677	AT3G54340.1	AP3,ATAP3	K-box region and MADS-box transcription factor family protein
Vigun11g015600.1	470	567	305	326	369	323	367	342	396	234	200	191	464	380	443	346	323	424	509	388	411	-0.398676	-0.279943	-1.10317	-0.0601995	-0.296887	-0.036079		PTHR33334,PTHR33334:SF2					AT3G12320.1
Vigun03g004000.1	306	279	304	209	189	207	145	154	176	152	132	148	227	228	230	223	198	216	257	184	205	-0.553886	-0.903971	-1.03866	-0.37456	-0.479397	-0.458441	PF00046	PTHR24326,PTHR24326:SF186				GO:0003677	AT3G18010.1	WOX1	WUSCHEL related homeobox 1
Vigun05g222300.1	348	373	308	271	236	335	188	201	182	148	156	188	331	315	276	298	217	132	182	210	204	-0.288204	-0.849237	-1.06502	-0.157946	-0.666563	-0.787074	PF00643	PTHR31717,PTHR31717:SF7				GO:0008270,GO:0005622	AT5G54470.1		B-box type zinc finger family protein
Vigun03g336800.1	974	1158	766	758	749	717	596	599	623	507	446	493	939	817	804	561	654	613	653	632	653	-0.381577	-0.672333	-1.00346	-0.179382	-0.664643	-0.580719	PF02701	PTHR31089,PTHR31089:SF4				GO:0006355,GO:0003677	AT3G47500.1	CDF3	cycling DOF factor 3
Vigun05g249200.1	269	270	140	154	155	152	199	180	142	123	94	104	210	207	173	111	172	169	171	178	251	-0.559009	-0.381888	-1.07998	-0.20167	-0.587847	-0.177773	PF12906	PTHR23012,PTHR23012:SF25		6.3.2.19		GO:0008270	AT5G60580.1		RING/U-box superfamily protein
Vigun05g249200.2	269	271	140	154	155	153	199	180	142	123	94	104	210	206	173	112	172	169	171	178	251	-0.558894	-0.381582	-1.08114	-0.204147	-0.585623	-0.178937	PF12906	PTHR23012,PTHR23012:SF25		6.3.2.19		GO:0008270	AT5G60580.1		RING/U-box superfamily protein
Vigun11g131400.1	453	686	560	450	427	459	352	362	423	285	299	261	555	546	565	358	429	298	396	362	452	-0.346316	-0.579718	-1.00781	-0.029048	-0.647389	-0.489103		PTHR33270,PTHR33270:SF3					AT2G27830.1
Vigun07g076900.1	345	242	214	208	177	235	183	186	181	125	103	78	250	173	169	135	140	189	201	169	176	-0.370827	-0.540313	-1.38138	-0.435095	-0.784947	-0.553849	PF00194	PTHR18952,PTHR18952:SF100	KOG0382	4.2.1.1	K01674		AT1G08080.1	ACA7,ATACA7	alpha carbonic anhydrase 7
Vigun05g073100.1	111	395	210	303	262	184	214	217	267	136	65	131	172	188	199	115	145	181	115	163	196	0.0639026	-0.036473	-1.1068	-0.358107	-0.700164	-0.594339	PF03105,PF07690	PTHR23510,PTHR23510:SF21	KOG2325			GO:0055085,GO:0016021	AT4G22990.1		Major Facilitator Superfamily with SPX (SYG1/Pho81/XPR1) domain-containing protein
Vigun05g073100.2	110	389	203	295	256	177	208	213	258	134	62	123	171	182	192	110	135	174	115	158	194	0.0539151	-0.0451194	-1.13327	-0.364051	-0.741668	-0.585833	PF03105,PF07690	PTHR23510,PTHR23510:SF21	KOG2325			GO:0055085,GO:0016021	AT4G22990.1		Major Facilitator Superfamily with SPX (SYG1/Pho81/XPR1) domain-containing protein
Vigun05g073100.3	110	389	203	295	256	177	208	213	258	134	62	123	171	183	192	110	135	174	115	158	194	0.0521039	-0.047244	-1.13427	-0.363629	-0.742669	-0.586834	PF03105,PF07690	PTHR23510,PTHR23510:SF21	KOG2325			GO:0055085,GO:0016021	AT4G22990.1		Major Facilitator Superfamily with SPX (SYG1/Pho81/XPR1) domain-containing protein
Vigun08g127400.1	327	336	368	242	274	246	283	243	266	167	152	181	254	242	267	211	203	112	163	234	219	-0.435298	-0.378957	-1.04497	-0.435047	-0.970207	-0.743815	PF00643	PTHR31717,PTHR31717:SF11				GO:0008270,GO:0005622	AT3G21150.1	BBX32	B-box 32
Vigun02g135800.1	142	118	74	58	55	73	72	64	67	42	30	57	85	104	110	92	96	73	121	74	104	-0.843156	-0.714286	-1.3678	-0.162551	-0.360908	-0.163674	PF01151	PTHR11157,PTHR11157:SF11	KOG3071	2.3.1.199		GO:0016021	AT4G36830.1	HOS3-1	GNS1/SUR4 membrane protein family
Vigun05g073100.4	78	318	164	233	225	142	171	172	216	110	52	107	134	138	165	94	115	141	75	117	157	0.0978473	-0.00411067	-1.05837	-0.357192	-0.684532	-0.681542	PF03105,PF07690	PTHR23510,PTHR23510:SF21	KOG2325			GO:0055085,GO:0016021	AT4G22990.1		Major Facilitator Superfamily with SPX (SYG1/Pho81/XPR1) domain-containing protein
Vigun03g081700.1	140	101	99	93	85	98	71	62	75	45	52	50	102	96	81	59	59	50	56	75	63	-0.293169	-0.71247	-1.20701	-0.280939	-1.02394	-0.812859	PF08659	PTHR24322,PTHR24322:SF552	KOG1014	1.1.1.330	K10251		AT1G24470.1	ATKCR2,KCR2	beta-ketoacyl reductase 2
Vigun02g125600.2	166	245	314	256	228	244	66	140	186	112	131	99	224	199	213	151	129	132	94	137	116	0.00445801	-0.889594	-1.08384	-0.188272	-0.816625	-1.06367	PF01486,PF00319	PTHR11945,PTHR11945:SF173	KOG0014		K09264	GO:0006355,GO:0005634,GO:0003700,GO:0046983,GO:0003677	AT3G54340.1	AP3,ATAP3	K-box region and MADS-box transcription factor family protein
Vigun03g081700.2	140	101	99	93	85	98	71	61	74	44	52	51	102	95	81	59	59	50	55	75	62	-0.295362	-0.719824	-1.20329	-0.28417	-1.02161	-0.817443	PF08659	PTHR24322,PTHR24322:SF552		1.1.1.330			AT1G67730.1	ATKCR1,KCR1,YBR159	beta-ketoacyl reductase 1
Vigun01g039600.1	268	244	244	155	181	201	127	115	161	109	77	104	241	210	187	136	148	123	155	184	150	-0.491337	-0.906494	-1.37695	-0.244475	-0.891629	-0.627748		PTHR33659
Vigun02g164400.1	114	238	78	146	144	112	167	143	150	75	44	61	149	118	117	79	98	122	132	128	156	-0.100853	0.0943649	-1.25785	-0.161236	-0.522866	-0.0502419	PF00551	PTHR10520,PTHR10520:SF7	KOG3076	3.5.1.10	K01433	GO:0016742,GO:0009058,GO:0008864,GO:0006189	AT4G17360.1		Formyl transferase
Vigun03g007600.1	133	100	81	73	77	85	56	81	60	71	50	25	124	65	84	63	64	59	73	95	68	-0.420976	-0.669502	-1.11111	-0.208111	-0.763444	-0.418626	PF03018	PTHR21495,PTHR21495:SF79					AT5G42655.1		Disease resistance-responsive (dirigent-like protein) family protein
Vigun05g250400.1	214	177	197	157	167	161	139	165	143	116	83	92	146	154	125	103	120	97	139	135	131	-0.276257	-0.395164	-1.01224	-0.466783	-0.873442	-0.53248	PF03094	PTHR31942,PTHR31942:SF23			K08472	GO:0016021,GO:0006952	AT1G61560.1	ATMLO6,MLO6	Seven transmembrane MLO family protein
Vigun10g164200.1	1940	722	651	721	533	740	657	622	599	555	548	457	828	856	739	841	1017	790	983	892	650	-0.73275	-0.818249	-1.0861	-0.451538	-0.32295	-0.391895	PF00190	PTHR31238,PTHR31238:SF2				GO:0045735	AT1G72610.1	ATGER1,GER1,GLP1	germin-like protein 1

## Sheet: BC
	Normalization																					Log2FoldChange						Annotation_Phytozome
Gene id	Control_1	Control_2	Control_3	p_100Gy_1	p_100Gy_2	p_100Gy_3	p_200Gy_1	p_200Gy_2	p_200Gy_3	p_300Gy_1	p_300Gy_2	p_300Gy_3	g_100Gy_1	g_100Gy_2	g_100Gy_3	g_200Gy_1	g_200Gy_2	g_200Gy_3	g_300Gy_1	g_300Gy_2	g_300Gy_3	p_100Gy_vs_Control	p_200Gy_vs_Control	p_300Gy_vs_Control	g_100Gy_vs_Control	g_200Gy_vs_Control	g_300Gy_vs_Control	Pfam	Panther	KOG	ec	KO	GO	Best-hit-arabi-name	arabi-symbol	arabi-defline
Vigun09g055300.1	176	92	197	92	82	137	34	83	73	59	55	32	131	124	111	88	96	73	62	134	65	-0.578513	-1.28944	-1.67186	-0.347716	-0.855629	-0.832177	PF03547	PTHR31752,PTHR31752:SF4			K13947	GO:0055085,GO:0016021	AT5G57090.1	AGR,AGR1,ATPIN2,EIR1,PIN2,WAV6	Auxin efflux carrier family protein
Vigun07g196100.1	385	181	236	191	179	207	71	153	98	165	116	84	224	181	184	240	229	174	100	262	140	-0.474738	-1.31413	-1.13006	-0.446099	-0.317077	-0.674191	PF13855	PTHR27000,PTHR27000:SF18				GO:0005515	AT3G25670.1		Leucine-rich repeat (LRR) family protein
Vigun11g168800.1	323	154	273	208	174	237	72	166	111	145	131	66	209	138	146	166	183	117	93	212	95	-0.273335	-1.10163	-1.13193	-0.604187	-0.684439	-0.903344	PF00182	PTHR22595,PTHR22595:SF61	KOG4742	3.2.1.14	K01183	GO:0016998,GO:0006032,GO:0004568	AT3G54420.1	ATCHITIV,ATEP3,CHIV,EP3	homolog of carrot EP3-3 chitinase
Vigun04g001700.1	206	110	171	80	84	113	45	75	58	64	42	38	166	120	152	77	110	73	71	107	86	-0.816947	-1.45102	-1.76799	-0.155479	-0.903856	-0.882814	PF02386	PTHR31064				GO:0055085,GO:0008324,GO:0006812	AT4G10310.1	ATHKT1,HKT1	high-affinity K+ transporter 1
Vigun04g008900.1	309	173	369	177	214	239	107	105	79	168	146	83	232	155	285	169	222	124	105	172	153	-0.434567	-1.54637	-1.09711	-0.339608	-0.726206	-0.986925	PF10604	PTHR33789,PTHR33789:SF3					AT2G25770.2		Polyketide cyclase/dehydrase and lipid transport superfamily protein
Vigun05g041000.1	236	337	173	122	137	141	119	106	123	129	123	103	255	246	200	166	153	147	113	130	126	-0.896675	-1.10124	-1.07248	-0.0874843	-0.677962	-1.01641	PF02701	PTHR31089,PTHR31089:SF4				GO:0006355,GO:0003677	AT5G39660.2	CDF2	cycling DOF factor 2
Vigun03g272400.1	691	333	326	456	270	394	205	199	223	232	196	211	339	417	373	311	328	304	307	206	180	-0.268575	-1.10801	-1.07806	-0.257939	-0.518375	-0.963634	PF12697	PTHR10992,PTHR10992:SF820	KOG4178				AT2G23620.1	ATMES1,MES1	methyl esterase 1
Vigun09g066100.1	410	353	422	307	312	387	100	193	148	199	158	91	433	280	326	389	334	246	122	326	160	-0.23504	-1.425	-1.40209	-0.188523	-0.290757	-0.96286	PF00847	PTHR31194,PTHR31194:SF13				GO:0006355,GO:0003700	AT1G15360.1	SHN1,WIN1	Integrase-type DNA-binding superfamily protein
Vigun06g125400.1	223	185	319	182	186	214	117	136	111	91	115	78	185	143	136	166	162	67	125	122	112	-0.322283	-1.00077	-1.35702	-0.649393	-0.881003	-1.02158	PF00847	PTHR31985,PTHR31985:SF15			K09286	GO:0006355,GO:0003700	AT1G01250.1		Integrase-type DNA-binding superfamily protein
Vigun08g169000.1	593	301	623	353	358	407	140	228	212	270	245	198	475	337	431	384	405	232	208	305	188	-0.439795	-1.38637	-1.08775	-0.287244	-0.57131	-1.11482		PTHR37389

## Sheet: AC
	Normalization																					Log2FoldChange						Annotation_Phytozome
Gene id	Control_1	Control_2	Control_3	p_100Gy_1	p_100Gy_2	p_100Gy_3	p_200Gy_1	p_200Gy_2	p_200Gy_3	p_300Gy_1	p_300Gy_2	p_300Gy_3	g_100Gy_1	g_100Gy_2	g_100Gy_3	g_200Gy_1	g_200Gy_2	g_200Gy_3	g_300Gy_1	g_300Gy_2	g_300Gy_3	p_100Gy_vs_Control	p_200Gy_vs_Control	p_300Gy_vs_Control	g_100Gy_vs_Control	g_200Gy_vs_Control	g_300Gy_vs_Control	Pfam	Panther	KOG	ec	KO	GO	Best-hit-arabi-name	arabi-symbol	arabi-defline
Vigun10g175400.1	1085	941	824	390	380	474	725	699	501	291	352	709	1126	897	939	800	883	1210	1246	937	1012	-1.19631	-0.566963	-1.07668	0.055302	0.021586	0.164859	PF06888	PTHR20889,PTHR20889:SF4	KOG3120	3.6.1.1,3.1.3.75	K13248	GO:0016791,GO:0008152	AT1G17710.1		Pyridoxal phosphate phosphatase-related protein
Vigun10g175500.1	652	570	492	227	238	304	458	427	326	168	195	441	709	522	578	431	500	746	810	529	587	-1.15717	-0.501927	-1.09252	0.0773821	-0.0317946	0.168123	PF06888	PTHR20889,PTHR20889:SF4	KOG3120	3.6.1.1,3.1.3.75	K13248	GO:0016791,GO:0008152	AT1G17710.1		Pyridoxal phosphate phosphatase-related protein
Vigun04g151300.2	204	155	49	63	56	52	81	75	73	40	42	41	90	106	95	70	96	101	76	67	98	-1.2502	-0.834521	-1.73436	-0.489397	-0.609474	-0.762095	PF03600	PTHR10283,PTHR10283:SF94	KOG2639			GO:0055085,GO:0016021	AT1G02260.1		Divalent ion symporter
Vigun04g151300.3	202	149	48	62	55	52	77	73	71	40	41	40	88	104	92	69	96	97	75	66	93	-1.23921	-0.840449	-1.7124	-0.484906	-0.600192	-0.771161	PF03600	PTHR10283,PTHR10283:SF94	KOG2639			GO:0055085,GO:0016021	AT1G02260.1		Divalent ion symporter
Vigun04g151300.1	202	149	48	62	55	52	78	74	71	40	42	40	88	104	92	69	96	96	75	66	93	-1.23921	-0.834066	-1.70671	-0.484906	-0.609021	-0.771161	PF03600	PTHR10283,PTHR10283:SF94	KOG2639			GO:0055085,GO:0016021	AT1G02260.1		Divalent ion symporter
Vigun04g151300.4	202	149	48	62	55	52	77	73	71	40	41	40	88	104	92	69	96	96	75	66	92	-1.23921	-0.840449	-1.7124	-0.484906	-0.609021	-0.773954	PF03600	PTHR10283,PTHR10283:SF94	KOG2639			GO:0055085,GO:0016021	AT1G02260.1		Divalent ion symporter
Vigun04g151300.5	202	149	48	62	55	52	77	73	71	40	41	40	88	104	92	69	96	96	75	66	92	-1.23921	-0.840449	-1.7124	-0.484906	-0.609021	-0.773954	PF03600	PTHR10283,PTHR10283:SF94	KOG2639			GO:0055085,GO:0016021	AT1G02260.1		Divalent ion symporter

## Sheet: ABC
	Normalization																					Log2FoldChange						Annotation_Phytozome
Gene id	Control_1	Control_2	Control_3	p_100Gy_1	p_100Gy_2	p_100Gy_3	p_200Gy_1	p_200Gy_2	p_200Gy_3	p_300Gy_1	p_300Gy_2	p_300Gy_3	g_100Gy_1	g_100Gy_2	g_100Gy_3	g_200Gy_1	g_200Gy_2	g_200Gy_3	g_300Gy_1	g_300Gy_2	g_300Gy_3	p_100Gy_vs_Control	p_200Gy_vs_Control	p_300Gy_vs_Control	g_100Gy_vs_Control	g_200Gy_vs_Control	g_300Gy_vs_Control	Pfam	Panther	KOG	ec	KO	GO	Best-hit-arabi-name	arabi-symbol	arabi-defline
Vigun07g240500.1	285	174	81	61	50	51	58	62	56	43	21	28	170	160	156	77	108	102	109	83	71	-1.72703	-1.61983	-2.54355	-0.14824	-0.912582	-1.03195	PF02727,PF02728,PF01179	PTHR10638,PTHR10638:SF35				GO:0016021,GO:0016020,GO:0022857	AT1G70260.1		nodulin MtN21 /EamA-like transporter family protein
