# Supplementary material for: A Comparison of the Transcriptomes of Cowpeas in Response to Two Different Ionizing Radiations
Source: Plants (Basel). 2021 Mar 17;10(3):567. doi: 10.3390/plants10030567 (PMC8002818; doi:10.3390/plants10030567)
Supplement: Supplementary file 1 [file plants-10-00567-s001.zip › Table S13.xlsx]

## Sheet: Cluster
	Cluster				Normalization																					Log2FoldChange						Annotation_Phytozome
Gene id	cluster	g_100Gy_vs_Control	g_200Gy_vs_Control	g_300Gy_vs_Control	Control_1	Control_2	Control_3	p_100Gy_1	p_100Gy_2	p_100Gy_3	p_200Gy_1	p_200Gy_2	p_200Gy_3	p_300Gy_1	p_300Gy_2	p_300Gy_3	g_100Gy_1	g_100Gy_2	g_100Gy_3	g_200Gy_1	g_200Gy_2	g_200Gy_3	g_300Gy_1	g_300Gy_2	g_300Gy_3	p_100Gy_vs_Control	p_200Gy_vs_Control	p_300Gy_vs_Control	g_100Gy_vs_Control	g_200Gy_vs_Control	g_300Gy_vs_Control	Pfam	Panther	KOG	ec	KO	GO	Best-hit-arabi-name	arabi-symbol	arabi-defline
Vigun08g093300.1	C6	-1.16	-0.23	0.22	43	209	452	813	1004	761	567	560	870	693	746	734	87	98	130	245	181	175	154	396	272	1.87219	1.50351	1.6249	-1.16022	-0.230993	0.222077	PF00173,PF00970,PF00175,PF03404,PF00174	PTHR19370,PTHR19370:SF100		1.7.1.1	K10534	GO:0055114,GO:0016491,GO:0030151,GO:0042128	AT1G77760.1	GNR1,NIA1,NR1	nitrate reductase 1
Vigun03g081700.2	C4	-0.28	-1.02	-0.82	140	101	99	93	85	98	71	61	74	44	52	51	102	95	81	59	59	50	55	75	62	-0.295362	-0.719824	-1.20329	-0.28417	-1.02161	-0.817443	PF08659	PTHR24322,PTHR24322:SF552		1.1.1.330			AT1G67730.1	ATKCR1,KCR1,YBR159	beta-ketoacyl reductase 1
Vigun03g081700.1	C4	-0.28	-1.02	-0.81	140	101	99	93	85	98	71	62	75	45	52	50	102	96	81	59	59	50	56	75	63	-0.293169	-0.71247	-1.20701	-0.280939	-1.02394	-0.812859	PF08659	PTHR24322,PTHR24322:SF552	KOG1014	1.1.1.330	K10251		AT1G24470.1	ATKCR2,KCR2	beta-ketoacyl reductase 2
Vigun04g135300.1	C4	-0.27	-1.02	-0.72	9892	15312	6245	8229	6530	5545	9291	9288	8054	3326	2451	4197	7830	10734	7576	5063	7131	3314	6526	5451	7094	-0.631215	-0.239811	-1.65671	-0.266768	-1.02	-0.721689
Vigun03g315300.2	C4	-0.34	-1.46	-1	205	145	260	147	174	267	34	68	85	193	179	109	160	162	160	74	72	75	56	138	112	-0.0517758	-1.70348	-0.34116	-0.338755	-1.46092	-0.995567		PTHR33595,PTHR33595:SF3					AT3G48510.1
Vigun03g315300.1	C4	-0.32	-1.44	-0.99	200	140	252	141	171	262	33	67	84	189	174	105	158	159	157	74	71	73	55	134	110	-0.0453589	-1.68657	-0.340444	-0.322163	-1.43995	-0.986461		PTHR33595,PTHR33595:SF3					AT3G48510.1
Vigun09g235300.1	C4	-0.55	-1.73	-1.9	70	106	306	163	235	148	38	45	87	91	89	41	102	73	154	64	51	30	21	68	39	0.182578	-1.50681	-1.1315	-0.553776	-1.72616	-1.90287	PF01112	PTHR10188,PTHR10188:SF13	KOG1592	3.5.1.1	K13051	GO:0016787	AT3G16150.1		N-terminal nucleophile aminohydrolases (Ntn hydrolases) superfamily protein
Vigun04g004600.1	C4	-0.5	-1.16	-1.14	721	805	1127	713	788	831	279	358	496	462	480	464	666	625	590	478	436	277	366	437	404	-0.186001	-1.22716	-0.916877	-0.49571	-1.1557	-1.13593	PF00642	PTHR14493	KOG1595			GO:0046872	AT2G19810.1		CCCH-type zinc finger family protein
Vigun01g050900.1	C4	-0.8	-1	-0.45	123	61	193	194	167	255	124	145	166	154	130	148	77	79	62	55	61	73	110	86	80	0.705608	0.203789	0.194764	-0.797977	-1.00048	-0.452907	PF00067	PTHR24286,PTHR24286:SF11	KOG0157			GO:0055114,GO:0020037,GO:0016705,GO:0005506	AT1G12740.1	CYP87A2	cytochrome P450, family 87, subfamily A, polypeptide 2
Vigun08g136800.1	C4	-0.58	-1.42	-0.8	196	152	240	131	153	207	74	111	140	108	77	50	153	112	128	70	66	85	128	99	110	-0.258542	-0.856641	-1.32302	-0.582767	-1.41827	-0.802679	PF13855,PF00069	PTHR27003,PTHR27003:SF36	KOG1187	2.7.11.1		GO:0005515,GO:0006468,GO:0005524,GO:0004672	AT1G06840.1		Leucine-rich repeat protein kinase family protein
Vigun08g136100.1	C4	-0.59	-1.29	-0.71	243	204	321	178	205	271	102	145	181	143	113	74	202	149	158	92	95	127	182	136	153	-0.230355	-0.844666	-1.21969	-0.593305	-1.29254	-0.705144	PF08263,PF13855,PF00069	PTHR27003,PTHR27003:SF36	KOG1187	2.7.11.1,2.7.10.2,2.7.10.1		GO:0005515,GO:0006468,GO:0005524,GO:0004672	AT1G06840.1		Leucine-rich repeat protein kinase family protein
Vigun08g136100.2	C4	-0.6	-1.29	-0.71	244	205	322	179	206	272	102	145	181	145	114	75	202	149	158	92	96	127	182	137	153	-0.231006	-0.849757	-1.21305	-0.597129	-1.29202	-0.707268	PF08263,PF13855,PF00069	PTHR27003,PTHR27003:SF36	KOG1187	2.7.11.1,2.7.10.2,2.7.10.1		GO:0005515,GO:0006468,GO:0005524,GO:0004672	AT1G06840.1		Leucine-rich repeat protein kinase family protein
Vigun08g136100.5	C4	-0.6	-1.29	-0.71	244	205	320	178	203	271	101	144	180	142	113	75	201	149	156	92	96	125	182	136	152	-0.236112	-0.854792	-1.21962	-0.601564	-1.29484	-0.711299	PF08263,PF13855,PF00069	PTHR27003,PTHR27003:SF36	KOG1187	2.7.11.1,2.7.10.2,2.7.10.1		GO:0005515,GO:0006468,GO:0005524,GO:0004672	AT1G06840.1		Leucine-rich repeat protein kinase family protein
Vigun08g136100.4	C4	-0.6	-1.3	-0.71	242	204	317	177	202	270	100	143	180	141	111	73	201	147	155	92	94	124	181	134	150	-0.231764	-0.851423	-1.22832	-0.601445	-1.29816	-0.714261	PF08263,PF13855,PF00069	PTHR27003,PTHR27003:SF36	KOG1187	2.7.11.1,2.7.10.2,2.7.10.1		GO:0005515,GO:0006468,GO:0005524,GO:0004672	AT1G06840.1		Leucine-rich repeat protein kinase family protein
Vigun08g136100.3	C4	-0.6	-1.3	-0.71	243	204	319	177	203	271	101	144	180	141	113	74	201	149	156	92	95	125	182	135	152	-0.234655	-0.849685	-1.22405	-0.596457	-1.29537	-0.709176	PF08263,PF13855,PF00069	PTHR27003,PTHR27003:SF36	KOG1187	2.7.11.1,2.7.10.2,2.7.10.1		GO:0005515,GO:0006468,GO:0005524,GO:0004672	AT1G06840.1		Leucine-rich repeat protein kinase family protein
Vigun07g208100.1	C4	-0.49	-1.16	-0.86	146	198	207	111	126	144	91	89	98	113	134	135	132	157	103	74	98	75	71	127	105	-0.532016	-0.991378	-0.529167	-0.491309	-1.15536	-0.863697	PF12698,PF00005	PTHR19241,PTHR19241:SF225		3.6.3.29		GO:0016887,GO:0005524	AT1G71960.1	ABCG25,ATABCG25	ATP-binding casette family G25
Vigun08g168400.1	C4	-0.56	-1.02	-0.82	1251	591	1219	862	844	1058	501	770	651	569	496	422	801	621	650	542	560	409	494	745	490	-0.146862	-0.671334	-1.04137	-0.56267	-1.01899	-0.823643
Vigun06g125400.1	C1	-0.65	-0.88	-1.02	223	185	319	182	186	214	117	136	111	91	115	78	185	143	136	166	162	67	125	122	112	-0.322283	-1.00077	-1.35702	-0.649393	-0.881003	-1.02158	PF00847	PTHR31985,PTHR31985:SF15			K09286	GO:0006355,GO:0003700	AT1G01250.1		Integrase-type DNA-binding superfamily protein
Vigun03g126100.4	C1	-0.47	-0.58	-1.04	72	127	147	113	120	139	59	65	97	91	86	76	98	76	75	91	69	72	48	54	67	0.10813	-0.637416	-0.451151	-0.474184	-0.575529	-1.0359	PF01486,PF00319	PTHR11945,PTHR11945:SF179	KOG0014			GO:0006355,GO:0005634,GO:0003700,GO:0046983,GO:0003677	AT2G22540.1	AGL22,SVP	K-box region and MADS-box transcription factor family protein
Vigun07g143800.1	C1	-0.19	-0.43	-1.02	191	242	336	346	326	406	126	180	207	233	273	345	250	215	210	226	207	137	139	128	111	0.489636	-0.584885	0.148045	-0.186092	-0.431398	-1.02253	PF05564	PTHR33565,PTHR33565:SF1					AT1G56220.1		Dormancy/auxin associated family protein
Vigun08g169000.1	C1	-0.29	-0.57	-1.11	593	301	623	353	358	407	140	228	212	270	245	198	475	337	431	384	405	232	208	305	188	-0.439795	-1.38637	-1.08775	-0.287244	-0.57131	-1.11482		PTHR37389
Vigun05g041000.1	C1	-0.09	-0.68	-1.02	236	337	173	122	137	141	119	106	123	129	123	103	255	246	200	166	153	147	113	130	126	-0.896675	-1.10124	-1.07248	-0.0874843	-0.677962	-1.01641	PF02701	PTHR31089,PTHR31089:SF4				GO:0006355,GO:0003677	AT5G39660.2	CDF2	cycling DOF factor 2
Vigun01g203100.2	C1	-0.2	-0.81	-1.1	395	887	830	921	769	711	254	290	571	453	356	396	611	688	537	423	401	384	279	332	376	0.185465	-0.919836	-0.809315	-0.201917	-0.805619	-1.0962	PF00010	PTHR12565,PTHR12565:SF178	KOG4709,KOG4304			GO:0046983	AT1G09530.2	PAP3,PIF3,POC1	phytochrome interacting factor 3
Vigun01g203100.1	C1	-0.2	-0.8	-1.1	402	903	854	941	793	727	259	297	583	465	364	408	622	707	549	431	410	400	282	340	387	0.189216	-0.923098	-0.80325	-0.200628	-0.798221	-1.09767	PF00010	PTHR12565,PTHR12565:SF178	KOG4709,KOG4304		K12126	GO:0046983	AT1G09530.2	PAP3,PIF3,POC1	phytochrome interacting factor 3
Vigun02g125600.3	C1	-0.22	-0.83	-1.08	153	233	301	239	216	227	63	129	175	103	124	96	204	185	202	144	119	124	87	130	109	-0.0111077	-0.905897	-1.09143	-0.217068	-0.827837	-1.07805	PF01486,PF00319	PTHR11945,PTHR11945:SF173	KOG0014			GO:0006355,GO:0005634,GO:0003700,GO:0046983,GO:0003677	AT3G54340.1	AP3,ATAP3	K-box region and MADS-box transcription factor family protein
Vigun02g125600.1	C1	-0.19	-0.82	-1.06	166	245	314	256	229	244	67	140	186	112	131	99	225	199	213	151	129	132	94	137	116	0.00617879	-0.885934	-1.08587	-0.186172	-0.816625	-1.0637	PF01486,PF00319	PTHR11945,PTHR11945:SF173	KOG0014		K09264	GO:0006355,GO:0005634,GO:0003700,GO:0046983,GO:0003677	AT3G54340.1	AP3,ATAP3	K-box region and MADS-box transcription factor family protein
Vigun02g125600.2	C1	-0.19	-0.82	-1.06	166	245	314	256	228	244	66	140	186	112	131	99	224	199	213	151	129	132	94	137	116	0.00445801	-0.889594	-1.08384	-0.188272	-0.816625	-1.06367	PF01486,PF00319	PTHR11945,PTHR11945:SF173	KOG0014		K09264	GO:0006355,GO:0005634,GO:0003700,GO:0046983,GO:0003677	AT3G54340.1	AP3,ATAP3	K-box region and MADS-box transcription factor family protein
Vigun11g007200.1	C1	-0.5	0.06	-1.14	2441	4936	7281	6283	7550	4961	1746	2329	2772	6725	3549	1370	3110	3414	3874	4353	4363	6527	1438	3084	2138	0.358579	-1.09797	-0.332056	-0.495365	0.056475	-1.13818
Vigun11g007300.1	C1	-0.56	0.05	-1.13	1763	3939	5769	5193	6090	3830	1342	1771	2251	5803	2814	803	2411	2367	3001	3337	3219	5353	1100	2367	1790	0.397773	-1.09677	-0.284245	-0.560354	0.0539644	-1.12565
Vigun05g143700.1	C1	-0.36	0.04	-1.06	7929	5493	10408	6861	6941	9643	3609	3729	3083	5953	7885	5405	6242	5671	6631	9063	9031	6335	2562	5181	3675	-0.0235059	-1.19327	-0.308478	-0.361819	0.0357824	-1.06149	PF00197	PTHR33107,PTHR33107:SF5				GO:0004866	AT1G73260.1	ATKTI1,KTI1	kunitz trypsin inhibitor 1
Vigun05g144200.1	C1	-0.43	-0.09	-1.36	1867	1475	2982	2021	1909	3039	1070	969	820	1753	2279	1504	1551	1468	1671	2191	2182	1566	499	1073	892	0.140224	-1.14575	-0.192387	-0.431028	-0.0907658	-1.36002	PF00197	PTHR33107,PTHR33107:SF5				GO:0004866	AT1G73260.1	ATKTI1,KTI1	kunitz trypsin inhibitor 1
Vigun11g114100.1	C1	-0.05	-0.39	-1.79	172	138	227	143	172	98	46	55	53	139	129	70	123	166	231	174	149	87	37	68	51	-0.382738	-1.79668	-0.668226	-0.04555	-0.386893	-1.79059	PF01397,PF03936	PTHR31225,PTHR31225:SF5		4.2.3.105,4.2.3.106		GO:0016829,GO:0010333,GO:0008152,GO:0000287	AT4G16740.1	ATTPS03,TPS03	terpene synthase 03
Vigun11g114000.1	C1	-0.09	-0.34	-1.43	187	139	218	145	179	95	64	58	65	177	166	86	118	162	231	165	166	98	46	81	75	-0.377116	-1.54489	-0.343213	-0.0896713	-0.340747	-1.43165	PF01397,PF03936	PTHR31225,PTHR31225:SF5		4.2.3.105,4.2.3.106		GO:0016829,GO:0010333,GO:0008152,GO:0000287	AT3G25830.1	ATTPS-CIN,TPS-CIN	terpene synthase-like sequence-1,8-cineole
Vigun11g114300.1	C1	-0.13	-0.34	-1.41	185	145	229	160	187	98	72	67	71	191	175	96	124	162	224	166	167	110	49	80	82	-0.330721	-1.41675	-0.276592	-0.133535	-0.340208	-1.40521	PF01397,PF03936	PTHR31225,PTHR31225:SF5		4.2.3.105,4.2.3.106		GO:0016829,GO:0010333,GO:0008152,GO:0000287	AT3G25830.1	ATTPS-CIN,TPS-CIN	terpene synthase-like sequence-1,8-cineole
Vigun09g157700.1	C1	-0.16	-0.18	-1.06	363	269	492	332	342	336	153	182	194	259	331	182	342	331	332	344	384	265	146	251	141	-0.152842	-1.08843	-0.541791	-0.160577	-0.178186	-1.06331	PF00676	PTHR11516,PTHR11516:SF33		1.2.1.25,1.2.4.4	K00166	GO:0016624,GO:0008152	AT1G21400.1		Thiamin diphosphate-binding fold (THDP-binding) superfamily protein
Vigun05g185100.1	C1	-0.23	-0.09	-1.02	230	144	260	257	265	287	115	140	161	245	281	286	162	176	203	220	214	162	104	129	81	0.350411	-0.612039	0.355351	-0.229604	-0.0890477	-1.01871	PF01453	PTHR32444,PTHR32444:SF13					AT1G78860.1		D-mannose binding lectin protein with Apple-like carbohydrate-binding domain
Vigun05g003500.1	C1	-0.22	-0.09	-1.07	70	152	135	145	173	122	116	108	82	145	145	138	75	142	89	123	143	69	34	67	69	0.303934	-0.221914	0.261464	-0.21678	-0.0904978	-1.06534	PF01190
Vigun05g143400.1	C1	-0.36	-0.32	-1.31	7457	5692	10853	8512	7185	10228	3599	3874	4010	6062	7003	5370	6458	5995	6268	7529	6446	5197	2882	3513	3318	0.111185	-1.0637	-0.380628	-0.358462	-0.324136	-1.30515	PF00197	PTHR33107,PTHR33107:SF5				GO:0004866	AT1G17860.1		Kunitz family trypsin and protease inhibitor protein
Vigun05g045800.1	C1	-0.41	-0.34	-1.23	115	112	154	128	98	134	38	58	59	94	73	48	94	102	91	102	102	96	20	98	44	-0.0819475	-1.2972	-0.825077	-0.406711	-0.341951	-1.23343	PF00657	PTHR22835,PTHR22835:SF164		3.1.1.3		GO:0016788	AT5G33370.1		GDSL-like Lipase/Acylhydrolase superfamily protein
Vigun11g046000.1	C1	-0.42	-0.23	-1.06	1180	847	2104	1119	896	1945	674	759	358	1117	1656	810	1080	845	1171	1346	1493	671	404	804	772	-0.0606743	-1.20511	-0.204984	-0.416072	-0.234798	-1.06062	PF00704	PTHR11177,PTHR11177:SF170		3.2.1.14	K01183	GO:0005975,GO:0004553	AT5G24090.1	ATCHIA,CHIA	chitinase A
Vigun04g090300.1	C1	-0.4	-0.19	-1.14	3288	3428	4510	3837	3556	4428	1476	1904	1652	2215	2238	1644	2858	2994	2672	3565	3435	2821	1153	2562	1370	0.074481	-1.15779	-0.880536	-0.397249	-0.192968	-1.14267	PF00657	PTHR22835,PTHR22835:SF164		3.1.1.3		GO:0016788	AT5G33370.1		GDSL-like Lipase/Acylhydrolase superfamily protein
Vigun04g090600.1	C1	-0.41	-0.2	-1.27	4846	5806	7340	6462	6011	6603	2802	3354	2797	3644	3603	2830	4135	4997	4421	5503	5559	4593	1689	3638	2146	0.0845519	-1.00684	-0.836169	-0.408721	-0.200603	-1.26745	PF00657	PTHR22835,PTHR22835:SF164		3.1.1.3		GO:0016788	AT5G33370.1		GDSL-like Lipase/Acylhydrolase superfamily protein
Vigun04g090400.1	C1	-0.4	-0.2	-1.2	3861	4178	5518	4794	4407	5104	1923	2475	2003	2710	2721	2115	3270	3758	3275	4255	4210	3360	1270	2981	1661	0.0775662	-1.08265	-0.845245	-0.395878	-0.197217	-1.19753	PF00657	PTHR22835,PTHR22835:SF164		3.1.1.3		GO:0016788	AT5G33370.1		GDSL-like Lipase/Acylhydrolase superfamily protein
Vigun07g185500.1	C5	0.1	1.24	-0.48	2376	2292	896	3283	2495	2015	4584	1468	2332	2191	2457	3027	2242	1968	1751	4965	4629	3540	861	1459	1671	0.486179	0.59143	0.464055	0.0994048	1.23918	-0.479425	PF00081,PF02777	PTHR11404,PTHR11404:SF24	KOG0876	1.15.1.1	K04564	GO:0055114,GO:0046872,GO:0006801,GO:0004784	AT5G51100.1	FSD2	Fe superoxide dismutase 2
Vigun10g178300.1	C5	0.95	1.27	-0.42	241	112	323	289	211	186	154	187	131	321	423	216	423	418	461	779	533	315	118	269	119	0.0225612	-0.516681	0.506529	0.946486	1.26793	-0.41606	PF03767	PTHR31284,PTHR31284:SF7		3.1.3.2		GO:0003993	AT4G29260.1		HAD superfamily, subfamily IIIB acid phosphatase
Vigun01g001200.1	C3	0.1	0.07	1.04	56	118	43	146	110	82	346	272	196	105	75	161	78	72	83	45	86	97	119	114	212	0.641248	1.90578	0.647006	0.098405	0.0682105	1.03529	PF00657	PTHR22835,PTHR22835:SF207		3.1.1.3		GO:0016788	AT1G33811.1		GDSL-like Lipase/Acylhydrolase superfamily protein
Vigun03g275100.1	C3	0.01	0.16	1.01	116	219	178	167	260	216	540	392	411	336	284	386	184	152	181	120	254	200	348	290	397	0.325458	1.38761	0.970091	0.00988488	0.159422	1.01175	PF00106	PTHR24322,PTHR24322:SF315	KOG1014	1.1.1.102		GO:0016491,GO:0008152	AT3G50560.1		NAD(P)-binding Rossmann-fold superfamily protein
Vigun03g275100.2	C3	0.04	0.2	1.06	118	219	185	170	266	219	552	397	420	340	283	383	193	160	185	124	261	214	368	306	416	0.32725	1.38877	0.945383	0.0440234	0.199318	1.06013	PF00106	PTHR24322,PTHR24322:SF315				GO:0016491,GO:0008152	AT3G50560.1		NAD(P)-binding Rossmann-fold superfamily protein
Vigun03g187000.1	C3	-0.24	0.54	1.13	98	294	171	568	641	429	1227	648	733	505	479	874	125	175	178	329	220	271	434	344	455	1.53777	2.20944	1.72008	-0.236945	0.540713	1.12791	PF03460,PF01077	PTHR32439,PTHR32439:SF0		1.7.7.1	K00366	GO:0055114,GO:0016491,GO:0051536,GO:0020037	AT2G15620.1	ATHNIR,NIR,NIR1	nitrite reductase 1
Vigun01g087800.1	C3	0.1	0.45	1.01	1064	1701	1517	2898	3149	2575	5810	4503	4539	3257	2548	2676	1419	1383	1784	1608	1772	2470	2481	2693	3461	1.00945	1.79415	0.985673	0.0988642	0.45005	1.01187		PTHR34114					AT5G56540.1	AGP14,ATAGP14	arabinogalactan protein 14
Vigun02g090200.1	C3	0.08	0.67	1.24	72	58	57	63	68	63	118	82	87	163	128	77	77	63	58	93	73	132	190	98	153	0.0556408	0.621673	0.978566	0.0832087	0.673417	1.23748		PTHR34190,PTHR34190:SF3					AT5G46795.1	MSP2	microspore-specific promoter 2
Vigun10g178200.1	C2	0.88	1.02	0.16	2438	1437	2363	1860	1459	1998	1148	1934	1393	3320	3416	1647	4309	3300	3908	5741	3995	2906	1276	3883	1815	-0.230656	-0.479153	0.426199	0.88443	1.01895	0.16093	PF03767	PTHR31284,PTHR31284:SF5		3.1.3.2		GO:0003993	AT4G25150.1		HAD superfamily, subfamily IIIB acid phosphatase
Vigun08g071400.1	C2	1.39	1.56	0.18	354	262	249	957	726	527	533	303	498	586	466	1014	536	668	1071	1202	822	534	423	336	220	1.35277	0.625832	1.25617	1.395	1.56449	0.177639	PF00107,PF08240	PTHR11695,PTHR11695:SF493		1.1.1.1	K18857	GO:0055114,GO:0016491,GO:0008270	AT1G77120.1	ADH,ADH1,ATADH,ATADH1	alcohol dehydrogenase 1
Vigun07g086600.1	C2	1.24	1.04	0.55	179	123	107	114	83	125	110	157	113	168	124	131	427	274	263	383	290	167	141	297	162	-0.34402	-0.109316	0.0460374	1.23655	1.03898	0.551725
Vigun01g143300.1	C2	1.05	0.89	0.44	99	94	109	79	65	57	80	88	88	120	96	80	251	178	194	269	169	120	95	210	105	-0.588753	-0.239975	-0.0270665	1.04527	0.889391	0.444896	PF04852	PTHR31165,PTHR31165:SF13					AT2G31160.1	LSH3	Protein of unknown function (DUF640)
Vigun01g143300.2	C2	1.05	0.88	0.44	96	91	106	74	62	53	79	88	85	116	91	80	248	170	189	261	161	118	92	204	104	-0.637097	-0.222111	-0.0321096	1.04601	0.877207	0.442551	PF04852	PTHR31165,PTHR31165:SF13					AT2G31160.1	LSH3	Protein of unknown function (DUF640)
Vigun03g112400.1	C2	1.17	1.51	0.42	52	30	27	42	19	41	29	39	32	60	83	43	88	70	87	135	105	70	36	78	32	-0.0936807	-0.124481	0.769996	1.17344	1.50627	0.424519	PF00450	PTHR11802,PTHR11802:SF90		3.4.16.6	K16297	GO:0006508,GO:0004185	AT1G11080.2	scpl31	serine carboxypeptidase-like 31
Vigun05g272300.1	C2	1.44	2.01	0.79	47	29	41	82	52	34	107	41	42	189	166	115	102	82	133	229	138	104	56	52	93	0.527161	0.70026	2.0095	1.44331	2.0139	0.787092	PF01477,PF00305	PTHR11771,PTHR11771:SF48		1.13.11.58	K15718	GO:0005515,GO:0055114,GO:0046872,GO:0016702	AT1G55020.1	ATLOX1,LOX1	lipoxygenase 1
Vigun08g153500.2	C2	1.68	2.27	0.79	7	37	21	62	72	39	54	90	37	125	30	88	67	69	73	125	121	68	13	58	42	1.40701	1.46984	1.89737	1.68286	2.26714	0.793781	PF05922	PTHR10795,PTHR10795:SF348		3.4.21.25			AT5G59130.2		Subtilase family protein
Vigun03g380900.1	C2	1.07	1.44	0.54	26	47	52	213	161	212	627	541	376	48	52	59	42	44	180	146	119	77	49	66	68	2.2173	3.61491	0.338962	1.07319	1.43998	0.54031	PF06955,PF00722	PTHR31062,PTHR31062:SF32		2.4.1.207		GO:0048046,GO:0016762,GO:0006073,GO:0005618,GO:0005975,GO:0004553	AT5G57560.1	TCH4,XTH22	Xyloglucan endotransglucosylase/hydrolase family protein
Vigun11g046200.1	C2	1.72	2.08	0.97	658	383	1035	815	604	884	1071	1662	953	2372	1814	1106	2437	2080	2307	3803	3416	1535	510	2352	1212	0.149827	0.828276	1.35003	1.7168	2.07622	0.972762	PF00704	PTHR11177		3.2.1.14		GO:0005975,GO:0004553	AT5G24090.1	ATCHIA,CHIA	chitinase A
Vigun11g046300.1	C2	1.69	2.09	0.87	555	336	899	697	511	782	921	1431	781	1951	1566	964	1984	1844	1940	3326	3026	1251	356	1940	974	0.152789	0.807212	1.32355	1.68776	2.0862	0.869218	PF00704	PTHR11177		3.2.1.14		GO:0005975,GO:0004553	AT5G24090.1	ATCHIA,CHIA	chitinase A
Vigun08g153500.1	C2	1.71	2.23	0.87	11	56	34	103	106	56	83	124	57	169	47	139	114	105	112	193	182	97	20	101	63	1.39319	1.385	1.81585	1.7147	2.22507	0.873145	PF00082,PF05922	PTHR10795,PTHR10795:SF348		3.4.21.25		GO:0006508,GO:0004252	AT5G59100.1		Subtilisin-like serine endopeptidase family protein
Vigun10g006600.1	C2	0.82	1.05	0.43	71	38	85	62	59	80	48	87	63	160	154	90	130	110	102	157	131	114	43	130	89	0.0499316	0.0219926	1.05859	0.816603	1.05391	0.429799	PF03140	PTHR31549,PTHR31549:SF2					AT2G44930.1		Plant protein of unknown function (DUF247)
Vigun05g106800.1	C2	0.47	0.55	1.03	67	90	223	273	317	261	224	212	317	666	453	341	237	122	166	182	178	197	257	253	266	1.16218	0.986329	1.94047	0.465571	0.550483	1.0286	PF08263,PF00560,PF13855	PTHR27004,PTHR27004:SF11	KOG0472	2.7.11.1		GO:0005515	AT1G74170.1	AtRLP13,RLP13	receptor like protein 13
Vigun07g106700.2	C2	0.85	0.89	1.78	51	120	116	228	314	347	638	424	353	952	721	1086	239	124	152	200	174	156	253	292	442	1.63378	2.30466	3.26807	0.848498	0.886827	1.78348	PF00447	PTHR10015,PTHR10015:SF160	KOG0627		K09419	GO:0043565,GO:0006355,GO:0005634,GO:0003700	AT3G22830.1	AT-HSFA6B,HSFA6B	heat shock transcription factor A6B
Vigun07g106700.3	C2	0.82	0.87	1.75	50	118	109	217	297	333	612	403	327	895	679	1046	228	119	142	191	170	149	236	277	421	1.60994	2.27264	3.23779	0.816717	0.874309	1.74778	PF00447	PTHR10015,PTHR10015:SF160	KOG0627		K09419	GO:0043565,GO:0006355,GO:0005634,GO:0003700	AT3G22830.1	AT-HSFA6B,HSFA6B	heat shock transcription factor A6B
Vigun07g106700.5	C2	0.83	0.89	1.78	50	120	114	224	308	345	629	415	351	941	714	1066	233	122	148	196	175	156	246	289	437	1.63057	2.30108	3.26396	0.828349	0.894456	1.78004	PF00447	PTHR10015,PTHR10015:SF160	KOG0627		K09419	GO:0043565,GO:0006355,GO:0005634,GO:0003700	AT3G22830.1	AT-HSFA6B,HSFA6B	heat shock transcription factor A6B
Vigun07g106700.1	C2	0.8	0.86	1.73	50	122	111	218	298	337	614	404	329	905	682	1049	229	120	143	192	170	151	238	279	423	1.59261	2.25132	3.21895	0.799812	0.857869	1.7324	PF00447	PTHR10015,PTHR10015:SF160	KOG0627		K09419	GO:0043565,GO:0006355,GO:0005634,GO:0003700	AT3G22830.1	AT-HSFA6B,HSFA6B	heat shock transcription factor A6B
Vigun07g106700.4	C2	0.81	0.86	1.75	45	117	103	203	273	315	581	379	312	836	636	994	218	116	132	181	167	134	219	269	406	1.57446	2.25866	3.21488	0.808391	0.85863	1.74909	PF00447	PTHR10015,PTHR10015:SF160	KOG0627		K09419	GO:0043565,GO:0006355,GO:0005634,GO:0003700	AT3G22830.1	AT-HSFA6B,HSFA6B	heat shock transcription factor A6B
Vigun02g150500.1	C2	0.61	0.75	1.11	90	53	55	80	67	79	157	143	65	65	60	110	108	85	110	126	119	88	159	130	138	0.186421	0.882232	0.244513	0.608366	0.747777	1.10548	PF03195	PTHR31304,PTHR31304:SF6					AT5G67420.1	ASL39,LBD37	LOB domain-containing protein 37
Vigun09g044900.1	C2	0.69	0.7	1.12	36	53	53	61	87	66	99	89	92	127	102	86	84	77	69	90	69	73	106	98	106	0.589136	0.975232	1.14148	0.68659	0.69991	1.12498	PF05184,PF03489,PF00026	PTHR13683,PTHR13683:SF296	KOG1339	3.4.23.40	K08245	GO:0006629,GO:0006508,GO:0004190	AT1G11910.1	APA1,ATAPA1	aspartic proteinase A1
Vigun09g044900.3	C2	0.7	0.69	1.12	35	53	52	56	86	66	99	86	90	125	102	85	83	77	69	88	68	71	104	98	104	0.569043	0.962195	1.14706	0.702427	0.685172	1.11687	PF05184,PF03489,PF00026	PTHR13683,PTHR13683:SF296	KOG1339	3.4.23.40	K08245	GO:0006629,GO:0006508,GO:0004190	AT1G11910.1	APA1,ATAPA1	aspartic proteinase A1
Vigun09g044900.2	C2	0.69	0.67	1.11	35	54	53	56	86	66	99	86	91	126	102	86	83	76	69	88	68	71	104	98	106	0.552785	0.956452	1.14717	0.688468	0.674606	1.11475	PF05184,PF03489,PF00026	PTHR13683,PTHR13683:SF296	KOG1339	3.4.23.40	K08245	GO:0006629,GO:0006508,GO:0004190	AT1G11910.1	APA1,ATAPA1	aspartic proteinase A1
Vigun09g044900.4	C2	0.69	0.68	1.12	35	54	53	56	87	66	99	86	91	126	102	86	83	76	69	89	68	71	105	98	107	0.556236	0.958873	1.14717	0.688468	0.677979	1.11908	PF05184,PF03489,PF00026	PTHR13683,PTHR13683:SF296	KOG1339	3.4.23.40	K08245	GO:0006629,GO:0006508,GO:0004190	AT1G11910.1	APA1,ATAPA1	aspartic proteinase A1
Vigun05g017200.2	C2	0.25	0.83	1.08	36	30	81	79	67	80	178	144	137	125	103	109	58	54	63	104	87	70	111	103	97	0.619778	1.64535	1.19968	0.252212	0.831683	1.08432	PF09713	PTHR31871,PTHR31871:SF10		3.4.17.23			AT3G55240.1		Plant protein 1589 of unknown function
Vigun05g017200.1	C2	0.25	0.83	1.08	36	30	81	78	67	80	178	145	137	126	103	110	58	54	63	105	87	70	111	103	97	0.612637	1.64181	1.20275	0.247452	0.829853	1.08177	PF09713	PTHR31871,PTHR31871:SF10		3.4.17.23			AT3G55240.1		Plant protein 1589 of unknown function
Vigun03g285600.1	C2	0.39	0.72	1.11	337	276	172	263	226	241	663	634	372	219	185	334	298	357	376	496	474	327	643	465	588	-0.106001	1.08662	-0.0911887	0.391468	0.723624	1.11033	PF03195	PTHR31304,PTHR31304:SF6					AT4G37540.1	LBD39	LOB domain-containing protein 39
Vigun05g107600.3	C2	0.5	0.86	1.26	24	40	91	125	129	127	88	93	133	310	178	111	98	49	73	94	93	95	115	103	154	1.29294	1.01162	1.94689	0.504862	0.859111	1.25989	PF00560,PF13855	PTHR27004,PTHR27004:SF11	KOG0472	2.7.11.1		GO:0005515	AT5G49290.1	ATRLP56,RLP56	receptor like protein 56
Vigun05g107600.1	C2	0.56	0.89	1.27	24	42	98	131	141	136	94	100	141	327	195	117	106	53	82	97	103	103	120	108	166	1.31534	1.02832	1.9617	0.556641	0.885844	1.26509	PF00560,PF13855	PTHR27004,PTHR27004:SF11	KOG0531,KOG0472	2.7.11.1		GO:0005515	AT5G49290.1	ATRLP56,RLP56	receptor like protein 56
Vigun07g158400.1	C2	1.56	1.28	0.92	79	72	74	69	54	59	80	104	63	168	141	84	269	193	204	238	203	106	116	208	104	-0.298001	0.130535	0.805411	1.56345	1.27919	0.922583	PF04852	PTHR31165,PTHR31165:SF16					AT1G07090.1	LSH6	Protein of unknown function (DUF640)
Vigun08g034600.1	C2	4.38	3.9	3.4	6	7	2	4	3	4	7	24	21	44	27	22	105	71	135	91	80	53	26	96	36	-0.411124	1.80639	2.62772	4.3766	3.90006	3.39802	PF03789,PF05920,PF03790,PF03791	PTHR11850,PTHR11850:SF64	KOG0773			GO:0003677,GO:0006355,GO:0005634	AT4G08150.1	BP,BP1,KNAT1	KNOTTED-like from Arabidopsis thaliana
Vigun10g149500.1	C2	1.6	1.52	1.18	250	303	329	286	287	239	357	615	320	737	531	352	908	828	931	1183	860	493	349	1103	550	-0.119922	0.550228	0.877078	1.5962	1.52431	1.18359	PF00067	PTHR24298,PTHR24298:SF46	KOG0156	1.14.13.21		GO:0055114,GO:0020037,GO:0016705,GO:0005506	AT2G46660.1	CYP78A6	cytochrome P450, family 78, subfamily A, polypeptide 6
Vigun03g145900.1	C2	1.29	1.15	0.93	67	120	100	139	165	155	153	251	146	278	185	154	295	174	233	299	189	147	84	303	160	0.678001	0.938326	1.1051	1.29119	1.14519	0.932082
Vigun10g178100.1	C2	1.45	1.5	0.82	1166	616	924	800	624	863	702	1309	851	2126	2015	1074	2891	2064	2445	3681	2459	1526	799	2785	1209	-0.243436	0.0802737	0.94625	1.45131	1.50216	0.824753	PF03767	PTHR31284,PTHR31284:SF5		3.1.3.2		GO:0003993	AT5G51260.1		HAD superfamily, subfamily IIIB acid phosphatase
Vigun08g154100.1	C2	1.72	2.02	1.04	33	103	60	152	156	105	128	224	122	278	76	193	293	161	195	336	296	169	63	209	134	1.0664	1.26677	1.47222	1.72087	2.02133	1.04025	PF02225,PF05922,PF00082	PTHR10795,PTHR10795:SF348		3.4.21.25		GO:0006508,GO:0004252	AT4G00230.1	XSP1	xylem serine peptidase 1
Vigun08g154000.1	C2	1.72	2.02	1.08	41	123	61	167	169	118	145	258	143	290	86	218	349	172	222	389	338	185	70	245	159	1.01298	1.27997	1.40147	1.72489	2.0213	1.07914	PF02225,PF05922,PF00082	PTHR10795,PTHR10795:SF348		3.4.21.25		GO:0006508,GO:0004252	AT4G00230.1	XSP1	xylem serine peptidase 1
Vigun08g154000.2	C2	1.72	2.02	1.08	41	123	61	167	169	118	145	258	143	290	86	218	349	172	222	389	338	185	70	245	159	1.01298	1.27997	1.40147	1.72489	2.0213	1.07914	PF02225,PF05922,PF00082	PTHR10795,PTHR10795:SF348		3.4.21.25		GO:0006508,GO:0004252	AT4G00230.1	XSP1	xylem serine peptidase 1
Vigun08g153900.1	C2	1.73	1.97	1.11	33	101	48	126	129	92	112	221	116	235	59	176	279	142	182	302	264	149	61	204	129	0.932017	1.30104	1.36604	1.72745	1.96979	1.11232	PF05922,PF00082	PTHR10795,PTHR10795:SF348		3.4.21.25		GO:0006508,GO:0004252	AT5G59190.1		subtilase family protein
Vigun08g153400.1	C2	1.76	2.1	1.16	100	297	148	463	412	288	404	675	353	787	224	579	813	456	585	1018	852	478	174	643	400	1.09172	1.39178	1.54307	1.76455	2.10482	1.15686	PF02225,PF05922,PF00082	PTHR10795,PTHR10795:SF348		3.4.21.25		GO:0006508,GO:0004252	AT5G59100.1		Subtilisin-like serine endopeptidase family protein
Vigun08g153800.1	C2	1.7	1.99	1.12	39	123	62	162	155	116	142	269	125	290	89	206	334	173	220	386	325	178	73	248	164	0.951787	1.25881	1.38342	1.69951	1.99038	1.11646	PF02225,PF05922,PF00082	PTHR10795,PTHR10795:SF348		3.4.21.25		GO:0006508,GO:0004252	AT5G59100.1		Subtilisin-like serine endopeptidase family protein
Vigun09g273000.1	C2	1.81	2.15	1.36	47	20	39	50	37	57	35	69	58	99	96	41	170	85	114	218	166	84	27	167	77	0.454753	0.62919	1.16544	1.80968	2.15074	1.35887	PF01190	PTHR23201,PTHR23201:SF16					AT2G21140.1	ATPRP2,PRP2	proline-rich protein 2
Vigun08g153600.1	C2	1.73	2.07	1.22	81	213	102	311	259	207	273	477	259	519	148	383	604	305	409	737	594	326	136	488	296	0.973426	1.34988	1.40775	1.73464	2.06577	1.21644	PF00082	PTHR10795,PTHR10795:SF348		3.4.21.25		GO:0006508,GO:0004252	AT5G59100.1		Subtilisin-like serine endopeptidase family protein
Vigun08g153700.1	C2	1.75	2.06	1.19	46	121	63	173	165	119	159	278	146	320	85	227	341	186	247	418	340	197	78	273	173	0.993339	1.34379	1.45938	1.75361	2.05524	1.18912	PF02225,PF05922,PF00082	PTHR10795,PTHR10795:SF348		3.4.21.25		GO:0006508,GO:0004252	AT5G59100.1		Subtilisin-like serine endopeptidase family protein
Vigun11g172800.1	C2	1.15	1.3	0.91	99	26	59	49	27	39	35	79	40	100	80	75	166	112	132	233	133	89	75	198	74	-0.684644	-0.26485	0.464531	1.14791	1.30035	0.909924	PF14368	PTHR33122,PTHR33122:SF5					AT5G48490.1		Bifunctional inhibitor/lipid-transfer protein/seed storage 2S albumin superfamily protein
Vigun11g124000.1	C2	2.11	2.68	1.82	29	10	32	18	12	19	46	82	34	134	102	67	129	77	101	184	198	74	40	125	87	-0.539541	1.18539	2.08409	2.10511	2.67797	1.82099	PF13561	PTHR24322,PTHR24322:SF600	KOG0725	1.1.1.198			AT3G51680.1		NAD(P)-binding Rossmann-fold superfamily protein
Vigun11g123900.1	C2	2.25	2.83	1.96	31	15	37	24	17	27	51	102	45	166	121	86	158	99	142	237	263	97	47	172	108	-0.291618	1.24727	2.15014	2.25249	2.83352	1.96214	PF13561	PTHR24322,PTHR24322:SF600	KOG0725	1.1.1.331			AT3G51680.1		NAD(P)-binding Rossmann-fold superfamily protein
Vigun11g124400.1	C2	2.33	2.85	1.92	24	12	26	18	14	17	41	70	32	108	91	59	128	76	104	180	190	72	36	115	80	-0.297951	1.23114	2.07268	2.33338	2.85025	1.91791	PF13561	PTHR24322,PTHR24322:SF600	KOG0725	1.1.1.198			AT3G51680.1		NAD(P)-binding Rossmann-fold superfamily protein
Vigun11g123800.1	C2	2.32	2.87	1.96	51	25	48	34	26	40	69	157	68	233	174	101	271	155	192	362	389	152	70	262	149	-0.316501	1.2499	2.03738	2.31997	2.86972	1.9601	PF13561	PTHR24322,PTHR24322:SF600	KOG0725	1.1.1.198			AT3G51680.1		NAD(P)-binding Rossmann-fold superfamily protein
Vigun03g426100.1	C2	0.73	0.91	1.03	37	75	35	83	79	64	140	136	90	141	86	90	110	61	73	121	83	71	67	117	117	0.629527	1.31909	1.11188	0.73156	0.905736	1.03498	PF04535	PTHR11615,PTHR11615:SF150					AT4G15630.1		Uncharacterised protein family (UPF0497)
Vigun06g076000.1	C2	1	0.85	1.07	65	58	71	77	110	99	135	122	155	175	164	118	155	102	130	129	114	107	115	184	109	0.564794	1.0895	1.23675	0.999424	0.853113	1.0729	PF01699	PTHR31503,PTHR31503:SF9	KOG1397		K07300	GO:0055085,GO:0016021	AT2G38170.1	ATCAX1,CAX1,RCI4	cation exchanger 1
Vigun08g119600.1	C2	0.97	0.84	1.04	94	84	115	117	141	93	203	180	201	276	203	188	223	146	206	182	155	188	186	232	185	0.257716	0.99317	1.18496	0.969742	0.842017	1.04267	PF01699	PTHR31503,PTHR31503:SF9	KOG1397		K07300	GO:0055085,GO:0016021	AT2G38170.3	ATCAX1,CAX1,RCI4	cation exchanger 1
Vigun01g022800.1	C2	0.96	0.93	1.01	42	70	59	58	70	68	109	115	86	151	78	108	134	81	117	139	105	82	77	166	101	0.193986	0.856004	0.980074	0.957852	0.930015	1.01266	PF10604	PTHR31907,PTHR31907:SF4					AT1G70830.3	MLP28	MLP-like protein 28
Vigun06g128100.1	C2	0.99	0.91	1.03	160	274	227	308	338	310	448	496	347	513	337	383	550	323	440	533	369	338	315	634	397	0.531576	0.965723	0.899853	0.991093	0.907743	1.02543
Vigun06g224100.1	C2	3.01	3.3	2.72	26	18	12	13	8	15	36	115	38	122	49	46	211	110	121	209	208	126	51	227	84	-0.638616	1.78618	1.97718	3.00776	3.30412	2.71795	PF00141	PTHR31235		1.11.1.7	K00430	GO:0055114,GO:0020037,GO:0006979,GO:0004601	AT5G39580.1		Peroxidase superfamily protein
Vigun08g219000.1	C2	1.31	1.55	1.29	125	134	79	182	168	138	267	173	194	229	239	313	272	209	359	354	289	346	279	360	186	0.53182	0.908283	1.2089	1.31315	1.54933	1.2893
Vigun07g153500.1	C2	0.99	1	0.92	233	127	244	161	187	162	183	254	220	423	358	175	464	337	401	499	358	351	316	535	291	-0.243125	0.121995	0.663141	0.994777	1.00202	0.920042	PF00383	PTHR11079,PTHR11079:SF90	KOG1018	3.5.4.3		GO:0008270	AT5G28050.2		Cytidine/deoxycytidylate deaminase family protein
Vigun07g007700.3	C2	2.03	2.01	1.73	29	23	27	22	12	20	19	48	32	88	50	32	134	79	108	150	109	58	64	130	66	-0.532938	0.334828	1.11839	2.03228	2.01244	1.72672	PF04852	PTHR31165,PTHR31165:SF13					AT1G07090.1	LSH6	Protein of unknown function (DUF640)
Vigun07g007700.1	C2	1.96	1.97	1.67	29	24	28	22	11	21	20	47	32	87	49	32	131	77	108	148	111	57	64	128	65	-0.572614	0.274318	1.04454	1.96213	1.96565	1.66539	PF04852	PTHR31165,PTHR31165:SF13					AT1G07090.1	LSH6	Protein of unknown function (DUF640)
Vigun07g007700.2	C2	1.98	1.98	1.67	29	23	28	21	11	21	20	47	32	87	48	32	130	77	108	148	111	57	63	128	65	-0.572551	0.300831	1.06041	1.97759	1.98293	1.67447	PF04852	PTHR31165,PTHR31165:SF13					AT1G07090.1	LSH6	Protein of unknown function (DUF640)
Vigun03g118300.1	C2	1.29	1.8	1.18	30	14	51	52	72	70	77	105	38	237	220	102	65	64	105	152	110	72	37	97	83	1.02709	1.20405	2.54902	1.29059	1.80378	1.17764	PF01397,PF03936	PTHR31225,PTHR31225:SF0		4.2.3.48	K15086	GO:0016829,GO:0010333,GO:0008152,GO:0000287	AT1G61680.1	ATTPS14,TPS14	terpene synthase 14
Vigun01g016400.1	C2	0.83	1.23	0.77	47	42	106	103	85	68	78	110	104	168	118	96	157	83	105	227	147	82	93	139	99	0.39966	0.591697	0.979054	0.825801	1.2303	0.767817	PF12695	PTHR23024,PTHR23024:SF135	KOG1515	3.1.1.1			AT5G06570.1		alpha/beta-Hydrolases superfamily protein
Vigun01g111100.1	C2	1.01	1.49	0.98	42	60	146	74	127	87	89	174	103	404	136	149	216	99	184	234	259	204	88	264	136	0.217386	0.556454	1.47406	1.00953	1.48961	0.976247	PF00332	PTHR32227,PTHR32227:SF49		3.2.1.39		GO:0005975,GO:0004553	AT3G57270.1	BG1	beta-1,3-glucanase 1
Vigun03g237400.1	C2	1.24	1.95	1.53	36	31	34	71	75	67	118	117	110	59	61	73	68	77	95	184	122	86	92	130	72	1.0727	1.7705	0.924521	1.24398	1.95499	1.53402	PF06955,PF00722	PTHR31062,PTHR31062:SF25		2.4.1.207	K08235	GO:0048046,GO:0016762,GO:0006073,GO:0005618,GO:0005975,GO:0004553	AT1G10550.1	XET,XTH33	xyloglucan:xyloglucosyl transferase 33
Vigun01g111300.1	C2	1.24	1.7	1.29	22	55	90	62	84	62	68	121	65	301	94	99	197	72	126	196	197	148	69	228	111	0.313726	0.609108	1.56541	1.23976	1.69735	1.28703	PF00332	PTHR32227,PTHR32227:SF49		3.2.1.39		GO:0005975,GO:0004553	AT3G57270.1	BG1	beta-1,3-glucanase 1
Vigun03g381200.1	C2	0.64	1.39	0.64	51	69	79	142	212	260	257	310	176	135	136	137	67	87	158	229	170	125	80	134	96	1.62063	1.89268	1.02542	0.63951	1.39028	0.637595	PF06955,PF00722	PTHR31062,PTHR31062:SF32		2.4.1.207	K08235	GO:0048046,GO:0016762,GO:0006073,GO:0005618,GO:0005975,GO:0004553	AT4G25810.1	XTH23,XTR6	xyloglucan endotransglycosylase 6
Vigun10g169300.1	C2	0.73	1.11	0.53	152	122	281	193	221	261	325	290	178	504	512	272	332	280	308	458	455	286	105	368	330	0.283676	0.514894	1.21671	0.730968	1.11306	0.534937	PF01477,PF00305	PTHR11771,PTHR11771:SF48		1.13.11.58	K15718	GO:0005515,GO:0055114,GO:0046872,GO:0016702	AT1G55020.1	ATLOX1,LOX1	lipoxygenase 1
Vigun10g169800.1	C2	0.77	1.18	0.67	1508	1192	2817	2103	2177	2316	3345	3158	1902	5625	5080	2706	3033	3102	3268	4788	4620	3087	1191	4194	3370	0.257507	0.607226	1.28144	0.769187	1.17937	0.666164	PF01477,PF00305	PTHR11771,PTHR11771:SF48		1.13.11.58	K15718	GO:0005515,GO:0055114,GO:0046872,GO:0016702	AT1G55020.1	ATLOX1,LOX1	lipoxygenase 1
Vigun10g169700.1	C2	0.72	1.05	0.62	499	401	843	596	622	769	1015	912	559	1595	1529	750	998	909	963	1427	1298	878	349	1286	1052	0.189255	0.511937	1.15223	0.720208	1.04803	0.624474	PF01477,PF00305	PTHR11771,PTHR11771:SF48		1.13.11.58	K15718	GO:0005515,GO:0055114,GO:0046872,GO:0016702	AT1G55020.1	ATLOX1,LOX1	lipoxygenase 1
Vigun10g169100.1	C2	0.77	1.15	0.67	353	307	614	469	490	555	781	700	437	1310	1214	582	714	719	738	1117	1025	693	244	966	814	0.247908	0.589494	1.28467	0.768061	1.15305	0.666615	PF01477,PF00305	PTHR11771,PTHR11771:SF48		1.13.11.58	K15718	GO:0005515,GO:0055114,GO:0046872,GO:0016702	AT3G22400.1	LOX5	PLAT/LH2 domain-containing lipoxygenase family protein
Vigun08g102400.1	C2	0.79	1.08	0.59	225	286	300	557	494	658	1713	1543	999	306	358	357	347	366	691	607	652	460	433	392	392	1.07615	2.39209	0.331552	0.79234	1.085	0.586738	PF04674	PTHR31279,PTHR31279:SF3					AT4G08950.1	EXO	Phosphate-responsive 1 family protein
Vigun10g169200.1	C2	0.79	1.17	0.62	163	144	322	234	243	294	381	354	213	624	606	294	367	354	366	549	522	343	121	456	387	0.292246	0.591978	1.27787	0.78861	1.16909	0.615305	PF01477,PF00305	PTHR11771,PTHR11771:SF48		1.13.11.58	K15718	GO:0005515,GO:0055114,GO:0046872,GO:0016702	AT1G55020.1	ATLOX1,LOX1	lipoxygenase 1
Vigun03g047700.1	C2	0.68	1.13	1.01	45	75	96	194	215	173	157	154	201	285	232	239	166	79	103	198	166	109	105	188	142	1.42727	1.24556	1.80528	0.679987	1.12623	1.00576	PF00314	PTHR31048,PTHR31048:SF36					AT4G11650.1	ATOSM34,OSM34	osmotin 34
Vigun05g223400.1	C2	0.5	1.07	1.06	1342	1369	1622	2653	3521	3684	4623	5109	4602	3445	3461	3136	1765	1744	2610	2961	3292	2840	2897	3173	2934	1.18608	1.72629	1.21285	0.498264	1.06973	1.0556	PF06955,PF00722	PTHR31062,PTHR31062:SF11		2.4.1.207	K08235	GO:0048046,GO:0016762,GO:0006073,GO:0005618,GO:0005975,GO:0004553	AT4G03210.1	XTH9	xyloglucan endotransglucosylase/hydrolase 9
Vigun06g116300.2	C2	0.58	1.01	1.02	85	57	69	66	58	74	131	140	113	146	141	111	117	119	80	180	130	114	141	158	129	-0.0877641	0.864903	0.917091	0.580937	1.00669	1.01849	PF00155	PTHR10289,PTHR10289:SF5		4.1.2.5,4.1.2.48	K01620	GO:0030170,GO:0009058	AT1G08630.3	THA1	threonine aldolase 1
Vigun06g116300.1	C2	0.56	0.99	1	85	56	67	64	58	71	123	136	107	144	137	107	111	116	79	174	126	112	139	156	121	-0.100769	0.81581	0.900989	0.56039	0.988639	1.00358	PF00155	PTHR10289,PTHR10289:SF5		4.1.2.5,4.1.2.48	K01620	GO:0030170,GO:0009058	AT1G08630.1	THA1	threonine aldolase 1
Vigun06g116300.3	C2	0.56	1.03	1.03	78	58	66	62	56	70	128	128	110	141	131	110	110	112	77	176	131	109	137	151	125	-0.113773	0.856726	0.914396	0.556732	1.03464	1.03005	PF00155	PTHR10289,PTHR10289:SF5	KOG1368	4.1.2.5,4.1.2.48		GO:0030170,GO:0009058	AT1G08630.2	THA1	threonine aldolase 1
Vigun06g116300.4	C2	0.53	1.02	1.01	78	57	64	59	56	67	120	124	104	139	127	106	104	109	76	170	127	106	135	150	117	-0.128047	0.805079	0.897532	0.534507	1.01668	1.01485	PF00155	PTHR10289,PTHR10289:SF5	KOG1368	4.1.2.5,4.1.2.48		GO:0030170,GO:0009058	AT1G08630.4	THA1	threonine aldolase 1
Vigun05g177100.1	C2	0.48	1	0.79	122	75	134	96	119	132	124	145	132	290	266	167	186	103	172	228	236	200	147	250	176	0.0668316	0.275701	1.12832	0.482442	1.00406	0.79414	PF14226,PF03171	PTHR10209,PTHR10209:SF168	KOG0143	1.14.11.32		GO:0055114,GO:0016491	AT1G17020.1	ATSRG1,SRG1	senescence-related gene 1
Vigun07g244200.1	C2	0.47	1.01	0.72	180	197	270	456	467	428	682	649	529	406	384	383	248	288	361	447	434	424	345	399	324	1.06236	1.52348	0.858708	0.470017	1.01092	0.722703	PF06955,PF00722	PTHR31062,PTHR31062:SF1		2.4.1.207	K08235	GO:0048046,GO:0016762,GO:0006073,GO:0005618,GO:0005975,GO:0004553	AT1G11545.1	XTH8	xyloglucan endotransglucosylase/hydrolase 8
Vigun07g170000.1	C2	0.51	1.06	0.76	350	544	664	1189	1456	1060	2106	2309	1878	672	793	717	622	699	896	1197	1316	747	891	929	823	1.24963	2.01421	0.485966	0.508824	1.06498	0.762153	PF04674	PTHR31279,PTHR31279:SF9					AT2G17230.1	EXL5	EXORDIUM like 5
Vigun11g174300.1	C2	0.73	1.5	0.91	456	306	240	393	430	189	436	400	374	486	519	297	620	420	617	1168	817	848	619	759	508	0.0141347	0.271245	0.376922	0.725803	1.49942	0.912849	PF10950	PTHR33731,PTHR33731:SF1
Vigun10g152900.1	C2	0.43	1.04	0.64	75	171	243	602	594	434	260	205	428	534	638	392	252	188	220	471	301	236	248	261	250	1.73733	0.870308	1.67794	0.432654	1.04316	0.635475	PF08100,PF00891	PTHR11746,PTHR11746:SF103	KOG3178	2.1.1.68	K13066	GO:0046983,GO:0008171	AT5G54160.1	ATOMT1,OMT1	O-methyltransferase 1

## Sheet: GO_C1
								C1
GO Type	Level	GO ID	GO Name	p-value	corr. pvalue	Pop total	Pop hits	Total	Gene count	Genes
Biological Process	6	GO:0006355	regulation of transcription, DNA-templated	0.00146299	0.00681168	22713	1508	20	6	Vigun03g126100.4, Vigun06g125400.1, Vigun02g125600.2, Vigun02g125600.3, Vigun02g125600.1, Vigun05g041000.1
Biological Process	6	GO:2001141	regulation of RNA biosynthetic process	0.00146299	0.00681168	22713	1508	20	6	Vigun03g126100.4, Vigun06g125400.1, Vigun02g125600.2, Vigun02g125600.3, Vigun02g125600.1, Vigun05g041000.1
Biological Process	7	GO:1903506	regulation of nucleic acid-templated transcription	0.00146299	0.00681168	22713	1508	20	6	Vigun03g126100.4, Vigun06g125400.1, Vigun02g125600.2, Vigun02g125600.3, Vigun02g125600.1, Vigun05g041000.1
Biological Process	5	GO:0051252	regulation of RNA metabolic process	0.00146802	0.00681168	22713	1509	20	6	Vigun03g126100.4, Vigun06g125400.1, Vigun02g125600.2, Vigun02g125600.3, Vigun02g125600.1, Vigun05g041000.1
Biological Process	4	GO:0009889	regulation of biosynthetic process	0.00150362	0.00681168	22713	1516	20	6	Vigun03g126100.4, Vigun06g125400.1, Vigun02g125600.2, Vigun02g125600.3, Vigun02g125600.1, Vigun05g041000.1
Biological Process	5	GO:0031326	regulation of cellular biosynthetic process	0.00150362	0.00681168	22713	1516	20	6	Vigun03g126100.4, Vigun06g125400.1, Vigun02g125600.2, Vigun02g125600.3, Vigun02g125600.1, Vigun05g041000.1
Biological Process	5	GO:0010556	regulation of macromolecule biosynthetic process	0.00150362	0.00681168	22713	1516	20	6	Vigun03g126100.4, Vigun06g125400.1, Vigun02g125600.2, Vigun02g125600.3, Vigun02g125600.1, Vigun05g041000.1
Biological Process	6	GO:2000112	regulation of cellular macromolecule biosynthetic process	0.00150362	0.00681168	22713	1516	20	6	Vigun03g126100.4, Vigun06g125400.1, Vigun02g125600.2, Vigun02g125600.3, Vigun02g125600.1, Vigun05g041000.1
Biological Process	5	GO:0019219	regulation of nucleobase-containing compound metabolic process	0.00153989	0.00681168	22713	1523	20	6	Vigun03g126100.4, Vigun06g125400.1, Vigun02g125600.2, Vigun02g125600.3, Vigun02g125600.1, Vigun05g041000.1
Biological Process	5	GO:0010468	regulation of gene expression	0.00170872	0.00681168	22713	1554	20	6	Vigun03g126100.4, Vigun06g125400.1, Vigun02g125600.2, Vigun02g125600.3, Vigun02g125600.1, Vigun05g041000.1
Biological Process	4	GO:0051171	regulation of nitrogen compound metabolic process	0.00177778	0.00681168	22713	1566	20	6	Vigun03g126100.4, Vigun06g125400.1, Vigun02g125600.2, Vigun02g125600.3, Vigun02g125600.1, Vigun05g041000.1
Biological Process	4	GO:0080090	regulation of primary metabolic process	0.0017895	0.00681168	22713	1568	20	6	Vigun03g126100.4, Vigun06g125400.1, Vigun02g125600.2, Vigun02g125600.3, Vigun02g125600.1, Vigun05g041000.1
Biological Process	4	GO:0031323	regulation of cellular metabolic process	0.00180718	0.00681168	22713	1571	20	6	Vigun03g126100.4, Vigun06g125400.1, Vigun02g125600.2, Vigun02g125600.3, Vigun02g125600.1, Vigun05g041000.1
Biological Process	4	GO:0060255	regulation of macromolecule metabolic process	0.00202363	0.00682402	22713	1606	20	6	Vigun03g126100.4, Vigun06g125400.1, Vigun02g125600.2, Vigun02g125600.3, Vigun02g125600.1, Vigun05g041000.1
Biological Process	3	GO:0019222	regulation of metabolic process	0.00208899	0.00682402	22713	1616	20	6	Vigun03g126100.4, Vigun06g125400.1, Vigun02g125600.2, Vigun02g125600.3, Vigun02g125600.1, Vigun05g041000.1
Biological Process	6	GO:0006351	transcription, DNA-templated	0.00294589	0.00811351	22713	1729	20	6	Vigun03g126100.4, Vigun06g125400.1, Vigun02g125600.2, Vigun02g125600.3, Vigun02g125600.1, Vigun05g041000.1
Biological Process	7	GO:0097659	nucleic acid-templated transcription	0.00294589	0.00811351	22713	1729	20	6	Vigun03g126100.4, Vigun06g125400.1, Vigun02g125600.2, Vigun02g125600.3, Vigun02g125600.1, Vigun05g041000.1
Biological Process	6	GO:0032774	RNA biosynthetic process	0.00298047	0.00811351	22713	1733	20	6	Vigun03g126100.4, Vigun06g125400.1, Vigun02g125600.2, Vigun02g125600.3, Vigun02g125600.1, Vigun05g041000.1
Biological Process	5	GO:0034654	nucleobase-containing compound biosynthetic process	0.00492228	0.0126943	22713	1916	20	6	Vigun03g126100.4, Vigun06g125400.1, Vigun02g125600.2, Vigun02g125600.3, Vigun02g125600.1, Vigun05g041000.1
Biological Process	5	GO:0019438	aromatic compound biosynthetic process	0.00649054	0.0159018	22713	2027	20	6	Vigun03g126100.4, Vigun06g125400.1, Vigun02g125600.2, Vigun02g125600.3, Vigun02g125600.1, Vigun05g041000.1
Biological Process	5	GO:0018130	heterocycle biosynthetic process	0.00687356	0.0160383	22713	2051	20	6	Vigun03g126100.4, Vigun06g125400.1, Vigun02g125600.2, Vigun02g125600.3, Vigun02g125600.1, Vigun05g041000.1
Biological Process	5	GO:1901362	organic cyclic compound biosynthetic process	0.00805007	0.0179297	22713	2119	20	6	Vigun03g126100.4, Vigun06g125400.1, Vigun02g125600.2, Vigun02g125600.3, Vigun02g125600.1, Vigun05g041000.1
Biological Process	6	GO:0016070	RNA metabolic process	0.00900556	0.0191858	22713	2169	20	6	Vigun03g126100.4, Vigun06g125400.1, Vigun02g125600.2, Vigun02g125600.3, Vigun02g125600.1, Vigun05g041000.1
Biological Process	3	GO:0050794	regulation of cellular process	0.0138377	0.028252	22713	2375	20	6	Vigun03g126100.4, Vigun06g125400.1, Vigun02g125600.2, Vigun02g125600.3, Vigun02g125600.1, Vigun05g041000.1
Biological Process	2	GO:0050789	regulation of biological process	0.0156604	0.0306943	22713	2439	20	6	Vigun03g126100.4, Vigun06g125400.1, Vigun02g125600.2, Vigun02g125600.3, Vigun02g125600.1, Vigun05g041000.1
Biological Process	5	GO:0090304	nucleic acid metabolic process	0.017359	0.032715	22713	2494	20	6	Vigun03g126100.4, Vigun06g125400.1, Vigun02g125600.2, Vigun02g125600.3, Vigun02g125600.1, Vigun05g041000.1
Biological Process	2	GO:0065007	biological regulation	0.0183722	0.0333421	22713	2525	20	6	Vigun03g126100.4, Vigun06g125400.1, Vigun02g125600.2, Vigun02g125600.3, Vigun02g125600.1, Vigun05g041000.1
Biological Process	5	GO:0034645	cellular macromolecule biosynthetic process	0.0235932	0.0400663	22713	2668	20	6	Vigun03g126100.4, Vigun06g125400.1, Vigun02g125600.2, Vigun02g125600.3, Vigun02g125600.1, Vigun05g041000.1
Biological Process	5	GO:0009059	macromolecule biosynthetic process	0.0237127	0.0400663	22713	2671	20	6	Vigun03g126100.4, Vigun06g125400.1, Vigun02g125600.2, Vigun02g125600.3, Vigun02g125600.1, Vigun05g041000.1
Biological Process	5	GO:0044271	cellular nitrogen compound biosynthetic process	0.0266659	0.0435543	22713	2742	20	6	Vigun03g126100.4, Vigun06g125400.1, Vigun02g125600.2, Vigun02g125600.3, Vigun02g125600.1, Vigun05g041000.1
Biological Process	5	GO:0010467	gene expression	0.0288923	0.0456685	22713	2792	20	6	Vigun03g126100.4, Vigun06g125400.1, Vigun02g125600.2, Vigun02g125600.3, Vigun02g125600.1, Vigun05g041000.1
Biological Process	4	GO:0006139	nucleobase-containing compound metabolic process	0.0301933	0.0462335	22713	2820	20	6	Vigun03g126100.4, Vigun06g125400.1, Vigun02g125600.2, Vigun02g125600.3, Vigun02g125600.1, Vigun05g041000.1
Molecular Function	4	GO:0046983	protein dimerization activity	1.18397e-06	3.90711e-05	22713	419	20	6	Vigun03g126100.4, Vigun01g203100.2, Vigun02g125600.2, Vigun01g203100.1, Vigun02g125600.3, Vigun02g125600.1
Molecular Function	6	GO:0010333	terpene synthase activity	4.82937e-06	6.7015e-05	22713	38	20	3	Vigun11g114100.1, Vigun11g114300.1, Vigun11g114000.1
Molecular Function	5	GO:0016838	carbon-oxygen lyase activity, acting on phosphates	6.09228e-06	6.7015e-05	22713	41	20	3	Vigun11g114100.1, Vigun11g114300.1, Vigun11g114000.1
Molecular Function	4	GO:0061134	peptidase regulator activity	2.69813e-05	0.000127198	22713	67	20	3	Vigun05g143400.1, Vigun05g144200.1, Vigun05g143700.1
Molecular Function	5	GO:0030414	peptidase inhibitor activity	2.69813e-05	0.000127198	22713	67	20	3	Vigun05g143400.1, Vigun05g144200.1, Vigun05g143700.1
Molecular Function	5	GO:0061135	endopeptidase regulator activity	2.69813e-05	0.000127198	22713	67	20	3	Vigun05g143400.1, Vigun05g144200.1, Vigun05g143700.1
Molecular Function	6	GO:0004866	endopeptidase inhibitor activity	2.69813e-05	0.000127198	22713	67	20	3	Vigun05g143400.1, Vigun05g144200.1, Vigun05g143700.1
Molecular Function	4	GO:0016835	carbon-oxygen lyase activity	0.000115484	0.000476373	22713	109	20	3	Vigun11g114100.1, Vigun11g114300.1, Vigun11g114000.1
Molecular Function	6	GO:0000287	magnesium ion binding	0.000521813	0.00174731	22713	182	20	3	Vigun11g114100.1, Vigun11g114300.1, Vigun11g114000.1
Molecular Function	3	GO:0003700	DNA-binding transcription factor activity	0.000577973	0.00174731	22713	814	20	5	Vigun03g126100.4, Vigun06g125400.1, Vigun02g125600.2, Vigun02g125600.3, Vigun02g125600.1
Molecular Function	4	GO:0004857	enzyme inhibitor activity	0.000582435	0.00174731	22713	189	20	3	Vigun05g143400.1, Vigun05g144200.1, Vigun05g143700.1
Molecular Function	2	GO:0140110	transcription regulator activity	0.000853252	0.00234644	22713	887	20	5	Vigun03g126100.4, Vigun06g125400.1, Vigun02g125600.2, Vigun02g125600.3, Vigun02g125600.1
Molecular Function	3	GO:0016829	lyase activity	0.0015961	0.00405164	22713	268	20	3	Vigun11g114100.1, Vigun11g114300.1, Vigun11g114000.1
Molecular Function	3	GO:0030234	enzyme regulator activity	0.00228604	0.00538853	22713	304	20	3	Vigun05g143400.1, Vigun05g144200.1, Vigun05g143700.1
Molecular Function	2	GO:0098772	molecular function regulator	0.00343172	0.00754979	22713	351	20	3	Vigun05g143400.1, Vigun05g144200.1, Vigun05g143700.1
Molecular Function	4	GO:0016788	hydrolase activity, acting on ester bonds	0.00442901	0.00913484	22713	786	20	4	Vigun04g090600.1, Vigun04g090300.1, Vigun05g045800.1, Vigun04g090400.1
Molecular Function	5	GO:0016624	oxidoreductase activity, acting on the aldehyde or oxo group of donors, disulfide as acceptor	0.00789851	0.0153324	22713	9	20	1	Vigun09g157700.1
Molecular Function	5	GO:0003677	DNA binding	0.0156389	0.0286713	22713	1747	20	5	Vigun03g126100.4, Vigun02g125600.2, Vigun02g125600.3, Vigun02g125600.1, Vigun05g041000.1

## Sheet: GO_C2
								C2
GO Type	Level	GO ID	GO Name	p-value	corr. pvalue	Pop total	Pop hits	Total	Gene count	Genes
Biological Process	5	GO:0006508	proteolysis	1.38838e-10	9.16329e-09	22713	636	53	14	Vigun08g154100.1, Vigun08g153500.1, Vigun09g044900.4, Vigun08g153700.1, Vigun08g153900.1, Vigun08g153400.1, Vigun03g112400.1, Vigun09g044900.1, Vigun09g044900.2, Vigun09g044900.3, Vigun08g153600.1, Vigun08g154000.1, Vigun08g153800.1, Vigun08g154000.2
Biological Process	2	GO:0008152	metabolic process	7.27816e-08	2.40179e-06	22713	10713	53	44	Vigun08g153500.1, Vigun06g116300.1, Vigun05g223400.1, Vigun06g116300.2, Vigun06g116300.3, Vigun10g169100.1, Vigun01g111300.1, Vigun06g116300.4, Vigun09g044900.4, Vigun11g046300.1, Vigun03g381200.1, Vigun08g153900.1, Vigun07g106700.5, Vigun03g380900.1, Vigun08g153400.1, Vigun07g106700.4, Vigun03g112400.1, Vigun07g106700.3, Vigun10g169700.1, Vigun10g149500.1, Vigun11g046200.1, Vigun07g106700.2, Vig…
Biological Process	6	GO:0044042	glucan metabolic process	3.28556e-06	5.03179e-05	22713	98	53	5	Vigun03g380900.1, Vigun07g244200.1, Vigun05g223400.1, Vigun03g381200.1, Vigun03g237400.1
Biological Process	6	GO:0006073	cellular glucan metabolic process	3.28556e-06	5.03179e-05	22713	98	53	5	Vigun03g380900.1, Vigun07g244200.1, Vigun05g223400.1, Vigun03g381200.1, Vigun03g237400.1
Biological Process	5	GO:0044264	cellular polysaccharide metabolic process	3.81197e-06	5.03179e-05	22713	101	53	5	Vigun03g380900.1, Vigun07g244200.1, Vigun05g223400.1, Vigun03g381200.1, Vigun03g237400.1
Biological Process	5	GO:0005976	polysaccharide metabolic process	6.90513e-06	7.59564e-05	22713	114	53	5	Vigun03g380900.1, Vigun07g244200.1, Vigun05g223400.1, Vigun03g381200.1, Vigun03g237400.1
Biological Process	4	GO:0044262	cellular carbohydrate metabolic process	8.45996e-05	0.000797653	22713	192	53	5	Vigun03g380900.1, Vigun07g244200.1, Vigun05g223400.1, Vigun03g381200.1, Vigun03g237400.1
Biological Process	4	GO:0005975	carbohydrate metabolic process	0.000106154	0.000875772	22713	820	53	9	Vigun01g111100.1, Vigun03g380900.1, Vigun07g244200.1, Vigun05g223400.1, Vigun11g046200.1, Vigun01g111300.1, Vigun11g046300.1, Vigun03g381200.1, Vigun03g237400.1
Biological Process	1	GO:0008150	biological_process	0.000125028	0.000916869	22713	14355	53	46	Vigun08g153500.1, Vigun06g116300.1, Vigun05g223400.1, Vigun06g116300.2, Vigun06g116300.3, Vigun10g169100.1, Vigun01g111300.1, Vigun06g116300.4, Vigun09g044900.4, Vigun11g046300.1, Vigun03g381200.1, Vigun08g153900.1, Vigun07g106700.5, Vigun03g380900.1, Vigun08g153400.1, Vigun06g076000.1, Vigun07g106700.4, Vigun03g112400.1, Vigun07g106700.3, Vigun10g169700.1, Vigun10g149500.1, Vigun11g046200.1, Vig…
Biological Process	4	GO:0043170	macromolecule metabolic process	0.00233643	0.0140543	22713	6370	53	25	Vigun08g153500.1, Vigun05g223400.1, Vigun09g044900.4, Vigun03g381200.1, Vigun08g153900.1, Vigun07g106700.5, Vigun03g380900.1, Vigun08g153400.1, Vigun07g106700.4, Vigun03g112400.1, Vigun07g106700.3, Vigun07g106700.2, Vigun03g237400.1, Vigun07g106700.1, Vigun08g153800.1, Vigun08g154100.1, Vigun07g244200.1, Vigun08g153700.1, Vigun08g034600.1, Vigun09g044900.1, Vigun09g044900.2, Vigun09g044900.3, Vig…
Biological Process	3	GO:0044238	primary metabolic process	0.00234238	0.0140543	22713	7912	53	29	Vigun08g153500.1, Vigun05g223400.1, Vigun01g111300.1, Vigun09g044900.4, Vigun11g046300.1, Vigun03g381200.1, Vigun08g153900.1, Vigun07g106700.5, Vigun03g380900.1, Vigun08g153400.1, Vigun07g106700.4, Vigun03g112400.1, Vigun07g106700.3, Vigun11g046200.1, Vigun07g106700.2, Vigun03g237400.1, Vigun07g106700.1, Vigun08g153800.1, Vigun01g111100.1, Vigun08g154100.1, Vigun07g244200.1, Vigun08g153700.1, Vig…
Biological Process	3	GO:0055114	oxidation-reduction process	0.0043474	0.0239107	22713	1649	53	10	Vigun08g071400.1, Vigun10g169800.1, Vigun10g169700.1, Vigun10g149500.1, Vigun10g169300.1, Vigun06g224100.1, Vigun10g169100.1, Vigun05g272300.1, Vigun10g169200.1, Vigun05g177100.1
Biological Process	3	GO:0071704	organic substance metabolic process	0.0050281	0.0255273	22713	8280	53	29	Vigun08g153500.1, Vigun05g223400.1, Vigun01g111300.1, Vigun09g044900.4, Vigun11g046300.1, Vigun03g381200.1, Vigun08g153900.1, Vigun07g106700.5, Vigun03g380900.1, Vigun08g153400.1, Vigun07g106700.4, Vigun03g112400.1, Vigun07g106700.3, Vigun11g046200.1, Vigun07g106700.2, Vigun03g237400.1, Vigun07g106700.1, Vigun08g153800.1, Vigun08g154100.1, Vigun01g111100.1, Vigun07g244200.1, Vigun08g153700.1, Vig…
Cellular Component	3	GO:0048046	apoplast	1.09439e-08	2.07934e-07	22713	32	53	5	Vigun03g380900.1, Vigun07g244200.1, Vigun05g223400.1, Vigun03g381200.1, Vigun03g237400.1
Cellular Component	2	GO:0005576	extracellular region	2.59434e-07	2.46462e-06	22713	59	53	5	Vigun03g380900.1, Vigun07g244200.1, Vigun05g223400.1, Vigun03g381200.1, Vigun03g237400.1
Cellular Component	3	GO:0030312	external encapsulating structure	8.17195e-06	3.88167e-05	22713	118	53	5	Vigun03g380900.1, Vigun07g244200.1, Vigun05g223400.1, Vigun03g381200.1, Vigun03g237400.1
Cellular Component	4	GO:0005618	cell wall	8.17195e-06	3.88167e-05	22713	118	53	5	Vigun03g380900.1, Vigun07g244200.1, Vigun05g223400.1, Vigun03g381200.1, Vigun03g237400.1
Cellular Component	3	GO:0071944	cell periphery	0.000140766	0.00053491	22713	214	53	5	Vigun03g380900.1, Vigun07g244200.1, Vigun05g223400.1, Vigun03g381200.1, Vigun03g237400.1
Molecular Function	6	GO:0004175	endopeptidase activity	8.27571e-13	5.71024e-11	22713	343	53	13	Vigun08g154100.1, Vigun08g153500.1, Vigun08g153700.1, Vigun09g044900.4, Vigun08g153900.1, Vigun08g153400.1, Vigun09g044900.1, Vigun09g044900.2, Vigun09g044900.3, Vigun08g153600.1, Vigun08g154000.1, Vigun08g153800.1, Vigun08g154000.2
Molecular Function	6	GO:0004252	serine-type endopeptidase activity	4.98406e-12	1.7195e-10	22713	113	53	9	Vigun08g154100.1, Vigun08g153400.1, Vigun08g153500.1, Vigun08g153700.1, Vigun08g153600.1, Vigun08g154000.1, Vigun08g153800.1, Vigun08g154000.2, Vigun08g153900.1
Molecular Function	5	GO:0070011	peptidase activity, acting on L-amino acid peptides	4.94746e-11	1.13792e-09	22713	588	53	14	Vigun08g154100.1, Vigun08g153500.1, Vigun08g153700.1, Vigun09g044900.4, Vigun08g153900.1, Vigun08g153400.1, Vigun03g112400.1, Vigun09g044900.1, Vigun09g044900.2, Vigun09g044900.3, Vigun08g153600.1, Vigun08g154000.1, Vigun08g153800.1, Vigun08g154000.2
Molecular Function	4	GO:0008233	peptidase activity	7.36117e-11	1.2698e-09	22713	606	53	14	Vigun08g154100.1, Vigun08g153500.1, Vigun08g153700.1, Vigun09g044900.4, Vigun08g153900.1, Vigun08g153400.1, Vigun03g112400.1, Vigun09g044900.1, Vigun09g044900.2, Vigun09g044900.3, Vigun08g153600.1, Vigun08g154000.1, Vigun08g153800.1, Vigun08g154000.2
Molecular Function	4	GO:0017171	serine hydrolase activity	1.53327e-10	1.76326e-09	22713	235	53	10	Vigun08g154100.1, Vigun08g153400.1, Vigun08g153500.1, Vigun03g112400.1, Vigun08g153700.1, Vigun08g153600.1, Vigun08g154000.1, Vigun08g153800.1, Vigun08g154000.2, Vigun08g153900.1
Molecular Function	5	GO:0008236	serine-type peptidase activity	1.53327e-10	1.76326e-09	22713	235	53	10	Vigun08g154100.1, Vigun08g153400.1, Vigun08g153500.1, Vigun03g112400.1, Vigun08g153700.1, Vigun08g153600.1, Vigun08g154000.1, Vigun08g153800.1, Vigun08g154000.2, Vigun08g153900.1
Molecular Function	5	GO:0016702	oxidoreductase activity, acting on single donors with incorporation of molecular oxygen, incorporation of two atoms of oxygen	2.54433e-09	2.50798e-08	22713	53	53	6	Vigun10g169800.1, Vigun10g169700.1, Vigun10g169300.1, Vigun10g169100.1, Vigun05g272300.1, Vigun10g169200.1
Molecular Function	4	GO:0051213	dioxygenase activity	4.44615e-09	3.8348e-08	22713	58	53	6	Vigun10g169800.1, Vigun10g169700.1, Vigun10g169300.1, Vigun10g169100.1, Vigun05g272300.1, Vigun10g169200.1
Molecular Function	4	GO:0016701	oxidoreductase activity, acting on single donors with incorporation of molecular oxygen	6.70508e-09	4.93355e-08	22713	62	53	6	Vigun10g169800.1, Vigun10g169700.1, Vigun10g169300.1, Vigun10g169100.1, Vigun05g272300.1, Vigun10g169200.1
Molecular Function	3	GO:0016787	hydrolase activity	7.15007e-09	4.93355e-08	22713	3187	53	25	Vigun08g153500.1, Vigun05g223400.1, Vigun01g111300.1, Vigun09g044900.4, Vigun11g046300.1, Vigun03g381200.1, Vigun08g153900.1, Vigun08g153400.1, Vigun03g380900.1, Vigun03g112400.1, Vigun11g046200.1, Vigun03g237400.1, Vigun08g153800.1, Vigun08g154100.1, Vigun01g111100.1, Vigun10g178200.1, Vigun07g244200.1, Vigun08g153700.1, Vigun10g178100.1, Vigun09g044900.1, Vigun09g044900.2, Vigun09g044900.3, Vig…
Molecular Function	7	GO:0016762	xyloglucan:xyloglucosyl transferase activity	1.09439e-08	6.86481e-08	22713	32	53	5	Vigun03g380900.1, Vigun07g244200.1, Vigun05g223400.1, Vigun03g381200.1, Vigun03g237400.1
Molecular Function	5	GO:0004553	hydrolase activity, hydrolyzing O-glycosyl compounds	3.01046e-06	1.73102e-05	22713	522	53	9	Vigun01g111100.1, Vigun03g380900.1, Vigun07g244200.1, Vigun11g046200.1, Vigun05g223400.1, Vigun01g111300.1, Vigun11g046300.1, Vigun03g381200.1, Vigun03g237400.1
Molecular Function	4	GO:0016798	hydrolase activity, acting on glycosyl bonds	4.67013e-06	2.47876e-05	22713	551	53	9	Vigun01g111100.1, Vigun03g380900.1, Vigun07g244200.1, Vigun11g046200.1, Vigun05g223400.1, Vigun01g111300.1, Vigun11g046300.1, Vigun03g381200.1, Vigun03g237400.1
Molecular Function	6	GO:0046527	glucosyltransferase activity	5.54379e-06	2.7323e-05	22713	109	53	5	Vigun03g380900.1, Vigun07g244200.1, Vigun05g223400.1, Vigun03g381200.1, Vigun03g237400.1
Molecular Function	4	GO:0070279	vitamin B6 binding	0.000118315	0.000510236	22713	108	53	4	Vigun06g116300.1, Vigun06g116300.2, Vigun06g116300.3, Vigun06g116300.4
Molecular Function	5	GO:0030170	pyridoxal phosphate binding	0.000118315	0.000510236	22713	108	53	4	Vigun06g116300.1, Vigun06g116300.2, Vigun06g116300.3, Vigun06g116300.4
Molecular Function	2	GO:0003824	catalytic activity	0.000169637	0.000624723	22713	10104	53	37	Vigun08g153500.1, Vigun05g223400.1, Vigun10g169100.1, Vigun01g111300.1, Vigun09g044900.4, Vigun11g046300.1, Vigun03g381200.1, Vigun08g153900.1, Vigun08g153400.1, Vigun03g380900.1, Vigun03g112400.1, Vigun10g169700.1, Vigun10g149500.1, Vigun11g046200.1, Vigun03g237400.1, Vigun05g177100.1, Vigun08g153800.1, Vigun08g154100.1, Vigun01g111100.1, Vigun10g169800.1, Vigun10g178200.1, Vigun07g244200.1, Vig…
Molecular Function	6	GO:0070001	aspartic-type peptidase activity	0.000172025	0.000624723	22713	119	53	4	Vigun09g044900.1, Vigun09g044900.2, Vigun09g044900.3, Vigun09g044900.4
Molecular Function	7	GO:0004190	aspartic-type endopeptidase activity	0.000172025	0.000624723	22713	119	53	4	Vigun09g044900.1, Vigun09g044900.2, Vigun09g044900.3, Vigun09g044900.4
Molecular Function	4	GO:0019842	vitamin binding	0.000183409	0.000632761	22713	121	53	4	Vigun06g116300.1, Vigun06g116300.2, Vigun06g116300.3, Vigun06g116300.4
Molecular Function	7	GO:0003993	acid phosphatase activity	0.00319907	0.0105112	22713	36	53	2	Vigun10g178100.1, Vigun10g178200.1
Molecular Function	6	GO:0043565	sequence-specific DNA binding	0.00367009	0.0115107	22713	443	53	5	Vigun07g106700.5, Vigun07g106700.4, Vigun07g106700.3, Vigun07g106700.2, Vigun07g106700.1
Molecular Function	3	GO:0140096	catalytic activity, acting on a protein	0.00622486	0.0186746	22713	2937	53	14	Vigun08g154100.1, Vigun08g153500.1, Vigun08g153700.1, Vigun09g044900.4, Vigun08g153900.1, Vigun08g153400.1, Vigun03g112400.1, Vigun09g044900.1, Vigun09g044900.2, Vigun09g044900.3, Vigun08g153600.1, Vigun08g154000.1, Vigun08g153800.1, Vigun08g154000.2
Molecular Function	5	GO:0016758	transferase activity, transferring hexosyl groups	0.00651502	0.0187307	22713	508	53	5	Vigun03g380900.1, Vigun07g244200.1, Vigun05g223400.1, Vigun03g381200.1, Vigun03g237400.1
Molecular Function	3	GO:0016491	oxidoreductase activity	0.0122262	0.0337442	22713	1918	53	10	Vigun10g169800.1, Vigun08g071400.1, Vigun10g169700.1, Vigun10g169300.1, Vigun10g149500.1, Vigun06g224100.1, Vigun10g169100.1, Vigun05g272300.1, Vigun10g169200.1, Vigun05g177100.1
Molecular Function	4	GO:0016757	transferase activity, transferring glycosyl groups	0.0133092	0.0353205	22713	606	53	5	Vigun03g380900.1, Vigun07g244200.1, Vigun05g223400.1, Vigun03g381200.1, Vigun03g237400.1

## Sheet: GO_C3
								C3
GO Type	Level	GO ID	GO Name	p-value	corr. pvalue	Pop total	Pop hits	Total	Gene count	Genes
Molecular Function	3	GO:0016491	oxidoreductase activity	0.00225313	0.0292907	22713	1918	4	3	Vigun03g187000.1, Vigun03g275100.1, Vigun03g275100.2

## Sheet: GO_C4
								C4
GO Type	Level	GO ID	GO Name	p-value	corr. pvalue	Pop total	Pop hits	Total	Gene count	Genes
Biological Process	7	GO:0006468	protein phosphorylation	5.5739e-05	0.000824087	22713	1916	10	6	Vigun08g136100.2, Vigun08g136100.1, Vigun08g136100.5, Vigun08g136100.4, Vigun08g136100.3, Vigun08g136800.1
Biological Process	6	GO:0016310	phosphorylation	8.50855e-05	0.000824087	22713	2064	10	6	Vigun08g136100.2, Vigun08g136100.1, Vigun08g136100.5, Vigun08g136100.4, Vigun08g136100.3, Vigun08g136800.1
Biological Process	5	GO:0036211	protein modification process	0.000226238	0.000824087	22713	2455	10	6	Vigun08g136100.2, Vigun08g136100.1, Vigun08g136100.5, Vigun08g136100.4, Vigun08g136100.3, Vigun08g136800.1
Biological Process	6	GO:0006464	cellular protein modification process	0.000226238	0.000824087	22713	2455	10	6	Vigun08g136100.2, Vigun08g136100.1, Vigun08g136100.5, Vigun08g136100.4, Vigun08g136100.3, Vigun08g136800.1
Biological Process	5	GO:0043412	macromolecule modification	0.000265357	0.000824087	22713	2526	10	6	Vigun08g136100.2, Vigun08g136100.1, Vigun08g136100.5, Vigun08g136100.4, Vigun08g136100.3, Vigun08g136800.1
Biological Process	4	GO:0006793	phosphorus metabolic process	0.00028843	0.000824087	22713	2564	10	6	Vigun08g136100.2, Vigun08g136100.1, Vigun08g136100.5, Vigun08g136100.4, Vigun08g136100.3, Vigun08g136800.1
Biological Process	5	GO:0006796	phosphate-containing compound metabolic process	0.00028843	0.000824087	22713	2564	10	6	Vigun08g136100.2, Vigun08g136100.1, Vigun08g136100.5, Vigun08g136100.4, Vigun08g136100.3, Vigun08g136800.1
Biological Process	5	GO:0044267	cellular protein metabolic process	0.00113333	0.00283332	22713	3286	10	6	Vigun08g136100.2, Vigun08g136100.1, Vigun08g136100.5, Vigun08g136100.4, Vigun08g136100.3, Vigun08g136800.1
Biological Process	4	GO:0019538	protein metabolic process	0.00264701	0.00588225	22713	3846	10	6	Vigun08g136100.2, Vigun08g136100.1, Vigun08g136100.5, Vigun08g136100.4, Vigun08g136100.3, Vigun08g136800.1
Biological Process	4	GO:1901564	organonitrogen compound metabolic process	0.00567218	0.0113444	22713	4444	10	6	Vigun08g136100.2, Vigun08g136100.1, Vigun08g136100.5, Vigun08g136100.4, Vigun08g136100.3, Vigun08g136800.1
Biological Process	4	GO:0044260	cellular macromolecule metabolic process	0.0158692	0.0288531	22713	5436	10	6	Vigun08g136100.2, Vigun08g136100.1, Vigun08g136100.5, Vigun08g136100.4, Vigun08g136100.3, Vigun08g136800.1
Molecular Function	4	GO:0005524	ATP binding	9.26135e-06	0.000245345	22713	2279	10	7	Vigun08g136100.2, Vigun08g136100.1, Vigun08g136100.5, Vigun08g136100.4, Vigun08g136100.3, Vigun08g136800.1, Vigun07g208100.1
Molecular Function	3	GO:0008144	drug binding	1.32538e-05	0.000245345	22713	2404	10	7	Vigun08g136100.2, Vigun08g136100.1, Vigun08g136100.5, Vigun08g136100.4, Vigun08g136100.3, Vigun08g136800.1, Vigun07g208100.1
Molecular Function	5	GO:0035639	purine ribonucleoside triphosphate binding	1.93593e-05	0.000245345	22713	2544	10	7	Vigun08g136100.2, Vigun08g136100.1, Vigun08g136100.5, Vigun08g136100.4, Vigun08g136100.3, Vigun08g136800.1, Vigun07g208100.1
Molecular Function	3	GO:0043167	ion binding	2.67367e-05	0.000245345	22713	5616	10	9	Vigun08g136100.2, Vigun08g136100.1, Vigun08g136100.5, Vigun08g136100.4, Vigun08g136100.3, Vigun01g050900.1, Vigun08g136800.1, Vigun04g004600.1, Vigun07g208100.1
Molecular Function	6	GO:0032559	adenyl ribonucleotide binding	3.54786e-05	0.000245345	22713	2786	10	7	Vigun08g136100.2, Vigun08g136100.1, Vigun08g136100.5, Vigun08g136100.4, Vigun08g136100.3, Vigun08g136800.1, Vigun07g208100.1
Molecular Function	6	GO:0030554	adenyl nucleotide binding	3.59041e-05	0.000245345	22713	2791	10	7	Vigun08g136100.2, Vigun08g136100.1, Vigun08g136100.5, Vigun08g136100.4, Vigun08g136100.3, Vigun08g136800.1, Vigun07g208100.1
Molecular Function	4	GO:0004672	protein kinase activity	5.36179e-05	0.000272349	22713	1903	10	6	Vigun08g136100.2, Vigun08g136100.1, Vigun08g136100.5, Vigun08g136100.4, Vigun08g136100.3, Vigun08g136800.1
Molecular Function	5	GO:0032555	purine ribonucleotide binding	6.47978e-05	0.000272349	22713	3051	10	7	Vigun08g136100.2, Vigun08g136100.1, Vigun08g136100.5, Vigun08g136100.4, Vigun08g136100.3, Vigun08g136800.1, Vigun07g208100.1
Molecular Function	5	GO:0017076	purine nucleotide binding	6.79483e-05	0.000272349	22713	3073	10	7	Vigun08g136100.2, Vigun08g136100.1, Vigun08g136100.5, Vigun08g136100.4, Vigun08g136100.3, Vigun08g136800.1, Vigun07g208100.1
Molecular Function	4	GO:0032553	ribonucleotide binding	6.83876e-05	0.000272349	22713	3076	10	7	Vigun08g136100.2, Vigun08g136100.1, Vigun08g136100.5, Vigun08g136100.4, Vigun08g136100.3, Vigun08g136800.1, Vigun07g208100.1
Molecular Function	3	GO:0097367	carbohydrate derivative binding	7.30691e-05	0.000272349	22713	3107	10	7	Vigun08g136100.2, Vigun08g136100.1, Vigun08g136100.5, Vigun08g136100.4, Vigun08g136100.3, Vigun08g136800.1, Vigun07g208100.1
Molecular Function	5	GO:0016773	phosphotransferase activity, alcohol group as acceptor	9.48642e-05	0.000306508	22713	2104	10	6	Vigun08g136100.2, Vigun08g136100.1, Vigun08g136100.5, Vigun08g136100.4, Vigun08g136100.3, Vigun08g136800.1
Molecular Function	5	GO:0016301	kinase activity	9.71853e-05	0.000306508	22713	2113	10	6	Vigun08g136100.2, Vigun08g136100.1, Vigun08g136100.5, Vigun08g136100.4, Vigun08g136100.3, Vigun08g136800.1
Molecular Function	4	GO:1901265	nucleoside phosphate binding	0.000137116	0.000374784	22713	3419	10	7	Vigun08g136100.2, Vigun08g136100.1, Vigun08g136100.5, Vigun08g136100.4, Vigun08g136100.3, Vigun08g136800.1, Vigun07g208100.1
Molecular Function	4	GO:0000166	nucleotide binding	0.000137116	0.000374784	22713	3419	10	7	Vigun08g136100.2, Vigun08g136100.1, Vigun08g136100.5, Vigun08g136100.4, Vigun08g136100.3, Vigun08g136800.1, Vigun07g208100.1
Molecular Function	4	GO:0043168	anion binding	0.000149095	0.000382057	22713	3463	10	7	Vigun08g136100.2, Vigun08g136100.1, Vigun08g136100.5, Vigun08g136100.4, Vigun08g136100.3, Vigun08g136800.1, Vigun07g208100.1
Molecular Function	3	GO:0036094	small molecule binding	0.000186627	0.000450101	22713	3584	10	7	Vigun08g136100.2, Vigun08g136100.1, Vigun08g136100.5, Vigun08g136100.4, Vigun08g136100.3, Vigun08g136800.1, Vigun07g208100.1
Molecular Function	4	GO:0016772	transferase activity, transferring phosphorus-containing groups	0.000221124	0.000503671	22713	2445	10	6	Vigun08g136100.2, Vigun08g136100.1, Vigun08g136100.5, Vigun08g136100.4, Vigun08g136100.3, Vigun08g136800.1
Molecular Function	3	GO:0140096	catalytic activity, acting on a protein	0.000612654	0.00132204	22713	2937	10	6	Vigun08g136100.2, Vigun08g136100.1, Vigun08g136100.5, Vigun08g136100.4, Vigun08g136100.3, Vigun08g136800.1
Molecular Function	3	GO:1901363	heterocyclic compound binding	0.00134177	0.00261964	22713	6659	10	8	Vigun08g136100.2, Vigun08g136100.1, Vigun08g136100.5, Vigun08g136100.4, Vigun08g136100.3, Vigun01g050900.1, Vigun08g136800.1, Vigun07g208100.1
Molecular Function	3	GO:0097159	organic cyclic compound binding	0.00134177	0.00261964	22713	6659	10	8	Vigun08g136100.2, Vigun08g136100.1, Vigun08g136100.5, Vigun08g136100.4, Vigun08g136100.3, Vigun01g050900.1, Vigun08g136800.1, Vigun07g208100.1
Molecular Function	3	GO:0016740	transferase activity	0.00359401	0.00669793	22713	4074	10	6	Vigun08g136100.2, Vigun08g136100.1, Vigun08g136100.5, Vigun08g136100.4, Vigun08g136100.3, Vigun08g136800.1
Molecular Function	2	GO:0003824	catalytic activity	0.00408448	0.00728103	22713	10104	10	9	Vigun08g136100.2, Vigun08g136100.1, Vigun08g136100.5, Vigun09g235300.1, Vigun08g136100.4, Vigun08g136100.3, Vigun01g050900.1, Vigun08g136800.1, Vigun07g208100.1
Molecular Function	3	GO:0005515	protein binding	0.00482791	0.00824769	22713	4309	10	6	Vigun08g136100.2, Vigun08g136100.1, Vigun08g136100.5, Vigun08g136100.4, Vigun08g136100.3, Vigun08g136800.1
Molecular Function	2	GO:0005488	binding	0.0118044	0.0193592	22713	11490	10	9	Vigun08g136100.2, Vigun08g136100.1, Vigun08g136100.5, Vigun08g136100.4, Vigun08g136100.3, Vigun01g050900.1, Vigun08g136800.1, Vigun04g004600.1, Vigun07g208100.1

## Sheet: GO_C5
								C5
GO Type	Level	GO ID	GO Name	p-value	corr. pvalue	Pop total	Pop hits	Total	Gene count	Genes
Biological Process	4	GO:0072593	reactive oxygen species metabolic process	0.00105641	0.00369743	22713	12	2	1	Vigun07g185500.1
Biological Process	5	GO:0006801	superoxide metabolic process	0.00105641	0.00369743	22713	12	2	1	Vigun07g185500.1
Molecular Function	3	GO:0004784	superoxide dismutase activity	0.000440238	0.00330178	22713	5	2	1	Vigun07g185500.1
Molecular Function	4	GO:0016721	oxidoreductase activity, acting on superoxide radicals as acceptor	0.000440238	0.00330178	22713	5	2	1	Vigun07g185500.1
Molecular Function	7	GO:0003993	acid phosphatase activity	0.00316755	0.0158377	22713	36	2	1	Vigun10g178300.1
Molecular Function	2	GO:0016209	antioxidant activity	0.012815	0.0480564	22713	146	2	1	Vigun07g185500.1

## Sheet: GO_C6
								C6
GO Type	Level	GO ID	GO Name	p-value	corr. pvalue	Pop total	Pop hits	Total	Gene count	Genes
Biological Process	4	GO:2001057	reactive nitrogen species metabolic process	0.000176111	0.000821849	22713	4	1	1	Vigun08g093300.1
Biological Process	5	GO:0042126	nitrate metabolic process	0.000176111	0.000821849	22713	4	1	1	Vigun08g093300.1
Biological Process	5	GO:0042128	nitrate assimilation	0.000176111	0.000821849	22713	4	1	1	Vigun08g093300.1
Biological Process	4	GO:0071941	nitrogen cycle metabolic process	0.000308194	0.00107868	22713	7	1	1	Vigun08g093300.1
Molecular Function	7	GO:0030151	molybdenum ion binding	0.000396249	0.00356624	22713	9	1	1	Vigun08g093300.1

## Sheet: KEGG
						C1			C2			C3			C4			C5			C6
Major Classification	Sub Classification	Pathway ID	Pathway Name	Num. of whole gene	Whole gene list	Num. of DEGs	DEGs list	p-value	Num. of DEGs	DEGs list	p-value	Num. of DEGs	DEGs list	p-value	Num. of DEGs	DEGs list	p-value	Num. of DEGs	DEGs list	p-value	Num. of DEGs	DEGs list	p-value
Cellular Processes	Transport and catabolism	vra04146	Peroxisome	209	Vigun03g005900.1, Vigun03g036400.1, Vigun03g053700.1, Vigun03g225600.1, Vigun03g225600.2, Vigun03g225600.3, Vigun03g423500.1, Vigun02g034800.1, Vigun02g034800.2, Vigun02g062000.1, Vigun02g090100.1, Vigun05g112900.1, Vigun05g285400.1, Vigun08g056000.1, Vigun04g003400.1, Vigun04g105900.1, Vigun10g059700.1, Vigun10g184100.1, Vigun10g199000.1, Vigun07g115700.1, Vigun07g186700.1, Vigun07g186700.2, Vig…													1	Vigun07g185500.1	0.0136521
Cellular Processes	Transport and catabolism			209		0			0			0			0			1			0
Environmental Information Processing	Membrane transport	vra02010	ABC transporters	272	Vigun03g002500.1, Vigun03g062200.1, Vigun03g129000.1, Vigun03g129100.1, Vigun03g129200.1, Vigun03g129300.1, Vigun03g129300.6, Vigun03g129300.7, Vigun03g129300.2, Vigun03g129300.3, Vigun03g129300.4, Vigun03g129300.8, Vigun03g129300.9, Vigun03g129300.5, Vigun03g129600.1, Vigun03g129700.1, Vigun03g218100.1, Vigun03g218100.2, Vigun03g350200.1, Vigun03g408300.1, Vigun03g408400.1, Vigun03g408400.3, Vig…										1	Vigun07g208100.1	0.179025
Environmental Information Processing	Membrane transport			272		0			0			0			1			0			0
Environmental Information Processing	Signal transduction	vra04075	Plant hormone signal transduction	1793	Vigun03g002100.1, Vigun03g031700.1, Vigun03g038500.1, Vigun03g038500.2, Vigun03g097900.1, Vigun03g120400.1, Vigun03g158000.1, Vigun03g236500.2, Vigun03g280400.1, Vigun03g339000.1, Vigun03g350500.1, Vigun03g371200.1, Vigun03g399300.1, Vigun02g034900.1, Vigun02g077500.3, Vigun05g018700.1, Vigun05g052100.1, Vigun05g052100.2, Vigun05g081100.6, Vigun05g084300.1, Vigun05g084300.2, Vigun05g095200.1, Vig…	2	Vigun01g203100.1, Vigun01g203100.2	0.418698	6	Vigun03g237400.1, Vigun03g380900.1, Vigun05g223400.1, Vigun07g244200.1, Vigun03g381200.1, Vigun01g016400.1	0.182774
Environmental Information Processing	Signal transduction			1793		2			6			0			0			0			0
Metabolism	Amino acid metabolism	vra00280	Valine, leucine and isoleucine degradation	99	Vigun03g019000.1, Vigun03g019000.2, Vigun03g019000.3, Vigun03g019000.4, Vigun03g060200.1, Vigun03g060200.2, Vigun03g072000.1, Vigun03g120800.1, Vigun03g120900.1, Vigun03g120900.2, Vigun03g121000.1, Vigun03g121000.2, Vigun03g121000.4, Vigun03g121000.3, Vigun03g123900.1, Vigun07g141700.1, Vigun07g141700.3, Vigun07g141700.7, Vigun07g141700.10, Vigun07g141700.5, Vigun07g141700.9, Vigun07g141700.6, Vi…	1	Vigun09g157700.1	0.0749259
Metabolism	Amino acid metabolism	vra00260	Glycine, serine and threonine metabolism	124	Vigun03g009600.1, Vigun03g045900.1, Vigun03g072000.1, Vigun03g074000.1, Vigun03g074000.2, Vigun03g164200.1, Vigun03g176400.1, Vigun06g015100.1, Vigun03g227100.1, Vigun03g232500.1, Vigun03g232500.3, Vigun03g232500.2, Vigun06g006600.1, Vigun03g251500.1, Vigun03g274800.1, Vigun03g274900.1, Vigun03g274900.2, Vigun03g274900.3, Vigun11g130800.1, Vigun03g328400.1, Vigun03g388900.1, Vigun03g388900.2, Vig…				4	Vigun06g116300.1, Vigun06g116300.2, Vigun06g116300.4, Vigun06g116300.3	0.000139888
Metabolism	Amino acid metabolism	vra00350	Tyrosine metabolism	90	Vigun03g057900.1, Vigun03g057900.2, Vigun07g089300.1, Vigun03g073400.1, Vigun05g288500.1, Vigun05g288500.2, Vigun07g122900.1, Vigun03g111800.1, Vigun03g118200.1, Vigun03g111900.1, Vigun03g167300.1, Vigun09g155800.1, Vigun03g226500.1, Vigun05g213300.1, Vigun05g213300.2, Vigun03g232500.1, Vigun03g232500.3, Vigun03g232500.2, Vigun06g006600.1, Vigun03g387900.1, Vigun03g420600.1, Vigun03g420600.2, Vig…				1	Vigun08g071400.1	0.176985
Metabolism	Amino acid metabolism			313		1			5			0			0			0			0
Metabolism	Biosynthesis of other secondary metabolites	vra00901	Indole alkaloid biosynthesis	144	VigunL054300.1, VigunL054400.1, Vigun03g113900.1, Vigun03g157200.1, Vigun03g316500.1, Vigun03g336600.1, Vigun02g003000.1, Vigun02g003300.1, Vigun02g139600.1, Vigun05g279200.1, Vigun08g004100.1, Vigun08g004300.1, Vigun08g004600.1, Vigun08g097700.1, Vigun08g144100.1, Vigun08g177700.1, Vigun04g065700.1, Vigun10g177600.1, Vigun07g060100.1, Vigun07g060500.1, Vigun07g149500.1, Vigun07g160200.1, Vigun09…	4	Vigun05g045800.1, Vigun04g090300.1, Vigun04g090400.1, Vigun04g090600.1	3.50508e-06				1	Vigun01g001200.1	0.0187246
Metabolism	Biosynthesis of other secondary metabolites	vra00945	Stilbenoid, diarylheptanoid and gingerol biosynthesis	127	Vigun03g029000.1, Vigun03g029000.2, Vigun03g029100.1, Vigun03g171400.1, Vigun03g171400.2, Vigun01g052300.1, Vigun01g052300.4, Vigun01g052300.5, Vigun01g052300.2, Vigun01g052300.3, Vigun03g168100.1, Vigun07g210400.1, Vigun01g102500.1, Vigun01g246900.1, Vigun03g168200.1, Vigun03g278900.1, Vigun03g279000.1, Vigun02g145000.1, Vigun03g171500.1, Vigun04g114400.1, Vigun04g114500.1, Vigun04g114600.1, Vig…				1	Vigun10g152900.1	0.240573
Metabolism	Biosynthesis of other secondary metabolites	vra00940	Phenylpropanoid biosynthesis	493	Vigun03g018300.1, Vigun03g261500.1, Vigun04g020000.1, Vigun04g158800.1, Vigun03g020000.1, Vigun03g020100.1, Vigun04g016600.1, Vigun04g016800.1, Vigun03g029000.1, Vigun03g029000.2, Vigun03g029100.1, Vigun03g171400.1, Vigun03g171400.2, Vigun01g052300.1, Vigun01g052300.4, Vigun01g052300.5, Vigun01g052300.2, Vigun01g052300.3, Vigun03g066900.1, Vigun03g102500.1, Vigun03g141500.1, Vigun03g141600.1, Vig…				1	Vigun06g224100.1	0.660861
Metabolism	Biosynthesis of other secondary metabolites	vra01110	Biosynthesis of secondary metabolites	2720	VigunL054300.1, VigunL054400.1, Vigun03g113900.1, Vigun03g157200.1, Vigun03g316500.1, Vigun03g336600.1, Vigun02g003000.1, Vigun02g003300.1, Vigun02g139600.1, Vigun05g279200.1, Vigun08g004100.1, Vigun08g004300.1, Vigun08g004600.1, Vigun08g097700.1, Vigun08g144100.1, Vigun08g177700.1, Vigun04g065700.1, Vigun10g177600.1, Vigun07g060100.1, Vigun07g060500.1, Vigun07g149500.1, Vigun07g160200.1, Vigun09…	8	Vigun05g045800.1, Vigun04g090300.1, Vigun04g090400.1, Vigun04g090600.1, Vigun11g114000.1, Vigun11g114100.1, Vigun11g114300.1, Vigun09g157700.1	0.000246157	12	Vigun11g123800.1, Vigun11g123900.1, Vigun11g124000.1, Vigun05g177100.1, Vigun10g149500.1, Vigun11g124400.1, Vigun08g071400.1, Vigun06g116300.1, Vigun06g116300.2, Vigun06g116300.4, Vigun06g116300.3, Vigun06g224100.1	0.00856484	1	Vigun01g001200.1	0.323788	3	Vigun03g081700.1, Vigun03g081700.2, Vigun01g050900.1	0.308808
					Vigun04g115500.3, Vigun04g119300.1, Vigun04g124800.1, Vigun04g124800.2, Vigun11g164200.1, Vigun04g127700.1, Vigun04g127700.2, Vigun04g127800.1, Vigun04g128000.1, Vigun04g130100.1, Vigun04g130300.1, Vigun11g182100.1, Vigun11g182100.2, Vigun04g132300.1, Vigun04g132300.2, Vigun04g141300.1, Vigun04g149300.1, Vigun04g163000.1, Vigun04g163100.1, Vigun07g230800.1, Vigun04g163700.1, Vigun07g037900.1, Vig…
Metabolism	Biosynthesis of other secondary metabolites	vra00944	Flavone and flavonol biosynthesis	47	Vigun03g192800.1, Vigun02g047800.1, Vigun10g149500.1, Vigun07g294900.1, Vigun03g229100.1, Vigun03g229200.1, Vigun10g024600.1, Vigun10g024700.1, Vigun10g024800.1, Vigun10g024900.1, Vigun10g025000.1, Vigun10g132900.1, Vigun10g133000.1, Vigun07g186100.1, Vigun06g225800.1, Vigun11g085200.1, Vigun03g309200.1, Vigun03g309300.1, Vigun02g004500.1, Vigun10g114800.1, Vigun10g115000.1, Vigun10g115200.1, Vig…				1	Vigun10g149500.1	0.0965867
Metabolism	Biosynthesis of other secondary metabolites	vra00941	Flavonoid biosynthesis	268	Vigun03g029000.1, Vigun03g029000.2, Vigun03g029100.1, Vigun03g171400.1, Vigun03g171400.2, Vigun01g052300.1, Vigun01g052300.4, Vigun01g052300.5, Vigun01g052300.2, Vigun01g052300.3, Vigun03g118700.1, Vigun03g118800.1, Vigun03g118800.2, Vigun03g128100.1, Vigun03g158300.1, Vigun03g231400.1, Vigun02g082000.1, Vigun05g029900.1, Vigun05g048500.1, Vigun05g176100.1, Vigun05g176200.2, Vigun05g176400.1, Vig…				2	Vigun05g177100.1, Vigun10g149500.1	0.113231
Metabolism	Biosynthesis of other secondary metabolites	vra01100	Metabolic pathways	4475	VigunL081000.1, VigunL002700.1, Vigun04g099800.1, Vigun10g090700.1, Vigun10g102200.1, Vigun07g095200.1, Vigun09g100100.1, Vigun01g063500.1, VigunL006900.1, VigunL011300.1, VigunL028900.1, VigunL030400.1, VigunL033300.1, VigunL034900.1, VigunL041500.1, VigunL043000.1, Vigun11g065000.1, Vigun11g069800.1, Vigun11g069900.1, Vigun03g001200.1, Vigun09g191100.1, Vigun03g001400.1, Vigun03g001500.1, Vigun…	2	Vigun09g157700.1, Vigun11g046000.1	0.906093	15	Vigun11g123800.1, Vigun11g123900.1, Vigun11g124000.1, Vigun03g118300.1, Vigun05g177100.1, Vigun10g149500.1, Vigun11g124400.1, Vigun08g071400.1, Vigun06g116300.1, Vigun06g116300.2, Vigun06g116300.4, Vigun06g116300.3, Vigun06g224100.1, Vigun11g046200.1, Vigun11g046300.1	0.034995				2	Vigun03g081700.1, Vigun03g081700.2	0.876481
					Vigun01g139100.1, Vigun11g087400.1, Vigun11g087400.2, Vigun11g087400.3, Vigun11g202500.1, Vigun02g163300.1, Vigun02g163700.1, Vigun02g164200.1, Vigun02g167300.1, Vigun02g167900.1, Vigun02g168800.1, Vigun10g157000.1, Vigun02g171400.1, Vigun05g100700.1, Vigun05g176200.1, Vigun05g176300.1, Vigun05g176300.2, Vigun08g105000.1, Vigun10g080400.1, Vigun09g149800.1, Vigun09g269400.1, Vigun01g228500.1, Vig…
					Vigun09g175200.1, Vigun09g177800.1, Vigun09g181800.1, Vigun09g182100.1, Vigun09g182700.1, Vigun09g183000.1, Vigun09g183000.3, Vigun09g183000.2, Vigun09g184100.1, Vigun09g187100.1, Vigun09g188100.1, Vigun09g188500.1, Vigun09g188500.2, Vigun09g188500.3, Vigun09g188500.4, Vigun09g188500.6, Vigun09g188500.7, Vigun09g188500.5, Vigun09g189600.1, Vigun09g190500.1, Vigun09g190500.3, Vigun09g190500.4, Vig…
Metabolism	Biosynthesis of other secondary metabolites			8274		14			32			2			5			0			0
Metabolism	Carbohydrate metabolism	vra00520	Amino sugar and nucleotide sugar metabolism	328	Vigun03g015200.1, Vigun03g015200.3, Vigun03g015200.2, Vigun03g025800.1, Vigun08g007500.1, Vigun03g030600.1, Vigun03g411900.1, Vigun03g035800.1, Vigun03g047600.1, Vigun11g053700.1, Vigun03g051900.1, Vigun07g131600.1, Vigun09g278000.1, Vigun06g113200.1, Vigun01g202900.1, Vigun03g067200.1, Vigun03g097300.1, Vigun03g152800.1, Vigun03g164700.1, Vigun03g373300.1, Vigun02g024300.1, Vigun02g095200.1, Vig…	1	Vigun11g046000.1	0.228943	2	Vigun11g046200.1, Vigun11g046300.1	0.157003
Metabolism	Carbohydrate metabolism	vra00640	Propanoate metabolism	61	Vigun03g019000.1, Vigun03g019000.2, Vigun03g019000.3, Vigun03g019000.4, Vigun03g031500.1, Vigun03g099600.1, Vigun03g101400.1, Vigun09g070700.1, Vigun09g070700.2, Vigun01g083200.1, Vigun03g123900.1, Vigun07g141700.1, Vigun07g141700.3, Vigun07g141700.7, Vigun07g141700.10, Vigun07g141700.5, Vigun07g141700.9, Vigun07g141700.6, Vigun07g141700.2, Vigun07g141700.8, Vigun07g141700.4, Vigun03g304300.1, Vi…	1	Vigun09g157700.1	0.0467974
Metabolism	Carbohydrate metabolism	vra00010	Glycolysis / Gluconeogenesis	247	Vigun03g015200.1, Vigun03g015200.3, Vigun03g015200.2, Vigun03g025800.1, Vigun08g007500.1, Vigun03g027400.1, Vigun03g027400.2, Vigun03g038600.1, Vigun03g038600.3, Vigun03g038600.2, Vigun03g057900.1, Vigun03g057900.2, Vigun07g089300.1, Vigun03g060200.1, Vigun03g060200.2, Vigun03g074000.1, Vigun03g074000.2, Vigun03g099600.1, Vigun03g101400.1, Vigun09g070700.1, Vigun09g070700.2, Vigun01g083200.1, Vig…				1	Vigun08g071400.1	0.4157
Metabolism	Carbohydrate metabolism	vra00500	Starch and sucrose metabolism	474	Vigun03g013600.1, Vigun03g026300.3, Vigun03g026300.2, Vigun03g163900.1, Vigun05g011600.1, Vigun08g172900.1, Vigun08g202200.1, Vigun03g014500.1, Vigun03g015200.1, Vigun03g015200.3, Vigun03g015200.2, Vigun03g025800.1, Vigun08g007500.1, Vigun03g026300.1, Vigun05g136500.1, Vigun05g295000.1, Vigun08g144600.1, Vigun08g144600.2, Vigun08g156000.1, Vigun10g041100.1, Vigun01g111100.1, Vigun01g111300.1, Vig…				2	Vigun01g111100.1, Vigun01g111300.1	0.272336
Metabolism	Carbohydrate metabolism			1110		2			5			0			0			0			0
Metabolism	Energy metabolism	vra00910	Nitrogen metabolism	67	Vigun03g187000.1, Vigun03g233900.1, Vigun03g236600.1, Vigun03g285700.1, Vigun03g285700.2, Vigun03g297800.1, Vigun03g297800.2, Vigun03g297800.3, Vigun02g046700.1, Vigun08g093300.1, Vigun09g144500.1, Vigun09g232900.1, Vigun02g077100.1, Vigun02g077100.2, Vigun05g129000.1, Vigun04g007800.1, Vigun04g007800.2, Vigun04g007800.3, Vigun10g067300.1, Vigun10g149400.1, Vigun10g149400.2, Vigun09g170600.1, Vig…							1	Vigun03g187000.1	0.00873415							1	Vigun08g093300.1	0.00437651
Metabolism	Energy metabolism			67		0			0			1			0			0			1
Metabolism	Glycan biosynthesis and metabolism	vra00511	Other glycan degradation	75	Vigun03g060500.1, Vigun03g060500.2, Vigun03g060500.3, Vigun03g177100.1, Vigun03g262300.1, Vigun03g377400.1, Vigun03g391600.1, Vigun03g391700.1, Vigun03g391700.2, Vigun03g399800.1, Vigun02g126200.1, Vigun05g201300.1, Vigun05g249600.1, Vigun05g274700.1, Vigun05g274700.2, Vigun05g276000.1, Vigun08g011600.1, Vigun08g011600.3, Vigun08g011600.2, Vigun10g173700.1, Vigun09g032900.1, Vigun09g032900.2, Vig…										1	Vigun09g235300.1	0.0526058
Metabolism	Glycan biosynthesis and metabolism			75		0			0			0			1			0			0
Metabolism	Lipid metabolism	vra00071	Fatty acid degradation	108	Vigun03g036400.1, Vigun03g057900.1, Vigun03g057900.2, Vigun07g089300.1, Vigun03g060200.1, Vigun03g060200.2, Vigun03g074300.1, Vigun03g074400.1, Vigun03g167300.1, Vigun09g155800.1, Vigun03g176300.1, Vigun03g237500.1, Vigun03g237500.2, Vigun03g237500.3, VigunL051800.1, VigunL052000.1, Vigun03g262100.1, Vigun03g300900.1, Vigun03g325700.1, Vigun03g421100.1, Vigun03g421200.1, Vigun03g437900.1, Vigun02…				1	Vigun08g071400.1	0.208539
Metabolism	Lipid metabolism	vra00592	alpha-Linolenic acid metabolism	107	Vigun03g074300.1, Vigun03g074400.1, Vigun03g108200.1, Vigun03g108300.1, Vigun03g163500.1, Vigun10g128400.1, Vigun03g167300.1, Vigun09g155800.1, Vigun03g169600.1, Vigun03g173300.1, Vigun03g178200.1, Vigun05g047900.1, Vigun07g104500.1, Vigun06g192800.1, Vigun03g197200.1, Vigun03g264500.1, Vigun03g264600.1, Vigun02g046100.1, Vigun02g127900.1, Vigun03g299100.1, Vigun05g048000.1, Vigun05g048100.1, Vig…				1	Vigun08g071400.1	0.206817
Metabolism	Lipid metabolism	vra00062	Fatty acid elongation	58	Vigun03g081700.1, Vigun03g081700.2, Vigun03g185700.1, VigunL050400.1, Vigun03g230100.1, Vigun03g351200.1, Vigun03g351200.2, Vigun03g369300.1, Vigun03g395400.1, Vigun04g089900.1, Vigun04g089900.2, Vigun04g089900.3, Vigun02g032700.1, Vigun02g084100.1, Vigun02g095100.1, Vigun02g095100.2, Vigun02g163300.1, Vigun05g026500.1, Vigun05g026500.2, Vigun05g067200.1, Vigun05g136200.1, Vigun05g252600.1, Vigun…										2	Vigun03g081700.1, Vigun03g081700.2	0.000759041
Metabolism	Lipid metabolism	vra01040	Biosynthesis of unsaturated fatty acids	50	Vigun03g074300.1, Vigun03g074400.1, Vigun03g081700.1, Vigun03g081700.2, Vigun03g185700.1, VigunL050400.1, Vigun03g170400.1, Vigun03g449600.1, Vigun01g234300.1, VigunL051200.1, Vigun03g181400.1, Vigun03g230100.1, Vigun03g300900.1, Vigun03g370900.1, Vigun05g100200.1, Vigun08g120400.1, Vigun08g120400.2, Vigun01g124300.1, Vigun02g012000.1, Vigun07g051400.1, Vigun02g084100.1, Vigun02g163700.1, Vigun05…										2	Vigun03g081700.1, Vigun03g081700.2	0.000564275
Metabolism	Lipid metabolism	vra00591	Linoleic acid metabolism	53	Vigun03g108200.1, Vigun03g108300.1, Vigun03g163500.1, Vigun10g128400.1, Vigun03g169600.1, Vigun03g195100.1, Vigun03g195300.1, Vigun03g195400.1, Vigun03g195700.1, Vigun03g448400.1, Vigun02g105100.1, Vigun07g193300.1, Vigun11g208700.1, Vigun11g208700.2, Vigun05g272100.1, Vigun05g272200.1, Vigun05g272300.1, Vigun05g272400.1, Vigun05g272500.1, Vigun10g029200.1, Vigun10g163400.1, Vigun06g201200.1, Vig…				6	Vigun05g272300.1, Vigun10g169100.1, Vigun10g169200.1, Vigun10g169300.1, Vigun10g169700.1, Vigun10g169800.1	1.32575e-09
Metabolism	Lipid metabolism			376		0			8			0			4			0			0
Metabolism	Metabolism of terpenoids and polyketides	vra00909	Sesquiterpenoid and triterpenoid biosynthesis	72	Vigun03g032100.1, Vigun03g117900.1, Vigun03g118100.1, Vigun03g118000.1, Vigun03g118300.1, Vigun03g121500.1, Vigun03g140500.1, Vigun10g199600.1, Vigun06g169200.1, Vigun06g169300.1, Vigun06g169500.1, Vigun06g169500.3, Vigun06g169500.2, Vigun06g169700.1, Vigun06g169700.2, Vigun06g169800.1, Vigun06g169800.2, Vigun06g169900.1, Vigun06g170000.1, Vigun06g170200.1, Vigun06g170300.1, Vigun06g170400.1, Vig…	3	Vigun11g114000.1, Vigun11g114100.1, Vigun11g114300.1	2.12877e-05	1	Vigun03g118300.1	0.144212
Metabolism	Metabolism of terpenoids and polyketides	vra00906	Carotenoid biosynthesis	140	Vigun03g032200.1, Vigun03g084300.1, Vigun02g108000.1, Vigun09g247800.1, Vigun06g087300.1, Vigun03g049100.1, Vigun03g049200.1, Vigun03g049200.2, Vigun05g024000.1, Vigun04g173400.1, Vigun04g173600.1, Vigun07g147700.1, Vigun01g034400.1, Vigun01g034400.2, Vigun01g078400.2, Vigun01g186000.1, Vigun01g186000.3, Vigun01g186000.2, Vigun01g186000.4, Vigun01g200400.1, Vigun01g200500.1, Vigun01g200600.1, Vig…				4	Vigun11g123800.1, Vigun11g123900.1, Vigun11g124000.1, Vigun11g124400.1	0.000223112
Metabolism	Metabolism of terpenoids and polyketides	vra00905	Brassinosteroid biosynthesis	55	Vigun03g071400.1, Vigun03g071400.2, Vigun03g071600.1, Vigun03g071700.1, Vigun03g071800.1, Vigun04g019300.1, Vigun04g019600.1, Vigun04g019700.1, Vigun04g019900.1, Vigun04g020100.1, Vigun04g020100.5, Vigun04g020100.2, Vigun04g020100.3, Vigun04g020100.4, Vigun04g020200.1, Vigun04g158900.1, Vigun10g163500.1, Vigun07g192200.1, Vigun07g192200.3, Vigun07g192200.2, Vigun03g088500.1, Vigun02g132000.1, Vig…										1	Vigun01g050900.1	0.0388294
Metabolism	Metabolism of terpenoids and polyketides			267		3			5			0			1			0			0
Metabolism	Overview	vra01230	Biosynthesis of amino acids	393	Vigun03g009600.1, Vigun03g027400.1, Vigun03g027400.2, Vigun03g053200.1, Vigun03g070500.1, Vigun03g073400.1, Vigun05g288500.1, Vigun05g288500.2, Vigun07g122900.1, Vigun03g074000.1, Vigun03g074000.2, Vigun03g087400.1, Vigun03g102800.1, Vigun03g110200.1, Vigun03g110200.2, Vigun03g110200.3, Vigun03g110200.4, Vigun03g120800.1, Vigun03g120900.1, Vigun03g120900.2, Vigun03g121000.1, Vigun03g121000.2, Vig…				4	Vigun06g116300.1, Vigun06g116300.2, Vigun06g116300.4, Vigun06g116300.3	0.00971882
Metabolism	Overview	vra01212	Fatty acid metabolism	101	Vigun03g031500.1, Vigun03g034300.1, Vigun03g036400.1, Vigun03g074300.1, Vigun03g074400.1, Vigun03g081700.1, Vigun03g081700.2, Vigun03g185700.1, VigunL050400.1, Vigun03g132900.1, Vigun06g224400.1, Vigun06g224400.2, Vigun03g148300.1, Vigun03g170400.1, Vigun03g449600.1, Vigun01g234300.1, VigunL051200.1, Vigun03g176300.1, Vigun03g181400.1, Vigun03g230100.1, Vigun03g300900.1, Vigun03g349800.1, Vigun03…										2	Vigun03g081700.1, Vigun03g081700.2	0.00228015
Metabolism	Overview			494		0			4			0			2			0			0
Organismal Systems	Environmental adaptation	vra04626	Plant-pathogen interaction	2428	Vigun03g001800.1, Vigun03g001800.2, Vigun03g001800.3, Vigun08g057400.1, Vigun08g142900.1, Vigun08g142900.2, Vigun07g071000.1, Vigun09g202900.1, Vigun03g004200.1, Vigun03g008700.1, Vigun03g029900.1, Vigun03g032000.1, Vigun03g032000.2, Vigun03g088700.1, Vigun03g110300.1, Vigun03g110300.3, Vigun03g110300.2, Vigun03g116700.1, Vigun03g117000.1, Vigun03g117200.1, Vigun03g118600.1, Vigun03g118600.3, Vig…	1	Vigun06g125400.1	0.8742	3	Vigun05g106800.1, Vigun05g107600.1, Vigun05g107600.3	0.913189				6	Vigun08g136100.1, Vigun08g136100.3, Vigun08g136100.4, Vigun08g136100.2, Vigun08g136100.5, Vigun08g136800.1	0.00354708
					Vigun10g042500.1, Vigun10g042700.1, Vigun10g043000.1, Vigun10g067500.1, Vigun10g068800.1, Vigun10g068800.2, Vigun10g070200.1, Vigun10g070200.2, Vigun10g070800.1, Vigun10g070800.2, Vigun10g070900.1, Vigun10g089300.1, Vigun10g089400.1, Vigun10g089400.3, Vigun10g089400.4, Vigun10g089400.2, Vigun10g089700.1, Vigun10g089700.2, Vigun10g120000.1, Vigun10g120000.2, Vigun10g120400.1, Vigun10g120900.1, Vig…
Organismal Systems	Environmental adaptation	vra04712	Circadian rhythm - plant	256	Vigun03g005500.1, Vigun03g005600.1, Vigun04g109500.1, Vigun04g159500.1, Vigun01g173000.1, Vigun03g011300.1, Vigun03g446700.1, Vigun02g065300.1, Vigun07g139300.1, Vigun01g062300.1, Vigun01g209300.1, Vigun01g209300.2, Vigun03g016900.1, Vigun03g051000.1, Vigun03g051000.2, Vigun03g215500.1, Vigun03g278400.1, Vigun02g038500.1, Vigun02g038500.2, Vigun02g038500.4, Vigun02g038500.3, Vigun02g068600.1, Vig…	2	Vigun01g203100.1, Vigun01g203100.2	0.0164606
Organismal Systems	Environmental adaptation			2684		3			3			0			6			0			0
