# Supplementary material for: A Comparison of the Transcriptomes of Cowpeas in Response to Two Different Ionizing Radiations
Source: Plants (Basel). 2021 Mar 17;10(3):567. doi: 10.3390/plants10030567 (PMC8002818; doi:10.3390/plants10030567)
Supplement: Supplementary file 1 [file plants-10-00567-s001.zip › Table S14.xlsx]

## Sheet: Cluster
	Cluster				Normalization																					Log2FoldChange						Annotation_Phytozome
Gene id	cluster	p_100Gy_vs_Control	p_200Gy_vs_Control	p_300Gy_vs_Control	Control_1	Control_2	Control_3	p_100Gy_1	p_100Gy_2	p_100Gy_3	p_200Gy_1	p_200Gy_2	p_200Gy_3	p_300Gy_1	p_300Gy_2	p_300Gy_3	g_100Gy_1	g_100Gy_2	g_100Gy_3	g_200Gy_1	g_200Gy_2	g_200Gy_3	g_300Gy_1	g_300Gy_2	g_300Gy_3	p_100Gy_vs_Control	p_200Gy_vs_Control	p_300Gy_vs_Control	g_100Gy_vs_Control	g_200Gy_vs_Control	g_300Gy_vs_Control	Pfam	Panther	KOG	ec	KO	GO	Best-hit-arabi-name	arabi-symbol	arabi-defline
Vigun03g001400.1	C6	-1.74	0.66	-0.32	377	274	225	47	56	159	591	535	258	139	55	505	440	384	415	251	469	820	1057	411	715	-1.74113	0.660499	-0.324563	0.500005	0.814183	1.31749	PF00149	PTHR10161,PTHR10161:SF14	KOG2679	3.1.3.2,1.11.1.7	K14379	GO:0016787	AT3G17790.1	ATACP5,ATPAP17,PAP17	purple acid phosphatase 17
Vigun03g376600.1	C6	-1.6	0.84	-0.57	365	195	94	66	70	80	650	410	108	118	73	251	231	273	305	352	422	414	481	293	457	-1.60392	0.836982	-0.565093	0.305089	0.860401	0.912058	PF00892	PTHR31218,PTHR31218:SF30				GO:0016021,GO:0016020,GO:0022857	AT4G28040.4		nodulin MtN21 /EamA-like transporter family protein
Vigun10g175500.1	C6	-1.16	-0.5	-1.09	652	570	492	227	238	304	458	427	326	168	195	441	709	522	578	431	500	746	810	529	587	-1.15717	-0.501927	-1.09252	0.0773821	-0.0317946	0.168123	PF06888	PTHR20889,PTHR20889:SF4	KOG3120	3.6.1.1,3.1.3.75	K13248	GO:0016791,GO:0008152	AT1G17710.1		Pyridoxal phosphate phosphatase-related protein
Vigun10g175400.1	C6	-1.2	-0.57	-1.08	1085	941	824	390	380	474	725	699	501	291	352	709	1126	897	939	800	883	1210	1246	937	1012	-1.19631	-0.566963	-1.07668	0.055302	0.021586	0.164859	PF06888	PTHR20889,PTHR20889:SF4	KOG3120	3.6.1.1,3.1.3.75	K13248	GO:0016791,GO:0008152	AT1G17710.1		Pyridoxal phosphate phosphatase-related protein
Vigun09g066000.1	C6	-1.18	-0.24	-0.89	292	281	235	120	97	139	284	225	176	121	94	220	389	301	344	234	271	441	662	325	385	-1.17857	-0.238163	-0.892846	0.355697	0.229384	0.765154	PF03105	PTHR10783,PTHR10783:SF44	KOG1161				AT5G20150.1	ATSPX1,SPX1	SPX domain gene 1
Vigun08g041700.1	C6	-1.19	-0.22	-0.63	151	104	62	48	40	51	92	108	72	60	67	77	98	92	74	93	92	57	103	85	97	-1.19068	-0.218212	-0.634286	-0.26622	-0.387205	-0.153934
Vigun01g074400.1	C6	-1.45	-0.32	-0.9	700	672	656	237	183	319	661	622	345	254	211	623	818	569	750	520	724	923	1206	694	876	-1.45493	-0.3167	-0.898928	0.076018	0.0965898	0.453688	PF03009	PTHR22958,PTHR22958:SF10	KOG2421	3.1.4.46		GO:0008081,GO:0006629	AT3G02040.1	SRG3	senescence-related gene 3
Vigun11g209100.1	C6	-1.27	-0.31	-0.77	941	878	962	414	303	436	854	812	575	434	405	790	1085	837	1053	836	844	1117	1317	893	944	-1.27003	-0.312227	-0.771955	0.0965573	0.00784842	0.181325	PF07690	PTHR11662,PTHR11662:SF302	KOG2533	3.6.3.20	K13783	GO:0055085,GO:0016021	AT3G47420.1	ATPS3,PS3	phosphate starvation-induced gene 3
Vigun11g046000.1	C2	-0.06	-1.21	-0.2	1180	847	2104	1119	896	1945	674	759	358	1117	1656	810	1080	845	1171	1346	1493	671	404	804	772	-0.0606743	-1.20511	-0.204984	-0.416072	-0.234798	-1.06062	PF00704	PTHR11177,PTHR11177:SF170		3.2.1.14	K01183	GO:0005975,GO:0004553	AT5G24090.1	ATCHIA,CHIA	chitinase A
Vigun03g315300.2	C2	-0.05	-1.7	-0.34	205	145	260	147	174	267	34	68	85	193	179	109	160	162	160	74	72	75	56	138	112	-0.0517758	-1.70348	-0.34116	-0.338755	-1.46092	-0.995567		PTHR33595,PTHR33595:SF3					AT3G48510.1
Vigun03g315300.1	C2	-0.05	-1.69	-0.34	200	140	252	141	171	262	33	67	84	189	174	105	158	159	157	74	71	73	55	134	110	-0.0453589	-1.68657	-0.340444	-0.322163	-1.43995	-0.986461		PTHR33595,PTHR33595:SF3					AT3G48510.1
Vigun05g143300.1	C2	-0.04	-1.19	-0.3	15447	10764	22072	13419	13217	20190	7700	7481	5966	12836	15935	10336	13196	10005	13459	15850	16265	10888	5696	10224	8659	-0.0442205	-1.19111	-0.304109	-0.397328	-0.167097	-0.974068	PF00197	PTHR33107,PTHR33107:SF5				GO:0004866	AT1G73330.1	ATDR4,DR4	drought-repressed 4
Vigun05g143700.1	C2	-0.02	-1.19	-0.31	7929	5493	10408	6861	6941	9643	3609	3729	3083	5953	7885	5405	6242	5671	6631	9063	9031	6335	2562	5181	3675	-0.0235059	-1.19327	-0.308478	-0.361819	0.0357824	-1.06149	PF00197	PTHR33107,PTHR33107:SF5				GO:0004866	AT1G73260.1	ATKTI1,KTI1	kunitz trypsin inhibitor 1
Vigun05g144000.1	C2	-0.02	-1.17	-0.29	15087	10585	21735	13334	13178	20335	7642	7581	5875	12818	15848	10207	13020	9974	13253	15907	16074	10846	5468	10088	8421	-0.0171243	-1.16797	-0.286321	-0.387234	-0.14656	-0.983466	PF00197	PTHR33107,PTHR33107:SF5				GO:0004866	AT1G73330.1	ATDR4,DR4	drought-repressed 4
Vigun05g145900.1	C2	-0.09	-1.08	-0.23	2289	1728	3356	2134	1917	2872	1156	1312	1022	1922	2636	1722	2006	1912	2175	2613	2859	1854	1004	1411	1315	-0.090654	-1.07888	-0.231505	-0.275085	-0.00915495	-0.983122	PF00197	PTHR33107,PTHR33107:SF5				GO:0004866	AT1G17860.1		Kunitz family trypsin and protease inhibitor protein
Vigun05g146000.1	C2	-0.11	-1.02	-0.25	10979	7154	12708	8983	7869	11824	5033	5625	4507	8231	10817	6909	9886	7937	9410	11271	11497	8643	6218	6802	6153	-0.105008	-1.02407	-0.248737	-0.179492	0.0263839	-0.685762	PF00197	PTHR33107,PTHR33107:SF5				GO:0004866	AT1G73260.1	ATKTI1,KTI1	kunitz trypsin inhibitor 1
Vigun01g084600.1	C2	0.02	-1.05	-0.05	277	149	467	235	283	386	122	158	152	311	364	187	308	169	280	248	241	206	213	238	147	0.0191999	-1.04513	-0.0506652	-0.238667	-0.360004	-0.578465	PF01150	PTHR11782,PTHR11782:SF50	KOG1385	3.6.1.5	K14641	GO:0016787	AT5G18280.1	APY2,ATAPY2	apyrase 2
Vigun05g144200.1	C2	0.14	-1.15	-0.19	1867	1475	2982	2021	1909	3039	1070	969	820	1753	2279	1504	1551	1468	1671	2191	2182	1566	499	1073	892	0.140224	-1.14575	-0.192387	-0.431028	-0.0907658	-1.36002	PF00197	PTHR33107,PTHR33107:SF5				GO:0004866	AT1G73260.1	ATKTI1,KTI1	kunitz trypsin inhibitor 1
Vigun11g007200.1	C2	0.36	-1.1	-0.33	2441	4936	7281	6283	7550	4961	1746	2329	2772	6725	3549	1370	3110	3414	3874	4353	4363	6527	1438	3084	2138	0.358579	-1.09797	-0.332056	-0.495365	0.056475	-1.13818
Vigun11g007300.1	C2	0.4	-1.1	-0.28	1763	3939	5769	5193	6090	3830	1342	1771	2251	5803	2814	803	2411	2367	3001	3337	3219	5353	1100	2367	1790	0.397773	-1.09677	-0.284245	-0.560354	0.0539644	-1.12565
Vigun05g143400.1	C2	0.11	-1.06	-0.38	7457	5692	10853	8512	7185	10228	3599	3874	4010	6062	7003	5370	6458	5995	6268	7529	6446	5197	2882	3513	3318	0.111185	-1.0637	-0.380628	-0.358462	-0.324136	-1.30515	PF00197	PTHR33107,PTHR33107:SF5				GO:0004866	AT1G17860.1		Kunitz family trypsin and protease inhibitor protein
Vigun03g399500.1	C2	0.17	-1.08	-0.3	221	163	432	229	277	413	136	133	117	259	258	145	189	159	393	160	218	169	130	167	159	0.171992	-1.07708	-0.301059	-0.139107	-0.578643	-0.838739	PF09425,PF06200	PTHR33077			K13464		AT1G19180.1	JAZ1,TIFY10A	jasmonate-zim-domain protein 1
Vigun10g005800.1	C2	0.16	-1.01	-0.53	169	131	202	153	160	245	62	92	96	116	153	79	154	130	188	178	152	93	86	113	97	0.155522	-1.00888	-0.528804	-0.0885469	-0.245338	-0.759725	PF00201	PTHR11926,PTHR11926:SF189	KOG1192	2.4.1.218	K08237	GO:0016758,GO:0008152	AT4G01070.1	GT72B1,UGT72B1	UDP-Glycosyltransferase superfamily protein
Vigun04g016500.1	C2	0.15	-1.08	-0.66	99	86	194	126	123	171	68	58	53	92	83	66	115	96	110	163	140	107	50	81	71	0.149533	-1.08333	-0.65565	-0.237821	0.116172	-0.909738	PF00171	PTHR11699,PTHR11699:SF182		1.2.1.5	K12355	GO:0055114,GO:0016491,GO:0008152	AT3G24503.1	ALDH1A,ALDH2C4,REF1	aldehyde dehydrogenase 2C4
Vigun04g016500.2	C2	0.16	-1.06	-0.65	99	81	190	124	121	169	68	57	52	92	80	65	112	94	108	160	139	106	51	80	71	0.156513	-1.06486	-0.651488	-0.236566	0.126394	-0.877092	PF00171	PTHR11699,PTHR11699:SF182		1.2.1.5		GO:0055114,GO:0016491,GO:0008152	AT3G24503.1	ALDH1A,ALDH2C4,REF1	aldehyde dehydrogenase 2C4
Vigun07g210300.1	C2	0.07	-1.05	-0.9	116	95	160	123	108	160	42	89	49	95	59	46	164	109	138	188	153	132	40	161	54	0.074432	-1.05199	-0.90011	0.146979	0.347023	-0.540205	PF00394,PF07732,PF07731	PTHR11709,PTHR11709:SF94		1.10.3.2	K05909	GO:0055114,GO:0016491,GO:0005507	AT5G48100.1	ATLAC15,LAC15,TT10	Laccase/Diphenol oxidase family protein
Vigun04g090600.1	C2	0.08	-1.01	-0.84	4846	5806	7340	6462	6011	6603	2802	3354	2797	3644	3603	2830	4135	4997	4421	5503	5559	4593	1689	3638	2146	0.0845519	-1.00684	-0.836169	-0.408721	-0.200603	-1.26745	PF00657	PTHR22835,PTHR22835:SF164		3.1.1.3		GO:0016788	AT5G33370.1		GDSL-like Lipase/Acylhydrolase superfamily protein
Vigun09g235300.1	C2	0.18	-1.51	-1.13	70	106	306	163	235	148	38	45	87	91	89	41	102	73	154	64	51	30	21	68	39	0.182578	-1.50681	-1.1315	-0.553776	-1.72616	-1.90287	PF01112	PTHR10188,PTHR10188:SF13	KOG1592	3.5.1.1	K13051	GO:0016787	AT3G16150.1		N-terminal nucleophile aminohydrolases (Ntn hydrolases) superfamily protein
Vigun04g090400.1	C2	0.08	-1.08	-0.85	3861	4178	5518	4794	4407	5104	1923	2475	2003	2710	2721	2115	3270	3758	3275	4255	4210	3360	1270	2981	1661	0.0775662	-1.08265	-0.845245	-0.395878	-0.197217	-1.19753	PF00657	PTHR22835,PTHR22835:SF164		3.1.1.3		GO:0016788	AT5G33370.1		GDSL-like Lipase/Acylhydrolase superfamily protein
Vigun04g090300.1	C2	0.07	-1.16	-0.88	3288	3428	4510	3837	3556	4428	1476	1904	1652	2215	2238	1644	2858	2994	2672	3565	3435	2821	1153	2562	1370	0.074481	-1.15779	-0.880536	-0.397249	-0.192968	-1.14267	PF00657	PTHR22835,PTHR22835:SF164		3.1.1.3		GO:0016788	AT5G33370.1		GDSL-like Lipase/Acylhydrolase superfamily protein
Vigun04g004600.1	C2	-0.19	-1.23	-0.92	721	805	1127	713	788	831	279	358	496	462	480	464	666	625	590	478	436	277	366	437	404	-0.186001	-1.22716	-0.916877	-0.49571	-1.1557	-1.13593	PF00642	PTHR14493	KOG1595			GO:0046872	AT2G19810.1		CCCH-type zinc finger family protein
Vigun05g045800.1	C2	-0.08	-1.3	-0.83	115	112	154	128	98	134	38	58	59	94	73	48	94	102	91	102	102	96	20	98	44	-0.0819475	-1.2972	-0.825077	-0.406711	-0.341951	-1.23343	PF00657	PTHR22835,PTHR22835:SF164		3.1.1.3		GO:0016788	AT5G33370.1		GDSL-like Lipase/Acylhydrolase superfamily protein
Vigun07g192200.2	C2	-0.13	-1.05	-0.66	20320	19292	32540	23672	24115	18323	9488	10437	15030	15567	19067	11092	18715	21398	23363	18888	19108	15960	10215	14553	11508	-0.126158	-1.04548	-0.658011	-0.184813	-0.419252	-0.992013	PF00067	PTHR24298,PTHR24298:SF121	KOG0156	1.14.13.152		GO:0055114,GO:0020037,GO:0016705,GO:0005506	AT2G45550.1	CYP76C4	cytochrome P450, family 76, subfamily C, polypeptide 4
Vigun07g192200.3	C2	-0.13	-1.05	-0.66	20316	19290	32541	23653	24104	18320	9481	10434	15031	15573	19052	11070	18723	21404	23366	18880	19096	15959	10229	14570	11513	-0.126782	-1.04581	-0.658862	-0.184341	-0.41973	-0.99047	PF00067	PTHR24298,PTHR24298:SF121	KOG0156	1.14.13.152		GO:0055114,GO:0020037,GO:0016705,GO:0005506	AT2G45550.1	CYP76C4	cytochrome P450, family 76, subfamily C, polypeptide 4
Vigun07g192200.1	C2	-0.13	-1.05	-0.66	20307	19285	32538	23645	24092	18315	9477	10432	15025	15568	19046	11063	18720	21395	23356	18877	19094	15951	10226	14558	11508	-0.126995	-1.04597	-0.659169	-0.184498	-0.419716	-0.990945	PF00067	PTHR24298,PTHR24298:SF121	KOG0156	1.14.13.152		GO:0055114,GO:0020037,GO:0016705,GO:0005506	AT2G45550.1	CYP76C4	cytochrome P450, family 76, subfamily C, polypeptide 4
Vigun09g157700.1	C2	-0.15	-1.09	-0.54	363	269	492	332	342	336	153	182	194	259	331	182	342	331	332	344	384	265	146	251	141	-0.152842	-1.08843	-0.541791	-0.160577	-0.178186	-1.06331	PF00676	PTHR11516,PTHR11516:SF33		1.2.1.25,1.2.4.4	K00166	GO:0016624,GO:0008152	AT1G21400.1		Thiamin diphosphate-binding fold (THDP-binding) superfamily protein
Vigun02g196800.1	C2	-0.13	-1.02	-0.54	198	197	274	192	196	221	89	136	105	151	191	119	202	181	180	170	222	140	152	229	144	-0.134603	-1.0247	-0.538742	-0.250818	-0.332311	-0.351258		PTHR33312,PTHR33312:SF5					AT5G26230.1
Vigun01g171000.1	C2	-0.26	-1.24	-0.62	194	114	175	139	105	159	40	92	73	115	116	84	181	141	174	234	181	105	81	183	92	-0.26204	-1.2408	-0.617943	0.0340934	0.102182	-0.44131	PF08880,PF08879	PTHR31602,PTHR31602:SF12				GO:0006355,GO:0005634,GO:0005524,GO:0032502,GO:0006351	AT3G52910.1	AtGRF4,GRF4	growth-regulating factor 4
Vigun08g204500.1	C2	-0.19	-1.08	-0.47	114	96	141	100	88	118	40	73	52	103	98	53	106	81	95	115	95	84	56	97	54	-0.194643	-1.07756	-0.471123	-0.309586	-0.253104	-0.766633	PF03492	PTHR31009,PTHR31009:SF15		2.1.1.278	K18848	GO:0008168	AT5G55250.1	IAMT1	IAA carboxylmethyltransferase 1
Vigun11g114000.1	C2	-0.38	-1.54	-0.34	187	139	218	145	179	95	64	58	65	177	166	86	118	162	231	165	166	98	46	81	75	-0.377116	-1.54489	-0.343213	-0.0896713	-0.340747	-1.43165	PF01397,PF03936	PTHR31225,PTHR31225:SF5		4.2.3.105,4.2.3.106		GO:0016829,GO:0010333,GO:0008152,GO:0000287	AT3G25830.1	ATTPS-CIN,TPS-CIN	terpene synthase-like sequence-1,8-cineole
Vigun11g114300.1	C2	-0.33	-1.42	-0.28	185	145	229	160	187	98	72	67	71	191	175	96	124	162	224	166	167	110	49	80	82	-0.330721	-1.41675	-0.276592	-0.133535	-0.340208	-1.40521	PF01397,PF03936	PTHR31225,PTHR31225:SF5		4.2.3.105,4.2.3.106		GO:0016829,GO:0010333,GO:0008152,GO:0000287	AT3G25830.1	ATTPS-CIN,TPS-CIN	terpene synthase-like sequence-1,8-cineole
Vigun02g175500.1	C2	-0.21	-1.04	-0.23	231	162	303	194	166	244	91	134	112	203	234	156	235	224	265	239	250	183	107	255	150	-0.20561	-1.0438	-0.23236	0.0564312	-0.0506194	-0.443304	PF08372,PF00168	PTHR10024,PTHR10024:SF225				GO:0005515	AT4G11610.1		C2 calcium/lipid-binding plant phosphoribosyltransferase family protein
Vigun05g146200.1	C2	-0.19	-1.04	-0.27	10831	6976	12246	8394	7166	10791	4850	5378	4397	7693	10580	6702	9595	7576	8882	10557	11195	8523	6196	6558	6043	-0.189646	-1.03907	-0.267003	-0.206069	0.0106087	-0.677003	PF00197	PTHR33107,PTHR33107:SF5				GO:0004866	AT1G73260.1	ATKTI1,KTI1	kunitz trypsin inhibitor 1
Vigun11g105600.1	C2	-0.4	-1.27	-0.51	942	754	804	533	678	678	294	366	375	606	651	504	821	659	803	557	605	547	631	668	610	-0.404283	-1.27343	-0.506249	-0.131223	-0.548264	-0.389859	PF03330,PF01357	PTHR31692,PTHR31692:SF5					AT4G28250.1	ATEXPB3,ATHEXP BETA 1.6,EXPB3	expansin B3
Vigun03g407100.2	C2	-0.38	-1.15	-0.45	180	122	231	149	116	145	82	80	78	156	156	77	139	126	147	119	129	107	104	128	114	-0.378309	-1.15488	-0.454847	-0.37523	-0.585613	-0.625863	PF03822,PF07714	PTHR24343,PTHR24343:SF143	KOG0583	2.7.11.1		GO:0007165,GO:0006468,GO:0004672	AT1G48260.1	CIPK17,SnRK3.21	CBL-interacting protein kinase 17
Vigun03g407100.1	C2	-0.29	-1.07	-0.34	224	163	310	192	177	203	117	104	112	220	221	111	184	160	198	159	164	156	124	168	146	-0.286603	-1.06726	-0.338811	-0.36403	-0.543654	-0.674571	PF14531,PF03822	PTHR24343,PTHR24343:SF143	KOG0583	2.7.11.1	K07198	GO:0007165	AT3G17510.1	CIPK1,SnRK3.16	CBL-interacting protein kinase 1
Vigun07g107200.1	C2	-0.23	-1.12	-0.37	128	80	139	82	68	145	28	73	58	102	102	65	109	64	87	122	118	70	46	124	58	-0.23242	-1.11892	-0.369873	-0.414373	-0.160954	-0.608116	PF08458,PF05703	PTHR31351,PTHR31351:SF8					AT3G22810.1		Plant protein of unknown function (DUF828) with plant pleckstrin homology-like region
Vigun11g114100.1	C2	-0.38	-1.8	-0.67	172	138	227	143	172	98	46	55	53	139	129	70	123	166	231	174	149	87	37	68	51	-0.382738	-1.79668	-0.668226	-0.04555	-0.386893	-1.79059	PF01397,PF03936	PTHR31225,PTHR31225:SF5		4.2.3.105,4.2.3.106		GO:0016829,GO:0010333,GO:0008152,GO:0000287	AT4G16740.1	ATTPS03,TPS03	terpene synthase 03
Vigun02g164400.1	C4	-0.1	0.09	-1.26	114	238	78	146	144	112	167	143	150	75	44	61	149	118	117	79	98	122	132	128	156	-0.100853	0.0943649	-1.25785	-0.161236	-0.522866	-0.0502419	PF00551	PTHR10520,PTHR10520:SF7	KOG3076	3.5.1.10	K01433	GO:0016742,GO:0009058,GO:0008864,GO:0006189	AT4G17360.1		Formyl transferase
Vigun05g073100.4	C4	0.1	0	-1.06	78	318	164	233	225	142	171	172	216	110	52	107	134	138	165	94	115	141	75	117	157	0.0978473	-0.00411067	-1.05837	-0.357192	-0.684532	-0.681542	PF03105,PF07690	PTHR23510,PTHR23510:SF21	KOG2325			GO:0055085,GO:0016021	AT4G22990.1		Major Facilitator Superfamily with SPX (SYG1/Pho81/XPR1) domain-containing protein
Vigun05g073100.1	C4	0.06	-0.04	-1.11	111	395	210	303	262	184	214	217	267	136	65	131	172	188	199	115	145	181	115	163	196	0.0639026	-0.036473	-1.1068	-0.358107	-0.700164	-0.594339	PF03105,PF07690	PTHR23510,PTHR23510:SF21	KOG2325			GO:0055085,GO:0016021	AT4G22990.1		Major Facilitator Superfamily with SPX (SYG1/Pho81/XPR1) domain-containing protein
Vigun05g073100.3	C4	0.05	-0.05	-1.13	110	389	203	295	256	177	208	213	258	134	62	123	171	183	192	110	135	174	115	158	194	0.0521039	-0.047244	-1.13427	-0.363629	-0.742669	-0.586834	PF03105,PF07690	PTHR23510,PTHR23510:SF21	KOG2325			GO:0055085,GO:0016021	AT4G22990.1		Major Facilitator Superfamily with SPX (SYG1/Pho81/XPR1) domain-containing protein
Vigun05g073100.2	C4	0.05	-0.05	-1.13	110	389	203	295	256	177	208	213	258	134	62	123	171	182	192	110	135	174	115	158	194	0.0539151	-0.0451194	-1.13327	-0.364051	-0.741668	-0.585833	PF03105,PF07690	PTHR23510,PTHR23510:SF21	KOG2325			GO:0055085,GO:0016021	AT4G22990.1		Major Facilitator Superfamily with SPX (SYG1/Pho81/XPR1) domain-containing protein
Vigun06g096400.1	C4	-0.67	-1.02	-0.9	419	456	296	243	244	248	174	191	212	216	206	205	368	322	256	206	216	202	171	206	237	-0.670901	-1.0204	-0.899722	-0.308407	-0.910258	-0.933665	PF00249	PTHR12802,PTHR12802:SF60					AT5G17300.1	RVE1	Homeodomain-like superfamily protein
Vigun05g041000.1	C4	-0.9	-1.1	-1.07	236	337	173	122	137	141	119	106	123	129	123	103	255	246	200	166	153	147	113	130	126	-0.896675	-1.10124	-1.07248	-0.0874843	-0.677962	-1.01641	PF02701	PTHR31089,PTHR31089:SF4				GO:0006355,GO:0003677	AT5G39660.2	CDF2	cycling DOF factor 2
Vigun09g132300.1	C4	-0.76	-1.02	-0.92	1717	2087	818	973	874	887	753	712	812	710	731	997	1503	1583	1342	1087	1055	1202	1559	1296	1477	-0.757741	-1.02102	-0.922789	-0.0618553	-0.467015	-0.0933191	PF03330,PF01357	PTHR31867,PTHR31867:SF22					AT2G40610.1	ATEXP8,ATEXPA8,ATHEXP ALPHA 1.11,EXP8,EXPA8	expansin A8
Vigun04g030200.1	C4	-0.65	-1.29	-0.84	174	106	147	85	97	89	51	57	66	64	128	46	96	83	117	98	96	83	83	82	56	-0.651705	-1.29136	-0.842964	-0.523272	-0.624026	-0.952832	PF00046	PTHR24326,PTHR24326:SF186				GO:0003677	AT3G18010.1	WOX1	WUSCHEL related homeobox 1
Vigun05g154800.3	C4	-0.67	-1.06	-0.76	317	218	228	162	158	158	110	138	117	132	180	140	233	237	220	188	182	220	219	202	140	-0.674251	-1.0621	-0.757311	-0.146611	-0.37096	-0.442718		PTHR23328		6.3.2.19			AT3G27330.1		zinc finger (C3HC4-type RING finger) family protein
Vigun01g081400.1	C4	-0.78	-1.18	-0.84	146	81	92	61	52	73	43	51	47	64	79	36	108	102	82	96	81	80	89	113	90	-0.78141	-1.17893	-0.844594	-0.137838	-0.314928	-0.132909	PF00293	PTHR12629,PTHR12629:SF11	KOG2839		K07766	GO:0016787	AT1G12880.1	atnudt12,NUDT12	nudix hydrolase homolog 12
Vigun11g016400.1	C4	-0.62	-1.01	-0.52	154	100	117	94	85	60	55	59	70	97	78	82	121	106	100	118	82	83	125	85	82	-0.624266	-1.01214	-0.519441	-0.17862	-0.384719	-0.343298	PF13469	PTHR11783,PTHR11783:SF89	KOG1584				AT5G07010.1	ATST2A,ST2A	sulfotransferase 2A
Vigun06g133300.1	C4	-0.88	-1.4	-0.8	2072	1789	1124	861	933	907	569	582	736	901	1069	895	1464	1478	1317	1023	965	1062	1098	1108	1081	-0.884071	-1.40172	-0.799249	-0.227186	-0.708791	-0.600922	PF13229	PTHR31375,PTHR31375:SF26		3.2.1.15			AT1G48100.1		Pectin lyase-like superfamily protein
Vigun06g133300.3	C4	-0.89	-1.4	-0.8	2069	1780	1123	854	930	905	566	579	735	901	1066	890	1458	1477	1312	1023	962	1056	1093	1110	1074	-0.886509	-1.40257	-0.799073	-0.227078	-0.708958	-0.601293	PF13229	PTHR31375,PTHR31375:SF26		3.2.1.15			AT1G48100.1		Pectin lyase-like superfamily protein
Vigun06g133300.2	C4	-0.89	-1.4	-0.8	2068	1779	1121	853	930	905	566	579	734	896	1065	890	1457	1475	1310	1023	962	1055	1093	1109	1073	-0.886497	-1.40315	-0.801278	-0.227808	-0.708821	-0.60163	PF13229	PTHR31375,PTHR31375:SF26		3.2.1.15			AT1G48100.1		Pectin lyase-like superfamily protein
Vigun07g250600.2	C4	-0.82	-1.03	-0.62	133	89	98	48	51	82	34	58	64	63	78	67	142	103	117	139	98	85	60	113	75	-0.819656	-1.03212	-0.617928	0.183427	0.0133944	-0.367586	PF02984,PF00134	PTHR10177,PTHR10177:SF224				GO:0005634	AT1G70210.1	ATCYCD1;1,CYCD1;1	CYCLIN D1;1
Vigun04g063600.1	C4	-0.98	-1.36	-0.84	237	180	150	96	89	103	77	75	68	95	127	96	166	189	162	157	141	154	113	94	80	-0.975262	-1.36213	-0.838262	-0.1339	-0.328789	-0.984757	PF00067	PTHR24286,PTHR24286:SF8	KOG0157		K12640	GO:0055114,GO:0020037,GO:0016705,GO:0005506	AT3G30180.1	BR6OX2,CYP85A2	brassinosteroid-6-oxidase 2
Vigun11g155800.1	C4	-0.58	-1.22	-0.89	707	663	535	427	421	423	247	300	272	389	332	309	599	611	530	535	457	332	368	466	370	-0.583284	-1.21811	-0.887908	-0.130915	-0.525171	-0.662284	PF03330,PF01357	PTHR31867,PTHR31867:SF29					AT2G39700.1	ATEXP4,ATEXPA4,ATHEXP ALPHA 1.6,EXPA4	expansin A4
Vigun01g050100.1	C4	-0.48	-1.06	-0.85	1078	916	940	677	673	749	378	528	501	531	608	487	944	863	794	863	766	705	716	691	563	-0.482722	-1.06001	-0.851308	-0.173284	-0.329426	-0.574878	PF00759	PTHR22298,PTHR22298:SF55		3.2.1.4		GO:0005975,GO:0004553	AT4G02290.1	AtGH9B13,GH9B13	glycosyl hydrolase 9B13
Vigun04g008900.1	C4	-0.43	-1.55	-1.1	309	173	369	177	214	239	107	105	79	168	146	83	232	155	285	169	222	124	105	172	153	-0.434567	-1.54637	-1.09711	-0.339608	-0.726206	-0.986925	PF10604	PTHR33789,PTHR33789:SF3					AT2G25770.2		Polyketide cyclase/dehydrase and lipid transport superfamily protein
Vigun08g169000.1	C4	-0.44	-1.39	-1.09	593	301	623	353	358	407	140	228	212	270	245	198	475	337	431	384	405	232	208	305	188	-0.439795	-1.38637	-1.08775	-0.287244	-0.57131	-1.11482		PTHR37389
Vigun07g196100.1	C4	-0.47	-1.31	-1.13	385	181	236	191	179	207	71	153	98	165	116	84	224	181	184	240	229	174	100	262	140	-0.474738	-1.31413	-1.13006	-0.446099	-0.317077	-0.674191	PF13855	PTHR27000,PTHR27000:SF18				GO:0005515	AT3G25670.1		Leucine-rich repeat (LRR) family protein
Vigun11g067900.2	C4	-0.39	-1.01	-0.57	195	192	236	153	152	169	95	111	102	131	159	129	168	210	181	204	202	173	108	169	111	-0.390789	-1.01409	-0.569866	-0.153561	-0.104118	-0.681452	PF00759	PTHR22298,PTHR22298:SF55		3.2.1.4		GO:0005975,GO:0004553	AT4G02290.1	AtGH9B13,GH9B13	glycosyl hydrolase 9B13
Vigun11g067900.1	C4	-0.38	-1	-0.55	202	199	235	157	157	175	98	115	105	139	163	133	171	215	186	209	206	176	113	173	116	-0.378319	-1.00346	-0.550139	-0.154411	-0.104288	-0.666551	PF00759	PTHR22298,PTHR22298:SF55		3.2.1.4		GO:0005975,GO:0004553	AT4G02290.1	AtGH9B13,GH9B13	glycosyl hydrolase 9B13
Vigun10g067100.1	C4	-0.43	-1.1	-0.6	668	468	490	367	414	422	224	284	253	334	399	340	513	502	457	419	380	300	327	436	332	-0.434866	-1.09674	-0.599731	-0.144255	-0.567071	-0.570511	PF03330,PF01357	PTHR31867,PTHR31867:SF9					AT2G39700.1	ATEXP4,ATEXPA4,ATHEXP ALPHA 1.6,EXPA4	expansin A4
Vigun11g067900.3	C4	-0.4	-1.03	-0.56	188	187	227	149	144	164	91	104	99	126	155	127	159	204	172	195	193	164	100	162	104	-0.396556	-1.02911	-0.560737	-0.167996	-0.120275	-0.715037	PF00759	PTHR22298,PTHR22298:SF55		3.2.1.4		GO:0005975,GO:0004553	AT4G02290.1	AtGH9B13,GH9B13	glycosyl hydrolase 9B13
VigunL061000.1	C4	-0.4	-1.03	-0.56	181	184	222	147	138	158	90	100	97	125	150	124	156	203	167	191	187	161	97	156	100	-0.404037	-1.03212	-0.556642	-0.1584	-0.12335	-0.733571	PF00759	PTHR22298,PTHR22298:SF55		3.2.1.4		GO:0005975,GO:0004553	AT4G02290.1	AtGH9B13,GH9B13	glycosyl hydrolase 9B13
Vigun07g121700.1	C4	-0.35	-1.05	-0.62	1921	1788	1963	1498	1488	1470	757	1013	963	1193	1400	1103	1692	1900	1680	1845	1638	1566	1126	1481	1055	-0.348263	-1.0536	-0.617922	-0.105533	-0.16809	-0.631102	PF00759	PTHR22298,PTHR22298:SF55		3.2.1.4		GO:0005975,GO:0004553	AT4G02290.1	AtGH9B13,GH9B13	glycosyl hydrolase 9B13
Vigun01g186200.1	C4	-0.45	-1.19	-0.77	109	89	126	89	65	83	34	60	47	67	74	49	124	81	101	108	111	80	54	123	70	-0.450993	-1.19406	-0.765523	-0.081937	-0.114148	-0.392276	PF02362,PF06507	PTHR31384,PTHR31384:SF25			K14486	GO:0003677,GO:0009725,GO:0006355,GO:0005634	AT5G62000.1	ARF1-BP,ARF2,HSS,ORE14	auxin response factor 2
Vigun08g099600.1	C4	-0.46	-1.08	-0.5	265	293	217	215	172	176	136	112	118	184	179	183	290	216	223	161	164	183	150	147	101	-0.459431	-1.08121	-0.50361	-0.0900303	-0.607648	-0.961901		PTHR14791,PTHR14791:SF28					AT1G78170.1
Vigun05g213200.1	C4	-0.54	-1.04	-0.52	124	106	137	89	79	84	53	63	62	82	101	73	99	118	88	107	102	106	91	100	84	-0.539436	-1.04198	-0.524884	-0.263815	-0.219953	-0.411517	PF02453	PTHR10994	KOG1792				AT2G20590.1		Reticulon family protein
Vigun09g113800.1	C4	-0.57	-1.17	-0.64	3485	1979	3030	1903	1690	2132	993	1568	1206	2021	2229	1220	3099	2118	2851	2936	2788	2036	2234	3141	1678	-0.569316	-1.17329	-0.635282	-0.074363	-0.130422	-0.268303	PF00304	PTHR33147,PTHR33147:SF3					AT5G63660.1	LCR74,PDF2.5	Scorpion toxin-like knottin superfamily protein
Vigun01g103900.2	C4	-0.53	-1.07	-0.63	177	128	132	99	87	116	61	77	71	95	120	67	146	136	130	138	126	133	121	132	102	-0.531682	-1.06886	-0.629698	-0.0834985	-0.137482	-0.301133	PF02984,PF00134	PTHR10177,PTHR10177:SF247	KOG0653		K02220	GO:0005634	AT5G06150.1	CYC1BAT,CYCB1;2	Cyclin family protein
Vigun01g103900.1	C4	-0.53	-1.08	-0.63	179	128	133	99	89	117	61	77	71	96	120	68	146	137	131	140	126	133	121	131	104	-0.530373	-1.07692	-0.628978	-0.0878817	-0.140755	-0.308885	PF02984,PF00134	PTHR10177,PTHR10177:SF247	KOG0653		K02220	GO:0005634	AT5G06150.1	CYC1BAT,CYCB1;2	Cyclin family protein
Vigun08g103000.1	C4	-0.13	-0.59	-1.03	217	153	207	167	162	198	107	151	125	110	105	67	175	147	165	127	102	147	144	158	146	-0.127869	-0.589115	-1.03057	-0.242887	-0.617565	-0.36326	PF00069	PTHR24343,PTHR24343:SF207	KOG0583	2.7.11.1	K14498	GO:0006468,GO:0005524,GO:0004672	AT1G78290.3	SNRK2-8,SNRK2.8,SRK2C	Protein kinase superfamily protein
Vigun08g168400.1	C4	-0.15	-0.67	-1.04	1251	591	1219	862	844	1058	501	770	651	569	496	422	801	621	650	542	560	409	494	745	490	-0.146862	-0.671334	-1.04137	-0.56267	-1.01899	-0.823643
Vigun03g081700.2	C4	-0.3	-0.72	-1.2	140	101	99	93	85	98	71	61	74	44	52	51	102	95	81	59	59	50	55	75	62	-0.295362	-0.719824	-1.20329	-0.28417	-1.02161	-0.817443	PF08659	PTHR24322,PTHR24322:SF552		1.1.1.330			AT1G67730.1	ATKCR1,KCR1,YBR159	beta-ketoacyl reductase 1
Vigun03g081700.1	C4	-0.29	-0.71	-1.21	140	101	99	93	85	98	71	62	75	45	52	50	102	96	81	59	59	50	56	75	63	-0.293169	-0.71247	-1.20701	-0.280939	-1.02394	-0.812859	PF08659	PTHR24322,PTHR24322:SF552	KOG1014	1.1.1.330	K10251		AT1G24470.1	ATKCR2,KCR2	beta-ketoacyl reductase 2
Vigun08g136800.1	C4	-0.26	-0.86	-1.32	196	152	240	131	153	207	74	111	140	108	77	50	153	112	128	70	66	85	128	99	110	-0.258542	-0.856641	-1.32302	-0.582767	-1.41827	-0.802679	PF13855,PF00069	PTHR27003,PTHR27003:SF36	KOG1187	2.7.11.1		GO:0005515,GO:0006468,GO:0005524,GO:0004672	AT1G06840.1		Leucine-rich repeat protein kinase family protein
Vigun08g136100.4	C4	-0.23	-0.85	-1.23	242	204	317	177	202	270	100	143	180	141	111	73	201	147	155	92	94	124	181	134	150	-0.231764	-0.851423	-1.22832	-0.601445	-1.29816	-0.714261	PF08263,PF13855,PF00069	PTHR27003,PTHR27003:SF36	KOG1187	2.7.11.1,2.7.10.2,2.7.10.1		GO:0005515,GO:0006468,GO:0005524,GO:0004672	AT1G06840.1		Leucine-rich repeat protein kinase family protein
Vigun08g136100.1	C4	-0.23	-0.84	-1.22	243	204	321	178	205	271	102	145	181	143	113	74	202	149	158	92	95	127	182	136	153	-0.230355	-0.844666	-1.21969	-0.593305	-1.29254	-0.705144	PF08263,PF13855,PF00069	PTHR27003,PTHR27003:SF36	KOG1187	2.7.11.1,2.7.10.2,2.7.10.1		GO:0005515,GO:0006468,GO:0005524,GO:0004672	AT1G06840.1		Leucine-rich repeat protein kinase family protein
Vigun08g136100.5	C4	-0.24	-0.85	-1.22	244	205	320	178	203	271	101	144	180	142	113	75	201	149	156	92	96	125	182	136	152	-0.236112	-0.854792	-1.21962	-0.601564	-1.29484	-0.711299	PF08263,PF13855,PF00069	PTHR27003,PTHR27003:SF36	KOG1187	2.7.11.1,2.7.10.2,2.7.10.1		GO:0005515,GO:0006468,GO:0005524,GO:0004672	AT1G06840.1		Leucine-rich repeat protein kinase family protein
Vigun08g136100.2	C4	-0.23	-0.85	-1.21	244	205	322	179	206	272	102	145	181	145	114	75	202	149	158	92	96	127	182	137	153	-0.231006	-0.849757	-1.21305	-0.597129	-1.29202	-0.707268	PF08263,PF13855,PF00069	PTHR27003,PTHR27003:SF36	KOG1187	2.7.11.1,2.7.10.2,2.7.10.1		GO:0005515,GO:0006468,GO:0005524,GO:0004672	AT1G06840.1		Leucine-rich repeat protein kinase family protein
Vigun08g136100.3	C4	-0.23	-0.85	-1.22	243	204	319	177	203	271	101	144	180	141	113	74	201	149	156	92	95	125	182	135	152	-0.234655	-0.849685	-1.22405	-0.596457	-1.29537	-0.709176	PF08263,PF13855,PF00069	PTHR27003,PTHR27003:SF36	KOG1187	2.7.11.1,2.7.10.2,2.7.10.1		GO:0005515,GO:0006468,GO:0005524,GO:0004672	AT1G06840.1		Leucine-rich repeat protein kinase family protein
Vigun05g222300.1	C4	-0.29	-0.85	-1.07	348	373	308	271	236	335	188	201	182	148	156	188	331	315	276	298	217	132	182	210	204	-0.288204	-0.849237	-1.06502	-0.157946	-0.666563	-0.787074	PF00643	PTHR31717,PTHR31717:SF7				GO:0008270,GO:0005622	AT5G54470.1		B-box type zinc finger family protein
Vigun06g125400.1	C4	-0.32	-1	-1.36	223	185	319	182	186	214	117	136	111	91	115	78	185	143	136	166	162	67	125	122	112	-0.322283	-1.00077	-1.35702	-0.649393	-0.881003	-1.02158	PF00847	PTHR31985,PTHR31985:SF15			K09286	GO:0006355,GO:0003700	AT1G01250.1		Integrase-type DNA-binding superfamily protein
Vigun09g055300.1	C4	-0.58	-1.29	-1.67	176	92	197	92	82	137	34	83	73	59	55	32	131	124	111	88	96	73	62	134	65	-0.578513	-1.28944	-1.67186	-0.347716	-0.855629	-0.832177	PF03547	PTHR31752,PTHR31752:SF4			K13947	GO:0055085,GO:0016021	AT5G57090.1	AGR,AGR1,ATPIN2,EIR1,PIN2,WAV6	Auxin efflux carrier family protein
Vigun07g117400.1	C4	-0.44	-0.87	-1.23	228	166	154	142	124	137	80	100	121	69	106	59	163	161	181	139	165	153	175	152	99	-0.444773	-0.865323	-1.22886	-0.121422	-0.262926	-0.363608	PF12171	PTHR10593,PTHR10593:SF34					AT3G50700.1	AtIDD2,IDD2	indeterminate(ID)-domain 2
Vigun03g336800.1	C4	-0.38	-0.67	-1	974	1158	766	758	749	717	596	599	623	507	446	493	939	817	804	561	654	613	653	632	653	-0.381577	-0.672333	-1.00346	-0.179382	-0.664643	-0.580719	PF02701	PTHR31089,PTHR31089:SF4				GO:0006355,GO:0003677	AT3G47500.1	CDF3	cycling DOF factor 3
Vigun01g039600.1	C4	-0.49	-0.91	-1.38	268	244	244	155	181	201	127	115	161	109	77	104	241	210	187	136	148	123	155	184	150	-0.491337	-0.906494	-1.37695	-0.244475	-0.891629	-0.627748		PTHR33659
Vigun02g125600.3	C4	-0.01	-0.91	-1.09	153	233	301	239	216	227	63	129	175	103	124	96	204	185	202	144	119	124	87	130	109	-0.0111077	-0.905897	-1.09143	-0.217068	-0.827837	-1.07805	PF01486,PF00319	PTHR11945,PTHR11945:SF173	KOG0014			GO:0006355,GO:0005634,GO:0003700,GO:0046983,GO:0003677	AT3G54340.1	AP3,ATAP3	K-box region and MADS-box transcription factor family protein
Vigun02g125600.1	C4	0.01	-0.89	-1.09	166	245	314	256	229	244	67	140	186	112	131	99	225	199	213	151	129	132	94	137	116	0.00617879	-0.885934	-1.08587	-0.186172	-0.816625	-1.0637	PF01486,PF00319	PTHR11945,PTHR11945:SF173	KOG0014		K09264	GO:0006355,GO:0005634,GO:0003700,GO:0046983,GO:0003677	AT3G54340.1	AP3,ATAP3	K-box region and MADS-box transcription factor family protein
Vigun02g125600.2	C4	0	-0.89	-1.08	166	245	314	256	228	244	66	140	186	112	131	99	224	199	213	151	129	132	94	137	116	0.00445801	-0.889594	-1.08384	-0.188272	-0.816625	-1.06367	PF01486,PF00319	PTHR11945,PTHR11945:SF173	KOG0014		K09264	GO:0006355,GO:0005634,GO:0003700,GO:0046983,GO:0003677	AT3G54340.1	AP3,ATAP3	K-box region and MADS-box transcription factor family protein
Vigun09g066100.1	C4	-0.24	-1.43	-1.4	410	353	422	307	312	387	100	193	148	199	158	91	433	280	326	389	334	246	122	326	160	-0.23504	-1.425	-1.40209	-0.188523	-0.290757	-0.96286	PF00847	PTHR31194,PTHR31194:SF13				GO:0006355,GO:0003700	AT1G15360.1	SHN1,WIN1	Integrase-type DNA-binding superfamily protein
Vigun03g272400.1	C4	-0.27	-1.11	-1.08	691	333	326	456	270	394	205	199	223	232	196	211	339	417	373	311	328	304	307	206	180	-0.268575	-1.10801	-1.07806	-0.257939	-0.518375	-0.963634	PF12697	PTHR10992,PTHR10992:SF820	KOG4178				AT2G23620.1	ATMES1,MES1	methyl esterase 1
Vigun11g168800.1	C4	-0.27	-1.1	-1.13	323	154	273	208	174	237	72	166	111	145	131	66	209	138	146	166	183	117	93	212	95	-0.273335	-1.10163	-1.13193	-0.604187	-0.684439	-0.903344	PF00182	PTHR22595,PTHR22595:SF61	KOG4742	3.2.1.14	K01183	GO:0016998,GO:0006032,GO:0004568	AT3G54420.1	ATCHITIV,ATEP3,CHIV,EP3	homolog of carrot EP3-3 chitinase
Vigun08g140800.1	C4	-0.63	-0.8	-1.26	827	967	524	501	480	516	472	407	451	308	342	318	649	702	646	404	426	473	463	465	550	-0.630354	-0.800538	-1.25975	-0.214557	-0.829796	-0.647913	PF00249	PTHR12802,PTHR12802:SF60	KOG0048				AT5G17300.1	RVE1	Homeodomain-like superfamily protein
Vigun08g140800.2	C4	-0.64	-0.8	-1.25	796	915	505	473	455	496	454	391	430	295	334	299	618	666	622	387	403	451	453	446	530	-0.638211	-0.798031	-1.25488	-0.217526	-0.83595	-0.633682		PTHR12802,PTHR12802:SF60					AT5G17300.1	RVE1	Homeodomain-like superfamily protein
Vigun04g001700.1	C4	-0.82	-1.45	-1.77	206	110	171	80	84	113	45	75	58	64	42	38	166	120	152	77	110	73	71	107	86	-0.816947	-1.45102	-1.76799	-0.155479	-0.903856	-0.882814	PF02386	PTHR31064				GO:0055085,GO:0008324,GO:0006812	AT4G10310.1	ATHKT1,HKT1	high-affinity K+ transporter 1
Vigun03g004000.1	C4	-0.55	-0.9	-1.04	306	279	304	209	189	207	145	154	176	152	132	148	227	228	230	223	198	216	257	184	205	-0.553886	-0.903971	-1.03866	-0.37456	-0.479397	-0.458441	PF00046	PTHR24326,PTHR24326:SF186				GO:0003677	AT3G18010.1	WOX1	WUSCHEL related homeobox 1
Vigun02g135800.1	C4	-0.84	-0.71	-1.37	142	118	74	58	55	73	72	64	67	42	30	57	85	104	110	92	96	73	121	74	104	-0.843156	-0.714286	-1.3678	-0.162551	-0.360908	-0.163674	PF01151	PTHR11157,PTHR11157:SF11	KOG3071	2.3.1.199		GO:0016021	AT4G36830.1	HOS3-1	GNS1/SUR4 membrane protein family
Vigun04g151300.4	C4	-1.24	-0.84	-1.71	202	149	48	62	55	52	77	73	71	40	41	40	88	104	92	69	96	96	75	66	92	-1.23921	-0.840449	-1.7124	-0.484906	-0.609021	-0.773954	PF03600	PTHR10283,PTHR10283:SF94	KOG2639			GO:0055085,GO:0016021	AT1G02260.1		Divalent ion symporter
Vigun04g151300.5	C4	-1.24	-0.84	-1.71	202	149	48	62	55	52	77	73	71	40	41	40	88	104	92	69	96	96	75	66	92	-1.23921	-0.840449	-1.7124	-0.484906	-0.609021	-0.773954	PF03600	PTHR10283,PTHR10283:SF94	KOG2639			GO:0055085,GO:0016021	AT1G02260.1		Divalent ion symporter
Vigun04g151300.3	C4	-1.24	-0.84	-1.71	202	149	48	62	55	52	77	73	71	40	41	40	88	104	92	69	96	97	75	66	93	-1.23921	-0.840449	-1.7124	-0.484906	-0.600192	-0.771161	PF03600	PTHR10283,PTHR10283:SF94	KOG2639			GO:0055085,GO:0016021	AT1G02260.1		Divalent ion symporter
Vigun04g151300.2	C4	-1.25	-0.83	-1.73	204	155	49	63	56	52	81	75	73	40	42	41	90	106	95	70	96	101	76	67	98	-1.2502	-0.834521	-1.73436	-0.489397	-0.609474	-0.762095	PF03600	PTHR10283,PTHR10283:SF94	KOG2639			GO:0055085,GO:0016021	AT1G02260.1		Divalent ion symporter
Vigun04g151300.1	C4	-1.24	-0.83	-1.71	202	149	48	62	55	52	78	74	71	40	42	40	88	104	92	69	96	96	75	66	93	-1.23921	-0.834066	-1.70671	-0.484906	-0.609021	-0.771161	PF03600	PTHR10283,PTHR10283:SF94	KOG2639			GO:0055085,GO:0016021	AT1G02260.1		Divalent ion symporter
Vigun11g146100.1	C4	-0.93	-0.89	-1.18	210	141	86	66	88	76	82	78	77	63	74	57	130	139	115	82	116	96	121	91	106	-0.926439	-0.886564	-1.17693	-0.188802	-0.571564	-0.462088	PF03094	PTHR31942,PTHR31942:SF23			K08472	GO:0016021,GO:0006952	AT1G61560.1	ATMLO6,MLO6	Seven transmembrane MLO family protein
Vigun09g060800.1	C4	-0.83	-0.87	-1.04	318	158	202	122	122	137	95	148	129	110	123	97	217	188	207	190	187	159	177	178	140	-0.827847	-0.868381	-1.03635	-0.146279	-0.337159	-0.452705	PF16135	PTHR31413,PTHR31413:SF4				GO:0007165	AT3G29575.4	AFP3	ABI five binding protein 3
Vigun09g060800.2	C4	-0.82	-0.86	-1.02	316	154	200	122	121	137	92	148	129	110	123	96	216	187	203	189	187	160	177	178	139	-0.817323	-0.85993	-1.02404	-0.144152	-0.321291	-0.439489	PF16135	PTHR31413,PTHR31413:SF4				GO:0007165	AT3G29575.3	AFP3	ABI five binding protein 3
Vigun07g240500.1	C4	-1.73	-1.62	-2.54	285	174	81	61	50	51	58	62	56	43	21	28	170	160	156	77	108	102	109	83	71	-1.72703	-1.61983	-2.54355	-0.14824	-0.912582	-1.03195	PF02727,PF02728,PF01179	PTHR10638,PTHR10638:SF35		1.4.3.21	K00276	GO:0055114,GO:0048038,GO:0009308,GO:0008131,GO:0005507	AT1G31690.1		Copper amine oxidase family protein
Vigun08g081000.1	C4	-0.63	-0.7	-1.01	629	520	418	313	311	385	323	337	304	223	287	266	487	417	378	459	475	451	465	484	396	-0.634844	-0.699245	-1.01284	-0.289622	-0.177379	-0.220837	PF13178,PF00612	PTHR32295,PTHR32295:SF33				GO:0005515	AT3G49260.3	iqd21	IQ-domain 21
Vigun10g164200.1	C4	-0.73	-0.82	-1.09	1940	722	651	721	533	740	657	622	599	555	548	457	828	856	739	841	1017	790	983	892	650	-0.73275	-0.818249	-1.0861	-0.451538	-0.32295	-0.391895	PF00190	PTHR31238,PTHR31238:SF2				GO:0045735	AT1G72610.1	ATGER1,GER1,GLP1	germin-like protein 1
Vigun09g062000.1	C4	-0.25	-0.22	-1.06	170	149	192	138	142	151	142	151	147	84	72	90	161	146	167	122	144	115	120	136	135	-0.246992	-0.220458	-1.05641	-0.111121	-0.425289	-0.388113		PTHR33237,PTHR33237:SF3					AT1G49000.1
Vigun04g135300.1	C4	-0.63	-0.24	-1.66	9892	15312	6245	8229	6530	5545	9291	9288	8054	3326	2451	4197	7830	10734	7576	5063	7131	3314	6526	5451	7094	-0.631215	-0.239811	-1.65671	-0.266768	-1.02	-0.721689
Vigun11g015600.2	C4	-0.41	-0.29	-1.13	464	566	306	322	365	319	361	339	392	228	197	187	462	378	435	340	322	422	499	381	401	-0.408311	-0.289501	-1.12651	-0.0656247	-0.300527	-0.0601811		PTHR33334,PTHR33334:SF2					AT3G12320.1
Vigun11g015600.1	C4	-0.4	-0.28	-1.1	470	567	305	326	369	323	367	342	396	234	200	191	464	380	443	346	323	424	509	388	411	-0.398676	-0.279943	-1.10317	-0.0601995	-0.296887	-0.036079		PTHR33334,PTHR33334:SF2					AT3G12320.1
Vigun07g078900.4	C4	-0.53	-0.37	-1.04	1247	1460	822	996	774	681	983	838	917	589	539	592	1048	1142	1094	863	931	1024	940	935	1018	-0.525737	-0.365949	-1.03802	-0.104302	-0.324775	-0.286765	PF00249	PTHR12802,PTHR12802:SF52	KOG0724				AT3G09600.1		Homeodomain-like superfamily protein
Vigun05g249200.1	C4	-0.56	-0.38	-1.08	269	270	140	154	155	152	199	180	142	123	94	104	210	207	173	111	172	169	171	178	251	-0.559009	-0.381888	-1.07998	-0.20167	-0.587847	-0.177773	PF12906	PTHR23012,PTHR23012:SF25		6.3.2.19		GO:0008270	AT5G60580.1		RING/U-box superfamily protein
Vigun05g249200.2	C4	-0.56	-0.38	-1.08	269	271	140	154	155	153	199	180	142	123	94	104	210	206	173	112	172	169	171	178	251	-0.558894	-0.381582	-1.08114	-0.204147	-0.585623	-0.178937	PF12906	PTHR23012,PTHR23012:SF25		6.3.2.19		GO:0008270	AT5G60580.1		RING/U-box superfamily protein
Vigun08g127400.1	C4	-0.44	-0.38	-1.04	327	336	368	242	274	246	283	243	266	167	152	181	254	242	267	211	203	112	163	234	219	-0.435298	-0.378957	-1.04497	-0.435047	-0.970207	-0.743815	PF00643	PTHR31717,PTHR31717:SF11				GO:0008270,GO:0005622	AT3G21150.1	BBX32	B-box 32
Vigun05g254400.1	C4	-0.41	-0.4	-1.14	150	129	95	76	108	98	105	98	80	62	51	57	128	108	118	50	99	77	75	75	93	-0.406794	-0.400153	-1.13693	-0.0788981	-0.729009	-0.624771	PF03081	PTHR12542,PTHR12542:SF17	KOG2344		K07195	GO:0006887,GO:0000145	AT5G59730.1	ATEXO70H7,EXO70H7	exocyst subunit exo70 family protein H7
Vigun03g126500.1	C4	-0.46	-0.46	-1.2	3639	2253	1565	2024	1580	1835	1730	1920	1778	1233	981	1040	2534	2373	2016	1532	1926	1510	2132	1747	1496	-0.455311	-0.457847	-1.19604	-0.107165	-0.585907	-0.472146
Vigun10g147000.1	C4	-0.39	-0.5	-1.27	228	294	228	213	199	162	198	178	155	113	94	104	203	217	265	200	259	111	207	147	149	-0.386082	-0.497259	-1.27167	-0.131475	-0.396068	-0.576577	PF00847	PTHR31985,PTHR31985:SF15			K09286	GO:0006355,GO:0003700	AT1G01250.1		Integrase-type DNA-binding superfamily protein
Vigun05g250400.1	C4	-0.28	-0.4	-1.01	214	177	197	157	167	161	139	165	143	116	83	92	146	154	125	103	120	97	139	135	131	-0.276257	-0.395164	-1.01224	-0.466783	-0.873442	-0.53248	PF03094	PTHR31942,PTHR31942:SF23			K08472	GO:0016021,GO:0006952	AT1G61560.1	ATMLO6,MLO6	Seven transmembrane MLO family protein
Vigun07g076900.1	C4	-0.37	-0.54	-1.38	345	242	214	208	177	235	183	186	181	125	103	78	250	173	169	135	140	189	201	169	176	-0.370827	-0.540313	-1.38138	-0.435095	-0.784947	-0.553849	PF00194	PTHR18952,PTHR18952:SF100	KOG0382	4.2.1.1	K01674		AT1G08080.1	ACA7,ATACA7	alpha carbonic anhydrase 7
Vigun03g431500.1	C4	-0.51	-0.76	-1.61	826	479	554	478	395	429	347	379	368	246	191	172	552	426	422	334	380	380	403	419	392	-0.514089	-0.764925	-1.61113	-0.409538	-0.764768	-0.616362	PF01738	PTHR17630,PTHR17630:SF48	KOG3043			GO:0016787	AT3G23600.1		alpha/beta-Hydrolases superfamily protein
Vigun10g095200.1	C4	-0.3	-0.55	-1.18	215	122	189	151	121	154	119	125	116	85	72	75	168	118	121	92	119	82	152	103	117	-0.304901	-0.549966	-1.1835	-0.368358	-0.840792	-0.500429	PF00234	PTHR33076,PTHR33076:SF14					AT5G59320.1	LTP3	lipid transfer protein 3
Vigun11g037800.1	C4	-0.34	-0.57	-1.34	1775	1255	1576	1324	1131	1184	783	1187	1126	766	579	480	1301	1250	1183	848	915	1076	982	1367	1026	-0.339772	-0.572873	-1.33563	-0.302609	-0.698041	-0.448664	PF00332	PTHR32227,PTHR32227:SF93		3.2.1.39		GO:0005975,GO:0004553	AT4G16260.1		Glycosyl hydrolase superfamily protein
Vigun11g037700.1	C4	-0.33	-0.57	-1.34	1658	1202	1507	1266	1071	1129	762	1121	1065	729	541	452	1251	1180	1117	812	855	1025	924	1291	995	-0.333093	-0.566956	-1.3426	-0.299346	-0.698176	-0.443974	PF00332	PTHR32227,PTHR32227:SF93		3.2.1.39		GO:0005975,GO:0004553	AT4G16260.1		Glycosyl hydrolase superfamily protein
Vigun11g131400.1	C4	-0.35	-0.58	-1.01	453	686	560	450	427	459	352	362	423	285	299	261	555	546	565	358	429	298	396	362	452	-0.346316	-0.579718	-1.00781	-0.029048	-0.647389	-0.489103		PTHR33270,PTHR33270:SF3					AT2G27830.1
Vigun03g007600.1	C4	-0.42	-0.67	-1.11	133	100	81	73	77	85	56	81	60	71	50	25	124	65	84	63	64	59	73	95	68	-0.420976	-0.669502	-1.11111	-0.208111	-0.763444	-0.418626	PF03018	PTHR21495,PTHR21495:SF79					AT5G42655.1		Disease resistance-responsive (dirigent-like protein) family protein
Vigun05g024400.1	C4	-0.39	-0.49	-1.06	1512	2363	1447	1477	1380	1191	1381	1124	1289	745	728	1078	1483	1508	1406	969	1141	977	1078	1010	1157	-0.39458	-0.487853	-1.06023	-0.275274	-0.785768	-0.713593	PF00643	PTHR31319,PTHR31319:SF10				GO:0008270,GO:0005622	AT3G02380.1	ATCOL2,COL2	CONSTANS-like 2
Vigun03g215400.1	C4	-0.42	-0.53	-1.08	286	204	141	190	145	138	129	157	151	118	96	85	171	156	169	141	113	137	149	163	155	-0.418196	-0.528282	-1.07797	-0.347723	-0.690474	-0.43595	PF07059	PTHR31558,PTHR31558:SF3					AT1G59650.1	CW14	Protein of unknown function (DUF1336)
Vigun04g178900.1	C4	-0.72	-0.89	-1.76	448	321	232	203	196	208	176	190	173	112	95	88	335	352	263	202	206	244	265	212	185	-0.722639	-0.892253	-1.76316	-0.0755473	-0.62043	-0.595445	PF00854	PTHR11654,PTHR11654:SF82	KOG1237			GO:0016020,GO:0006810,GO:0005215	AT5G14940.1		Major facilitator superfamily protein
Vigun02g108000.1	C1	1.36	1.52	-0.19	73	98	117	170	224	345	299	299	226	94	87	71	72	61	225	172	103	109	101	85	66	1.36299	1.52004	-0.192762	0.318128	0.417366	-0.193563	PF00067	PTHR24286,PTHR24286:SF10	KOG0157	1.14.13.93		GO:0055114,GO:0020037,GO:0016705,GO:0005506	AT4G19230.1	CYP707A1	cytochrome P450, family 707, subfamily A, polypeptide 1
Vigun03g281700.1	C1	0.87	1.08	0.1	366	337	594	709	821	841	798	1001	941	455	466	468	438	359	655	679	617	404	484	595	524	0.869527	1.07861	0.0979139	0.163223	0.38985	0.304714	PF00249	PTHR10641,PTHR10641:SF551	KOG0048		K09422		AT4G37260.1	ATMYB73,MYB73	myb domain protein 73
Vigun05g188500.1	C1	0.99	1.17	0.15	118	148	106	229	273	233	283	299	255	130	124	156	172	184	207	190	203	187	234	162	236	0.985703	1.17387	0.145655	0.603794	0.643745	0.76956	PF00170	PTHR13301,PTHR13301:SF69				GO:0043565,GO:0006355,GO:0003700	AT3G58120.1	ATBZIP61,BZIP61	Basic-leucine zipper (bZIP) transcription factor family protein
Vigun02g070000.1	C1	0.74	1	0.2	398	381	402	552	581	843	764	879	723	429	473	458	471	430	708	677	576	438	502	490	489	0.742303	1.00224	0.202089	0.44492	0.516538	0.326368	PF01501	PTHR13778,PTHR13778:SF9		2.4.1.43		GO:0016757	AT1G70090.2	GATL9,LGT8	glucosyl transferase family 8
Vigun02g071100.1	C1	0.96	1.4	0.33	29	65	58	100	98	98	180	128	92	46	57	87	65	38	114	102	54	33	46	56	50	0.960598	1.39616	0.326031	0.515698	0.312342	-0.00488465	PF00400	PTHR22844,PTHR22844:SF159	KOG0315,KOG0266	2.7.11.7		GO:0005515	AT1G24130.1		Transducin/WD40 repeat-like superfamily protein
Vigun05g174900.1	C1	2.39	3.65	0.24	7	7	16	50	55	46	184	106	69	11	13	11	6	9	55	30	21	25	17	6	18	2.39127	3.64578	0.241358	1.28929	1.41076	0.526832
Vigun03g381000.1	C1	2.35	3.83	0.43	10	25	33	87	106	151	468	282	209	31	29	31	19	25	138	118	58	48	27	30	20	2.3507	3.83077	0.43175	1.43014	1.72723	0.172894	PF06955,PF00722	PTHR31062,PTHR31062:SF32		2.4.1.207		GO:0048046,GO:0016762,GO:0006073,GO:0005618,GO:0005975,GO:0004553	AT4G25810.1	XTH23,XTR6	xyloglucan endotransglycosylase 6
Vigun03g380900.1	C1	2.22	3.61	0.34	26	47	52	213	161	212	627	541	376	48	52	59	42	44	180	146	119	77	49	66	68	2.2173	3.61491	0.338962	1.07319	1.43998	0.54031	PF06955,PF00722	PTHR31062,PTHR31062:SF32		2.4.1.207		GO:0048046,GO:0016762,GO:0006073,GO:0005618,GO:0005975,GO:0004553	AT5G57560.1	TCH4,XTH22	Xyloglucan endotransglucosylase/hydrolase family protein
Vigun08g084500.1	C1	0.35	1.24	0.12	65	114	47	107	102	78	233	179	123	63	62	120	82	89	102	103	124	80	94	89	128	0.351285	1.24365	0.115215	0.276413	0.442706	0.461887	PF04043,PF01095	PTHR31707,PTHR31707:SF8		3.1.1.11		GO:0004857,GO:0042545,GO:0030599,GO:0005618	AT5G53370.1	ATPMEPCRF,PMEPCRF	pectin methylesterase PCR fragment F
Vigun08g177900.2	C1	0.34	1.16	0.06	204	647	172	514	413	366	1126	655	497	386	165	517	215	215	274	191	279	301	289	259	491	0.337484	1.15538	0.0611466	-0.538221	-0.407382	0.0213135	PF00107,PF08240	PTHR11695,PTHR11695:SF490		1.1.1.1	K00121	GO:0055114,GO:0016491,GO:0008270	AT5G42250.1		Zinc-binding alcohol dehydrogenase family protein
Vigun06g118300.1	C1	0.38	1.41	0.08	452	2682	422	2221	1549	856	4742	3155	1523	1261	705	1805	1206	1130	1275	1281	1276	1081	623	1524	1917	0.379365	1.40557	0.0846289	0.0220725	0.0328513	0.192692	PF00657	PTHR22835,PTHR22835:SF160		3.1.1.3		GO:0016788	AT3G04290.1	ATLTL1,LTL1	Li-tolerant lipase 1
Vigun05g225200.1	C1	0.5	1.4	0.06	211	474	207	439	382	441	947	740	661	262	203	462	309	296	359	228	337	367	472	308	539	0.500246	1.39579	0.0551782	0.111648	0.0644003	0.564482	PF00134	PTHR15615,PTHR15615:SF20	KOG1674				AT3G21870.1	CYCP2;1	cyclin p2;1
Vigun10g199600.1	C1	0.46	1.2	0.06	75	90	50	118	100	78	186	159	150	80	63	81	71	72	66	44	52	68	91	92	139	0.463637	1.20245	0.055943	-0.0434538	-0.389315	0.582976	PF00432	PTHR11764,PTHR11764:SF16		5.4.99.39	K15813	GO:0003824	AT1G78950.1		Terpenoid cyclases family protein
Vigun02g199500.1	C1	0.93	2.44	0.11	53	80	112	193	146	125	564	436	325	83	101	79	93	92	154	143	198	102	114	82	89	0.925493	2.44003	0.108249	0.472024	0.860137	0.226637	PF06219	PTHR31317,PTHR31317:SF3					AT3G19680.1		Protein of unknown function (DUF1005)
Vigun03g445100.2	C1	0.42	1.2	0.11	97	297	184	265	293	217	533	429	363	220	158	246	162	95	131	127	164	201	222	226	374	0.424108	1.19991	0.112916	-0.573414	-0.229053	0.510447		PTHR37197					AT1G62250.1
Vigun03g422500.1	C1	0.43	1.23	0.11	247	331	222	344	372	362	710	642	523	293	268	305	323	310	432	324	374	259	379	337	378	0.429256	1.22761	0.113478	0.411623	0.257141	0.449727	PF05498	PTHR33136,PTHR33136:SF13					AT4G15800.1	RALFL33	ralf-like 33
Vigun03g445100.1	C1	0.44	1.2	0.13	99	301	188	271	306	219	539	444	372	227	165	252	168	101	140	134	169	215	224	229	385	0.437195	1.20334	0.131829	-0.525205	-0.184599	0.511663		PTHR37197					AT1G62250.1
Vigun03g270500.1	C1	0.87	2.31	0.23	19	42	15	47	50	41	153	125	97	11	25	53	21	28	53	41	50	33	61	30	24	0.871823	2.31089	0.231522	0.441434	0.725421	0.609343	PF14009	PTHR33052,PTHR33052:SF17					AT2G23690.1
Vigun03g245100.1	C1	0.38	1.18	0.18	446	1577	772	1230	1239	1160	2450	1980	1917	988	797	1386	675	702	766	474	743	864	947	918	1665	0.376601	1.1833	0.181651	-0.383397	-0.425568	0.336872	PF05701	PTHR32054,PTHR32054:SF2					AT2G26570.1		Plant protein of unknown function (DUF827)
Vigun10g025200.4	C1	0.38	1.08	0.2	79	293	87	231	211	157	452	256	266	155	117	254	133	129	164	98	180	195	156	169	253	0.38267	1.08414	0.19648	-0.112117	0.0415255	0.329386	PF00561	PTHR10992,PTHR10992:SF709		3.8.1.5			AT4G12830.1		alpha/beta-Hydrolases superfamily protein
Vigun10g025200.2	C1	0.38	1.08	0.2	79	293	87	231	211	157	452	256	266	155	117	254	133	129	164	98	180	195	156	169	253	0.38267	1.08481	0.19648	-0.110545	0.0415255	0.330513	PF00561	PTHR10992,PTHR10992:SF709	KOG4178,KOG1454	3.8.1.5			AT4G12830.1		alpha/beta-Hydrolases superfamily protein
Vigun10g160200.1	C1	0.51	1.43	0.27	47	48	52	77	80	52	128	141	128	59	69	50	49	56	48	72	81	57	45	63	35	0.507515	1.42794	0.271184	0.0517057	0.509356	-0.0414258	PF02519	PTHR31374,PTHR31374:SF25				GO:0009733	AT1G72430.1		SAUR-like auxin-responsive protein family
Vigun10g025200.3	C1	0.39	1.09	0.2	79	293	87	231	212	157	452	257	266	155	117	255	134	129	164	98	180	195	156	170	253	0.385743	1.08736	0.200154	-0.10559	0.043397	0.334804	PF00561	PTHR10992,PTHR10992:SF709	KOG4178,KOG1454	3.8.1.5			AT4G12830.1		alpha/beta-Hydrolases superfamily protein
Vigun10g025200.5	C1	0.39	1.09	0.2	79	293	87	231	212	157	452	256	266	155	117	255	133	129	164	98	180	195	156	170	253	0.385743	1.08669	0.200154	-0.107158	0.043397	0.333679	PF00561	PTHR10992,PTHR10992:SF709		3.8.1.5			AT4G12830.1		alpha/beta-Hydrolases superfamily protein
Vigun01g020600.1	C1	0.86	2	0.16	263	241	346	519	521	506	1269	1205	938	309	342	301	318	303	674	619	486	413	481	359	419	0.862144	2.00472	0.162398	0.607111	0.835115	0.564925		PTHR33659,PTHR33659:SF3
Vigun02g159700.1	C1	0.44	1.09	0.15	68	118	95	125	161	95	229	183	185	98	92	121	90	110	120	94	97	136	188	150	180	0.444508	1.09373	0.154675	0.190283	0.223022	0.886564	PF13920	PTHR10044,PTHR10044:SF131	KOG1100		K19042		AT1G32740.1		SBP (S-ribonuclease binding protein) family protein
Vigun08g102400.1	C1	1.08	2.39	0.33	225	286	300	557	494	658	1713	1543	999	306	358	357	347	366	691	607	652	460	433	392	392	1.07615	2.39209	0.331552	0.79234	1.085	0.586738	PF04674	PTHR31279,PTHR31279:SF3					AT4G08950.1	EXO	Phosphate-responsive 1 family protein
Vigun06g164300.1	C1	0.37	1.27	-0.15	211	430	242	499	319	319	903	710	521	275	211	309	259	279	360	331	280	348	310	218	362	0.365031	1.27278	-0.151415	0.0236249	0.118727	0.0125634		PTHR34956,PTHR34956:SF2					AT3G06070.1
Vigun02g147400.1	C1	0.62	1.21	-0.24	207	276	299	428	400	375	581	638	588	245	217	202	306	284	338	444	421	307	353	400	300	0.621224	1.2082	-0.235355	0.247133	0.583106	0.428127	PF00249	PTHR10641,PTHR10641:SF551	KOG0048		K09422		AT4G37260.1	ATMYB73,MYB73	myb domain protein 73
Vigun08g102500.1	C1	1.49	2.61	-0.19	256	508	351	887	755	1501	3065	2281	1445	247	320	414	403	374	1413	824	739	358	361	337	449	1.49469	2.60653	-0.185146	0.973774	0.785212	0.0415382	PF04674	PTHR31279,PTHR31279:SF3					AT4G08950.1	EXO	Phosphate-responsive 1 family protein
Vigun08g102700.1	C1	1.49	2.57	-0.21	223	443	315	768	660	1320	2629	1984	1223	215	270	359	358	334	1225	729	663	286	299	289	389	1.4865	2.57314	-0.214886	0.966959	0.774038	-0.00486566	PF04674	PTHR31279,PTHR31279:SF3					AT4G08950.1	EXO	Phosphate-responsive 1 family protein
Vigun08g102600.1	C1	1.49	2.58	-0.21	242	480	330	833	709	1418	2841	2133	1336	229	299	385	385	350	1326	779	704	325	333	319	419	1.49224	2.58427	-0.205004	0.970285	0.781069	0.0260175	PF04674	PTHR31279,PTHR31279:SF3					AT4G08950.1	EXO	Phosphate-responsive 1 family protein
Vigun06g056800.1	C1	1.04	1.17	1.1	75	200	122	330	310	177	317	308	270	305	208	338	109	130	144	162	209	141	114	193	196	1.03838	1.17112	1.09884	-0.0568408	0.364538	0.338397	PF03009	PTHR23344,PTHR23344:SF8		3.1.4.46	K01126	GO:0008081,GO:0006629,GO:0008889	AT1G66980.1	SNC4	suppressor of npr1-1 constitutive 4
Vigun09g235600.2	C1	0.99	1.02	0.94	254	483	421	735	767	800	797	704	840	736	668	825	359	356	409	298	377	401	518	419	524	0.991203	1.01569	0.944705	-0.0428253	-0.10625	0.335545	PF14215	PTHR13902,PTHR13902:SF64					AT1G60060.1		Serine/threonine-protein kinase WNK (With No Lysine)-related
Vigun09g235600.1	C1	0.99	1.03	0.98	280	533	461	803	852	880	887	783	931	822	749	943	386	400	458	332	431	440	558	464	590	0.992511	1.03002	0.980669	-0.0352543	-0.0824138	0.340579	PF14215	PTHR13902,PTHR13902:SF64					AT1G60060.1		Serine/threonine-protein kinase WNK (With No Lysine)-related
Vigun09g235600.3	C1	1.02	1.05	0.99	268	504	447	791	834	848	872	760	896	793	728	900	370	393	457	322	423	438	554	455	585	1.02039	1.05219	0.989729	0.000379993	-0.0430109	0.386353	PF14215	PTHR13902,PTHR13902:SF64					AT1G60060.1		Serine/threonine-protein kinase WNK (With No Lysine)-related
Vigun09g235600.4	C1	0.99	1.02	0.96	275	521	449	782	825	860	861	758	911	801	726	900	378	388	448	322	415	428	549	454	574	0.986009	1.02222	0.96245	-0.0367372	-0.096505	0.340823	PF14215	PTHR13902,PTHR13902:SF64					AT1G60060.1		Serine/threonine-protein kinase WNK (With No Lysine)-related
Vigun03g045100.1	C1	1.23	1.44	1.24	236	434	459	811	1037	792	1149	1056	859	950	663	1063	331	389	506	500	448	395	326	439	441	1.22625	1.441	1.24493	0.120036	0.250619	0.0960615	PF03953,PF00091	PTHR11588,PTHR11588:SF124		2.4.2.1	K07375	GO:0003924,GO:0007017,GO:0005874	AT5G62700.1	TUB3	tubulin beta chain 3
Vigun05g278600.1	C1	1.08	1.27	1.11	20	73	34	107	82	79	115	104	84	89	51	133	67	44	49	47	61	42	42	50	83	1.0839	1.26571	1.11226	0.335529	0.238347	0.469414	PF07714,PF12819	PTHR27003,PTHR27003:SF105	KOG1187	2.7.11.1,2.7.10.1		GO:0006468,GO:0004672	AT1G51800.1		Leucine-rich repeat protein kinase family protein
Vigun07g244100.1	C1	1.55	1.7	1.47	65	119	187	269	492	319	443	359	402	331	262	434	90	107	106	116	152	122	113	155	158	1.54533	1.70264	1.47276	-0.290533	0.0772552	0.203059	PF01946	PTHR10617,PTHR10617:SF115	KOG2960		K03146		AT5G54770.1	THI1,THI4,TZ	thiazole biosynthetic enzyme, chloroplast (ARA6) (THI1) (THI4)
Vigun10g151400.1	C1	1.27	1.48	1.23	18	94	47	144	135	103	175	141	127	129	78	164	65	71	76	89	94	60	58	73	71	1.26819	1.4833	1.22609	0.414251	0.615072	0.350611	PF05922,PF00082	PTHR10795,PTHR10795:SF396	KOG1153	3.4.14.10		GO:0006508,GO:0004252	AT5G67090.1		Subtilisin-like serine endopeptidase family protein
Vigun05g102200.2	C1	0.97	1.1	0.94	1520	2674	6460	6801	7738	6343	8087	7338	7444	7028	6220	7194	2311	2646	3043	3634	4028	3978	2721	4767	4961	0.9709	1.10196	0.940159	-0.413285	0.127632	0.224629	PF01699	PTHR31503,PTHR31503:SF1	KOG1397		K07300	GO:0055085,GO:0016021	AT3G51860.1	ATCAX3,ATHCX1,CAX1-LIKE,CAX3	cation exchanger 3
Vigun05g102200.1	C1	0.97	1.1	0.93	1573	2754	6656	6982	7953	6530	8330	7535	7656	7209	6375	7321	2414	2733	3151	3725	4114	4151	2863	4943	5171	0.966652	1.09854	0.928513	-0.40457	0.126519	0.240638	PF01699	PTHR31503,PTHR31503:SF1	KOG1397		K07300	GO:0055085,GO:0016021	AT3G51860.1	ATCAX3,ATHCX1,CAX1-LIKE,CAX3	cation exchanger 3
Vigun08g141200.1	C1	0.86	1.04	0.83	122	199	189	307	310	312	419	316	316	289	263	358	127	175	145	184	188	172	106	152	172	0.863039	1.04092	0.832715	-0.192961	0.0919194	-0.245554	PF00282	PTHR11999,PTHR11999:SF92		4.1.1.15	K01580	GO:0030170,GO:0019752,GO:0016831	AT5G17330.1	GAD,GAD1	glutamate decarboxylase
Vigun05g278900.3	C1	1.08	1.3	1.06	24	66	41	99	78	99	107	123	91	92	51	129	68	37	34	55	62	51	33	50	108	1.07617	1.2989	1.05692	0.0900498	0.366101	0.545143	PF00560,PF12819,PF07714	PTHR27003,PTHR27003:SF105	KOG1187	2.7.11.1,2.7.10.1		GO:0005515,GO:0006468,GO:0004672	AT4G29990.1		Leucine-rich repeat transmembrane protein kinase protein
Vigun05g278900.2	C1	1.09	1.33	1.09	24	67	42	102	81	101	109	128	98	94	51	137	72	38	34	56	63	53	34	51	111	1.08931	1.32889	1.08591	0.109873	0.37113	0.558765	PF00560,PF07714,PF12819	PTHR27003,PTHR27003:SF105	KOG1187	2.7.11.1,2.7.10.1		GO:0005515,GO:0006468,GO:0004672	AT1G51800.1		Leucine-rich repeat protein kinase family protein
Vigun05g278900.1	C1	1.09	1.33	1.09	24	67	42	102	81	101	110	128	98	94	51	137	72	38	34	56	63	53	34	51	111	1.09372	1.33316	1.08591	0.109873	0.37113	0.558765	PF00560,PF07714,PF12819	PTHR27003,PTHR27003:SF105	KOG1187	2.7.11.1,2.7.10.1		GO:0005515,GO:0006468,GO:0004672	AT1G51800.1		Leucine-rich repeat protein kinase family protein
Vigun06g056700.1	C1	1.3	1.54	1.18	44	257	114	412	385	225	439	413	351	332	215	396	133	109	155	171	213	142	100	230	273	1.30109	1.53657	1.18355	-0.0644142	0.343961	0.53794	PF03009	PTHR23344,PTHR23344:SF8	KOG2258	3.1.4.46		GO:0008081,GO:0006629,GO:0008889	AT5G55480.1	SVL1	SHV3-like 1
Vigun05g279000.1	C1	0.91	1.05	0.85	35	120	46	145	120	112	153	159	103	116	69	179	104	68	67	70	85	58	75	84	135	0.906966	1.04736	0.854756	0.248812	0.0780608	0.548294	PF00560,PF07714,PF12819	PTHR27003,PTHR27003:SF105	KOG1187	2.7.11.1,2.7.10.1		GO:0005515,GO:0006468,GO:0004672	AT1G51800.1		Leucine-rich repeat protein kinase family protein
Vigun06g056700.2	C1	1.32	1.54	1.22	45	273	118	440	412	235	458	441	368	362	234	420	137	113	162	181	231	149	100	240	283	1.3183	1.5383	1.22081	-0.0780942	0.366516	0.514907	PF03009	PTHR23344,PTHR23344:SF8	KOG2258	3.1.4.46		GO:0008081,GO:0006629,GO:0008889	AT5G55480.1	SVL1	SHV3-like 1
Vigun08g052300.1	C1	0.98	1.41	1.2	20	78	60	114	101	96	172	134	113	123	89	150	66	56	75	82	73	60	59	84	111	0.977012	1.41202	1.19898	0.32529	0.450517	0.686342	PF13947,PF00069	PTHR27009,PTHR27009:SF19	KOG1187	3.1.4.46		GO:0030247,GO:0006468,GO:0005524,GO:0004672	AT5G38260.1		Protein kinase superfamily protein
Vigun05g222500.2	C1	0.96	1.28	1.2	73	193	192	279	333	277	361	359	389	359	312	383	190	173	168	210	227	180	198	281	316	0.959337	1.27704	1.20433	0.213375	0.431775	0.798138	PF00024,PF13947,PF00954,PF01453,PF07714	PTHR27002,PTHR27002:SF92	KOG1187	2.7.11.1		GO:0030247,GO:0048544,GO:0006468,GO:0004672	AT4G03230.1		S-locus lectin protein kinase family protein
Vigun05g222500.1	C1	0.96	1.28	1.2	73	193	192	280	332	277	361	358	390	359	313	383	190	173	168	209	227	179	197	281	318	0.958097	1.27705	1.20409	0.214591	0.428023	0.79885	PF00024,PF13947,PF00954,PF01453,PF07714	PTHR27002,PTHR27002:SF92	KOG1187	2.7.11.1		GO:0030247,GO:0048544,GO:0006468,GO:0004672	AT4G03230.1		S-locus lectin protein kinase family protein
Vigun01g146000.1	C1	0.75	1.02	0.92	157	279	226	383	370	360	493	440	408	389	385	475	184	247	201	285	282	302	180	245	257	0.748818	1.01888	0.915309	-0.0653938	0.392762	0.0452158	PF03767	PTHR31284,PTHR31284:SF15		3.1.3.2		GO:0003993	AT1G04040.1		HAD superfamily, subfamily IIIB acid phosphatase
Vigun01g146000.2	C1	0.75	1.02	0.91	156	279	226	383	370	358	493	439	407	389	383	474	184	247	201	285	282	301	180	245	257	0.747514	1.0182	0.914179	-0.0640944	0.391397	0.0446179	PF03767	PTHR31284,PTHR31284:SF15		3.1.3.2		GO:0003993	AT1G04040.1		HAD superfamily, subfamily IIIB acid phosphatase
Vigun03g190700.1	C1	0.95	1.28	1.26	143	417	308	554	638	489	790	698	620	691	545	845	314	320	302	458	472	306	257	436	406	0.952714	1.27974	1.26086	0.108618	0.51044	0.339893	PF08263	PTHR27000,PTHR27000:SF60					AT1G49750.1		Leucine-rich repeat (LRR) family protein
Vigun09g155400.1	C1	1.17	1.39	1.43	8	92	42	85	136	99	82	129	162	152	93	137	19	23	23	23	22	36	36	102	63	1.17088	1.39454	1.427	-1.13001	-0.80443	0.502086	PF00892	PTHR31218,PTHR31218:SF61				GO:0016021,GO:0016020,GO:0022857	AT1G70260.1		nodulin MtN21 /EamA-like transporter family protein
Vigun09g155400.2	C1	1.11	1.37	1.36	8	89	40	75	129	93	78	124	154	138	86	127	18	20	22	23	20	32	28	95	59	1.11311	1.37355	1.35777	-1.16208	-0.870257	0.403985	PF00892	PTHR31218,PTHR31218:SF61				GO:0016021,GO:0016020,GO:0022857	AT1G70260.1		nodulin MtN21 /EamA-like transporter family protein
Vigun09g155400.3	C1	1.15	1.39	1.37	11	96	47	93	143	103	90	134	179	157	98	140	21	25	27	27	27	41	42	115	75	1.14779	1.39201	1.36674	-1.06231	-0.693315	0.59599	PF00892	PTHR31218,PTHR31218:SF61				GO:0016021,GO:0016020,GO:0022857	AT1G70260.1		nodulin MtN21 /EamA-like transporter family protein
Vigun05g058900.1	C1	0.91	1.08	1.08	36	62	75	103	122	98	139	133	92	148	105	113	79	68	83	114	114	85	37	86	88	0.907232	1.07685	1.08431	0.413876	0.855715	0.288692	PF05922,PF00082	PTHR10795,PTHR10795:SF396		3.4.21.25		GO:0006508,GO:0004252	AT5G67090.1		Subtilisin-like serine endopeptidase family protein
Vigun05g222900.1	C1	0.9	0.96	1.09	57	74	126	152	165	164	144	174	184	166	199	186	93	74	100	114	92	84	102	122	134	0.899783	0.961478	1.09494	0.0550069	0.169858	0.472963	PF00954,PF01453,PF07714	PTHR27002,PTHR27002:SF92	KOG1187	2.7.11.1		GO:0048544,GO:0006468,GO:0004672	AT4G03230.1		S-locus lectin protein kinase family protein
Vigun08g090700.1	C1	1.06	1.06	1.23	54	117	75	165	187	162	174	159	180	205	168	204	99	108	119	83	95	82	86	105	99	1.06122	1.05591	1.22769	0.402554	0.0759398	0.234058	PF13855,PF07714,PF12819	PTHR27003	KOG1187	2.7.11.1,2.7.10.1		GO:0005515,GO:0006468,GO:0004672	AT2G19210.1		Leucine-rich repeat transmembrane protein kinase protein
Vigun02g117600.2	C1	1.26	1.25	1.41	30	56	82	173	96	132	133	157	110	133	108	204	64	81	58	69	70	62	31	100	68	1.26118	1.25132	1.41143	0.274492	0.254341	0.256166	PF00581	PTHR12231		2.8.1.1			AT4G35770.1	ATSEN1,DIN1,SEN1	Rhodanese/Cell cycle control phosphatase superfamily protein
Vigun02g117600.1	C1	1.26	1.26	1.41	32	61	84	180	102	139	142	165	114	136	113	217	69	87	59	73	73	63	34	109	74	1.26001	1.26172	1.40629	0.291869	0.253104	0.305143	PF00581	PTHR12231	KOG1530	2.8.1.1			AT4G35770.1	ATSEN1,DIN1,SEN1	Rhodanese/Cell cycle control phosphatase superfamily protein
Vigun10g160500.4	C1	1.24	1.41	1.67	155	298	467	707	731	729	884	769	788	964	1012	956	295	224	294	287	338	376	424	423	535	1.23585	1.40781	1.67177	-0.178796	0.12069	0.587002	PF00226	PTHR24078,PTHR24078:SF193					AT3G14200.1		Chaperone DnaJ-domain superfamily protein
Vigun10g160500.3	C1	1.24	1.41	1.68	155	297	464	706	728	729	881	767	786	968	1015	958	295	222	294	286	338	375	422	422	534	1.23801	1.40778	1.68131	-0.177835	0.12382	0.588008	PF00226	PTHR24078,PTHR24078:SF193					AT3G14200.1		Chaperone DnaJ-domain superfamily protein
Vigun08g154100.1	C1	1.07	1.27	1.47	33	103	60	152	156	105	128	224	122	278	76	193	293	161	195	336	296	169	63	209	134	1.0664	1.26677	1.47222	1.72087	2.02133	1.04025	PF02225,PF05922,PF00082	PTHR10795,PTHR10795:SF348		3.4.21.25		GO:0006508,GO:0004252	AT4G00230.1	XSP1	xylem serine peptidase 1
Vigun10g160500.1	C1	1.2	1.38	1.61	167	323	493	735	760	767	934	808	818	977	1030	989	313	240	312	307	355	393	451	451	557	1.2013	1.37996	1.60722	-0.184735	0.102337	0.568981	PF00226	PTHR24078,PTHR24078:SF193					AT3G14200.1		Chaperone DnaJ-domain superfamily protein
Vigun10g160500.2	C1	1.17	1.36	1.57	151	292	448	660	679	670	837	717	733	866	917	871	288	218	267	269	315	355	411	402	498	1.17268	1.36005	1.57467	-0.205455	0.0745775	0.556843	PF00226	PTHR24078,PTHR24078:SF193					AT3G14200.1		Chaperone DnaJ-domain superfamily protein
Vigun08g153500.1	C1	1.39	1.39	1.82	11	56	34	103	106	56	83	124	57	169	47	139	114	105	112	193	182	97	20	101	63	1.39319	1.385	1.81585	1.7147	2.22507	0.873145	PF00082,PF05922	PTHR10795,PTHR10795:SF348		3.4.21.25		GO:0006508,GO:0004252	AT5G59100.1		Subtilisin-like serine endopeptidase family protein
Vigun05g266200.1	C1	1.18	1.15	1.52	39	34	86	103	113	145	153	104	96	186	143	127	62	68	68	106	98	74	55	78	87	1.18496	1.14824	1.52207	0.315902	0.80457	0.465998	PF00232	PTHR10353,PTHR10353:SF81		3.2.1.21		GO:0005975,GO:0004553	AT2G44480.1	BGLU17	beta glucosidase 17
Vigun05g222700.1	C1	1.01	1.04	1.29	82	125	204	256	302	270	258	280	308	331	338	340	148	136	148	191	198	142	155	214	227	1.00797	1.04019	1.29447	0.0684903	0.366871	0.536284	PF00024,PF00954,PF01453,PF07714	PTHR27002,PTHR27002:SF92	KOG1187	2.7.11.1		GO:0048544,GO:0006468,GO:0004672	AT4G03230.1		S-locus lectin protein kinase family protein
Vigun02g059700.1	C1	1.25	1.32	1.67	44	61	94	125	164	183	138	169	191	205	196	233	63	46	73	76	73	62	99	105	114	1.24555	1.3191	1.67001	-0.131263	0.0845648	0.674291	PF13639	PTHR22763,PTHR22763:SF77		6.3.2.19		GO:0008270,GO:0005515	AT1G26800.1		RING/U-box superfamily protein
Vigun11g149100.1	C1	1.62	1.72	2.18	122	228	831	1041	1128	1469	1403	1211	1267	1658	1718	1970	218	214	329	290	393	471	654	522	799	1.62327	1.71639	2.17841	-0.633704	-0.0345158	0.742043	PF06203,PF00072	PTHR26402,PTHR26402:SF543			K12129	GO:0005515,GO:0000160	AT5G60100.1	APRR3,PRR3	pseudo-response regulator 3
Vigun01g208600.1	C1	1.08	1.35	1.78	27	55	68	106	88	123	150	98	135	165	163	187	63	52	47	42	34	43	74	66	108	1.08172	1.34999	1.78222	0.112773	-0.325722	0.729476	PF03126	PTHR13115,PTHR13115:SF8	KOG2402		K15178	GO:0003677,GO:0016593,GO:0016570,GO:0006368	AT1G61040.1	VIP5	plus-3 domain-containing protein
Vigun06g105500.1	C1	0.78	0.89	1.18	126	139	179	200	250	311	282	248	293	321	369	317	120	139	157	148	181	166	210	173	225	0.775631	0.888577	1.17875	-0.0930724	0.156411	0.450189	PF07690	PTHR23500,PTHR23500:SF62	KOG0254		K08145	GO:0055085,GO:0016021	AT1G54730.2		Major facilitator superfamily protein
Vigun03g145900.1	C1	0.68	0.94	1.11	67	120	100	139	165	155	153	251	146	278	185	154	295	174	233	299	189	147	84	303	160	0.678001	0.938326	1.1051	1.29119	1.14519	0.932082
Vigun08g154000.1	C1	1.01	1.28	1.4	41	123	61	167	169	118	145	258	143	290	86	218	349	172	222	389	338	185	70	245	159	1.01298	1.27997	1.40147	1.72489	2.0213	1.07914	PF02225,PF05922,PF00082	PTHR10795,PTHR10795:SF348		3.4.21.25		GO:0006508,GO:0004252	AT4G00230.1	XSP1	xylem serine peptidase 1
Vigun08g154000.2	C1	1.01	1.28	1.4	41	123	61	167	169	118	145	258	143	290	86	218	349	172	222	389	338	185	70	245	159	1.01298	1.27997	1.40147	1.72489	2.0213	1.07914	PF02225,PF05922,PF00082	PTHR10795,PTHR10795:SF348		3.4.21.25		GO:0006508,GO:0004252	AT4G00230.1	XSP1	xylem serine peptidase 1
Vigun08g153400.1	C1	1.09	1.39	1.54	100	297	148	463	412	288	404	675	353	787	224	579	813	456	585	1018	852	478	174	643	400	1.09172	1.39178	1.54307	1.76455	2.10482	1.15686	PF02225,PF05922,PF00082	PTHR10795,PTHR10795:SF348		3.4.21.25		GO:0006508,GO:0004252	AT5G59100.1		Subtilisin-like serine endopeptidase family protein
Vigun05g058500.1	C1	0.77	1	1.1	81	137	186	228	247	212	308	279	217	356	233	274	190	169	177	257	264	203	108	210	221	0.770057	0.995359	1.09798	0.411463	0.845454	0.418215	PF05922,PF00082	PTHR10795,PTHR10795:SF394	KOG1153	3.4.14.10		GO:0006508,GO:0004252	AT5G67090.1		Subtilisin-like serine endopeptidase family protein
Vigun08g153600.1	C1	0.97	1.35	1.41	81	213	102	311	259	207	273	477	259	519	148	383	604	305	409	737	594	326	136	488	296	0.973426	1.34988	1.40775	1.73464	2.06577	1.21644	PF00082	PTHR10795,PTHR10795:SF348		3.4.21.25		GO:0006508,GO:0004252	AT5G59100.1		Subtilisin-like serine endopeptidase family protein
Vigun08g153900.1	C1	0.93	1.3	1.37	33	101	48	126	129	92	112	221	116	235	59	176	279	142	182	302	264	149	61	204	129	0.932017	1.30104	1.36604	1.72745	1.96979	1.11232	PF05922,PF00082	PTHR10795,PTHR10795:SF348		3.4.21.25		GO:0006508,GO:0004252	AT5G59190.1		subtilase family protein
Vigun08g153700.1	C1	0.99	1.34	1.46	46	121	63	173	165	119	159	278	146	320	85	227	341	186	247	418	340	197	78	273	173	0.993339	1.34379	1.45938	1.75361	2.05524	1.18912	PF02225,PF05922,PF00082	PTHR10795,PTHR10795:SF348		3.4.21.25		GO:0006508,GO:0004252	AT5G59100.1		Subtilisin-like serine endopeptidase family protein
Vigun04g018300.1	C1	1.36	1.82	1.98	26	80	38	124	99	148	233	158	119	167	102	303	33	51	52	53	69	47	48	64	103	1.36007	1.82031	1.98365	-0.0887966	0.224259	0.57357	PF00561	PTHR10992,PTHR10992:SF841	KOG1454				AT3G24420.1		alpha/beta-Hydrolases superfamily protein
Vigun08g153800.1	C1	0.95	1.26	1.38	39	123	62	162	155	116	142	269	125	290	89	206	334	173	220	386	325	178	73	248	164	0.951787	1.25881	1.38342	1.69951	1.99038	1.11646	PF02225,PF05922,PF00082	PTHR10795,PTHR10795:SF348		3.4.21.25		GO:0006508,GO:0004252	AT5G59100.1		Subtilisin-like serine endopeptidase family protein
Vigun03g145600.1	C1	1.56	2.39	1.29	17	31	23	59	68	80	178	109	82	68	25	79	38	28	92	81	56	46	71	45	45	1.55977	2.3899	1.28952	1.16423	1.3794	1.18889	PF00560,PF08263,PF00069,PF13855	PTHR27000,PTHR27000:SF16	KOG1187	2.7.11.1	K13420	GO:0005515,GO:0006468,GO:0005524,GO:0004672	AT5G46330.1	FLS2	Leucine-rich receptor-like protein kinase family protein
Vigun07g244200.1	C1	1.06	1.52	0.86	180	197	270	456	467	428	682	649	529	406	384	383	248	288	361	447	434	424	345	399	324	1.06236	1.52348	0.858708	0.470017	1.01092	0.722703	PF06955,PF00722	PTHR31062,PTHR31062:SF1		2.4.1.207	K08235	GO:0048046,GO:0016762,GO:0006073,GO:0005618,GO:0005975,GO:0004553	AT1G11545.1	XTH8	xyloglucan endotransglucosylase/hydrolase 8
Vigun06g057000.1	C1	1.17	1.67	0.89	33	175	64	235	217	160	313	310	244	191	107	205	92	48	87	95	93	81	84	163	214	1.16907	1.67059	0.885224	-0.262251	-0.0192493	0.760214		PTHR23344,PTHR23344:SF8		3.1.4.46		GO:0008889	AT5G55480.1	SVL1	SHV3-like 1
Vigun03g237400.1	C1	1.07	1.77	0.92	36	31	34	71	75	67	118	117	110	59	61	73	68	77	95	184	122	86	92	130	72	1.0727	1.7705	0.924521	1.24398	1.95499	1.53402	PF06955,PF00722	PTHR31062,PTHR31062:SF25		2.4.1.207	K08235	GO:0048046,GO:0016762,GO:0006073,GO:0005618,GO:0005975,GO:0004553	AT1G10550.1	XET,XTH33	xyloglucan:xyloglucosyl transferase 33
Vigun09g211100.1	C1	1.23	2.15	1.12	105	419	195	571	657	456	1297	1092	813	555	304	703	234	170	264	149	277	213	333	406	565	1.22709	2.15435	1.11897	-0.106807	-0.170239	0.858344	PF14547	PTHR31731,PTHR31731:SF19					AT2G45180.1		Bifunctional inhibitor/lipid-transfer protein/seed storage 2S albumin superfamily protein
Vigun07g235300.1	C1	0.72	1.16	0.7	85	156	181	236	261	200	360	299	288	240	168	278	121	112	145	137	140	151	117	179	197	0.723817	1.16434	0.700854	-0.158966	0.0199049	0.223386	PF07883	PTHR23418,PTHR23418:SF4	KOG2107	1.13.11.54	K08967	GO:0055114,GO:0010309	AT5G43850.1	ARD4,ATARD4	RmlC-like cupins superfamily protein
Vigun01g087800.1	C1	1.01	1.79	0.99	1064	1701	1517	2898	3149	2575	5810	4503	4539	3257	2548	2676	1419	1383	1784	1608	1772	2470	2481	2693	3461	1.00945	1.79415	0.985673	0.0988642	0.45005	1.01187		PTHR34114					AT5G56540.1	AGP14,ATAGP14	arabinogalactan protein 14
Vigun08g053100.1	C1	0.9	1.59	0.96	22	114	60	138	118	112	276	175	140	141	78	161	64	48	81	76	77	81	69	77	167	0.904761	1.58768	0.95583	-0.0188477	0.256551	0.670787	PF13947,PF00069	PTHR27009,PTHR27009:SF19	KOG1187	3.1.4.46		GO:0030247,GO:0006468,GO:0005524,GO:0004672	AT1G67000.1		Protein kinase superfamily protein
Vigun06g122200.1	C1	0.75	1.27	0.77	53	107	60	122	135	114	211	165	156	130	118	128	73	86	109	111	132	139	85	105	113	0.75495	1.27434	0.771612	0.283471	0.794767	0.455361	PF14416,PF13839	PTHR32285,PTHR32285:SF9					AT1G01430.1	TBL25	TRICHOME BIREFRINGENCE-LIKE 25
Vigun05g162300.1	C1	0.8	1.41	0.95	53	73	88	114	140	117	203	182	182	138	123	154	67	62	107	112	122	116	130	106	113	0.795248	1.40581	0.953266	0.143109	0.709464	0.706094	PF00134	PTHR15615,PTHR15615:SF15	KOG1674				AT3G60550.1	CYCP3;2	cyclin p3;2
Vigun07g125400.1	C1	1.72	3.15	2.14	29	187	37	266	341	228	977	760	503	304	127	682	49	62	70	41	99	101	108	162	328	1.72387	3.14714	2.13898	-0.479983	-0.0639273	1.24367	PF02672	PTHR33921,PTHR33921:SF2					AT3G62410.1	CP12,CP12-2	CP12 domain-containing protein 2
Vigun04g061200.1	C1	0.82	1.33	0.94	110	210	123	294	240	245	441	361	313	295	219	334	174	154	205	153	200	142	198	219	251	0.816742	1.33293	0.939383	0.26936	0.160615	0.594309
Vigun08g002500.1	C1	0.88	1.48	1.11	272	686	522	929	966	827	1750	1278	1105	918	642	1628	398	469	520	385	639	548	578	545	833	0.878352	1.48103	1.10625	-0.0938025	0.0866136	0.401627	PF00085	PTHR10438,PTHR10438:SF247	KOG0907	1.6.5.4		GO:0045454,GO:0015035,GO:0006662	AT1G76080.1	ATCDSP32,CDSP32	chloroplastic drought-induced stress protein of 32 kD
Vigun05g223400.1	C1	1.19	1.73	1.21	1342	1369	1622	2653	3521	3684	4623	5109	4602	3445	3461	3136	1765	1744	2610	2961	3292	2840	2897	3173	2934	1.18608	1.72629	1.21285	0.498264	1.06973	1.0556	PF06955,PF00722	PTHR31062,PTHR31062:SF11		2.4.1.207	K08235	GO:0048046,GO:0016762,GO:0006073,GO:0005618,GO:0005975,GO:0004553	AT4G03210.1	XTH9	xyloglucan endotransglucosylase/hydrolase 9
Vigun04g073600.1	C1	0.79	1.2	0.79	109	125	138	232	244	168	286	261	309	238	212	194	146	117	165	194	168	225	191	198	179	0.792236	1.20161	0.79009	0.204251	0.655259	0.610487	PF14416,PF13839	PTHR32285,PTHR32285:SF48					AT5G15900.1	TBL19	TRICHOME BIREFRINGENCE-LIKE 19
Vigun05g095100.2	C1	0.64	1.01	0.67	143	155	147	202	266	223	428	233	237	230	201	277	168	144	129	179	190	188	192	161	250	0.636229	1.01257	0.668544	-0.0135538	0.322888	0.439478	PF01554	PTHR11206,PTHR11206:SF101	KOG1347			GO:0055085,GO:0016020,GO:0015297,GO:0015238,GO:0006855	AT2G38330.1		MATE efflux family protein
Vigun05g095100.1	C1	0.64	1.01	0.67	143	155	147	202	267	224	428	233	237	230	201	277	168	144	129	179	191	188	192	161	250	0.639162	1.01257	0.668544	-0.0135538	0.325852	0.439478	PF01554	PTHR11206,PTHR11206:SF101	KOG1347			GO:0055085,GO:0016020,GO:0015297,GO:0015238,GO:0006855	AT2G38330.1		MATE efflux family protein
Vigun04g007400.1	C1	1.23	1.64	1.18	33	85	71	160	168	118	174	234	186	145	140	144	84	74	101	88	99	84	75	142	109	1.23033	1.64107	1.1753	0.449159	0.510606	0.773894	PF08263,PF00560,PF00069	PTHR27000,PTHR27000:SF111	KOG1187	2.7.11.1		GO:0005515,GO:0006468,GO:0005524,GO:0004672	AT5G25930.1		Protein kinase family protein with leucine-rich repeat domain
Vigun02g154200.1	C1	0.81	1.22	0.91	778	1562	1669	2263	2545	2232	3128	3004	3232	2506	2321	2724	1156	1198	1472	1144	1578	1531	1555	1749	2153	0.812483	1.22401	0.913567	-0.0673437	0.0853966	0.445142	PF06955,PF00722	PTHR31062,PTHR31062:SF48		2.4.1.207,3.2.1.151	K08235	GO:0048046,GO:0016762,GO:0006073,GO:0005618,GO:0005975,GO:0004553	AT5G65730.1	XTH6	xyloglucan endotransglucosylase/hydrolase 6
Vigun01g222300.1	C1	1.05	1.59	1.2	625	2152	1271	2887	3132	2368	5028	4178	3003	3081	2423	3798	1069	1379	1599	1607	1802	1636	1440	2326	2304	1.05081	1.59251	1.20024	-0.000101273	0.317237	0.58435	PF05922,PF00082	PTHR10795,PTHR10795:SF348		3.4.21.25		GO:0006508,GO:0004252	AT3G46850.1		Subtilase family protein
Vigun09g170600.2	C1	1.82	2.74	2.06	16	48	63	101	194	152	311	276	263	176	131	224	42	59	63	93	78	52	58	130	96	1.81561	2.74027	2.06319	0.358322	0.81256	1.16118	PF00173,PF00970,PF00175,PF03404,PF00174	PTHR19370,PTHR19370:SF100		1.7.1.1	K10534	GO:0055114,GO:0016491,GO:0030151,GO:0042128	AT1G77760.1	GNR1,NIA1,NR1	nitrate reductase 1
Vigun09g170600.1	C1	1.82	2.74	2.06	16	48	63	101	194	152	311	276	263	176	131	224	42	59	63	93	78	52	58	130	96	1.81722	2.74027	2.06319	0.358322	0.81256	1.16118	PF00173,PF00970,PF00175,PF00174,PF03404	PTHR19370,PTHR19370:SF100		1.7.1.1	K10534	GO:0055114,GO:0016491,GO:0042128,GO:0030151	AT1G77760.1	GNR1,NIA1,NR1	nitrate reductase 1
Vigun06g097100.1	C1	0.79	1.07	0.85	816	1281	1182	1924	2026	1729	2606	2155	2101	1924	1715	2282	901	1186	1005	1138	1266	1087	946	1114	1341	0.792124	1.06502	0.852433	-0.0850379	0.0899414	0.052222	PF00282	PTHR11999,PTHR11999:SF92		4.1.1.15	K01580	GO:0030170,GO:0019752,GO:0016831	AT5G17330.1	GAD,GAD1	glutamate decarboxylase
Vigun05g222600.1	C1	0.89	1.22	0.99	69	169	149	245	243	227	288	308	306	264	237	267	150	158	158	160	162	154	169	230	262	0.887351	1.22301	0.990538	0.269207	0.299003	0.776058	PF00954,PF01453,PF07714	PTHR27002,PTHR27002:SF92	KOG1187	2.7.11.1		GO:0048544,GO:0006468,GO:0004672	AT4G03230.1		S-locus lectin protein kinase family protein
Vigun05g222600.2	C1	0.89	1.22	0.99	69	169	148	244	244	227	288	308	305	264	236	268	150	157	157	161	162	155	170	231	260	0.890711	1.22482	0.992691	0.267968	0.305677	0.775049	PF00954,PF01453,PF07714	PTHR27002,PTHR27002:SF92	KOG1187	2.7.11.1		GO:0048544,GO:0006468,GO:0004672	AT4G03230.1		S-locus lectin protein kinase family protein
Vigun08g064800.1	C1	1	1.4	1.06	17	59	46	86	75	80	139	94	86	100	61	92	54	33	63	62	58	55	54	70	88	0.995083	1.39665	1.05961	0.308212	0.528105	0.804264	PF13947,PF00069	PTHR27009,PTHR27009:SF19	KOG1187	3.1.4.46		GO:0030247,GO:0006468,GO:0005524,GO:0004672	AT1G67000.1		Protein kinase superfamily protein
Vigun03g187000.1	C1	1.54	2.21	1.72	98	294	171	568	641	429	1227	648	733	505	479	874	125	175	178	329	220	271	434	344	455	1.53777	2.20944	1.72008	-0.236945	0.540713	1.12791	PF03460,PF01077	PTHR32439,PTHR32439:SF0		1.7.7.1	K00366	GO:0055114,GO:0016491,GO:0051536,GO:0020037	AT2G15620.1	ATHNIR,NIR,NIR1	nitrite reductase 1
Vigun05g076500.1	C1	0.49	1.18	0.74	42	80	44	76	78	80	151	113	114	98	52	129	51	47	66	63	68	65	77	72	116	0.486821	1.17656	0.743189	-0.0255596	0.235016	0.663247	PF12142,PF00264,PF12143	PTHR11474,PTHR11474:SF33		1.10.3.1	K00422	GO:0055114,GO:0004097,GO:0016491,GO:0008152
Vigun10g130100.1	C1	0.85	2.13	1.19	23	50	31	55	67	66	191	144	121	70	58	109	44	38	44	33	43	56	83	65	100	0.853429	2.13311	1.18839	0.28237	0.344897	1.25144	PF04564,PF00069	PTHR27003,PTHR27003:SF52	KOG1187	2.7.11.1		GO:0016567,GO:0004842,GO:0006468,GO:0005524,GO:0004672	AT2G45910.1		U-box domain-containing protein kinase family protein
Vigun10g130100.2	C1	0.85	2.13	1.18	23	50	31	55	67	66	191	144	121	70	58	108	44	38	44	33	43	56	83	65	100	0.850599	2.13311	1.18437	0.28237	0.344897	1.25144	PF04564,PF00069	PTHR27003,PTHR27003:SF52	KOG1187	2.7.11.1		GO:0016567,GO:0004842,GO:0006468,GO:0005524,GO:0004672	AT2G45910.1		U-box domain-containing protein kinase family protein
Vigun08g213100.1	C1	0.81	1.96	1.15	26	178	34	191	103	125	445	310	172	149	44	336	66	47	55	62	132	69	83	114	185	0.812975	1.95951	1.15132	-0.509413	0.140581	0.679832	PF00274	PTHR11627,PTHR11627:SF19		4.1.2.13	K01623	GO:0006096,GO:0004332	AT4G26530.1		Aldolase superfamily protein
Vigun08g213100.2	C1	0.84	2.01	1.17	24	166	32	184	96	118	432	299	167	141	43	317	64	45	53	60	131	66	80	109	179	0.840044	2.01348	1.17274	-0.457671	0.209732	0.728598	PF00274	PTHR11627,PTHR11627:SF19		4.1.2.13	K01623	GO:0006096,GO:0004332	AT4G26530.1		Aldolase superfamily protein
Vigun01g195200.1	C1	0.55	1.05	0.64	138	160	141	198	208	235	324	318	267	220	219	243	168	173	186	186	225	174	183	215	219	0.54789	1.05232	0.637218	0.264959	0.416757	0.495086	PF01501	PTHR13778,PTHR13778:SF8		2.4.1.43		GO:0016757	AT3G62660.1	GATL7	galacturonosyltransferase-like 7
Vigun01g182800.1	C1	0.73	1.42	0.86	30	74	58	77	111	81	163	133	138	82	77	136	55	47	46	38	60	52	47	63	122	0.730797	1.41832	0.856448	-0.130019	-0.108869	0.516939	PF00005,PF01061	PTHR19241,PTHR19241:SF286	KOG0061			GO:0016887,GO:0005524,GO:0016020	AT5G06530.2		ABC-2 type transporter family protein
Vigun05g237800.1	C1	0.72	1.52	0.81	33	160	33	148	114	109	318	207	120	130	89	179	152	107	117	168	154	125	49	141	148	0.716226	1.51647	0.814553	0.737329	0.984466	0.581995	PF03015,PF07993	PTHR11011,PTHR11011:SF25	KOG1221	1.2.1.84	K13356	GO:0080019	AT4G33790.1	CER4,FAR3,G7	Jojoba acyl CoA reductase-related male sterility protein
Vigun08g054400.1	C1	0.59	1.25	0.65	7482	16547	9985	17295	18820	14954	30430	25876	24694	16344	13208	23838	10366	10221	12445	8852	12588	13254	13739	14652	19361	0.586363	1.25181	0.650445	-0.0422207	0.0285647	0.489473	PF14547	PTHR31731,PTHR31731:SF19					AT2G45180.1		Bifunctional inhibitor/lipid-transfer protein/seed storage 2S albumin superfamily protein
Vigun05g017200.2	C1	0.62	1.65	1.2	36	30	81	79	67	80	178	144	137	125	103	109	58	54	63	104	87	70	111	103	97	0.619778	1.64535	1.19968	0.252212	0.831683	1.08432	PF09713	PTHR31871,PTHR31871:SF10		3.4.17.23			AT3G55240.1		Plant protein 1589 of unknown function
Vigun05g017200.1	C1	0.61	1.64	1.2	36	30	81	78	67	80	178	145	137	126	103	110	58	54	63	105	87	70	111	103	97	0.612637	1.64181	1.20275	0.247452	0.829853	1.08177	PF09713	PTHR31871,PTHR31871:SF10		3.4.17.23			AT3G55240.1		Plant protein 1589 of unknown function
Vigun09g173800.1	C1	0.68	1.31	1.04	90	141	133	214	182	184	365	284	252	288	244	214	160	133	168	175	171	186	163	221	288	0.675781	1.31193	1.03806	0.34523	0.549468	0.887485	PF01740,PF00916	PTHR11814,PTHR11814:SF109			K17470	GO:0016021,GO:0015116,GO:0008272,GO:0055085,GO:0016020,GO:0008271	AT1G22150.1	SULTR1;3	sulfate transporter 1;3
Vigun03g426100.1	C1	0.63	1.32	1.11	37	75	35	83	79	64	140	136	90	141	86	90	110	61	73	121	83	71	67	117	117	0.629527	1.31909	1.11188	0.73156	0.905736	1.03498	PF04535	PTHR11615,PTHR11615:SF150					AT4G15630.1		Uncharacterised protein family (UPF0497)
Vigun04g062700.1	C1	0.52	1.12	0.9	45	181	84	151	139	153	264	214	197	171	131	276	92	81	86	97	118	91	123	131	236	0.516851	1.1248	0.901898	-0.260999	-0.0194992	0.664038	PF11721,PF07714	PTHR27003,PTHR27003:SF104	KOG1187	2.7.11.1		GO:0006468,GO:0004672	AT3G51550.1	FER	Malectin/receptor-like protein kinase family protein
Vigun09g177600.1	C1	0.68	1.51	0.27	211	166	234	317	322	337	635	650	449	232	239	267	222	212	323	353	330	239	282	246	229	0.676328	1.50536	0.273932	0.310702	0.594002	0.310548	PF04674	PTHR31279,PTHR31279:SF3					AT4G08950.1	EXO	Phosphate-responsive 1 family protein
Vigun06g145900.2	C1	0.68	1.62	0.33	92	729	128	578	561	379	1226	962	730	410	191	595	254	313	307	259	366	340	236	342	650	0.677798	1.62099	0.333422	-0.117579	0.0246515	0.371834	PF00026	PTHR13683,PTHR13683:SF267	KOG1339	3.4.23.12		GO:0006508,GO:0004190	AT5G10770.1		Eukaryotic aspartyl protease family protein
Vigun06g145900.1	C1	0.68	1.62	0.33	92	730	128	578	561	379	1226	962	731	410	191	595	254	313	307	259	366	340	236	342	651	0.676962	1.62039	0.332586	-0.118415	0.0238155	0.372052	PF00026	PTHR13683,PTHR13683:SF267	KOG1339	3.4.23.12		GO:0006508,GO:0004190	AT5G10770.1		Eukaryotic aspartyl protease family protein
Vigun10g025200.1	C1	0.42	1.1	0.25	66	248	77	200	187	133	393	223	223	139	108	219	110	115	146	84	156	169	135	148	217	0.415399	1.10318	0.253337	-0.0756944	0.0670364	0.358162	PF00561	PTHR10992,PTHR10992:SF709	KOG4178	3.8.1.5			AT4G12830.1		alpha/beta-Hydrolases superfamily protein
Vigun11g197400.1	C1	0.58	1.25	0.31	1401	8038	1635	7291	5039	4221	11359	8497	6538	4505	2910	6306	3042	3096	3409	2564	3755	2976	2635	3606	6200	0.579635	1.25292	0.309106	-0.214123	-0.252699	0.16778	PF01190	PTHR23201,PTHR23201:SF16					AT2G21140.1	ATPRP2,PRP2	proline-rich protein 2
Vigun02g098200.1	C1	0.45	1.03	0.29	5538	13301	6853	14447	11209	9323	21337	16434	14660	9258	7545	14664	6720	8752	8362	6984	9531	10539	6570	9139	12547	0.445143	1.02909	0.292498	-0.108307	0.0745099	0.137233	PF00485	PTHR10285,PTHR10285:SF74	KOG4203	2.7.1.19	K00855	GO:0016301,GO:0008152,GO:0005524	AT1G32060.1	PRK	phosphoribulokinase
Vigun04g201800.1	C1	0.88	1.62	0.4	27	99	31	99	101	89	222	143	119	69	31	107	31	31	54	28	38	49	42	53	116	0.884836	1.62409	0.398283	-0.438226	-0.458816	0.427864	PF05701	PTHR32054,PTHR32054:SF5					AT1G66840.1		Plant protein of unknown function (DUF827)
Vigun05g249900.2	C1	0.56	1.08	0.24	97	327	102	260	250	264	355	352	403	203	143	272	191	154	210	122	197	200	217	195	342	0.560843	1.07931	0.235194	0.0795648	-0.0186786	0.521108		PTHR10593,PTHR10593:SF45					AT5G03150.1	JKD	C2H2-like zinc finger protein
Vigun05g249900.4	C1	0.56	1.08	0.24	97	326	102	261	250	264	355	352	402	203	144	271	191	155	210	122	197	200	217	195	342	0.562197	1.08022	0.236286	0.0824727	-0.0171669	0.522628		PTHR10593,PTHR10593:SF45					AT5G03150.1	JKD	C2H2-like zinc finger protein
Vigun05g249900.3	C1	0.56	1.08	0.23	97	326	100	260	247	263	354	348	402	205	142	267	191	154	209	122	198	198	218	192	342	0.558034	1.07689	0.231307	0.0827687	-0.011243	0.522037		PTHR10593,PTHR10593:SF45					AT5G03150.1	JKD	C2H2-like zinc finger protein
Vigun05g249900.1	C1	0.56	1.08	0.23	97	326	100	260	247	262	354	348	401	205	143	266	191	155	209	122	198	198	218	192	342	0.559392	1.0778	0.232402	0.0856845	-0.00972546	0.523562		PTHR10593,PTHR10593:SF45					AT5G03150.1	JKD	C2H2-like zinc finger protein
Vigun07g170000.1	C1	1.25	2.01	0.49	350	544	664	1189	1456	1060	2106	2309	1878	672	793	717	622	699	896	1197	1316	747	891	929	823	1.24963	2.01421	0.485966	0.508824	1.06498	0.762153	PF04674	PTHR31279,PTHR31279:SF9					AT2G17230.1	EXL5	EXORDIUM like 5
Vigun03g434100.1	C1	1.35	2.18	0.65	29	58	41	158	87	82	228	184	169	75	39	88	55	37	44	39	48	61	43	39	56	1.34671	2.17906	0.653984	0.0781705	0.201259	0.0981062		PTHR34956,PTHR34956:SF2					AT3G06070.1
Vigun01g113500.1	C1	0.88	1.38	0.38	78	81	83	148	170	125	183	229	219	99	90	125	101	96	93	85	108	74	111	91	108	0.877964	1.38341	0.377919	0.266519	0.148125	0.363065	PF00201	PTHR11926,PTHR11926:SF276		2.4.1.203	K13495	GO:0016758,GO:0008152	AT2G36780.1		UDP-Glycosyltransferase superfamily protein
Vigun03g430400.1	C1	0.89	1.56	0.63	44	53	71	106	124	83	176	158	163	70	79	111	66	76	78	98	83	75	64	99	97	0.887667	1.55686	0.62512	0.376849	0.598848	0.62327	PF00201	PTHR11926,PTHR11926:SF152		2.4.1.128		GO:0016758,GO:0008152	AT4G34138.1	UGT73B1	UDP-glucosyl transferase 73B1
Vigun11g188800.1	C1	1.04	1.74	0.82	281	494	522	886	960	823	1668	1498	1157	749	630	906	467	498	665	620	704	617	681	740	971	1.04207	1.73788	0.817762	0.330535	0.582578	0.884257	PF06813	PTHR21576,PTHR21576:SF17					AT4G34950.1		Major facilitator superfamily protein
Vigun11g188800.2	C1	1.04	1.74	0.82	280	494	522	886	960	824	1667	1498	1158	749	630	906	467	498	665	620	704	617	681	740	971	1.04261	1.73791	0.817816	0.330588	0.582237	0.884025	PF06813	PTHR21576,PTHR21576:SF17					AT4G34950.1		Major facilitator superfamily protein
Vigun03g430300.1	C1	0.86	1.54	0.73	66	74	100	139	170	123	253	217	226	116	124	157	101	108	110	134	108	113	111	138	133	0.856622	1.54103	0.730737	0.416829	0.569174	0.675265	PF00201	PTHR11926,PTHR11926:SF152	KOG1192			GO:0016758,GO:0008152	AT2G15490.3	UGT73B4	UDP-glycosyltransferase 73B4
Vigun01g233100.1	C1	0.6	1.1	0.49	24	89	28	80	70	63	128	92	83	62	34	103	29	33	30	31	47	44	28	52	66	0.59635	1.09944	0.492859	-0.617868	-0.212894	0.0445166	PF00854	PTHR11654,PTHR11654:SF155			K14638	GO:0016020,GO:0006810,GO:0005215	AT2G40460.1		Major facilitator superfamily protein
Vigun09g024700.2	C1	0.96	1.75	0.77	58	228	138	306	282	240	587	445	394	244	170	311	110	94	132	74	164	164	144	213	295	0.964535	1.75	0.773133	-0.339134	-0.0790216	0.619138	PF01894	PTHR30615,PTHR30615:SF1	KOG3267	2.5.1.3			AT1G21065.1
Vigun09g024700.1	C1	0.96	1.74	0.76	59	228	137	304	280	238	587	440	393	240	169	309	109	93	130	73	162	164	144	212	294	0.956226	1.74378	0.761355	-0.352306	-0.0862864	0.614147	PF01894	PTHR30615,PTHR30615:SF1	KOG3267	2.5.1.3			AT1G21065.1
Vigun03g231000.1	C1	1.09	1.93	0.85	29	45	32	63	69	93	161	151	89	64	50	77	41	41	75	69	53	39	38	50	48	1.09484	1.92909	0.852469	0.573631	0.610839	0.374454		PTHR36321,PTHR36321:SF1
Vigun04g131800.1	C1	0.67	1.19	0.54	79	145	82	196	154	137	301	239	156	126	114	206	151	127	125	113	103	109	94	109	167	0.673603	1.18522	0.543969	0.397523	0.0875026	0.272576	PF13837	PTHR21654,PTHR21654:SF9	KOG4282				AT1G76880.1		Duplicated homeodomain-like superfamily protein
Vigun11g176000.2	C1	0.69	1.18	0.41	158	248	131	304	282	277	490	409	316	219	200	294	144	195	211	204	235	269	265	209	338	0.6869	1.18139	0.410159	0.0395488	0.401144	0.599436	PF00010	PTHR12565,PTHR12565:SF126	KOG1770			GO:0046983	AT4G34530.1	CIB1	cryptochrome-interacting basic-helix-loop-helix 1
Vigun11g176000.1	C1	0.67	1.16	0.38	164	251	134	305	287	279	492	410	321	220	201	295	146	197	216	206	239	265	267	212	347	0.66591	1.15528	0.382855	0.0275832	0.372549	0.589781	PF00010	PTHR12565,PTHR12565:SF126	KOG1770			GO:0046983	AT4G34530.1	CIB1	cryptochrome-interacting basic-helix-loop-helix 1
Vigun11g002800.1	C1	0.88	1.32	0.54	115	108	136	190	225	246	282	315	298	158	194	171	139	139	179	229	206	189	199	189	157	0.879652	1.31657	0.53975	0.347708	0.796178	0.599648	PF10250	PTHR31741,PTHR31741:SF11					AT2G44500.1		O-fucosyltransferase family protein
Vigun05g223200.1	C1	2.15	3.46	1.26	16	13	24	79	88	68	212	188	186	46	26	55	11	26	58	47	45	48	41	29	30	2.1478	3.46284	1.25973	0.836629	1.4032	0.917328		PTHR34558,PTHR34558:SF2					AT3G09280.1
Vigun03g357600.2	C1	0.69	1.03	0.37	181	484	262	504	540	453	676	613	600	346	277	578	312	302	301	189	284	243	304	307	441	0.690108	1.02615	0.372589	-0.0191223	-0.374053	0.181653	PF02298	PTHR33021,PTHR33021:SF55				GO:0009055	AT5G20230.1	ATBCB,BCB,SAG14	blue-copper-binding protein
Vigun03g357600.1	C1	0.65	1	0.34	200	526	285	533	572	475	723	654	650	376	296	608	335	314	319	197	292	266	340	333	495	0.64548	1.00463	0.34147	-0.0626332	-0.41883	0.208746	PF02298	PTHR33021,PTHR33021:SF55				GO:0009055	AT5G20230.1	ATBCB,BCB,SAG14	blue-copper-binding protein
Vigun04g004000.1	C1	0.56	1.21	0.4	226	290	276	375	431	362	594	598	647	359	387	301	269	262	347	337	370	454	368	368	367	0.560308	1.2146	0.403117	0.147724	0.550766	0.476321	PF06376	PTHR33374,PTHR33374:SF3					AT2G46330.1	AGP16,ATAGP16	arabinogalactan protein 16
Vigun09g239100.1	C1	0.97	2.02	0.8	33	76	32	101	96	80	216	190	166	85	67	94	68	101	78	70	111	93	89	73	121	0.974503	2.02118	0.804142	0.808695	0.953607	1.0014		PTHR33312,PTHR33312:SF8			K14499		AT5G42750.1	BKI1	BRI1 kinase inhibitor 1
Vigun02g171600.1	C1	0.52	1.08	0.43	216	712	398	663	648	593	1204	808	797	573	402	815	352	333	387	258	418	424	398	378	659	0.521924	1.0831	0.433251	-0.307039	-0.269468	0.11383		PTHR31032,PTHR31032:SF1					AT4G22890.2	PGR5-LIKE A	PGR5-LIKE A
Vigun01g156300.1	C1	0.57	1.11	0.4	157	249	223	344	340	248	522	415	422	302	220	308	183	221	212	141	222	227	283	272	415	0.566838	1.11098	0.400149	-0.0295872	-0.0916883	0.622629	PF01535,PF13041	PTHR24015,PTHR24015:SF643					AT5G02830.1		Tetratricopeptide repeat (TPR)-like superfamily protein
Vigun04g018900.1	C1	0.55	1.04	0.4	213	367	298	481	429	379	670	545	593	355	288	519	283	250	250	188	256	318	307	374	427	0.554439	1.04259	0.404789	-0.166867	-0.20368	0.337273	PF02617	PTHR33473,PTHR33473:SF2			K06891	GO:0030163	AT1G68660.1		Ribosomal protein L12/ ATP-dependent Clp protease adaptor protein ClpS family protein
Vigun06g227700.1	C1	0.62	1.44	0.62	11	89	31	68	70	65	161	116	79	52	27	123	51	33	36	33	56	37	35	59	97	0.62021	1.43533	0.61776	-0.133178	-0.0671266	0.531354	PF00067	PTHR24298,PTHR24298:SF178		1.14.13.121		GO:0055114,GO:0020037,GO:0016705,GO:0005506	AT3G26300.1	CYP71B34	cytochrome P450, family 71, subfamily B, polypeptide 34
Vigun04g017400.1	C1	0.78	1.79	0.75	416	1495	286	1322	1459	998	2790	2422	2401	1155	607	1935	733	589	874	458	858	1242	1288	1104	1681	0.782365	1.79278	0.750499	-0.00149639	0.219433	0.890444
Vigun04g017400.2	C1	0.76	1.77	0.74	399	1431	277	1243	1394	939	2612	2303	2286	1100	578	1840	694	559	835	429	819	1202	1237	1065	1583	0.76303	1.77307	0.739622	-0.0133007	0.217879	0.882957
Vigun01g147200.1	C1	0.55	1.32	0.48	112	208	107	208	250	168	341	350	375	183	160	251	99	118	140	87	159	128	184	180	247	0.55072	1.31671	0.476137	-0.264519	-0.190458	0.514472	PF02225,PF05922,PF00082	PTHR10795,PTHR10795:SF350		3.4.14.10		GO:0006508,GO:0004252	AT1G04110.1	SDD1	Subtilase family protein
Vigun03g448800.1	C1	0.46	1.11	0.42	538	1342	655	1390	1063	1033	2358	1654	1457	912	804	1669	741	918	905	637	981	1161	762	868	1426	0.459606	1.10924	0.417374	0.0172222	0.132565	0.269688	PF00483	PTHR22572,PTHR22572:SF119	KOG1322	2.7.7.27	K00975	GO:0016779,GO:0009058	AT5G19220.1	ADG2,APL1	ADP glucose pyrophosphorylase large subunit 1
Vigun05g279200.1	C1	0.73	1.86	0.74	139	356	155	402	390	288	964	746	654	340	255	493	186	208	232	163	231	250	259	369	554	0.732897	1.86256	0.742344	-0.0566173	-0.0138618	0.86201	PF00657	PTHR22835,PTHR22835:SF170		3.1.1.3		GO:0016788	AT3G16370.1		GDSL-like Lipase/Acylhydrolase superfamily protein
Vigun05g211800.1	C1	0.71	1.9	0.76	166	391	177	365	472	363	1143	905	688	404	279	563	279	263	394	277	345	250	338	303	511	0.708852	1.89798	0.762536	0.35213	0.248553	0.651004	PF02469	PTHR32077,PTHR32077:SF6					AT2G20520.1	FLA6	FASCICLIN-like arabinogalactan 6
Vigun05g027900.1	C1	0.65	1.73	0.67	91	321	106	302	282	231	793	497	433	246	177	402	142	154	180	84	171	157	221	253	441	0.653424	1.73355	0.67111	-0.124117	-0.329942	0.820105	PF01190	PTHR31614,PTHR31614:SF9					AT5G15780.1		Pollen Ole e 1 allergen and extensin family protein
Vigun03g004800.1	C1	0.5	1.03	0.45	443	774	330	819	668	708	1340	986	837	491	520	1107	444	607	585	486	586	609	599	483	700	0.504014	1.03167	0.452516	0.0801067	0.119772	0.203829	PF00254	PTHR10516,PTHR10516:SF308	KOG0552	5.2.1.8		GO:0006457	AT1G18170.1		FKBP-like peptidyl-prolyl cis-trans isomerase family protein
Vigun03g234900.3	C1	0.61	1.27	0.59	150	269	250	360	338	323	681	459	472	331	268	406	195	175	171	138	181	239	297	266	344	0.609299	1.2676	0.585481	-0.306474	-0.262047	0.439623	PF09713	PTHR31871,PTHR31871:SF5		3.4.17.23			AT1G10657.2		Plant protein 1589 of unknown function
Vigun03g234900.1	C1	0.55	1.17	0.54	167	291	286	379	373	337	685	483	505	351	284	448	211	195	199	157	196	246	302	278	356	0.551662	1.16954	0.543501	-0.294982	-0.313114	0.332815	PF09713	PTHR31871,PTHR31871:SF5		3.4.17.23			AT1G10657.2		Plant protein 1589 of unknown function
Vigun05g236200.1	C1	0.63	1.3	0.59	20	95	64	94	103	81	203	133	104	99	58	113	61	45	62	46	63	86	75	94	140	0.631262	1.29582	0.591958	-0.0965234	0.1182	0.789712	PF00249,PF14379	PTHR31499,PTHR31499:SF4					AT3G04030.3		Homeodomain-like superfamily protein
Vigun03g234900.2	C1	0.6	1.22	0.57	147	260	245	350	328	311	635	435	452	321	257	387	190	167	166	137	177	228	284	254	325	0.600514	1.22288	0.565173	-0.316778	-0.266695	0.404966	PF09713	PTHR31871,PTHR31871:SF5		3.4.17.23			AT1G10657.2		Plant protein 1589 of unknown function
Vigun05g288400.1	C1	0.43	1.06	0.49	248	468	253	477	423	410	862	622	532	408	409	542	258	312	293	243	352	415	360	308	484	0.434318	1.05653	0.487264	-0.166879	0.0578495	0.248462		PTHR10285,PTHR10285:SF78	KOG2878	2.7.1.31	K15918		AT1G80380.2		P-loop containing nucleoside triphosphate hydrolases superfamily protein
Vigun03g227100.1	C1	0.53	1.21	0.6	2491	5951	3444	6540	5711	4946	11436	8471	7683	5193	4559	8321	3187	4096	4194	3583	4923	5097	4140	4700	6759	0.533009	1.21497	0.604738	-0.0504021	0.194691	0.392298	PF00464	PTHR11680,PTHR11680:SF10		2.1.2.1	K00600	GO:0016740	AT4G37930.1	SHM1,SHMT1,STM	serine transhydroxymethyltransferase 1
Vigun06g227600.1	C1	0.6	1.35	0.62	21	129	41	101	97	91	231	150	106	77	41	175	68	44	49	45	71	59	46	83	142	0.596002	1.35018	0.619419	-0.239418	-0.130394	0.50339	PF00067	PTHR24298,PTHR24298:SF178	KOG0156	1.14.13.121		GO:0055114,GO:0020037,GO:0016705,GO:0005506	AT3G26300.1	CYP71B34	cytochrome P450, family 71, subfamily B, polypeptide 34
Vigun08g112200.1	C1	1.46	1.35	0.67	22	122	48	235	155	136	136	183	169	113	82	109	83	45	100	69	73	44	73	112	91	1.46058	1.34991	0.67164	0.25468	-0.0368149	0.529646	PF03106	PTHR31282,PTHR31282:SF37				GO:0043565,GO:0006355,GO:0003700	AT3G56400.1	ATWRKY70,WRKY70	WRKY DNA-binding protein 70
Vigun09g248900.2	C1	1.39	1.08	0.55	62	243	175	526	386	344	322	314	377	268	153	281	144	146	212	157	197	186	159	167	259	1.38674	1.07668	0.548351	0.0638375	0.171031	0.284071	PF01565,PF09265	PTHR13878,PTHR13878:SF60	KOG1231	1.5.99.12		GO:0055114,GO:0050660,GO:0016491,GO:0019139,GO:0009690	AT1G75450.1	ATCKX5,ATCKX6,CKX5	cytokinin oxidase 5
Vigun09g248900.1	C1	1.41	1.15	0.49	93	351	234	760	539	504	482	463	556	363	201	390	205	197	306	221	256	297	278	227	399	1.41346	1.14956	0.494609	0.0654346	0.193614	0.416356	PF01565,PF09265	PTHR13878,PTHR13878:SF60		1.5.99.12	K00279	GO:0055114,GO:0050660,GO:0016491,GO:0019139,GO:0009690	AT1G75450.1	ATCKX5,ATCKX6,CKX5	cytokinin oxidase 5
Vigun11g199300.1	C1	1.19	1.55	0.53	91	97	81	163	181	269	294	292	199	125	115	148	63	83	191	192	102	95	109	88	103	1.18876	1.54627	0.531214	0.325711	0.534444	0.156504	PF03330,PF01357	PTHR31692,PTHR31692:SF4					AT3G45970.1	ATEXLA1,ATEXPL1,ATHEXP BETA 2.1,EXLA1,EXPL1	expansin-like A1
Vigun01g214100.1	C1	1.21	1.46	0.55	94	168	144	242	311	389	414	397	305	205	165	225	121	132	263	162	179	120	116	172	171	1.21243	1.45637	0.548826	0.345175	0.181083	0.174232	PF00026	PTHR13683,PTHR13683:SF327		3.4.23.12		GO:0006508,GO:0004190	AT1G66180.1		Eukaryotic aspartyl protease family protein
Vigun01g214200.1	C1	1.23	1.52	0.57	93	159	138	227	250	436	393	367	357	200	183	195	135	90	236	147	151	134	179	161	170	1.22837	1.52048	0.56779	0.241448	0.148459	0.387005	PF00026	PTHR13683,PTHR13683:SF327		3.4.23.12		GO:0006508,GO:0004190	AT1G66180.1		Eukaryotic aspartyl protease family protein
Vigun05g211100.1	C1	1.05	1.14	0.39	94	139	110	208	272	230	277	245	237	148	131	170	117	129	148	151	162	156	135	117	115	1.04889	1.14242	0.387695	0.199849	0.447888	0.0983425	PF07716	PTHR13301,PTHR13301:SF69				GO:0043565,GO:0006355,GO:0003700	AT3G58120.1	ATBZIP61,BZIP61	Basic-leucine zipper (bZIP) transcription factor family protein
Vigun05g211100.2	C1	1.04	1.14	0.39	94	138	110	207	271	228	275	244	235	148	130	170	117	129	148	151	162	156	135	117	114	1.0434	1.13628	0.386342	0.202162	0.45045	0.0971284	PF00170	PTHR13301,PTHR13301:SF69				GO:0043565,GO:0006355,GO:0003700	AT3G58120.1	ATBZIP61,BZIP61	Basic-leucine zipper (bZIP) transcription factor family protein
Vigun07g080800.1	C1	1.01	1.03	0.45	37	87	32	133	81	100	112	112	96	64	31	119	53	76	75	50	61	65	68	40	48	1.00592	1.03467	0.453687	0.388934	0.172419	0.00302455							AT5G03120.1
Vigun04g101900.1	C1	1.29	1.46	0.61	73	292	185	555	397	394	626	415	471	340	184	318	130	151	174	89	170	229	224	179	348	1.29066	1.45818	0.612972	-0.277771	-0.173328	0.449942	PF01694	PTHR22936,PTHR22936:SF4	KOG2289	3.4.21.105		GO:0016021,GO:0004252,GO:0006508	AT5G38510.1		Rhomboid-related intramembrane serine protease family protein
Vigun09g132500.1	C1	1.06	1.03	0.75	41	48	75	125	114	105	104	123	107	121	63	92	55	49	55	56	37	68	43	56	63	1.06491	1.02631	0.745424	-0.0557075	-0.0345142	-0.02049	PF13639	PTHR14155,PTHR14155:SF106			K19040	GO:0008270,GO:0005515	AT3G10910.1		RING/U-box superfamily protein
Vigun09g132500.2	C1	1.04	0.99	0.66	39	48	76	122	111	101	103	118	102	114	59	86	54	49	53	52	36	61	42	54	61	1.03561	0.986467	0.664126	-0.0691452	-0.139276	-0.0515451	PF13639	PTHR14155,PTHR14155:SF106			K19040	GO:0008270,GO:0005515	AT3G10910.1		RING/U-box superfamily protein
Vigun09g017100.1	C1	0.95	1.25	0.64	487	634	578	1074	1140	1060	1408	1342	1298	956	810	877	565	571	826	873	732	788	713	746	714	0.947291	1.2527	0.637836	0.208099	0.494271	0.354974	PF05558	PTHR38522,PTHR38522:SF2				GO:0051716,GO:0046658	AT4G20260.6	ATPCAP1,PCAP1	plasma-membrane associated cation-binding protein 1
Vigun06g204800.1	C1	0.94	1.25	0.66	384	487	606	809	1055	961	1173	1131	1209	813	753	771	524	545	669	740	678	729	651	764	834	0.935437	1.25018	0.661993	0.234864	0.539502	0.606659		PTHR31008,PTHR31008:SF6					AT1G61100.1		disease resistance protein (TIR class), putative
Vigun03g165200.1	C1	1.44	1.71	0.95	59	236	145	432	388	374	533	433	470	270	163	416	109	120	133	112	222	219	151	178	267	1.44257	1.70823	0.948448	-0.28112	0.331989	0.438463	PF02115	PTHR10980,PTHR10980:SF3	KOG3205		K12462	GO:0005737,GO:0005094	AT3G07880.1	SCN1	Immunoglobulin E-set superfamily protein
Vigun03g381200.1	C1	1.62	1.89	1.03	51	69	79	142	212	260	257	310	176	135	136	137	67	87	158	229	170	125	80	134	96	1.62063	1.89268	1.02542	0.63951	1.39028	0.637595	PF06955,PF00722	PTHR31062,PTHR31062:SF32		2.4.1.207	K08235	GO:0048046,GO:0016762,GO:0006073,GO:0005618,GO:0005975,GO:0004553	AT4G25810.1	XTH23,XTR6	xyloglucan endotransglycosylase 6
Vigun04g156600.1	C1	1.2	1.38	0.75	502	1184	929	2009	2046	1962	2301	2087	2404	1517	1203	1673	697	724	880	765	960	1202	779	1143	1267	1.20188	1.37655	0.74773	-0.185084	0.162445	0.286005	PF03766,PF03763	PTHR31775					AT5G23750.2		Remorin family protein
Vigun09g084500.1	C1	0.17	1.17	-0.51	47	40	80	73	54	59	152	123	98	36	46	35	41	42	57	54	62	49	59	50	53	0.172267	1.16977	-0.510959	-0.239364	0.000251841	-0.0297214		PTHR13833					AT5G62865.1
Vigun09g110600.1	C1	-0.42	1.06	-0.38	694	1304	400	623	601	570	2288	1508	1215	490	424	929	713	780	651	483	796	876	963	988	1628	-0.418334	1.06345	-0.379874	-0.161126	-0.15436	0.577778	PF00301	PTHR17130,PTHR17130:SF25				GO:0005506	AT5G51010.1		Rubredoxin-like superfamily protein
Vigun10g195900.2	C1	-0.09	1.07	0.03	348	784	211	519	371	371	1375	823	622	361	294	714	390	558	411	441	543	651	548	415	778	-0.0912238	1.07052	0.0270305	0.0170605	0.283929	0.373777		PTHR37698,PTHR37698:SF1					AT1G15980.1	NDF1,NDH48	NDH-dependent cyclic electron flow 1
Vigun10g195900.1	C1	-0.11	1.05	-0.01	370	826	225	538	386	390	1435	861	647	373	304	737	413	581	431	457	574	667	573	429	811	-0.114175	1.04984	-0.00761014	0.0044704	0.25627	0.351832		PTHR37698,PTHR37698:SF1					AT1G15980.1	NDF1,NDH48	NDH-dependent cyclic electron flow 1
Vigun09g199100.1	C1	-0.07	1.01	-0.12	1480	1651	1360	1329	1285	1673	4083	3103	1878	1220	1262	1648	1425	1138	1434	1104	1326	1244	1520	1623	2416	-0.0671719	1.01294	-0.120904	-0.168455	-0.289643	0.307755	PF04752	PTHR12192,PTHR12192:SF10	KOG3182				AT5G26220.1		ChaC-like family protein
Vigun03g285600.1	C1	-0.11	1.09	-0.09	337	276	172	263	226	241	663	634	372	219	185	334	298	357	376	496	474	327	643	465	588	-0.106001	1.08662	-0.0911887	0.391468	0.723624	1.11033	PF03195	PTHR31304,PTHR31304:SF6					AT4G37540.1	LBD39	LOB domain-containing protein 39
Vigun07g020000.3	C1	-0.49	1.17	0.44	318	672	170	318	281	224	1158	824	630	489	323	756	389	426	387	377	553	599	589	547	865	-0.494022	1.17201	0.43504	0.0522076	0.398915	0.787129	PF00005,PF01061	PTHR19241,PTHR19241:SF286	KOG0061			GO:0016887,GO:0005524,GO:0016020	AT3G52310.1		ABC-2 type transporter family protein
Vigun07g020000.2	C1	-0.44	1.21	0.47	341	743	188	357	326	257	1284	920	730	539	368	850	419	488	433	440	607	662	635	612	931	-0.435293	1.20639	0.466518	0.0751115	0.42636	0.776434	PF00005,PF01061	PTHR19241,PTHR19241:SF286				GO:0016887,GO:0005524,GO:0016020	AT5G06530.2		ABC-2 type transporter family protein
Vigun07g020000.4	C1	-0.45	1.17	0.44	338	681	171	335	302	233	1161	832	683	508	344	757	406	434	399	403	523	639	646	558	898	-0.452796	1.1693	0.435789	0.0586011	0.395591	0.820987	PF00005,PF01061	PTHR19241,PTHR19241:SF286				GO:0016887,GO:0005524,GO:0016020	AT5G06530.1		ABC-2 type transporter family protein
Vigun07g020000.1	C1	-0.45	1.19	0.45	364	777	196	373	338	267	1336	956	764	571	387	875	447	501	455	456	624	704	691	640	990	-0.450684	1.1928	0.454989	0.0693568	0.416119	0.796278	PF00005,PF01061	PTHR19241,PTHR19241:SF286				GO:0016887,GO:0005524,GO:0016020	AT5G06530.2		ABC-2 type transporter family protein
Vigun05g127000.1	C1	-0.84	1.41	0.21	86	54	32	34	30	33	210	162	85	59	59	82	63	47	65	49	75	63	59	70	123	-0.836044	1.40926	0.210483	0.0226175	0.118617	0.554237	PF13414	PTHR36326,PTHR36326:SF1					AT5G48850.1	ATSDI1	Tetratricopeptide repeat (TPR)-like superfamily protein
Vigun09g137100.1	C1	-0.45	1.17	0.14	330	455	335	245	303	273	1047	908	560	365	354	512	362	236	321	192	333	256	456	478	840	-0.448383	1.16678	0.135291	-0.286354	-0.520765	0.663644		PTHR34283,PTHR34283:SF1					AT5G24660.1	LSU2	response to low sulfur 2
Vigun07g066200.1	C1	0.14	1.19	0.82	206	440	336	335	363	380	1118	598	529	419	444	871	339	340	501	488	663	279	400	346	555	0.135402	1.193	0.820593	0.26564	0.54156	0.405574
Vigun06g046900.1	C1	0.06	1.14	0.72	278	618	413	410	464	492	1398	779	713	511	549	1101	451	448	621	618	904	333	519	435	679	0.0623246	1.14318	0.722934	0.214803	0.503263	0.319517	PF00016	PTHR23321,PTHR23321:SF31		4.1.1.39		GO:0000287	ATCG00490.1		ribulose-bisphosphate carboxylases
Vigun07g095400.1	C1	0.05	1.13	0.69	303	623	477	439	486	531	1534	799	748	549	583	1130	472	467	682	643	923	379	542	464	765	0.0533779	1.13491	0.689113	0.209653	0.471909	0.336196	PF02788,PF00016	PTHR23321,PTHR23321:SF31		4.1.1.39		GO:0016984,GO:0015977,GO:0000287	ATCG00490.1		ribulose-bisphosphate carboxylases
VigunL056600.1	C1	0.05	1.13	0.69	303	623	477	439	486	531	1534	799	748	549	583	1130	472	467	682	643	923	379	542	464	765	0.0533779	1.13491	0.689113	0.209653	0.471909	0.336196	PF02788,PF00016	PTHR23321,PTHR23321:SF31		4.1.1.39		GO:0016984,GO:0015977,GO:0000287	ATCG00490.1		ribulose-bisphosphate carboxylases
Vigun10g101800.1	C1	-0.03	1.01	0.62	40	132	91	71	106	80	249	123	158	116	103	187	61	69	112	69	138	70	145	93	140	-0.032351	1.009	0.623426	-0.123251	0.0728289	0.524617	PF00223	PTHR30128,PTHR30128:SF7				GO:0016021,GO:0015979,GO:0009579,GO:0009522	ATCG00340.1		Photosystem I, PsaA/PsaB protein
Vigun05g118000.1	C1	-0.02	1.07	0.64	54	70	48	66	45	58	125	109	128	66	87	115	63	74	65	46	75	93	110	76	107	-0.0181396	1.07091	0.640029	0.231341	0.318126	0.770807	PF03106	PTHR31221,PTHR31221:SF42				GO:0043565,GO:0006355,GO:0003700	AT5G43290.1	ATWRKY49,WRKY49	WRKY DNA-binding protein 49
VigunL081200.1	C1	-0.02	1.05	0.72	159	365	243	215	271	269	714	415	462	373	303	589	203	216	321	208	421	201	394	265	396	-0.0240313	1.05228	0.720992	-0.0521897	0.112102	0.459953	PF00223	PTHR30128,PTHR30128:SF8		1.97.1.12	K02690	GO:0016021,GO:0015979,GO:0009579,GO:0009522	ATCG00350.1		Photosystem I, PsaA/PsaB protein
VigunL080300.1	C1	-0.03	1	0.67	93	252	171	137	191	179	467	251	317	235	204	381	118	143	224	135	274	132	264	159	248	-0.0271125	1.00429	0.669337	-0.0913252	0.0646773	0.376046	PF00223	PTHR30128,PTHR30128:SF4		1.97.1.12	K02690	GO:0016021,GO:0015979,GO:0009579,GO:0009522	ATCG00340.1		Photosystem I, PsaA/PsaB protein
VigunL042600.1	C1	-0.03	1.01	0.67	93	253	172	137	191	180	471	254	320	237	206	383	120	144	225	135	274	132	267	160	248	-0.0272286	1.01186	0.671787	-0.086225	0.0601329	0.379315	PF00223	PTHR30128,PTHR30128:SF4		1.97.1.12	K02690	GO:0016021,GO:0015979,GO:0009579,GO:0009522	ATCG00340.1		Photosystem I, PsaA/PsaB protein
VigunL029300.1	C1	-0.03	1.01	0.67	93	253	172	137	191	180	471	254	320	237	206	383	120	144	225	135	274	132	267	160	248	-0.0272286	1.01186	0.671787	-0.086225	0.0601329	0.379315	PF00223	PTHR30128,PTHR30128:SF4		1.97.1.12	K02690	GO:0016021,GO:0015979,GO:0009579,GO:0009522	ATCG00340.1		Photosystem I, PsaA/PsaB protein
VigunL034500.1	C1	-0.03	1.01	0.67	93	253	172	137	191	180	471	254	320	237	206	383	120	144	225	135	274	132	267	160	248	-0.0272286	1.01186	0.671787	-0.086225	0.0601329	0.379315	PF00223	PTHR30128,PTHR30128:SF4		1.97.1.12	K02690	GO:0016021,GO:0015979,GO:0009579,GO:0009522	ATCG00340.1		Photosystem I, PsaA/PsaB protein
Vigun01g063900.1	C1	-0.03	1.01	0.67	93	253	172	137	191	180	471	254	320	237	206	383	120	144	225	135	273	132	267	159	248	-0.0272286	1.01186	0.671787	-0.086225	0.0584999	0.378278	PF00223	PTHR30128,PTHR30128:SF4		1.97.1.12	K02690	GO:0016021,GO:0015979,GO:0009579,GO:0009522	ATCG00340.1		Photosystem I, PsaA/PsaB protein
Vigun11g069900.1	C1	0.14	1.19	0.66	71	165	138	108	160	144	409	200	243	167	157	267	163	132	240	201	307	121	171	135	210	0.137357	1.18688	0.659061	0.516291	0.748757	0.464236	PF00124	PTHR33149,PTHR33149:SF6		1.10.3.9		GO:0045156,GO:0019684,GO:0009772	ATCG00020.1		photosystem II reaction center protein A
Vigun10g051700.1	C1	0.16	1.33	0.69	81	113	107	99	105	132	386	229	139	165	128	192	109	92	105	105	99	88	68	104	118	0.163319	1.32662	0.688946	0.0287315	-0.0426586	-0.0475825	PF03171,PF14226	PTHR10209,PTHR10209:SF98	KOG0143	4.2.3.19		GO:0055114,GO:0016491	AT3G19010.1		2-oxoglutarate (2OG) and Fe(II)-dependent oxygenase superfamily protein
Vigun05g114700.1	C1	0.24	1.7	0.86	57	149	57	112	114	87	386	267	201	139	107	232	82	87	96	86	124	129	144	105	229	0.244687	1.69525	0.856454	0.0026341	0.360978	0.856976	PF08659	PTHR24322,PTHR24322:SF593	KOG0725	1.1.1.206,1.1.1.236	K08081		AT5G06060.1		NAD(P)-binding Rossmann-fold superfamily protein
VigunL070600.1	C1	0.01	1.46	0.72	33	56	43	45	39	48	191	80	93	82	65	71	54	32	66	57	116	53	104	52	92	0.00984278	1.46362	0.723881	0.201257	0.77293	0.905034	PF00306,PF00006	PTHR15184,PTHR15184:SF42		3.6.3.14		GO:0033178,GO:0016820,GO:0015991,GO:0005524	ATCG00120.1		ATP synthase subunit alpha
Vigun04g098800.1	C1	0.01	1.48	0.75	48	92	51	68	58	65	263	115	154	85	85	151	56	51	78	63	118	61	113	79	114	0.00519396	1.4789	0.749899	-0.0479272	0.339527	0.680053	PF02874,PF00306,PF00006	PTHR15184,PTHR15184:SF42	KOG1353	3.6.3.14		GO:0046034,GO:0015992,GO:0033178,GO:0016820,GO:0015991,GO:0005524	ATCG00120.1		ATP synthase subunit alpha
Vigun10g103000.1	C1	0	1.43	0.73	59	105	70	75	75	82	309	137	181	101	107	177	78	68	93	76	144	76	130	95	137	-0.00268122	1.42856	0.725127	0.0401834	0.341835	0.635598	PF02874,PF00306,PF00006	PTHR15184,PTHR15184:SF42	KOG1353	3.6.3.14	K02111	GO:0046034,GO:0015992,GO:0033178,GO:0016820,GO:0015991,GO:0005524	ATCG00120.1		ATP synthase subunit alpha
Vigun04g101100.1	C1	-0.05	1.48	0.74	48	79	53	61	62	52	262	108	133	84	87	130	59	54	79	64	108	65	111	72	114	-0.0519758	1.47779	0.737567	0.0949861	0.395531	0.717719	PF00306,PF00006	PTHR15184,PTHR15184:SF42	KOG1353	3.6.3.14		GO:0033178,GO:0016820,GO:0015991,GO:0005524	ATCG00120.1		ATP synthase subunit alpha
Vigun02g114900.1	C1	-0.02	1.42	0.72	63	119	75	86	82	87	342	153	194	112	117	196	83	74	104	86	154	82	146	102	151	-0.0174462	1.42108	0.72322	0.0183645	0.318388	0.631456	PF02874,PF00306,PF00006	PTHR15184,PTHR15184:SF42	KOG1353	3.6.3.14	K02111	GO:0046034,GO:0015992,GO:0033178,GO:0016820,GO:0015991,GO:0005524	ATCG00120.1		ATP synthase subunit alpha
VigunL069700.1	C1	-0.03	1.39	0.7	62	117	73	84	80	84	328	147	189	105	111	193	78	72	100	79	151	78	141	100	146	-0.0280402	1.39353	0.696657	-0.0179011	0.285331	0.614359	PF02874,PF00306,PF00006	PTHR15184,PTHR15184:SF42	KOG1353	3.6.3.14	K02111	GO:0046034,GO:0015992,GO:0033178,GO:0016820,GO:0015991,GO:0005524	ATCG00120.1		ATP synthase subunit alpha
VigunL035800.1	C1	-0.03	1.4	0.71	62	117	74	84	80	84	331	147	191	107	112	194	78	73	101	79	152	79	141	101	147	-0.0262766	1.40379	0.705028	-0.00623137	0.290778	0.618652	PF02874,PF00306,PF00006	PTHR15184,PTHR15184:SF42	KOG1353	3.6.3.14	K02111	GO:0046034,GO:0015992,GO:0033178,GO:0016820,GO:0015991,GO:0005524	ATCG00120.1		ATP synthase subunit alpha
VigunL028100.1	C1	-0.03	1.4	0.71	62	117	74	84	80	84	331	147	191	107	112	194	78	73	101	79	152	79	141	101	147	-0.0262766	1.40379	0.705028	-0.00623137	0.290778	0.618652	PF02874,PF00306,PF00006	PTHR15184,PTHR15184:SF42	KOG1353	3.6.3.14	K02111	GO:0046034,GO:0015992,GO:0033178,GO:0016820,GO:0015991,GO:0005524	ATCG00120.1		ATP synthase subunit alpha
VigunL033300.1	C1	0.04	1.08	0.58	110	260	199	151	235	199	561	298	342	247	210	394	246	188	346	303	449	168	248	218	316	0.0413467	1.07777	0.580608	0.454607	0.692507	0.457683	PF00124	PTHR33149,PTHR33149:SF6		1.10.3.9	K02703	GO:0045156,GO:0019684,GO:0009772	ATCG00020.1		photosystem II reaction center protein A
VigunL041500.1	C1	0.04	1.08	0.58	110	260	199	151	235	199	561	298	342	247	210	394	246	188	346	303	449	168	248	218	316	0.0413467	1.07777	0.580608	0.454607	0.692507	0.457683	PF00124	PTHR33149,PTHR33149:SF6		1.10.3.9	K02703	GO:0045156,GO:0019684,GO:0009772	ATCG00020.1		photosystem II reaction center protein A
VigunL002700.1	C1	0.04	1.08	0.58	110	260	199	151	235	199	561	298	342	247	210	394	246	188	346	303	449	168	248	218	316	0.0413467	1.07777	0.580608	0.454607	0.692507	0.457683	PF00124	PTHR33149,PTHR33149:SF6		1.10.3.9	K02703	GO:0045156,GO:0019684,GO:0009772	ATCG00020.1		photosystem II reaction center protein A
Vigun07g095200.1	C1	0.04	1.08	0.58	110	260	198	151	235	198	560	297	341	246	209	394	246	188	345	302	448	168	247	218	315	0.0388039	1.07636	0.580729	0.455417	0.692509	0.457782	PF00124	PTHR33149,PTHR33149:SF6		1.10.3.9	K02703	GO:0045156,GO:0019684,GO:0009772	ATCG00020.1		photosystem II reaction center protein A
VigunL030400.1	C1	0.04	1.07	0.55	103	245	177	142	217	180	509	279	313	225	187	356	231	168	324	278	412	157	228	203	291	0.0390004	1.06975	0.549268	0.462695	0.689057	0.458932	PF00124	PTHR33149,PTHR33149:SF6		1.10.3.9	K02703	GO:0045156,GO:0019684,GO:0009772	ATCG00020.1		photosystem II reaction center protein A
Vigun10g090700.1	C1	0.04	1.06	0.54	97	226	167	130	207	166	479	252	291	209	173	330	216	159	291	264	386	145	215	187	270	0.0372146	1.06115	0.540261	0.443774	0.699649	0.458001	PF00124	PTHR33149,PTHR33149:SF6		1.10.3.9		GO:0045156,GO:0019684,GO:0009772	ATCG00020.1		photosystem II reaction center protein A
Vigun04g119800.1	C1	0.04	1.11	0.62	185	364	296	253	286	328	945	449	430	359	332	605	271	275	406	371	534	225	323	273	468	0.0368154	1.10812	0.615334	0.171527	0.416914	0.331863
VigunL011100.1	C1	0.04	1.13	0.64	432	927	658	616	681	775	2190	1133	1083	788	814	1547	686	661	948	926	1344	513	803	653	1067	0.0387544	1.12741	0.64275	0.187413	0.464499	0.323381	PF02788,PF00016	PTHR23321,PTHR23321:SF31		4.1.1.39	K01601	GO:0016984,GO:0015977,GO:0000287	ATCG00490.1		ribulose-bisphosphate carboxylases
VigunL007400.1	C1	0.04	1.12	0.64	434	930	658	617	681	775	2187	1132	1082	789	813	1548	686	662	949	924	1339	516	801	653	1069	0.035885	1.12195	0.639969	0.184102	0.458919	0.319675	PF02788,PF00016	PTHR23321,PTHR23321:SF31		4.1.1.39	K01601	GO:0016984,GO:0015977,GO:0000287	ATCG00490.1		ribulose-bisphosphate carboxylases
VigunL030200.1	C1	0.04	1.12	0.64	427	915	652	610	672	762	2154	1117	1066	773	804	1530	673	652	933	916	1328	503	791	643	1054	0.0360468	1.12091	0.640134	0.178914	0.46225	0.319541	PF02788,PF00016	PTHR23321,PTHR23321:SF33		4.1.1.39		GO:0016984,GO:0015977,GO:0000287	ATCG00490.1		ribulose-bisphosphate carboxylases
Vigun11g069600.1	C1	0.04	1.11	0.65	413	882	630	587	657	733	2072	1076	1020	753	773	1496	653	636	901	874	1285	488	756	618	1021	0.0381469	1.11425	0.650204	0.185354	0.459899	0.314831	PF02788,PF00016	PTHR23321,PTHR23321:SF31		4.1.1.39	K01601	GO:0016984,GO:0015977,GO:0000287	ATCG00490.1		ribulose-bisphosphate carboxylases
Vigun11g042700.1	C1	0.04	1.12	0.65	415	885	630	588	659	734	2080	1079	1025	755	775	1498	656	638	906	875	1285	487	757	619	1022	0.0379477	1.11651	0.649922	0.189715	0.456251	0.313726	PF02788,PF00016	PTHR23321,PTHR23321:SF31		4.1.1.39	K01601	GO:0016984,GO:0015977,GO:0000287	ATCG00490.1		ribulose-bisphosphate carboxylases
VigunL007000.1	C1	0.03	1.11	0.64	413	875	628	585	649	722	2040	1066	1017	722	769	1491	648	630	889	869	1270	483	741	620	1005	0.0303694	1.10586	0.638745	0.177643	0.452696	0.304861	PF02788,PF00016	PTHR23321,PTHR23321:SF31		4.1.1.39	K01601	GO:0016984,GO:0015977,GO:0000287	ATCG00490.1		ribulose-bisphosphate carboxylases
VigunL041700.1	C1	0.02	1.11	0.64	401	851	606	568	628	694	1986	1037	982	703	746	1455	630	612	865	844	1236	463	718	593	975	0.0239389	1.10747	0.643764	0.181289	0.452031	0.298678	PF02788,PF00016	PTHR23321,PTHR23321:SF31		4.1.1.39	K01601	GO:0016984,GO:0015977,GO:0000287	ATCG00490.1		ribulose-bisphosphate carboxylases
VigunL033500.1	C1	0.02	1.11	0.64	401	851	606	568	628	694	1986	1037	982	703	746	1455	630	612	865	844	1236	463	718	593	975	0.0239389	1.10747	0.643764	0.181289	0.452031	0.298678	PF02788,PF00016	PTHR23321,PTHR23321:SF31		4.1.1.39	K01601	GO:0016984,GO:0015977,GO:0000287	ATCG00490.1		ribulose-bisphosphate carboxylases
VigunL082000.1	C1	0.02	1.11	0.64	401	849	605	566	628	693	1984	1034	981	703	745	1453	629	611	863	843	1235	463	715	592	973	0.0239416	1.10743	0.644323	0.18078	0.453117	0.296877	PF02788,PF00016	PTHR23321,PTHR23321:SF31		4.1.1.39	K01601	GO:0016984,GO:0015977,GO:0000287	ATCG00490.1		ribulose-bisphosphate carboxylases
Vigun05g159800.1	C1	-0.01	1.02	0.58	42	85	82	54	76	78	191	113	120	72	76	167	62	61	78	80	119	43	82	50	96	-0.00983592	1.01779	0.584936	-0.0571909	0.212616	0.120969	PF00421	PTHR33180,PTHR33180:SF8				GO:0019684,GO:0016168,GO:0016020,GO:0009767,GO:0009521	ATCG00680.1		photosystem II reaction center protein B
Vigun09g100100.1	C1	0.02	1.05	0.57	108	240	188	139	225	180	509	280	318	236	189	371	241	171	323	294	424	158	239	207	298	0.0240421	1.04833	0.572269	0.457785	0.708609	0.473578	PF00124	PTHR33149,PTHR33149:SF6		1.10.3.9		GO:0045156,GO:0019684,GO:0009772	ATCG00020.1		photosystem II reaction center protein A
VigunL011300.1	C1	0.02	1.05	0.59	134	291	226	172	266	223	624	338	385	299	235	448	288	210	388	348	511	201	285	252	370	0.0205089	1.04729	0.592944	0.444268	0.701984	0.477206	PF00124	PTHR33149,PTHR33149:SF6		1.10.3.9	K02703	GO:0045156,GO:0019684,GO:0009772	ATCG00020.1		photosystem II reaction center protein A
VigunL006900.1	C1	0.02	1.05	0.58	128	277	218	164	253	213	594	323	369	281	223	429	276	201	375	332	494	184	270	240	350	0.0164455	1.04687	0.583824	0.450733	0.697446	0.464995	PF00124	PTHR33149,PTHR33149:SF6		1.10.3.9	K02703	GO:0045156,GO:0019684,GO:0009772	ATCG00020.1		photosystem II reaction center protein A
Vigun11g065000.1	C1	0.02	1.06	0.59	121	268	213	158	244	210	578	318	360	270	217	420	265	196	367	327	480	179	264	231	339	0.0233094	1.06065	0.591595	0.460972	0.711658	0.470252	PF00124	PTHR33149,PTHR33149:SF6		1.10.3.9	K02703	GO:0045156,GO:0019684,GO:0009772	ATCG00020.1		photosystem II reaction center protein A
Vigun03g450200.1	C1	0.24	1.11	0.56	263	520	303	431	395	456	1013	681	647	494	454	657	311	328	285	258	383	462	548	370	648	0.239165	1.10855	0.564435	-0.232214	0.023465	0.528318	PF01593	PTHR10668,PTHR10668:SF4		5.2.1.13		GO:0055114,GO:0016491	AT1G57770.1		FAD/NAD(P)-binding oxidoreductase family protein
Vigun11g073600.1	C1	0.36	1.63	0.79	112	188	120	187	204	148	700	374	226	255	153	317	127	138	153	152	130	186	121	238	424	0.360927	1.63166	0.790792	-0.00419772	0.157069	0.901353	PF01397,PF03936	PTHR31225,PTHR31225:SF15		4.2.3.22,4.2.3.75	K15803	GO:0016829,GO:0010333,GO:0008152,GO:0000287	AT5G23960.2	ATTPS21,TPS21	terpene synthase 21
Vigun11g073600.2	C1	0.33	1.6	0.73	110	184	118	181	191	145	677	360	215	247	149	289	127	137	149	151	127	181	120	233	407	0.33017	1.60418	0.732546	0.00596414	0.15556	0.884943	PF01397,PF03936	PTHR31225,PTHR31225:SF15		4.2.3.22,4.2.3.75		GO:0016829,GO:0010333,GO:0008152,GO:0000287	AT5G23960.2	ATTPS21,TPS21	terpene synthase 21
Vigun11g181800.1	C1	0.3	1.23	0.56	297	488	327	467	456	448	1173	812	624	502	414	724	327	368	397	329	371	497	449	433	688	0.302057	1.23038	0.560346	-0.0252918	0.107071	0.497074	PF08338,PF01370	PTHR11092,PTHR11092:SF1	KOG3019	1.1.1.354	K07071	GO:0050662,GO:0003824	AT2G21280.1	ATSULA,GC1,SULA	NAD(P)-binding Rossmann-fold superfamily protein
Vigun03g050200.1	C1	0.24	1.06	0.46	73	131	128	151	157	84	331	173	187	163	132	163	138	141	164	163	164	139	132	112	126	0.241496	1.05848	0.46351	0.414607	0.488416	0.152948	PF03083	PTHR10791,PTHR10791:SF22	KOG1623		K15382	GO:0016021	AT5G50800.1		Nodulin MtN3 family protein
Vigun01g102600.1	C1	0.48	1.5	0.77	81	185	64	198	124	141	429	260	246	158	118	288	122	129	117	101	182	214	232	123	259	0.482764	1.49878	0.769793	0.153921	0.585198	0.892984	PF13414,PF00254	PTHR10516,PTHR10516:SF312	KOG0543	5.2.1.8	K09571	GO:0006457	AT5G48570.1	ATFKBP65,FKBP65,ROF2	FKBP-type peptidyl-prolyl cis-trans isomerase family protein
Vigun03g234700.2	C1	0.32	1.02	0.5	110	138	135	142	162	173	300	259	218	134	171	237	123	132	112	114	135	136	168	142	194	0.316039	1.01915	0.501713	-0.0607233	0.00884313	0.393982	PF01985	PTHR31846,PTHR31846:SF5				GO:0003723	AT1G23400.1	ATCAF2,CAF2	RNA-binding CRS1 / YhbY (CRM) domain-containing protein
Vigun01g226400.1	C1	0.68	2.46	1.21	113	241	203	282	320	292	1513	909	640	355	266	662	144	156	168	159	237	213	320	282	588	0.682667	2.4603	1.20537	-0.251856	0.128584	1.0976	PF00504	PTHR21649,PTHR21649:SF32			K08915	GO:0016020,GO:0009765	AT3G08940.2	LHCB4.2	light harvesting complex photosystem II
Vigun05g234900.1	C1	0.37	1.25	0.64	61	93	48	105	81	74	209	137	134	76	83	156	73	65	90	64	83	79	91	78	114	0.371857	1.25176	0.642262	0.175713	0.166859	0.488293	PF01190	PTHR33083,PTHR33083:SF5					AT2G27385.1		Pollen Ole e 1 allergen and extensin family protein
Vigun03g234700.1	C1	0.3	1.01	0.5	112	140	137	144	162	175	302	263	221	137	173	240	124	133	113	117	137	138	170	142	196	0.302808	1.01129	0.495681	-0.0737908	0.00529459	0.380982	PF01985	PTHR31846,PTHR31846:SF5				GO:0003723	AT1G23400.1	ATCAF2,CAF2	RNA-binding CRS1 / YhbY (CRM) domain-containing protein
Vigun09g098100.1	C1	0.38	1.16	0.49	742	1830	858	1747	1452	1250	3269	2304	2080	1396	1226	2188	971	1185	1193	970	1355	1585	1185	1250	1874	0.375327	1.15808	0.488184	-0.0339595	0.189466	0.329693	PF13419	PTHR18901,PTHR18901:SF9	KOG2914	3.1.3.68,3.1.3.23			AT3G48420.1		Haloacid dehalogenase-like hydrolase (HAD) superfamily protein
Vigun01g022900.1	C1	0.37	1.27	0.58	70	127	60	124	123	86	277	201	140	167	82	135	118	88	133	150	102	130	105	174	193	0.374933	1.26753	0.581771	0.401224	0.571514	0.876122	PF10604	PTHR31907,PTHR31907:SF4					AT5G28010.1		Polyketide cyclase/dehydrase and lipid transport superfamily protein
Vigun11g073600.4	C1	0.55	1.75	1	66	115	77	129	150	98	480	239	151	192	110	216	81	95	110	102	75	136	74	167	293	0.550397	1.75488	1.00448	0.150334	0.282683	1.04825	PF03936,PF01397	PTHR31225,PTHR31225:SF15		4.2.3.22,4.2.3.75	K15803	GO:0016829,GO:0010333,GO:0000287,GO:0008152	AT3G14490.1		Terpenoid cyclases/Protein prenyltransferases superfamily protein
Vigun11g073600.3	C1	0.51	1.72	0.93	64	111	75	124	137	96	458	225	141	183	105	188	81	94	107	101	72	132	73	163	275	0.511362	1.71687	0.927516	0.169711	0.284052	1.0281	PF01397,PF03936	PTHR31225,PTHR31225:SF15		4.2.3.13		GO:0016829,GO:0010333,GO:0008152,GO:0000287	AT3G14490.1		Terpenoid cyclases/Protein prenyltransferases superfamily protein
Vigun11g073400.1	C1	0.29	1.13	0.66	82	103	70	95	136	80	294	165	98	143	108	152	79	98	87	93	73	123	63	143	198	0.288426	1.12974	0.660076	0.053545	0.179369	0.664761	PF01397,PF03936	PTHR31225,PTHR31225:SF15		4.2.3.22,4.2.3.75	K15803	GO:0016829,GO:0010333,GO:0008152,GO:0000287	AT5G23960.2	ATTPS21,TPS21	terpene synthase 21
Vigun10g178000.1	C1	0.3	1.07	0.63	204	281	162	294	238	264	511	438	406	296	286	421	247	284	271	222	266	339	407	224	350	0.300541	1.06639	0.633229	0.309862	0.354287	0.602051		PTHR36382					AT4G21445.1
Vigun11g007400.1	C1	0.37	1.27	0.76	1258	4065	1983	3325	3905	2200	7812	6303	3477	4469	3207	4664	3759	4044	3747	4591	4904	3603	1282	5023	3862	0.368186	1.26772	0.756173	0.660725	0.842152	0.47669		PTHR22979
Vigun10g178000.2	C1	0.33	1.14	0.74	143	209	125	229	175	196	389	344	315	232	224	339	190	213	205	163	200	266	280	174	269	0.330756	1.1368	0.738512	0.349323	0.399542	0.600916		PTHR36382					AT4G21445.1
Vigun07g256000.1	C1	0.42	1.51	1.05	78	383	103	246	278	232	628	578	403	345	183	642	245	216	224	223	343	161	161	379	371	0.423382	1.5133	1.05364	0.282722	0.366522	0.692918		PTHR31439,PTHR31439:SF4					AT2G15020.1
Vigun11g073100.1	C1	0.25	1.16	0.71	83	103	72	95	130	81	299	173	103	153	111	160	75	89	85	96	69	124	75	143	203	0.245701	1.15516	0.713423	-0.0546688	0.164181	0.703052	PF01397,PF03936	PTHR31225,PTHR31225:SF15		4.2.3.22,4.2.3.75	K15803	GO:0016829,GO:0010333,GO:0008152,GO:0000287	AT5G23960.2	ATTPS21,TPS21	terpene synthase 21
Vigun09g037800.1	C1	0.21	1.04	0.71	2575	3417	1656	2940	2851	3067	5880	5133	4689	3550	3344	5596	2739	3413	3192	2472	3216	3627	4500	2765	4253	0.21196	1.0378	0.707603	0.288981	0.284491	0.590561	PF07883	PTHR31238,PTHR31238:SF21					AT5G20630.1	ATGER3,GER3,GLP3,GLP3A,GLP3B	germin 3
Vigun03g275100.1	C1	0.33	1.39	0.97	116	219	178	167	260	216	540	392	411	336	284	386	184	152	181	120	254	200	348	290	397	0.325458	1.38761	0.970091	0.00988488	0.159422	1.01175	PF00106	PTHR24322,PTHR24322:SF315	KOG1014	1.1.1.102		GO:0016491,GO:0008152	AT3G50560.1		NAD(P)-binding Rossmann-fold superfamily protein
Vigun03g275100.2	C1	0.33	1.39	0.95	118	219	185	170	266	219	552	397	420	340	283	383	193	160	185	124	261	214	368	306	416	0.32725	1.38877	0.945383	0.0440234	0.199318	1.06013	PF00106	PTHR24322,PTHR24322:SF315				GO:0016491,GO:0008152	AT3G50560.1		NAD(P)-binding Rossmann-fold superfamily protein
Vigun09g105200.1	C1	-0.03	1.01	0.2	240	447	199	316	282	268	786	526	468	317	248	453	302	288	323	269	340	427	439	339	560	-0.0327142	1.00703	0.20145	0.0434059	0.226522	0.594679		PTHR36783					AT4G24930.1		thylakoid lumenal 17.9 kDa protein, chloroplast
Vigun07g233800.1	C1	-0.14	1.05	0.2	412	624	495	426	477	485	1537	985	640	597	500	663	725	637	695	547	651	493	392	731	710	-0.141736	1.04645	0.201456	0.425839	0.143517	0.259122	PF14306,PF01747	PTHR11055,PTHR11055:SF18		2.7.7.4	K13811	GO:0004781	AT3G22890.1	APS1	ATP sulfurylase 1
Vigun03g296200.1	C1	-0.13	1.23	0.19	185	373	162	281	208	171	745	576	365	208	157	455	249	189	200	197	246	219	281	248	385	-0.12638	1.22755	0.188887	-0.173554	-0.121953	0.344929	PF01373	PTHR31352,PTHR31352:SF1		3.2.1.2	K01177	GO:0016161,GO:0000272	AT4G17090.1	BAM3,BMY8,CT-BMY	chloroplast beta-amylase
Vigun07g072000.1	C1	-0.02	1.19	0.4	204	363	207	248	270	248	779	556	428	295	265	462	259	270	267	235	312	311	288	307	455	-0.0151948	1.18811	0.402214	0.0388362	0.148093	0.440803	PF13301	PTHR36738,PTHR36738:SF1					AT2G36885.1
Vigun05g115000.1	C1	0.14	1.05	0.32	130	281	137	215	228	160	490	339	307	199	163	323	142	202	198	188	199	271	158	209	295	0.136742	1.05096	0.32018	-0.0174676	0.26165	0.270596	PF08659	PTHR24322,PTHR24322:SF593	KOG0725	1.1.1.206	K08081		AT5G06060.1		NAD(P)-binding Rossmann-fold superfamily protein
Vigun01g147100.1	C1	0.29	2.42	0.7	13	39	10	34	24	16	166	99	59	37	9	53	21	13	14	11	28	20	28	19	59	0.291857	2.41606	0.699185	-0.322591	-0.0547632	0.794819	PF03912	PTHR34963,PTHR34963:SF2			K08903	GO:0016020,GO:0015979,GO:0009654,GO:0009523	AT4G28660.1	PSB28	photosystem II reaction center PSB28 protein
VigunL061900.1	C1	0.05	1.02	0.34	42	65	64	45	74	58	170	80	96	52	56	109	47	43	62	59	95	38	77	42	70	0.0543909	1.0173	0.343338	-0.169765	0.162595	0.140425	PF00421	PTHR33180,PTHR33180:SF8				GO:0019684,GO:0016168,GO:0016020,GO:0009767,GO:0009521	ATCG00680.1		photosystem II reaction center protein B
Vigun03g066400.1	C1	0.08	1	0.31	320	421	269	337	351	375	826	640	558	348	385	522	334	357	309	271	377	415	529	313	550	0.0752833	1.00363	0.31422	-0.0143421	0.0740657	0.464663	PF04755	PTHR31906,PTHR31906:SF4					AT5G09820.2		Plastid-lipid associated protein PAP / fibrillin family protein
Vigun05g022700.1	C1	0.1	1.53	0.42	34	106	20	48	74	50	199	166	98	59	50	106	65	53	52	60	72	60	54	91	116	0.0973771	1.5263	0.418659	0.080946	0.258892	0.697431	PF14416,PF13839	PTHR32285,PTHR32285:SF13					AT5G15900.1	TBL19	TRICHOME BIREFRINGENCE-LIKE 19
Vigun07g239400.4	C1	0.13	1.55	0.26	117	281	106	224	170	157	788	449	235	211	125	266	147	123	144	127	196	188	129	197	272	0.130134	1.5459	0.256439	-0.285933	0.0172775	0.246203	PF00291	PTHR10314,PTHR10314:SF101	KOG1252	2.5.1.47	K01738		AT4G14880.2	ATCYS-3A,CYTACS1,OASA1,OLD3	O-acetylserine (thiol) lyase (OAS-TL) isoform A1
Vigun07g239400.3	C1	0.12	1.54	0.26	118	283	107	224	171	157	793	450	236	215	125	268	147	124	144	127	198	187	129	196	276	0.12296	1.5411	0.257818	-0.289773	0.0102169	0.242958	PF00291	PTHR10314,PTHR10314:SF101	KOG1252	2.5.1.47	K01738		AT4G14880.1	ATCYS-3A,CYTACS1,OASA1,OLD3	O-acetylserine (thiol) lyase (OAS-TL) isoform A1
Vigun11g181300.1	C1	0.12	1.13	0.21	12010	28593	12326	21247	19057	17140	50135	37228	28876	16649	14743	29988	15610	18263	18482	14991	20972	18968	16549	19536	29406	0.118067	1.13495	0.213689	-0.0157236	0.0535466	0.307221	PF00274	PTHR11627,PTHR11627:SF16		4.1.2.13	K01623	GO:0006096,GO:0004332	AT4G38970.1	FBA2	fructose-bisphosphate aldolase 2
Vigun07g239400.2	C1	0.14	1.58	0.3	117	290	108	232	176	160	823	465	248	222	130	282	149	127	147	128	210	195	131	202	282	0.140208	1.57737	0.301227	-0.284374	0.0510711	0.257758	PF00291	PTHR10314,PTHR10314:SF101	KOG1252	2.5.1.47	K01738		AT4G14880.2	ATCYS-3A,CYTACS1,OASA1,OLD3	O-acetylserine (thiol) lyase (OAS-TL) isoform A1
Vigun05g114900.1	C1	0.1	1.12	0.21	164	303	149	237	232	190	576	402	358	205	159	347	161	208	216	183	244	301	203	254	367	0.10009	1.11746	0.207498	-0.0738503	0.24269	0.421155	PF13561	PTHR24322,PTHR24322:SF593		1.1.1.206,1.1.1.236			AT5G06060.1		NAD(P)-binding Rossmann-fold superfamily protein
Vigun09g238500.1	C1	0.18	1.08	0.2	294	675	263	560	368	463	1203	740	655	413	318	682	388	405	401	357	495	549	469	383	667	0.175825	1.07668	0.198861	-0.0452214	0.186101	0.302089	PF00504	PTHR21649,PTHR21649:SF23			K08911	GO:0016020,GO:0009765	AT1G45474.2	LHCA5	photosystem I light harvesting complex gene 5
Vigun02g156200.1	C1	0.25	1.53	0.25	48	105	31	66	84	66	194	203	132	74	47	97	64	59	57	51	53	60	72	92	140	0.245254	1.52993	0.254044	-0.0208761	-0.165856	0.734076	PF13515	PTHR31086,PTHR31086:SF2	KOG4711			GO:0015743	AT4G17970.1	ALMT12,ATALMT12	aluminum-activated, malate transporter 12
Vigun05g215500.1	C1	0.15	1.05	0.22	227	343	185	314	280	241	619	523	417	269	206	406	237	249	271	227	306	235	421	318	527	0.146502	1.0458	0.222839	0.00257577	0.0257475	0.745313		PTHR34683,PTHR34683:SF2					AT4G28290.1
Vigun05g114800.1	C1	0.13	1.02	0.25	205	417	204	320	339	246	726	494	451	292	242	446	218	290	297	258	329	398	261	342	458	0.133509	1.01814	0.24678	-0.0350852	0.254378	0.362014	PF08659	PTHR24322,PTHR24322:SF593	KOG0725	1.1.1.206	K08081		AT5G06060.1		NAD(P)-binding Rossmann-fold superfamily protein
Vigun07g002800.1	C1	0.18	1.02	0.07	922	1969	821	1620	1266	1331	3285	2264	1971	1148	848	1892	1256	1214	1385	1038	1361	1329	1339	1239	1911	0.184165	1.01857	0.0668767	0.0548237	0.00665772	0.274143	PF08241	PTHR10108,PTHR10108:SF920	KOG1540	2.1.1.295	K12502	GO:0008168,GO:0008152	AT3G63410.1	APG1,E37,IEP37,VTE3	S-adenosyl-L-methionine-dependent methyltransferases superfamily protein
Vigun03g017700.1	C1	0.19	1.61	0.24	79	237	60	177	125	126	516	376	254	112	76	256	126	147	156	115	181	174	217	151	240	0.185336	1.60698	0.239399	0.188826	0.321873	0.691553	PF00643,PF06203	PTHR31874,PTHR31874:SF1	KOG1601			GO:0008270,GO:0005622,GO:0005515	AT1G25440.1		B-box type zinc finger protein with CCT domain
Vigun08g203400.1	C1	0.16	1.69	0.19	81	145	33	121	82	86	356	287	192	106	47	144	94	86	56	69	113	107	134	126	194	0.15775	1.68712	0.190203	-0.137697	0.156912	0.803826	PF14368	PTHR33286,PTHR33286:SF3					AT4G33550.2		Bifunctional inhibitor/lipid-transfer protein/seed storage 2S albumin superfamily protein
Vigun07g177600.1	C1	0.14	1.27	0.13	162	533	181	350	329	284	876	720	522	306	237	416	283	260	289	168	298	218	286	377	532	0.136955	1.27384	0.129931	-0.0761678	-0.357929	0.448195
Vigun07g110100.1	C1	0.24	1.08	0.31	1696	3994	1698	3368	2844	2522	6916	4772	3962	2476	2130	4535	2095	2500	2479	2141	2858	3021	2332	2381	3873	0.241434	1.08281	0.307027	-0.0626417	0.11825	0.216714	PF01370	PTHR10366,PTHR10366:SF278				GO:0050662,GO:0003824	AT3G63140.1	CSP41A	chloroplast stem-loop binding protein of 41 kDa
Vigun09g269800.1	C1	0.25	1.14	0.31	5844	12471	6134	9824	9678	9481	22531	17654	13766	8365	7574	14462	7106	7991	7788	6605	9099	7999	7764	8255	12430	0.24543	1.1419	0.314319	-0.0954342	-0.044694	0.2186	PF00274	PTHR11627,PTHR11627:SF16		4.1.2.13	K01623	GO:0006096,GO:0004332	AT4G38970.1	FBA2	fructose-bisphosphate aldolase 2
Vigun07g239400.1	C1	0.3	1.86	0.47	64	233	74	191	137	128	736	408	207	187	94	235	116	90	113	93	152	141	95	157	235	0.296848	1.86487	0.473009	-0.215045	0.0574156	0.39228	PF00291	PTHR10314,PTHR10314:SF101	KOG1252	2.5.1.47	K01738		AT4G14880.2	ATCYS-3A,CYTACS1,OASA1,OLD3	O-acetylserine (thiol) lyase (OAS-TL) isoform A1
Vigun08g085800.1	C1	0.31	1.72	0.43	48	101	45	82	83	75	273	190	173	79	66	117	68	63	63	35	78	92	77	77	142	0.313317	1.71519	0.432605	0.00343214	0.0815334	0.608782	PF03181	PTHR31236,PTHR31236:SF2					AT5G25610.1	ATRD22,RD22	BURP domain-containing protein
Vigun09g103200.1	C1	0.25	1.29	0.34	208	605	211	443	454	323	1047	781	676	393	292	611	349	307	359	275	410	432	451	503	722	0.250413	1.28853	0.337654	-0.0149661	0.123546	0.70944	PF03083	PTHR10791,PTHR10791:SF22	KOG1623		K15382	GO:0016021	AT5G23660.1	MTN3	homolog of Medicago truncatula MTN3
Vigun03g160500.1	C1	0.19	1.03	0.42	73	107	76	99	116	78	218	159	147	112	85	146	89	78	88	103	92	88	108	83	154	0.194991	1.03171	0.420937	-0.00807046	0.141165	0.428638	PF03188	PTHR10106,PTHR10106:SF15	KOG1619	1.16.5.1	K08360	GO:0016021	AT1G14730.1		Cytochrome b561/ferric reductase transmembrane protein family
Vigun02g077100.1	C1	0.44	1.91	0.77	166	826	147	563	536	449	1904	1318	1067	629	355	959	315	313	444	289	645	594	488	533	1215	0.443315	1.91323	0.770771	-0.0879986	0.423897	0.973551	PF00484	PTHR11002,PTHR11002:SF15	KOG1578	4.2.1.1	K01673	GO:0008270,GO:0004089	AT1G70410.2	ATBCA4,BCA4,CA4	beta carbonic anhydrase 4
Vigun02g077100.2	C1	0.4	1.84	0.69	161	738	150	500	471	413	1668	1146	942	561	324	810	294	284	387	253	559	514	446	484	1047	0.4001	1.84037	0.692369	-0.120598	0.337326	0.914714	PF00484	PTHR11002,PTHR11002:SF15	KOG1578	4.2.1.1		GO:0008270,GO:0004089	AT5G14740.2	BETA CA2,CA18,CA2	carbonic anhydrase 2
Vigun04g188900.4	C1	0.37	1.67	0.54	4736	17610	4928	14720	10507	9934	42560	25572	18517	10528	6693	22548	7302	8266	9316	5856	10909	10989	9476	8261	18792	0.366477	1.66767	0.544144	-0.132267	0.0251805	0.421519	PF00484	PTHR11002,PTHR11002:SF7	KOG1578	4.2.1.1	K01673	GO:0008270,GO:0004089	AT3G01500.3	ATBCA1,ATSABP3,CA1,SABP3	carbonic anhydrase 1
Vigun04g188900.2	C1	0.37	1.67	0.54	4650	17442	4853	14528	10385	9794	42165	25345	18303	10297	6609	22404	7197	8186	9206	5794	10798	10822	9256	8169	18456	0.365255	1.67123	0.544927	-0.131999	0.0249488	0.413228	PF00484	PTHR11002,PTHR11002:SF7	KOG1578	4.2.1.1	K01673	GO:0008270,GO:0004089	AT3G01500.3	ATBCA1,ATSABP3,CA1,SABP3	carbonic anhydrase 1
Vigun04g188900.3	C1	0.36	1.67	0.54	4694	17666	4890	14635	10496	9937	42697	25642	18514	10365	6660	22687	7272	8281	9314	5845	10920	10929	9416	8225	18688	0.363884	1.67231	0.543348	-0.132027	0.0232985	0.41486	PF00484	PTHR11002,PTHR11002:SF7	KOG1578	4.2.1.1	K01673	GO:0008270,GO:0004089	AT3G01500.3	ATBCA1,ATSABP3,CA1,SABP3	carbonic anhydrase 1
Vigun04g188900.1	C1	0.36	1.67	0.55	4431	16880	4680	13978	10009	9426	40778	24387	17591	9897	6365	21834	6831	7936	8873	5600	10432	10329	8696	7832	17721	0.362397	1.67086	0.551585	-0.136799	0.0203941	0.398031	PF00484	PTHR11002,PTHR11002:SF7	KOG1578	4.2.1.1	K01673	GO:0008270,GO:0004089	AT3G01500.2	ATBCA1,ATSABP3,CA1,SABP3	carbonic anhydrase 1
Vigun03g121600.1	C1	0.26	1	0.36	997	1760	1011	1661	1433	1429	3149	2383	2027	1446	1183	2197	1127	1279	1373	1228	1435	1463	1518	1391	1998	0.263693	1.00451	0.357148	0.00444968	0.131222	0.381227	PF01073,PF02866	PTHR11540,PTHR11540:SF21		1.1.1.37	K00026	GO:0055114,GO:0016616,GO:0006694,GO:0003854,GO:0019752	AT5G09660.1	PMDH2	peroxisomal NAD-malate dehydrogenase 2
Vigun03g121600.2	C1	0.26	1.01	0.35	978	1711	977	1615	1386	1386	3074	2309	1984	1402	1157	2120	1101	1242	1335	1188	1398	1424	1487	1356	1944	0.259405	1.00697	0.352272	0.00481344	0.129851	0.385092	PF01073,PF02866	PTHR11540,PTHR11540:SF21		1.1.1.37	K00026	GO:0055114,GO:0016616,GO:0006694,GO:0003854,GO:0019752	AT5G09660.1	PMDH2	peroxisomal NAD-malate dehydrogenase 2
Vigun04g096900.3	C1	0.39	1.27	0.46	56487	137252	53632	125039	105003	94319	256691	185204	154162	90334	74755	175253	71831	79601	85442	66296	98151	90391	80183	84175	135276	0.390925	1.26878	0.460309	-0.0625558	0.0429058	0.276521	PF12338,PF00101	PTHR31262,PTHR31262:SF4		4.1.1.39			AT5G38430.1		Ribulose bisphosphate carboxylase (small chain) family protein
Vigun01g052400.2	C1	0.33	1.06	0.38	4880	11284	4973	10016	8366	8256	18333	13651	12061	7927	6861	12730	6414	7480	7102	6141	8563	8648	7560	7346	11268	0.333704	1.05919	0.380608	-0.00959544	0.143784	0.308427	PF01070	PTHR10578,PTHR10578:SF70		1.1.3.15	K11517	GO:0016491	AT3G14420.1		Aldolase-type TIM barrel family protein
Vigun07g277700.1	C1	0.36	1.16	0.45	1881	4477	1776	3966	3252	3254	7493	5515	5223	3214	2643	5276	2421	2774	2817	2599	3320	3627	3500	3011	4822	0.364486	1.16441	0.452798	-0.0218716	0.230989	0.478587	PF03446,PF00389	PTHR10996,PTHR10996:SF169	KOG0069	1.1.1.29,1.1.1.81	K15893	GO:0055114,GO:0004616,GO:0051287,GO:0016616,GO:0008152	AT1G68010.1	ATHPR1,HPR	hydroxypyruvate reductase
Vigun01g052400.1	C1	0.34	1.06	0.4	5026	11620	5195	10398	8775	8495	18840	14089	12479	8251	7148	13340	6591	7770	7398	6363	8880	9041	7738	7658	11571	0.341142	1.05587	0.395907	-0.00548229	0.152922	0.304105	PF01070	PTHR10578,PTHR10578:SF70		1.1.3.15	K11517	GO:0016491	AT3G14420.2		Aldolase-type TIM barrel family protein
Vigun04g097100.1	C1	0.37	1.25	0.43	55523	133674	51578	119288	101626	91043	242788	179982	149821	86680	71817	165897	70654	77255	83234	63667	94471	88902	80950	82704	129631	0.373654	1.24981	0.430055	-0.0589124	0.0370508	0.284609	PF12338,PF00101	PTHR31262,PTHR31262:SF4		4.1.1.39	K01602		AT5G38430.1		Ribulose bisphosphate carboxylase (small chain) family protein
Vigun04g096900.2	C1	0.39	1.26	0.43	61098	146565	57626	136331	111684	99865	269427	197856	166313	98488	79729	178109	77923	83416	91458	69380	102445	100094	95706	91950	145506	0.391021	1.256	0.42563	-0.0695825	0.0356116	0.328653	PF12338,PF00101	PTHR31262,PTHR31262:SF4		4.1.1.39			AT5G38430.1		Ribulose bisphosphate carboxylase (small chain) family protein
Vigun04g096900.1	C1	0.39	1.26	0.42	70990	168903	65881	155963	128506	115393	311490	228341	191798	112851	91375	205330	90085	96226	105591	79925	117930	114512	110374	105809	168153	0.387031	1.25864	0.421592	-0.06698	0.0307724	0.329898	PF12338,PF00101	PTHR31262,PTHR31262:SF4		4.1.1.39	K01602		AT5G38430.1		Ribulose bisphosphate carboxylase (small chain) family protein
Vigun04g097000.1	C1	0.38	1.25	0.42	70905	167679	65795	154574	127990	114673	308625	226508	190596	112368	91156	204616	89552	95866	105018	79639	117306	113594	109705	105482	166811	0.384137	1.25357	0.423198	-0.0676439	0.0289089	0.327703	PF12338,PF00101	PTHR31262,PTHR31262:SF4		4.1.1.39	K01602		AT5G38430.1		Ribulose bisphosphate carboxylase (small chain) family protein
Vigun01g001200.1	C1	0.64	1.91	0.65	56	118	43	146	110	82	346	272	196	105	75	161	78	72	83	45	86	97	119	114	212	0.641248	1.90578	0.647006	0.098405	0.0682105	1.03529	PF00657	PTHR22835,PTHR22835:SF207		3.1.1.3		GO:0016788	AT1G33811.1		GDSL-like Lipase/Acylhydrolase superfamily protein
Vigun01g219300.1	C1	0.45	1.4	0.43	20302	73504	24586	65637	50811	45006	134908	100501	77136	44834	30141	84026	30589	34768	37659	29226	48165	44879	33272	43932	75281	0.447564	1.40049	0.425461	-0.200698	0.0465083	0.365097	PF00004	PTHR32429,PTHR32429:SF8	KOG0651			GO:0005524	AT2G39730.2	RCA	rubisco activase
Vigun07g217500.1	C1	0.43	1.1	0.32	176	537	180	501	339	364	842	559	511	325	234	556	246	244	241	258	309	342	267	318	422	0.430019	1.09886	0.320578	-0.288381	0.0272238	0.173316	PF00316	PTHR11556,PTHR11556:SF17		3.1.3.11	K03841	GO:0042578,GO:0042132,GO:0005975	AT1G43670.1		Inositol monophosphatase family protein
Vigun02g030100.1	C1	0.45	1.28	0.39	72	155	51	127	137	116	263	208	206	119	77	167	91	89	85	54	106	112	120	132	197	0.452086	1.28417	0.386801	-0.071799	-0.0345261	0.691098	PF00010	PTHR11514,PTHR11514:SF61				GO:0046983	AT3G24140.1	FMA	basic helix-loop-helix (bHLH) DNA-binding superfamily protein
Vigun05g109600.1	C1	0.42	1.15	0.37	1461	3613	1807	3614	3035	2562	6359	4823	4136	2624	2001	4255	1981	2135	2294	1923	2644	2799	1958	2585	3725	0.420791	1.15461	0.367916	-0.102289	0.0983076	0.265045	PF00316	PTHR11556,PTHR11556:SF16		3.1.3.11	K03841	GO:0042578,GO:0042132,GO:0005975	AT3G54050.1	HCEF1	high cyclic electron flow 1
Vigun01g099400.1	C1	0.36	1.18	0.3	128	305	136	274	245	210	550	371	366	235	158	309	141	153	173	145	186	267	192	200	336	0.359519	1.17731	0.303157	-0.283824	0.0714405	0.356055	PF03745	PTHR34796,PTHR34796:SF1					AT2G41120.1
Vigun10g051600.1	C1	0.37	1.19	0.33	2616	8936	3216	7075	6019	5938	14432	10620	8541	5099	3783	9623	3781	4070	4334	3496	5677	5264	3379	4611	7818	0.365981	1.18572	0.325507	-0.277405	-0.0326386	0.0982466	PF00004	PTHR32429,PTHR32429:SF12	KOG0651			GO:0005524	AT2G39730.1	RCA	rubisco activase
Vigun10g051600.2	C1	0.36	1.18	0.32	2624	8948	3219	7081	6023	5940	14434	10623	8543	5102	3785	9623	3786	4071	4337	3501	5682	5269	3385	4613	7823	0.364729	1.1838	0.323729	-0.278472	-0.0333575	0.09727	PF00004	PTHR32429,PTHR32429:SF12	KOG0651			GO:0005524	AT2G39730.2	RCA	rubisco activase
Vigun03g364900.1	C1	0.33	1.08	0.29	191	336	151	332	263	258	577	429	426	226	209	392	259	245	230	198	292	309	336	271	401	0.330519	1.07805	0.287547	0.113571	0.238128	0.571717	PF08847	PTHR35724,PTHR35724:SF1					AT2G47910.1	CRR6	chlororespiratory reduction 6
Vigun02g025000.1	C1	0.32	1.01	0.22	78	210	55	179	122	126	285	225	180	122	76	202	115	110	138	82	161	108	118	123	180	0.320559	1.00883	0.221503	0.0822161	0.0343193	0.295204		PTHR35094,PTHR35094:SF1					AT1G23040.1		hydroxyproline-rich glycoprotein family protein
Vigun02g025000.2	C1	0.35	1.03	0.24	75	208	53	179	122	127	282	225	179	121	74	201	114	109	137	81	159	105	116	123	179	0.351547	1.03373	0.24027	0.103124	0.041071	0.319628		PTHR35094,PTHR35094:SF1					AT1G23040.1		hydroxyproline-rich glycoprotein family protein
Vigun11g124000.1	C5	-0.54	1.19	2.08	29	10	32	18	12	19	46	82	34	134	102	67	129	77	101	184	198	74	40	125	87	-0.539541	1.18539	2.08409	2.10511	2.67797	1.82099	PF13561	PTHR24322,PTHR24322:SF600	KOG0725	1.1.1.198			AT3G51680.1		NAD(P)-binding Rossmann-fold superfamily protein
Vigun11g123900.1	C5	-0.29	1.25	2.15	31	15	37	24	17	27	51	102	45	166	121	86	158	99	142	237	263	97	47	172	108	-0.291618	1.24727	2.15014	2.25249	2.83352	1.96214	PF13561	PTHR24322,PTHR24322:SF600	KOG0725	1.1.1.331			AT3G51680.1		NAD(P)-binding Rossmann-fold superfamily protein
Vigun11g123800.1	C5	-0.32	1.25	2.04	51	25	48	34	26	40	69	157	68	233	174	101	271	155	192	362	389	152	70	262	149	-0.316501	1.2499	2.03738	2.31997	2.86972	1.9601	PF13561	PTHR24322,PTHR24322:SF600	KOG0725	1.1.1.198			AT3G51680.1		NAD(P)-binding Rossmann-fold superfamily protein
Vigun05g083800.1	C5	-0.19	0.48	1.66	27	30	39	21	32	32	26	63	46	207	32	67	131	62	94	114	83	68	37	114	99	-0.190907	0.482542	1.66009	1.57089	1.45937	1.36781	PF08263,PF00069	PTHR27003,PTHR27003:SF36	KOG1187	2.7.11.1		GO:0006468,GO:0005524,GO:0004672	AT5G01950.1		Leucine-rich repeat protein kinase family protein
Vigun05g083800.2	C5	-0.2	0.48	1.66	27	30	39	21	31	32	26	63	46	207	32	66	131	61	94	113	83	68	37	113	99	-0.19945	0.482542	1.65696	1.56818	1.44774	1.36219	PF08263,PF00069	PTHR27003,PTHR27003:SF36	KOG1187	2.7.11.1		GO:0006468,GO:0005524,GO:0004672	AT5G01950.1		Leucine-rich repeat protein kinase family protein
Vigun03g144300.2	C5	-0.02	0.34	1.21	99	97	173	124	113	126	147	188	133	417	227	210	184	122	233	191	195	178	126	251	200	-0.0244993	0.343049	1.21002	0.545327	0.611484	0.644593	PF07712	PTHR33390,PTHR33390:SF1					AT5G61820.1
Vigun03g144300.1	C5	-0.03	0.35	1.21	104	103	179	131	116	132	155	198	137	436	241	217	194	126	242	200	200	186	131	261	208	-0.0302936	0.345474	1.21071	0.542674	0.599673	0.633543	PF07712	PTHR33390,PTHR33390:SF1					AT5G61820.1
Vigun05g177100.1	C5	0.07	0.28	1.13	122	75	134	96	119	132	124	145	132	290	266	167	186	103	172	228	236	200	147	250	176	0.0668316	0.275701	1.12832	0.482442	1.00406	0.79414	PF14226,PF03171	PTHR10209,PTHR10209:SF168	KOG0143	1.14.11.32		GO:0055114,GO:0016491	AT1G17020.1	ATSRG1,SRG1	senescence-related gene 1
Vigun09g052400.1	C5	0.06	0.35	1.04	612	816	1128	854	752	1059	1088	935	1240	2363	1819	1069	951	989	1138	1107	1141	763	1042	1023	1012	0.0601591	0.352458	1.0385	0.267966	0.236579	0.26742	PF02095	PTHR32093,PTHR32093:SF16				GO:0005199
Vigun10g169300.1	C5	0.28	0.51	1.22	152	122	281	193	221	261	325	290	178	504	512	272	332	280	308	458	455	286	105	368	330	0.283676	0.514894	1.21671	0.730968	1.11306	0.534937	PF01477,PF00305	PTHR11771,PTHR11771:SF48		1.13.11.58	K15718	GO:0005515,GO:0055114,GO:0046872,GO:0016702	AT1G55020.1	ATLOX1,LOX1	lipoxygenase 1
Vigun09g130300.1	C5	0.32	0.51	1.24	62	99	118	103	108	137	151	105	142	269	220	167	118	80	121	146	157	112	95	127	127	0.324089	0.514857	1.23784	0.193066	0.578458	0.323354	PF00141	PTHR31388,PTHR31388:SF24		1.11.1.7	K00430	GO:0055114,GO:0020037,GO:0006979,GO:0004601	AT5G05340.1		Peroxidase superfamily protein
Vigun03g105400.1	C5	0.48	0.73	1.83	228	217	177	223	293	351	350	355	327	566	768	887	196	182	185	221	202	256	285	234	303	0.477371	0.729156	1.83471	-0.148448	0.124443	0.400613	PF00011	PTHR11527,PTHR11527:SF158	KOG0710		K13993		AT1G53540.1		HSP20-like chaperones superfamily protein
Vigun10g169500.1	C5	0.3	0.55	1.18	109	79	211	142	150	198	248	212	124	379	341	186	230	209	229	327	324	219	71	272	240	0.297892	0.549095	1.1841	0.742687	1.12465	0.548047	PF01477,PF00305	PTHR11771,PTHR11771:SF48		1.13.11.58	K15718	GO:0005515,GO:0055114,GO:0046872,GO:0016702	AT1G55020.1	ATLOX1,LOX1	lipoxygenase 1
Vigun10g169600.1	C5	0.3	0.55	1.19	109	79	210	142	150	198	246	212	124	379	341	186	230	209	228	325	323	219	71	272	239	0.300323	0.548842	1.18686	0.745239	1.12538	0.550455	PF01477,PF00305	PTHR11771,PTHR11771:SF48		1.13.11.58	K15718	GO:0005515,GO:0055114,GO:0046872,GO:0016702	AT1G55020.1	ATLOX1,LOX1	lipoxygenase 1
Vigun10g169800.1	C5	0.26	0.61	1.28	1508	1192	2817	2103	2177	2316	3345	3158	1902	5625	5080	2706	3033	3102	3268	4788	4620	3087	1191	4194	3370	0.257507	0.607226	1.28144	0.769187	1.17937	0.666164	PF01477,PF00305	PTHR11771,PTHR11771:SF48		1.13.11.58	K15718	GO:0005515,GO:0055114,GO:0046872,GO:0016702	AT1G55020.1	ATLOX1,LOX1	lipoxygenase 1
Vigun10g169100.1	C5	0.25	0.59	1.28	353	307	614	469	490	555	781	700	437	1310	1214	582	714	719	738	1117	1025	693	244	966	814	0.247908	0.589494	1.28467	0.768061	1.15305	0.666615	PF01477,PF00305	PTHR11771,PTHR11771:SF48		1.13.11.58	K15718	GO:0005515,GO:0055114,GO:0046872,GO:0016702	AT3G22400.1	LOX5	PLAT/LH2 domain-containing lipoxygenase family protein
Vigun10g169200.1	C5	0.29	0.59	1.28	163	144	322	234	243	294	381	354	213	624	606	294	367	354	366	549	522	343	121	456	387	0.292246	0.591978	1.27787	0.78861	1.16909	0.615305	PF01477,PF00305	PTHR11771,PTHR11771:SF48		1.13.11.58	K15718	GO:0005515,GO:0055114,GO:0046872,GO:0016702	AT1G55020.1	ATLOX1,LOX1	lipoxygenase 1
Vigun03g380100.1	C5	0.22	0.47	1.05	224	265	229	259	271	308	279	329	384	384	494	609	256	240	255	224	214	214	238	309	308	0.223202	0.46708	1.05018	0.0664915	-0.137879	0.249912	PF00188	PTHR10334,PTHR10334:SF229					AT4G25780.1		CAP (Cysteine-rich secretory proteins, Antigen 5, and Pathogenesis-related 1 protein) superfamily protein
Vigun01g111300.1	C5	0.31	0.61	1.57	22	55	90	62	84	62	68	121	65	301	94	99	197	72	126	196	197	148	69	228	111	0.313726	0.609108	1.56541	1.23976	1.69735	1.28703	PF00332	PTHR32227,PTHR32227:SF49		3.2.1.39		GO:0005975,GO:0004553	AT3G57270.1	BG1	beta-1,3-glucanase 1
Vigun01g111100.1	C5	0.22	0.56	1.47	42	60	146	74	127	87	89	174	103	404	136	149	216	99	184	234	259	204	88	264	136	0.217386	0.556454	1.47406	1.00953	1.48961	0.976247	PF00332	PTHR32227,PTHR32227:SF49		3.2.1.39		GO:0005975,GO:0004553	AT3G57270.1	BG1	beta-1,3-glucanase 1
Vigun10g169700.1	C5	0.19	0.51	1.15	499	401	843	596	622	769	1015	912	559	1595	1529	750	998	909	963	1427	1298	878	349	1286	1052	0.189255	0.511937	1.15223	0.720208	1.04803	0.624474	PF01477,PF00305	PTHR11771,PTHR11771:SF48		1.13.11.58	K15718	GO:0005515,GO:0055114,GO:0046872,GO:0016702	AT1G55020.1	ATLOX1,LOX1	lipoxygenase 1
Vigun10g177500.1	C5	0.14	0.55	1.26	151	104	213	159	186	171	217	229	237	445	365	313	122	137	134	139	194	212	176	237	153	0.143768	0.54754	1.26342	-0.251283	0.222327	0.276561	PF05153	PTHR12588,PTHR12588:SF1	KOG1573	1.13.99.1	K00469	GO:0055114,GO:0050113,GO:0019310,GO:0005737,GO:0005506	AT1G14520.2	MIOX1	myo-inositol oxygenase 1
Vigun01g029000.1	C5	0.35	0.5	1.09	2604	2388	4388	3625	4189	4140	3649	4670	4935	8785	6193	5031	6175	3724	5244	6254	5717	4407	3990	6325	5062	0.349791	0.498719	1.09293	0.690963	0.80397	0.713037
Vigun11g209200.2	C5	0.91	1.33	2.82	36	51	65	92	92	103	161	111	110	296	378	399	45	53	45	82	66	75	86	100	112	0.912382	1.32822	2.81911	-0.0864725	0.551309	0.972594	PF00011	PTHR11527,PTHR11527:SF95	KOG0710		K13993		AT4G25200.1	ATHSP23.6-MITO,HSP23.6-MITO	mitochondrion-localized small heat shock protein 23.6
Vigun11g209200.1	C5	0.91	1.32	2.82	36	51	65	92	92	102	161	110	110	296	377	400	45	53	45	82	66	75	86	100	112	0.908257	1.32474	2.81801	-0.0864725	0.551309	0.972594	PF00011	PTHR11527,PTHR11527:SF95	KOG0710		K13993		AT4G25200.1	ATHSP23.6-MITO,HSP23.6-MITO	mitochondrion-localized small heat shock protein 23.6
Vigun05g013700.1	C5	0.39	0.45	1.1	5626	6763	6962	7688	8271	9339	8854	9070	8511	12581	15196	13690	6118	6872	6710	7974	7699	6831	5526	7991	7923	0.38655	0.449923	1.0995	0.0257055	0.217727	0.147853	PF00012	PTHR19375,PTHR19375:SF232			K03283		AT5G02500.1	AT-HSC70-1,HSC70,HSC70-1,HSP70-1	heat shock cognate protein 70-1
Vigun04g148000.1	C5	1.07	1.43	3.45	90	90	100	123	176	287	289	236	230	821	1197	1045	73	92	83	143	119	115	139	162	231	1.06863	1.43301	3.45437	-0.170226	0.433732	0.929098	PF02518,PF00183	PTHR11528,PTHR11528:SF47			K04079	GO:0051082,GO:0006950,GO:0006457,GO:0005524	AT5G52640.1	ATHS83,AtHsp90-1,ATHSP90.1,HSP81-1,HSP81.1,HSP83,HSP90.1	heat shock protein 90.1
Vigun03g105300.1	C5	0.56	0.72	1.88	208	225	204	246	325	369	370	335	340	614	846	888	180	173	203	221	215	253	282	244	298	0.563028	0.716685	1.88421	-0.195071	0.114872	0.373294	PF00011	PTHR11527,PTHR11527:SF158	KOG0710		K13993		AT1G53540.1		HSP20-like chaperones superfamily protein
Vigun03g104500.1	C5	0.52	0.66	2.01	167	188	165	171	249	325	287	281	253	517	729	852	163	147	166	190	205	189	253	183	262	0.518268	0.656871	2.01041	-0.126831	0.165045	0.424244	PF00011	PTHR11527,PTHR11527:SF158	KOG0710		K13993		AT1G53540.1		HSP20-like chaperones superfamily protein
Vigun05g272300.1	C5	0.53	0.7	2.01	47	29	41	82	52	34	107	41	42	189	166	115	102	82	133	229	138	104	56	52	93	0.527161	0.70026	2.0095	1.44331	2.0139	0.787092	PF01477,PF00305	PTHR11771,PTHR11771:SF48		1.13.11.58	K15718	GO:0005515,GO:0055114,GO:0046872,GO:0016702	AT1G55020.1	ATLOX1,LOX1	lipoxygenase 1
Vigun03g105000.1	C5	0.58	0.64	1.92	174	193	170	196	288	317	285	272	280	505	720	810	165	135	177	191	195	192	240	176	254	0.578486	0.643331	1.92332	-0.170823	0.109557	0.320266	PF00011	PTHR11527,PTHR11527:SF158			K13993		AT1G53540.1		HSP20-like chaperones superfamily protein
Vigun03g104900.1	C5	0.64	0.68	2.03	201	209	194	231	334	372	328	303	332	625	878	952	186	159	202	206	225	241	269	213	289	0.635906	0.675112	2.02534	-0.141667	0.156875	0.355734	PF00011	PTHR11527,PTHR11527:SF158			K13993		AT1G53540.1		HSP20-like chaperones superfamily protein
Vigun03g104700.1	C5	0.54	0.65	1.9	160	174	160	176	261	284	265	249	261	445	650	748	167	130	171	186	189	173	239	170	251	0.54385	0.64782	1.8981	-0.0799559	0.147295	0.418805	PF00011	PTHR11527,PTHR11527:SF158	KOG0710		K13993		AT1G07400.1		HSP20-like chaperones superfamily protein
Vigun03g104600.1	C5	0.56	0.66	1.91	179	199	177	203	294	322	312	278	287	515	744	823	175	145	182	195	200	206	255	196	263	0.562431	0.663952	1.90981	-0.141341	0.118074	0.36574	PF00011	PTHR11527,PTHR11527:SF158	KOG0710		K13993		AT1G53540.1		HSP20-like chaperones superfamily protein
Vigun03g104800.1	C5	0.57	0.65	1.9	181	200	178	210	296	324	310	279	290	514	752	821	162	147	183	197	202	210	252	190	257	0.568654	0.651912	1.89956	-0.183071	0.124731	0.322247	PF00011	PTHR11527,PTHR11527:SF158			K13993		AT1G53540.1		HSP20-like chaperones superfamily protein
Vigun01g200500.1	C5	0.76	0.75	2.11	97	62	134	148	156	189	213	114	164	448	484	332	116	106	99	166	199	97	171	145	227	0.756422	0.748477	2.1141	0.136686	0.662865	0.894801	PF13561	PTHR24322,PTHR24322:SF498	KOG0725	1.1.1.145,1.1.1.51			AT2G47140.1		NAD(P)-binding Rossmann-fold superfamily protein
Vigun10g065000.1	C5	0.38	0.39	1.12	919	647	1430	1073	1167	1668	1312	1468	1143	2743	2296	1461	1853	1094	1420	1846	1688	1141	861	1814	1472	0.383395	0.389036	1.11719	0.543462	0.641747	0.468805	PF16845,PF00031	PTHR11413,PTHR11413:SF57				GO:0004869	AT3G12490.2	ATCYS6,ATCYSB,CYSB	cystatin B
Vigun03g105100.1	C5	0.59	0.55	1.87	180	180	178	204	294	313	270	251	266	497	713	759	155	137	177	184	183	194	239	188	229	0.591305	0.545732	1.86925	-0.198338	0.0579607	0.281966
Vigun03g105200.1	C5	0.59	0.61	1.95	177	188	175	207	290	319	283	265	280	528	751	805	156	138	179	194	192	196	249	188	252	0.594394	0.614836	1.94676	-0.192934	0.107384	0.351931	PF00011	PTHR11527,PTHR11527:SF158	KOG0710		K13993		AT1G07400.1		HSP20-like chaperones superfamily protein
Vigun11g046200.1	C5	0.15	0.83	1.35	658	383	1035	815	604	884	1071	1662	953	2372	1814	1106	2437	2080	2307	3803	3416	1535	510	2352	1212	0.149827	0.828276	1.35003	1.7168	2.07622	0.972762	PF00704	PTHR11177		3.2.1.14		GO:0005975,GO:0004553	AT5G24090.1	ATCHIA,CHIA	chitinase A
Vigun11g046300.1	C5	0.15	0.81	1.32	555	336	899	697	511	782	921	1431	781	1951	1566	964	1984	1844	1940	3326	3026	1251	356	1940	974	0.152789	0.807212	1.32355	1.68776	2.0862	0.869218	PF00704	PTHR11177		3.2.1.14		GO:0005975,GO:0004553	AT5G24090.1	ATCHIA,CHIA	chitinase A
Vigun10g048200.1	C5	0.26	0.84	1.16	79	93	60	72	104	103	157	135	123	157	170	193	73	70	75	86	75	119	128	91	116	0.264211	0.83946	1.16279	-0.0924697	0.265214	0.525229	PF04419	PTHR13596,PTHR13596:SF5					AT3G24100.1		Uncharacterised protein family SERF
Vigun02g132300.1	C5	0.22	0.96	1.07	125	134	137	141	199	121	297	245	229	282	300	250	208	203	239	208	157	194	195	281	211	0.219593	0.962322	1.07103	0.713918	0.496789	0.795162	PF01925	PTHR14255,PTHR14255:SF11				GO:0016021	AT2G25737.1		Sulfite exporter TauE/SafE family protein
Vigun03g267600.1	C5	0.26	0.95	1.14	68	69	57	75	98	59	146	117	112	156	124	148	95	99	117	111	87	106	100	120	107	0.256029	0.946658	1.13892	0.679399	0.643487	0.750117	PF01925	PTHR14255,PTHR14255:SF11				GO:0016021	AT2G25737.1		Sulfite exporter TauE/SafE family protein
Vigun08g119600.1	C5	0.26	0.99	1.18	94	84	115	117	141	93	203	180	201	276	203	188	223	146	206	182	155	188	186	232	185	0.257716	0.99317	1.18496	0.969742	0.842017	1.04267	PF01699	PTHR31503,PTHR31503:SF9	KOG1397		K07300	GO:0055085,GO:0016021	AT2G38170.3	ATCAX1,CAX1,RCI4	cation exchanger 1
Vigun06g076000.1	C5	0.56	1.09	1.24	65	58	71	77	110	99	135	122	155	175	164	118	155	102	130	129	114	107	115	184	109	0.564794	1.0895	1.23675	0.999424	0.853113	1.0729	PF01699	PTHR31503,PTHR31503:SF9	KOG1397		K07300	GO:0055085,GO:0016021	AT2G38170.1	ATCAX1,CAX1,RCI4	cation exchanger 1
Vigun09g044900.1	C5	0.59	0.98	1.14	36	53	53	61	87	66	99	89	92	127	102	86	84	77	69	90	69	73	106	98	106	0.589136	0.975232	1.14148	0.68659	0.69991	1.12498	PF05184,PF03489,PF00026	PTHR13683,PTHR13683:SF296	KOG1339	3.4.23.40	K08245	GO:0006629,GO:0006508,GO:0004190	AT1G11910.1	APA1,ATAPA1	aspartic proteinase A1
Vigun09g044900.2	C5	0.55	0.96	1.15	35	54	53	56	86	66	99	86	91	126	102	86	83	76	69	88	68	71	104	98	106	0.552785	0.956452	1.14717	0.688468	0.674606	1.11475	PF05184,PF03489,PF00026	PTHR13683,PTHR13683:SF296	KOG1339	3.4.23.40	K08245	GO:0006629,GO:0006508,GO:0004190	AT1G11910.1	APA1,ATAPA1	aspartic proteinase A1
Vigun09g044900.3	C5	0.57	0.96	1.15	35	53	52	56	86	66	99	86	90	125	102	85	83	77	69	88	68	71	104	98	104	0.569043	0.962195	1.14706	0.702427	0.685172	1.11687	PF05184,PF03489,PF00026	PTHR13683,PTHR13683:SF296	KOG1339	3.4.23.40	K08245	GO:0006629,GO:0006508,GO:0004190	AT1G11910.1	APA1,ATAPA1	aspartic proteinase A1
Vigun09g044900.4	C5	0.56	0.96	1.15	35	54	53	56	87	66	99	86	91	126	102	86	83	76	69	89	68	71	105	98	107	0.556236	0.958873	1.14717	0.688468	0.677979	1.11908	PF05184,PF03489,PF00026	PTHR13683,PTHR13683:SF296	KOG1339	3.4.23.40	K08245	GO:0006629,GO:0006508,GO:0004190	AT1G11910.1	APA1,ATAPA1	aspartic proteinase A1
Vigun09g257100.1	C5	0.47	0.95	1.29	41	38	45	63	60	48	73	85	82	116	90	97	67	61	55	68	55	93	98	95	73	0.470374	0.953169	1.29137	0.564202	0.80092	1.10313	PF07690	PTHR23504,PTHR23504:SF36	KOG2816			GO:0055085,GO:0016021	AT2G16990.2		Major facilitator superfamily protein
Vigun08g219000.1	C5	0.53	0.91	1.21	125	134	79	182	168	138	267	173	194	229	239	313	272	209	359	354	289	346	279	360	186	0.53182	0.908283	1.2089	1.31315	1.54933	1.2893
Vigun07g106700.4	C5	1.57	2.26	3.21	45	117	103	203	273	315	581	379	312	836	636	994	218	116	132	181	167	134	219	269	406	1.57446	2.25866	3.21488	0.808391	0.85863	1.74909	PF00447	PTHR10015,PTHR10015:SF160	KOG0627		K09419	GO:0043565,GO:0006355,GO:0005634,GO:0003700	AT3G22830.1	AT-HSFA6B,HSFA6B	heat shock transcription factor A6B
Vigun07g106700.2	C5	1.63	2.3	3.27	51	120	116	228	314	347	638	424	353	952	721	1086	239	124	152	200	174	156	253	292	442	1.63378	2.30466	3.26807	0.848498	0.886827	1.78348	PF00447	PTHR10015,PTHR10015:SF160	KOG0627		K09419	GO:0043565,GO:0006355,GO:0005634,GO:0003700	AT3G22830.1	AT-HSFA6B,HSFA6B	heat shock transcription factor A6B
Vigun07g106700.5	C5	1.63	2.3	3.26	50	120	114	224	308	345	629	415	351	941	714	1066	233	122	148	196	175	156	246	289	437	1.63057	2.30108	3.26396	0.828349	0.894456	1.78004	PF00447	PTHR10015,PTHR10015:SF160	KOG0627		K09419	GO:0043565,GO:0006355,GO:0005634,GO:0003700	AT3G22830.1	AT-HSFA6B,HSFA6B	heat shock transcription factor A6B
Vigun07g106700.1	C5	1.59	2.25	3.22	50	122	111	218	298	337	614	404	329	905	682	1049	229	120	143	192	170	151	238	279	423	1.59261	2.25132	3.21895	0.799812	0.857869	1.7324	PF00447	PTHR10015,PTHR10015:SF160	KOG0627		K09419	GO:0043565,GO:0006355,GO:0005634,GO:0003700	AT3G22830.1	AT-HSFA6B,HSFA6B	heat shock transcription factor A6B
Vigun07g106700.3	C5	1.61	2.27	3.24	50	118	109	217	297	333	612	403	327	895	679	1046	228	119	142	191	170	149	236	277	421	1.60994	2.27264	3.23779	0.816717	0.874309	1.74778	PF00447	PTHR10015,PTHR10015:SF160	KOG0627		K09419	GO:0043565,GO:0006355,GO:0005634,GO:0003700	AT3G22830.1	AT-HSFA6B,HSFA6B	heat shock transcription factor A6B
Vigun06g052000.1	C5	0.74	0.86	1.54	55	63	132	163	146	107	148	172	133	335	236	153	100	97	107	107	124	127	116	160	149	0.737122	0.860294	1.53778	0.287449	0.521686	0.769282	PF00657	PTHR22835,PTHR22835:SF116		3.1.1.3		GO:0016788	AT5G55050.1		GDSL-like Lipase/Acylhydrolase superfamily protein
Vigun03g285000.1	C5	0.6	0.7	1.16	102	98	147	179	170	175	195	194	172	265	237	276	172	166	140	288	193	176	175	164	167	0.596727	0.695957	1.16453	0.460243	0.921305	0.546358	PF00141	PTHR31517,PTHR31517:SF3		1.11.1.7	K00430	GO:0055114,GO:0020037,GO:0006979,GO:0004601	AT5G67400.1	RHS19	root hair specific 19
Vigun03g006800.1	C5	0.37	0.66	1.2	116	169	213	190	202	253	270	256	260	357	430	359	184	153	202	294	206	173	157	241	214	0.372661	0.657546	1.20114	0.110486	0.431662	0.293438	PF14226,PF03171	PTHR10209,PTHR10209:SF193	KOG0143	1.14.17.4	K05933	GO:0055114,GO:0016491	AT1G05010.1	ACO4,EAT1,EFE	ethylene-forming enzyme
Vigun03g203800.1	C5	0.34	0.64	1.12	95	98	119	121	136	138	191	158	136	245	225	208	95	162	148	150	171	171	103	171	169	0.34406	0.63715	1.12134	0.378385	0.655685	0.504777	PF00232	PTHR10353,PTHR10353:SF26		3.2.1.21	K01188	GO:0005975,GO:0004553	AT1G26560.1	BGLU40	beta glucosidase 40
Vigun01g137100.2	C5	1.03	1.31	2.41	109	166	183	236	281	416	422	377	335	683	798	941	140	138	164	143	181	172	247	187	290	1.02917	1.30973	2.40559	-0.0505201	0.116281	0.664893	PF00447	PTHR10015,PTHR10015:SF160	KOG0627		K09419	GO:0043565,GO:0006355,GO:0005634,GO:0003700	AT3G22830.1	AT-HSFA6B,HSFA6B	heat shock transcription factor A6B
Vigun01g137100.1	C5	1.01	1.32	2.36	133	197	214	279	335	481	495	451	414	807	931	1047	174	172	182	166	211	223	303	226	352	1.01038	1.32292	2.35764	-0.0405871	0.142056	0.695934	PF00447	PTHR10015,PTHR10015:SF160	KOG0627		K09419	GO:0043565,GO:0006355,GO:0005634,GO:0003700	AT3G22830.1	AT-HSFA6B,HSFA6B	heat shock transcription factor A6B
Vigun05g147400.1	C5	0.8	1.03	1.86	26	25	57	78	54	55	53	89	78	229	88	73	162	57	112	157	146	141	74	136	79	0.802109	1.03195	1.85588	1.61852	2.04048	1.42352
Vigun03g118300.1	C5	1.03	1.2	2.55	30	14	51	52	72	70	77	105	38	237	220	102	65	64	105	152	110	72	37	97	83	1.02709	1.20405	2.54902	1.29059	1.80378	1.17764	PF01397,PF03936	PTHR31225,PTHR31225:SF0		4.2.3.48	K15086	GO:0016829,GO:0010333,GO:0008152,GO:0000287	AT1G61680.1	ATTPS14,TPS14	terpene synthase 14
Vigun03g118000.1	C5	1.02	1.19	2.49	24	13	37	43	55	52	55	82	33	170	169	75	45	47	75	115	87	52	28	76	64	1.02487	1.19195	2.48625	1.18077	1.77943	1.17406	PF01397,PF03936	PTHR31225,PTHR31225:SF0		4.2.3.48		GO:0016829,GO:0010333,GO:0008152,GO:0000287	AT1G61680.1	ATTPS14,TPS14	terpene synthase 14
Vigun11g099700.2	C5	0.48	0.54	1.14	196	196	302	281	333	353	307	353	348	470	559	497	240	197	258	261	228	228	197	297	300	0.47826	0.538476	1.13678	-0.000268624	0.0475834	0.193476	PF00226,PF01556	PTHR24078,PTHR24078:SF188	KOG0714		K09510		AT2G20560.1		DNAJ heat shock family protein
Vigun11g099700.1	C5	0.48	0.55	1.13	209	207	316	302	346	376	328	369	373	492	595	522	249	210	270	275	239	236	216	317	321	0.483715	0.547153	1.13494	-0.00610478	0.0361092	0.223269	PF00226,PF01556	PTHR24078,PTHR24078:SF188	KOG0714		K09510		AT2G20560.1		DNAJ heat shock family protein
Vigun04g045600.1	C5	-0.21	-0.05	1.11	97	55	39	42	47	76	85	66	32	144	166	101	43	45	57	87	130	62	91	63	122	-0.208426	-0.0549085	1.10959	-0.394316	0.550084	0.527639	PF00197	PTHR33107				GO:0004866	AT1G17860.1		Kunitz family trypsin and protease inhibitor protein
Vigun10g168900.1	C5	0	-0.25	1.27	108	63	105	96	80	101	95	82	54	244	273	146	150	108	152	211	167	112	64	118	103	0.00472777	-0.253527	1.26561	0.572754	0.83088	0.0479957	PF01477,PF00305	PTHR11771,PTHR11771:SF48		1.13.11.58,1.13.11.12	K15718	GO:0005515,GO:0055114,GO:0046872,GO:0016702	AT1G55020.1	ATLOX1,LOX1	lipoxygenase 1
Vigun10g006600.1	C5	0.05	0.02	1.06	71	38	85	62	59	80	48	87	63	160	154	90	130	110	102	157	131	114	43	130	89	0.0499316	0.0219926	1.05859	0.816603	1.05391	0.429799	PF03140	PTHR31549,PTHR31549:SF2					AT2G44930.1		Plant protein of unknown function (DUF247)
Vigun02g197900.1	C5	0.52	-0.2	1.19	126	95	266	170	230	296	154	156	113	460	405	245	225	158	281	322	301	148	101	244	158	0.515386	-0.20308	1.18721	0.44784	0.663276	0.0472265	PF00291	PTHR10314,PTHR10314:SF123	KOG1395	4.2.1.20	K01696		AT5G28237.1		Pyridoxal-5\'-phosphate-dependent enzyme family protein
Vigun02g200300.1	C5	0.53	-0.18	1.21	109	83	249	150	213	273	143	138	107	411	374	236	201	146	258	298	279	131	91	218	146	0.528541	-0.184408	1.21136	0.454919	0.681749	0.0443663	PF00291	PTHR10314,PTHR10314:SF123	KOG1395	4.2.1.20	K01696		AT5G28237.1		Pyridoxal-5\'-phosphate-dependent enzyme family protein
Vigun02g197800.1	C5	0.53	-0.18	1.19	81	55	164	105	139	190	100	89	76	269	254	160	145	96	185	186	187	74	67	160	112	0.534154	-0.182634	1.18859	0.504306	0.572862	0.175247	PF00291	PTHR10314,PTHR10314:SF123	KOG1395	4.2.1.20	K01696		AT5G28237.1		Pyridoxal-5\'-phosphate-dependent enzyme family protein
Vigun05g253400.1	C5	0.55	-0.28	1.55	224	182	375	302	367	474	297	193	153	758	976	546	152	179	239	282	430	183	142	183	237	0.549855	-0.279802	1.54608	-0.453725	0.197677	-0.47404		PTHR11177,PTHR11177:SF190		3.2.1.14
Vigun05g253300.1	C5	0.54	-0.23	1.55	363	284	605	487	590	740	492	320	254	1294	1547	829	256	289	380	440	716	304	291	323	419	0.536951	-0.231704	1.55086	-0.436712	0.221831	-0.278178	PF00704	PTHR11177,PTHR11177:SF190		3.2.1.14		GO:0005975,GO:0004553
Vigun05g253500.1	C5	0.56	-0.24	1.6	385	310	666	535	661	818	520	350	281	1476	1736	913	276	315	418	481	769	324	311	345	439	0.564877	-0.241636	1.60021	-0.43175	0.210091	-0.312799	PF00704	PTHR11177,PTHR11177:SF190		3.2.1.14		GO:0005975,GO:0004553
Vigun06g141200.1	C5	0.36	0.2	1.54	159	107	426	340	289	261	287	213	299	941	739	334	235	223	333	366	450	369	221	360	273	0.361752	0.204416	1.54006	0.191925	0.774982	0.30349	PF00141	PTHR31388,PTHR31388:SF22		1.11.1.7	K00430	GO:0055114,GO:0020037,GO:0006979,GO:0004601	AT5G06730.1		Peroxidase superfamily protein
Vigun03g030900.1	C5	0.36	0.06	1.23	84	67	78	67	116	110	73	78	86	170	171	192	91	94	71	60	103	82	105	105	132	0.364056	0.0588263	1.22588	0.164851	0.10611	0.585824		PTHR35510					AT5G35320.1
Vigun05g098000.1	C5	0.53	0.46	2	59	78	70	79	101	118	92	93	98	199	308	317	81	70	63	61	79	70	100	98	90	0.532208	0.457725	1.99698	0.0510765	0.0215258	0.478275	PF00226	PTHR24078,PTHR24078:SF229					AT3G08970.1	ATERDJ3A,TMS1	DNAJ heat shock N-terminal domain-containing protein
Vigun10g135300.1	C5	0.63	0.31	1.63	120	113	334	250	324	304	223	216	265	758	644	356	236	186	245	232	227	255	228	254	277	0.629403	0.311366	1.63081	0.231481	0.330211	0.41737	PF00931	PTHR23155,PTHR23155:SF590	KOG4658			GO:0043531	AT4G26090.1	RPS2	NB-ARC domain-containing disease resistance protein
Vigun10g136400.1	C5	0.44	0.25	1.27	201	172	392	293	352	389	292	278	340	809	651	387	347	224	304	314	268	325	317	330	347	0.436419	0.252583	1.27337	0.197011	0.247041	0.380165	PF00931	PTHR23155,PTHR23155:SF590	KOG4658			GO:0043531	AT4G27190.1		NB-ARC domain-containing disease resistance protein
Vigun05g179600.1	C5	0.79	0.53	1.39	26	36	61	59	82	70	42	63	72	139	121	62	48	25	46	60	46	43	47	59	54	0.785116	0.526686	1.38939	-0.0453499	0.277601	0.380301	PF07714,PF11721	PTHR27006,PTHR27006:SF11	KOG1187	2.7.11.1		GO:0006468,GO:0004672	AT3G14840.2		Leucine-rich repeat transmembrane protein kinase
Vigun05g074900.3	C5	0.64	0.42	1.14	68	76	168	148	190	148	128	143	146	299	209	181	106	106	105	111	135	136	143	124	169	0.63959	0.420481	1.14269	0.0208895	0.290417	0.482136	PF13855,PF00931	PTHR23155,PTHR23155:SF590	KOG4658			GO:0005515,GO:0043531	AT1G12220.2	RPS5	Disease resistance protein (CC-NBS-LRR class) family
Vigun05g074900.1	C5	0.65	0.42	1.15	68	76	170	151	190	151	130	143	149	302	211	182	106	106	106	111	135	136	143	125	170	0.649262	0.424983	1.1466	0.0160181	0.281475	0.479334	PF13855,PF00931	PTHR23155,PTHR23155:SF590	KOG4658			GO:0005515,GO:0043531	AT1G12220.1	RPS5	Disease resistance protein (CC-NBS-LRR class) family
Vigun05g074900.2	C5	0.66	0.4	1.11	66	73	160	146	182	142	120	132	141	283	193	169	102	101	100	107	123	127	134	114	159	0.656161	0.397446	1.11466	0.0240805	0.263036	0.450073	PF13855,PF00931	PTHR23155,PTHR23155:SF590	KOG4658			GO:0005515,GO:0043531	AT1G12220.1	RPS5	Disease resistance protein (CC-NBS-LRR class) family
Vigun05g017900.1	C5	2.12	1.25	3.42	9	14	25	28	61	119	24	43	46	129	233	152	8	12	15	19	21	26	27	47	38	2.11624	1.25021	3.42187	-0.435462	0.452189	1.22222	PF00612,PF02179	PTHR33322,PTHR33322:SF6				GO:0005515,GO:0051087	AT1G12060.1	ATBAG5,BAG5	BCL-2-associated athanogene 5
Vigun03g237700.1	C5	0.62	0.32	1.04	73	50	112	120	122	119	90	99	104	174	169	141	78	87	71	86	75	60	62	94	84	0.618949	0.318448	1.04498	0.00543754	-0.0842899	0.0273702		PTHR36714					AT1G23850.1
Vigun05g146900.1	C5	0.76	0.42	1.37	61	73	221	232	183	185	110	162	203	482	241	197	289	98	182	296	225	240	197	270	200	0.757405	0.420874	1.3741	0.683013	1.09956	0.910584
Vigun04g144600.1	C5	0.64	0.33	1.17	44	58	111	113	104	114	76	81	110	239	138	103	93	58	63	96	66	96	121	101	104	0.635278	0.330703	1.17207	0.00636527	0.27563	0.611841	PF08263,PF13855	PTHR27004,PTHR27004:SF27	KOG0472	3.2.1.15		GO:0005515	AT2G34930.1		disease resistance family protein / LRR family protein
Vigun05g146900.2	C5	0.74	0.39	1.37	60	72	219	227	179	182	109	156	198	472	239	196	282	95	180	285	220	236	192	263	198	0.742883	0.394077	1.3675	0.661229	1.07536	0.896344
Vigun03g111900.1	C5	0.62	0.61	1.36	784	702	1307	1359	1617	1304	1595	1259	1396	2559	2478	2140	943	1082	1069	1183	1255	1037	1099	1344	1793	0.61576	0.605344	1.36128	0.147259	0.315145	0.600535	PF12142,PF00264,PF12143	PTHR11474,PTHR11474:SF33		1.14.18.1,1.10.3.1		GO:0055114,GO:0004097,GO:0016491,GO:0008152
Vigun09g068600.1	C5	0.74	0.69	1.6	195	268	343	408	480	461	403	428	474	716	827	904	177	189	203	219	225	242	242	276	330	0.74214	0.694313	1.60108	-0.500864	-0.235007	0.0710753	PF00061	PTHR10612,PTHR10612:SF19	KOG4824	1.14.13.90	K03098		AT5G58070.1	ATTIL,TIL	temperature-induced lipocalin
Vigun05g106900.1	C5	0.86	0.7	1.69	30	33	76	79	102	72	71	63	92	256	129	67	100	29	56	60	52	54	99	79	101	0.861523	0.695681	1.6941	0.41119	0.249662	0.995876	PF00560,PF13855	PTHR27004,PTHR27004:SF11	KOG0472	2.7.11.1		GO:0005515	AT1G74190.1	AtRLP15,RLP15	receptor like protein 15
Vigun09g068700.1	C5	0.96	0.85	1.89	224	271	436	549	618	642	487	578	614	1034	1207	1206	208	222	251	264	246	287	257	335	351	0.958341	0.850036	1.88844	-0.451044	-0.224002	0.0174679	PF00061	PTHR10612,PTHR10612:SF19	KOG4824	1.14.13.90	K03098		AT5G58070.1	ATTIL,TIL	temperature-induced lipocalin
Vigun05g107200.2	C5	0.9	0.81	1.76	52	56	139	141	178	142	138	118	177	437	249	146	151	62	107	101	94	101	163	147	171	0.902389	0.81083	1.75559	0.377681	0.260791	0.960465	PF00560,PF13855	PTHR27004,PTHR27004:SF11	KOG0472	2.7.11.1		GO:0005515	AT1G07390.1	AtRLP1,RLP1	receptor like protein 1
Vigun05g107200.1	C5	0.89	0.81	1.74	52	56	141	141	176	143	140	119	179	436	250	148	153	62	106	101	96	102	163	143	171	0.887407	0.812927	1.74387	0.367442	0.26116	0.937512	PF00560,PF13855	PTHR27004,PTHR27004:SF11	KOG0472	2.7.11.1		GO:0005515	AT1G07390.1	AtRLP1,RLP1	receptor like protein 1
Vigun03g111800.1	C5	0.54	0.52	1.34	473	437	790	812	908	761	906	742	798	1535	1451	1311	581	675	645	753	779	672	654	798	1035	0.544785	0.52456	1.33768	0.161276	0.374555	0.548603	PF12142,PF00264,PF12143	PTHR11474,PTHR11474:SF33		1.14.18.1,1.10.3.1	K00422	GO:0055114,GO:0004097,GO:0016491,GO:0008152
Vigun03g118200.1	C5	0.56	0.55	1.33	512	493	887	913	1030	845	1032	823	912	1702	1618	1452	641	759	739	830	876	718	668	888	1118	0.559236	0.54871	1.33454	0.176982	0.357242	0.498903	PF12142,PF00264,PF12143	PTHR11474,PTHR11474:SF33		1.14.18.1,1.10.3.1	K00422	GO:0055114,GO:0004097,GO:0016491,GO:0008152
Vigun10g134900.2	C5	0.42	0.34	1	575	544	891	800	866	1025	780	820	944	1607	1448	966	959	664	803	771	664	780	802	872	963	0.421607	0.340535	1.00094	0.271941	0.141217	0.392566	PF00931	PTHR23155,PTHR23155:SF590	KOG4658			GO:0043531	AT4G26090.1	RPS2	NB-ARC domain-containing disease resistance protein
Vigun10g134900.1	C5	0.42	0.34	1.01	579	548	896	803	866	1031	784	829	949	1620	1465	976	966	669	811	773	671	787	810	883	968	0.416491	0.341145	1.00536	0.274754	0.141912	0.395932	PF00931	PTHR23155,PTHR23155:SF590	KOG4658			GO:0043531	AT4G26090.1	RPS2	NB-ARC domain-containing disease resistance protein
Vigun08g042300.1	C5	1.47	1.22	3.33	30	20	33	53	75	102	67	64	62	205	338	292	26	26	21	35	40	26	47	50	59	1.4705	1.22071	3.33254	-0.184296	0.280909	0.913972	PF00011	PTHR11527,PTHR11527:SF93			K13993		AT5G12020.1	HSP17.6II	17.6 kDa class II heat shock protein
Vigun08g042200.1	C5	1.42	1.25	3.32	29	18	25	46	54	91	59	60	52	163	293	261	27	24	20	31	38	23	45	43	56	1.42017	1.25358	3.32357	-0.0182641	0.359768	1.01009	PF00011	PTHR11527,PTHR11527:SF93			K13993		AT5G12020.1	HSP17.6II	17.6 kDa class II heat shock protein
Vigun08g042400.1	C5	1.39	1.22	3.34	30	18	26	48	55	92	60	59	54	173	307	273	26	25	19	31	37	21	43	46	54	1.39371	1.22438	3.34212	-0.0965813	0.269508	0.948462	PF00011	PTHR11527,PTHR11527:SF93					AT5G12020.1	HSP17.6II	17.6 kDa class II heat shock protein
Vigun10g065100.1	C5	0.52	0.28	1.13	1331	781	1824	1500	1659	2498	1444	1953	1376	3435	3156	1996	2199	1791	1949	2279	2291	1434	942	2567	1728	0.523424	0.278392	1.12545	0.593635	0.609382	0.412025	PF00031	PTHR11413,PTHR11413:SF57				GO:0004869	AT3G12490.1	ATCYS6,ATCYSB,CYSB	cystatin B
Vigun10g064900.1	C5	0.5	0.29	1.13	734	423	991	813	896	1334	797	1059	762	1925	1733	1062	1221	952	1057	1241	1234	787	538	1418	954	0.502058	0.285095	1.135	0.587622	0.60247	0.437202	PF00031	PTHR11413,PTHR11413:SF50				GO:0004869	AT3G12490.2	ATCYS6,ATCYSB,CYSB	cystatin B
Vigun09g243000.1	C5	0.52	0.32	1.06	147	122	302	252	285	284	298	215	201	430	421	337	168	186	252	270	296	165	206	196	246	0.524247	0.324553	1.05755	0.0843906	0.357483	0.181825	PF00067	PTHR24286,PTHR24286:SF50		4.2.1.92	K01723	GO:0055114,GO:0020037,GO:0016705,GO:0005506	AT5G42650.1	AOS,CYP74A,DDE2	allene oxide synthase
Vigun04g145100.1	C5	0.65	0.35	1.29	48	63	128	121	119	133	93	91	121	283	164	135	107	69	72	112	79	114	150	113	124	0.645642	0.351655	1.28556	0.0563097	0.351022	0.694117	PF08263,PF00560	PTHR27004,PTHR27004:SF27	KOG0472	2.7.11.1		GO:0005515	AT2G34930.1		disease resistance family protein / LRR family protein
Vigun04g135700.1	C5	0.57	0.4	1.34	423	1325	1933	2032	1980	1468	1703	1820	1349	4288	2573	2473	1470	1492	2204	2361	2457	1195	559	1731	1381	0.573762	0.404299	1.342	0.488435	0.707523	-0.0040627	PF04554					GO:0009664,GO:0005199
Vigun08g181100.1	C5	0.39	0.26	1.03	441	317	773	504	577	920	642	659	537	1277	1076	766	888	486	643	879	816	539	390	744	692	0.38653	0.264138	1.02775	0.398337	0.546396	0.255573	PF16845,PF00031	PTHR11413,PTHR11413:SF57				GO:0004869	AT3G12490.2	ATCYS6,ATCYSB,CYSB	cystatin B
Vigun05g042200.1	C5	0.64	0.38	1.62	32	16	53	41	51	65	50	48	33	146	76	88	28	23	37	51	46	41	44	37	40	0.640861	0.381985	1.61638	-0.214827	0.445659	0.25574	PF01490	PTHR22950,PTHR22950:SF280	KOG1303		K15015		AT3G28960.1		Transmembrane amino acid transporter family protein
Vigun10g160100.1	C5	0.77	0.47	1.9	65	83	80	89	132	166	77	102	135	272	331	248	73	69	53	74	74	72	98	106	103	0.767929	0.469231	1.9047	-0.218738	-0.0455474	0.432501	PF00011	PTHR11527,PTHR11527:SF106			K13993		AT1G54050.1		HSP20-like chaperones superfamily protein
Vigun02g201000.1	C5	0.66	0.4	1.63	32	14	53	42	51	64	49	49	33	145	77	85	29	20	38	51	42	40	43	36	41	0.662311	0.396649	1.62815	-0.199664	0.410623	0.277038	PF01490	PTHR22950,PTHR22950:SF280	KOG1303		K15015		AT3G28960.1		Transmembrane amino acid transporter family protein
Vigun10g160100.2	C5	0.77	0.47	1.91	64	83	80	88	132	166	77	102	134	271	330	249	73	69	52	74	72	71	97	106	102	0.768479	0.46633	1.9054	-0.221679	-0.0649563	0.431946	PF00011	PTHR11527,PTHR11527:SF106			K13993		AT1G54050.1		HSP20-like chaperones superfamily protein
Vigun10g137200.1	C5	0.48	0.16	1	117	99	214	182	204	213	141	149	189	364	303	195	166	118	130	135	104	150	156	157	180	0.480637	0.159755	1.00498	-0.053302	-0.14235	0.201139		PTHR33463,PTHR33463:SF3					AT4G26090.1	RPS2	NB-ARC domain-containing disease resistance protein
Vigun05g180500.1	C5	0.7	0.27	1.13	208	215	432	478	457	451	322	325	384	673	622	572	233	191	288	409	303	357	298	376	339	0.69565	0.268414	1.12543	-0.266611	0.32111	0.242819	PF13855,PF00069,PF11721	PTHR27006,PTHR27006:SF11	KOG1187	2.7.11.1		GO:0005515,GO:0006468,GO:0005524,GO:0004672	AT3G14840.2		Leucine-rich repeat transmembrane protein kinase
Vigun04g059300.1	C5	0.63	0.21	1.05	121	138	165	238	202	215	161	148	181	300	319	258	168	131	169	213	205	147	130	194	166	0.626709	0.209869	1.04715	0.142137	0.410872	0.209214	PF00201	PTHR11926,PTHR11926:SF289		2.4.1.203		GO:0016758,GO:0008152	AT3G02100.1		UDP-Glycosyltransferase superfamily protein
Vigun04g059500.1	C5	0.65	0.22	1.07	121	128	157	235	194	207	157	142	173	287	312	253	160	129	169	200	193	142	122	187	154	0.647007	0.217534	1.06707	0.173952	0.397206	0.187522	PF00201	PTHR11926,PTHR11926:SF289		2.4.1.203		GO:0016758,GO:0008152	AT3G02100.1		UDP-Glycosyltransferase superfamily protein
Vigun01g078600.2	C3	1.03	-0.23	0.31	53	52	107	169	104	160	50	57	74	69	79	114	57	66	55	68	65	51	47	43	46	1.0315	-0.232665	0.309536	-0.249259	-0.204057	-0.637728	PF07207	PTHR36762,PTHR36762:SF2					AT3G26740.1	CCL	CCR-like
Vigun01g078600.1	C3	1.06	-0.14	0.3	56	56	110	179	111	171	55	63	82	77	81	114	62	69	58	66	72	52	50	49	45	1.05949	-0.142411	0.29686	-0.231561	-0.216785	-0.613143	PF07207	PTHR36762,PTHR36762:SF2					AT3G26740.1	CCL	CCR-like
Vigun06g184800.1	C3	0.85	0.62	1.19	102	141	248	306	310	271	222	242	291	374	372	377	230	190	190	283	194	149	129	215	158	0.852342	0.618971	1.19126	0.309846	0.348519	0.0272539	PF00012	PTHR19375,PTHR19375:SF229			K03283		AT1G16030.1	Hsp70b	heat shock protein 70B
Vigun10g044700.1	C3	0.81	0.6	1.17	122	187	239	304	341	314	303	228	302	424	437	373	220	166	230	241	258	174	180	226	272	0.806045	0.604134	1.17175	0.168061	0.297998	0.307093	PF00067	PTHR24298,PTHR24298:SF74	KOG0156		K17961	GO:0055114,GO:0020037,GO:0016705,GO:0005506	AT3G25180.1	CYP82G1	cytochrome P450, family 82, subfamily G, polypeptide 1
Vigun03g117900.1	C3	0.82	0.52	1.14	105	117	231	227	311	264	236	207	206	399	361	241	138	124	151	193	167	124	120	172	189	0.824726	0.517596	1.14452	-0.130458	0.0944869	0.0832713	PF01397,PF03936	PTHR31225,PTHR31225:SF0		4.2.3.48	K15086	GO:0016829,GO:0010333,GO:0008152,GO:0000287	AT1G61680.1	ATTPS14,TPS14	terpene synthase 14
Vigun10g178800.2	C3	0.75	0.49	1.05	134	154	241	229	310	350	249	240	256	358	404	335	198	162	192	165	162	210	230	230	238	0.750379	0.493277	1.05306	0.0645665	0.0215076	0.400531	PF01909,PF04926,PF04928	PTHR10682,PTHR10682:SF24		2.7.7.19	K14376	GO:0016779,GO:0043631,GO:0003723,GO:0004652,GO:0005634	AT2G25850.4	PAPS2	poly(A) polymerase 2
Vigun10g178800.1	C3	0.75	0.49	1.05	136	154	242	229	312	351	250	241	256	359	405	335	200	163	193	165	163	211	232	231	238	0.746472	0.489291	1.04725	0.0643304	0.0184242	0.397664	PF01909,PF04926,PF04928	PTHR10682,PTHR10682:SF24		2.7.7.19	K14376	GO:0016779,GO:0043631,GO:0003723,GO:0004652,GO:0005634	AT2G25850.4	PAPS2	poly(A) polymerase 2
Vigun11g131800.2	C3	0.69	0.46	1.01	30	48	110	111	108	86	74	93	93	164	121	94	67	68	70	104	111	95	56	109	86	0.693122	0.460206	1.00735	0.12071	0.712622	0.412509	PF01490	PTHR22950,PTHR22950:SF319	KOG1303				AT1G08230.2	ATGAT1,GAT1	Transmembrane amino acid transporter family protein
Vigun10g178800.3	C3	0.78	0.53	1.11	115	130	222	205	277	319	227	209	238	330	370	310	173	153	171	150	143	185	198	202	210	0.776967	0.525971	1.11062	0.0886651	0.0288997	0.382213	PF01909,PF04926,PF04928	PTHR10682,PTHR10682:SF24		2.7.7.19	K14376	GO:0016779,GO:0043631,GO:0003723,GO:0004652,GO:0005634	AT2G25850.4	PAPS2	poly(A) polymerase 2
Vigun10g178800.4	C3	0.77	0.52	1.1	118	130	222	205	279	320	228	210	238	331	370	310	175	154	171	149	144	186	199	203	210	0.772471	0.52137	1.10397	0.088257	0.0253885	0.379045	PF01909,PF04926,PF04928	PTHR10682,PTHR10682:SF24		2.7.7.19	K14376	GO:0016779,GO:0043631,GO:0003723,GO:0004652,GO:0005634	AT2G25850.4	PAPS2	poly(A) polymerase 2
Vigun04g145500.3	C3	1.03	0.79	1.7	30	41	84	109	123	86	86	76	107	208	138	158	66	49	45	101	73	78	64	88	104	1.03154	0.794473	1.69891	0.0508317	0.695473	0.720673	PF08263,PF00560,PF13855	PTHR27004,PTHR27004:SF27	KOG0472			GO:0005515	AT1G71400.1	AtRLP12,RLP12	receptor like protein 12
Vigun05g179800.4	C3	1.04	0.75	1.72	79	100	227	259	323	255	182	242	260	555	470	314	185	131	188	212	195	167	131	211	203	1.04411	0.754376	1.72172	0.31213	0.49986	0.423338	PF07714,PF11721	PTHR27006,PTHR27006:SF11	KOG1187	2.7.11.1		GO:0006468,GO:0004672	AT3G14840.2		Leucine-rich repeat transmembrane protein kinase
Vigun05g179800.1	C3	1.05	0.76	1.72	88	105	242	278	344	279	194	262	283	600	497	335	195	139	201	228	210	185	138	227	216	1.04815	0.763167	1.71755	0.297435	0.517403	0.415786	PF07714,PF11721	PTHR27006,PTHR27006:SF11	KOG1187	2.7.11.1		GO:0006468,GO:0004672	AT3G14840.2		Leucine-rich repeat transmembrane protein kinase
Vigun05g179800.2	C3	1.06	0.76	1.72	77	100	217	254	314	254	177	236	255	552	445	302	176	122	184	211	188	157	126	199	203	1.06405	0.764585	1.72352	0.291749	0.498989	0.424357	PF11721,PF07714	PTHR27006,PTHR27006:SF11	KOG1187	2.7.11.1		GO:0006468,GO:0004672	AT1G53420.1		Leucine-rich repeat transmembrane protein kinase
Vigun05g179800.3	C3	1.05	0.75	1.71	88	102	233	267	336	272	187	256	271	583	482	321	190	134	197	222	204	185	135	219	210	1.04647	0.754202	1.70851	0.299192	0.528009	0.411676	PF07714,PF11721	PTHR27006,PTHR27006:SF11	KOG1187	2.7.11.1		GO:0006468,GO:0004672	AT3G14840.2		Leucine-rich repeat transmembrane protein kinase
Vigun04g154800.1	C3	1.03	0.84	1.61	14	35	50	62	79	62	52	62	65	182	56	65	75	28	38	41	48	44	40	43	78	1.02642	0.842644	1.60652	0.501049	0.424203	0.692446	PF08263,PF13855	PTHR27004,PTHR27004:SF44	KOG0472			GO:0005515	AT2G34930.1		disease resistance family protein / LRR family protein
Vigun03g127000.1	C3	1.11	0.89	1.67	195	271	505	479	821	791	710	533	551	938	1284	879	532	377	493	669	789	266	294	634	607	1.10613	0.885697	1.67467	0.529689	0.828471	0.660153
Vigun05g107600.3	C3	1.29	1.01	1.95	24	40	91	125	129	127	88	93	133	310	178	111	98	49	73	94	93	95	115	103	154	1.29294	1.01162	1.94689	0.504862	0.859111	1.25989	PF00560,PF13855	PTHR27004,PTHR27004:SF11	KOG0472	2.7.11.1		GO:0005515	AT5G49290.1	ATRLP56,RLP56	receptor like protein 56
Vigun05g107600.1	C3	1.32	1.03	1.96	24	42	98	131	141	136	94	100	141	327	195	117	106	53	82	97	103	103	120	108	166	1.31534	1.02832	1.9617	0.556641	0.885844	1.26509	PF00560,PF13855	PTHR27004,PTHR27004:SF11	KOG0531,KOG0472	2.7.11.1		GO:0005515	AT5G49290.1	ATRLP56,RLP56	receptor like protein 56
Vigun05g107600.2	C3	1.25	0.91	1.92	23	35	87	107	122	117	75	79	120	287	171	93	96	45	71	86	92	87	104	86	149	1.25053	0.91017	1.92071	0.540892	0.866251	1.21797	PF00560,PF13855	PTHR27004,PTHR27004:SF11	KOG0472	2.7.11.1		GO:0005515	AT5G49290.1	ATRLP56,RLP56	receptor like protein 56
Vigun04g145500.2	C3	1.05	0.82	1.7	30	42	83	110	123	88	88	77	110	209	138	158	65	49	46	101	73	78	64	87	104	1.04523	0.819516	1.70117	0.0459621	0.694856	0.714588	PF08263,PF00560,PF13855	PTHR27004,PTHR27004:SF27	KOG0472			GO:0005515	AT1G71400.1	AtRLP12,RLP12	receptor like protein 12
Vigun04g145500.1	C3	1.08	0.85	1.72	30	42	83	113	125	89	90	78	112	213	139	158	68	49	48	104	80	79	66	89	107	1.07678	0.84704	1.71714	0.0983209	0.756614	0.753997	PF08263,PF00560,PF13855	PTHR27004,PTHR27004:SF27	KOG0472			GO:0005515	AT1G71400.1	AtRLP12,RLP12	receptor like protein 12
Vigun06g059300.4	C3	0.85	0.49	1.09	218	350	451	578	688	567	446	485	495	800	698	672	293	342	380	427	384	440	278	418	384	0.848232	0.485953	1.09165	-0.00453741	0.296537	0.0848908	PF00664,PF00005	PTHR24223,PTHR24223:SF181		3.6.3.44		GO:0055085,GO:0042626,GO:0016021,GO:0006810,GO:0005524,GO:0016887	AT3G13080.1	ATMRP3,MRP3	multidrug resistance-associated protein 3
Vigun06g059300.3	C3	0.84	0.49	1.09	221	352	457	584	693	569	452	491	501	810	705	676	299	345	389	429	385	447	284	426	389	0.841796	0.487918	1.0896	0.0034252	0.291372	0.0948917	PF00664,PF00005	PTHR24223,PTHR24223:SF181		3.6.3.44		GO:0055085,GO:0042626,GO:0016021,GO:0006810,GO:0005524,GO:0016887	AT3G13080.1	ATMRP3,MRP3	multidrug resistance-associated protein 3
Vigun06g059300.6	C3	0.85	0.49	1.1	222	353	456	585	700	568	453	491	504	822	707	681	302	346	387	430	385	447	286	427	390	0.847448	0.491573	1.10123	0.00605834	0.291735	0.0977419	PF00664,PF00005	PTHR24223,PTHR24223:SF181		3.6.3.44		GO:0055085,GO:0042626,GO:0016021,GO:0006810,GO:0005524,GO:0016887	AT3G13080.1	ATMRP3,MRP3	multidrug resistance-associated protein 3
Vigun06g059300.5	C3	0.85	0.48	1.09	217	349	450	577	687	566	444	482	495	797	697	671	293	341	380	426	383	439	278	416	384	0.848243	0.482804	1.09117	-0.00438646	0.295679	0.0852611	PF00664,PF00005	PTHR24223,PTHR24223:SF181		3.6.3.44		GO:0055085,GO:0042626,GO:0016021,GO:0006810,GO:0005524,GO:0016887	AT3G13080.1	ATMRP3,MRP3	multidrug resistance-associated protein 3
Vigun06g059300.2	C3	0.84	0.48	1.09	220	352	456	583	692	568	449	489	501	808	704	675	299	344	388	429	384	445	284	425	389	0.841797	0.484812	1.08911	0.00358624	0.290513	0.0952711	PF00664,PF00005	PTHR24223,PTHR24223:SF181		3.6.3.44		GO:0055085,GO:0042626,GO:0016021,GO:0006810,GO:0005524,GO:0016887	AT3G13080.1	ATMRP3,MRP3	multidrug resistance-associated protein 3
Vigun06g059300.1	C3	0.85	0.49	1.11	222	353	456	590	700	568	454	495	505	826	713	681	302	346	387	430	385	447	288	430	391	0.848704	0.494371	1.10528	0.00516603	0.290757	0.103485	PF00664,PF00005	PTHR24223,PTHR24223:SF181		3.6.3.44		GO:0055085,GO:0042626,GO:0016021,GO:0006810,GO:0005524,GO:0016887	AT3G13080.1	ATMRP3,MRP3	multidrug resistance-associated protein 3
Vigun10g110800.1	C3	0.81	0.48	1.02	151	234	374	425	382	525	340	339	376	626	565	347	198	161	237	279	183	255	324	324	341	0.812051	0.475753	1.01962	-0.349588	-0.0823488	0.382391	PF13855,PF00069	PTHR27000,PTHR27000:SF64	KOG1187	2.7.11.1		GO:0005515,GO:0006468,GO:0005524,GO:0004672	AT4G08850.1		Leucine-rich repeat receptor-like protein kinase family protein
Vigun06g138900.1	C3	0.92	0.57	1.21	161	235	394	517	542	434	318	328	523	698	700	429	269	257	284	293	258	284	297	305	352	0.917734	0.565154	1.2094	0.037055	0.0784752	0.271169	PF00270,PF02170,PF03368,PF00271,PF00636	PTHR14950,PTHR14950:SF19	KOG0701	3.1.26.3	K11592	GO:0005524,GO:0003676,GO:0005515,GO:0016891,GO:0006396,GO:0004525,GO:0003723	AT3G03300.3	ATDCL2,DCL2	dicer-like 2
Vigun10g110400.1	C3	0.78	0.47	1.02	106	162	302	312	279	385	259	245	287	475	427	252	157	123	185	204	150	197	258	234	266	0.775773	0.472425	1.01797	-0.29325	-0.0494812	0.410559	PF13855,PF00069	PTHR27000,PTHR27000:SF171	KOG1187	2.7.11.1		GO:0005515,GO:0006468,GO:0005524,GO:0004672	AT4G08850.1		Leucine-rich repeat receptor-like protein kinase family protein
Vigun03g118100.1	C3	0.85	0.51	1.2	124	123	271	281	365	288	276	226	233	475	422	290	161	140	181	217	186	155	143	193	215	0.854353	0.507592	1.19928	-0.0987375	0.107892	0.0913941	PF03936	PTHR31225,PTHR31225:SF0		4.2.3.48		GO:0016829,GO:0010333,GO:0000287	AT1G61680.1	ATTPS14,TPS14	terpene synthase 14
Vigun04g146800.1	C3	1.18	0.69	1.7	33	69	126	200	188	129	115	104	149	356	202	183	116	62	85	130	94	128	128	112	140	1.17761	0.686947	1.69603	0.205317	0.619861	0.732296	PF08263,PF00560,PF13855	PTHR27004,PTHR27004:SF27	KOG0472	2.7.11.1		GO:0005515	AT2G34930.1		disease resistance family protein / LRR family protein
Vigun05g075500.1	C3	0.68	0.42	1.02	70	88	97	120	130	159	115	99	128	220	163	132	78	74	93	66	59	126	123	109	129	0.683389	0.424345	1.01531	-0.0576001	-0.0210081	0.502777	PF00931	PTHR23155,PTHR23155:SF590	KOG4658			GO:0043531	AT4G27220.1		NB-ARC domain-containing disease resistance protein
Vigun05g074800.1	C3	0.76	0.48	1.19	158	177	330	328	418	383	277	288	363	690	467	357	255	202	247	243	197	210	264	263	271	0.762192	0.48033	1.18652	0.081288	-0.0336859	0.262622	PF00931	PTHR23155,PTHR23155:SF590	KOG4658			GO:0043531	AT4G27190.1		NB-ARC domain-containing disease resistance protein
Vigun01g050200.1	C3	0.81	0.53	1.28	2054	2285	3501	4536	4559	4676	3336	3642	4309	6484	6571	6045	2732	2333	2835	3058	2762	2737	2607	3283	3073	0.812497	0.52562	1.28452	0.0108795	0.126237	0.192989	PF13410,PF02798	PTHR11260,PTHR11260:SF195	KOG0406	2.5.1.18	K00799	GO:0005515	AT1G78380.1	ATGSTU19,GST8,GSTU19	glutathione S-transferase TAU 19
Vigun01g058300.1	C3	0.81	0.53	1.29	2058	2294	3505	4544	4572	4689	3352	3648	4324	6489	6585	6075	2734	2332	2832	3061	2769	2743	2613	3285	3074	0.81322	0.527406	1.28526	0.00752995	0.125802	0.191607	PF13410,PF02798	PTHR11260,PTHR11260:SF195	KOG0406	2.5.1.18	K00799	GO:0005515	AT1G78380.1	ATGSTU19,GST8,GSTU19	glutathione S-transferase TAU 19
Vigun04g147000.1	C3	1.18	0.65	1.7	29	61	102	170	148	114	94	81	124	306	163	151	94	48	61	109	88	110	96	89	124	1.17959	0.650871	1.69917	0.0944922	0.680595	0.700411	PF08263,PF00560,PF13855	PTHR27004,PTHR27004:SF27	KOG0472	2.7.11.1		GO:0005515	AT2G34930.1		disease resistance family protein / LRR family protein
Vigun01g050300.1	C3	0.89	0.49	1.36	139	184	253	319	310	438	267	246	297	457	547	478	209	170	194	213	208	216	122	207	207	0.889894	0.492227	1.36482	-0.00631831	0.14513	-0.101985	PF13410,PF02798	PTHR11260,PTHR11260:SF195	KOG0406	2.5.1.18		GO:0005515	AT1G78380.1	ATGSTU19,GST8,GSTU19	glutathione S-transferase TAU 19
Vigun05g179900.1	C3	0.83	0.42	1.22	119	92	290	280	323	286	191	211	267	472	426	265	173	148	180	239	156	199	156	222	172	0.830006	0.420259	1.21686	0.0034208	0.24746	0.135274	PF07714,PF11721	PTHR27006,PTHR27006:SF11	KOG1187	2.7.11.1		GO:0006468,GO:0004672	AT3G14840.2		Leucine-rich repeat transmembrane protein kinase
Vigun05g179900.2	C3	0.84	0.4	1.22	117	89	282	276	318	278	185	206	255	457	416	263	170	144	174	236	152	196	152	215	167	0.837083	0.403344	1.21717	0.000324897	0.25862	0.127202	PF07714,PF11721	PTHR27006,PTHR27006:SF11	KOG1187	2.7.11.1		GO:0006468,GO:0004672	AT3G14840.2		Leucine-rich repeat transmembrane protein kinase
Vigun05g179900.3	C3	0.84	0.39	1.19	115	91	277	272	315	276	185	200	249	447	405	253	168	141	173	234	152	194	150	215	164	0.836093	0.39252	1.19402	-0.000900027	0.261481	0.131029	PF07714,PF11721	PTHR27006,PTHR27006:SF11	KOG1187	2.7.11.1		GO:0006468,GO:0004672	AT1G07650.1		Leucine-rich repeat transmembrane protein kinase
Vigun04g146700.1	C3	1.14	0.59	1.55	16	40	50	89	81	63	54	43	61	115	95	100	41	27	30	64	58	57	34	47	52	1.14012	0.585465	1.55195	-0.100982	0.756114	0.325523	PF13516,PF00560,PF08263	PTHR27004,PTHR27004:SF27		3.2.1.15		GO:0005515	AT3G11080.1	AtRLP35,RLP35	receptor like protein 35
Vigun04g146700.2	C3	1.1	0.52	1.51	17	43	55	90	91	65	56	45	64	122	98	108	44	29	31	66	58	58	37	50	56	1.0994	0.519889	1.51194	-0.14714	0.660229	0.316834	PF13516,PF00560,PF08263	PTHR27004,PTHR27004:SF27		3.2.1.15		GO:0005515	AT3G11080.1	AtRLP35,RLP35	receptor like protein 35
Vigun04g155200.1	C3	0.97	0.96	1.68	20	51	64	82	103	78	67	95	98	267	78	84	98	33	50	57	54	59	58	50	114	0.971391	0.962519	1.68071	0.43046	0.349389	0.727166	PF08263,PF13855	PTHR27004,PTHR27004:SF44	KOG0472	2.7.11.1		GO:0005515	AT5G46330.1	FLS2	Leucine-rich receptor-like protein kinase family protein
Vigun05g147700.1	C3	0.92	0.95	1.61	26	38	96	119	100	83	77	109	122	250	147	88	134	47	86	159	116	128	93	139	98	0.923799	0.950325	1.60803	0.741634	1.34078	1.04939
Vigun09g224500.2	C3	2.28	2.38	4.01	2	13	40	46	82	141	96	99	94	295	317	282	15	15	17	20	18	16	27	41	63	2.28184	2.38119	4.01071	-0.255576	-0.0495801	1.23936	PF00447	PTHR10015,PTHR10015:SF186	KOG0627		K09419	GO:0043565,GO:0006355,GO:0005634,GO:0003700	AT2G26150.1	ATHSFA2,HSFA2	heat shock transcription factor A2
Vigun09g224500.1	C3	2.28	2.38	4.01	2	13	40	47	82	141	96	99	94	295	317	282	15	15	17	20	18	16	27	41	63	2.28382	2.38119	4.01177	-0.255576	-0.0495801	1.23936	PF00447	PTHR10015,PTHR10015:SF186	KOG0627		K09419	GO:0043565,GO:0006355,GO:0005634,GO:0003700	AT2G26150.1	ATHSFA2,HSFA2	heat shock transcription factor A2
Vigun04g154100.1	C3	1.08	1.01	1.72	19	52	65	91	110	87	84	95	96	249	94	106	101	40	53	57	62	57	57	70	113	1.08229	1.01435	1.71996	0.515166	0.376736	0.824064	PF08263,PF13855	PTHR27004,PTHR27004:SF44	KOG0472	2.7.11.1		GO:0005515	AT2G34930.1		disease resistance family protein / LRR family protein
Vigun04g155600.1	C3	1.13	1.06	1.8	20	50	67	91	115	93	87	97	101	258	97	121	98	41	49	61	70	60	59	71	119	1.13251	1.06042	1.79876	0.460446	0.484844	0.866816	PF00560,PF08263	PTHR27004,PTHR27004:SF44	KOG0472	2.7.11.1		GO:0005515	AT2G34930.1		disease resistance family protein / LRR family protein
Vigun07g174400.2	C3	0.93	0.85	1.48	119	72	87	183	198	149	199	136	164	265	252	259	189	133	191	145	179	162	146	213	128	0.932013	0.846216	1.48058	0.883898	0.805095	0.812688		PTHR39110
Vigun07g174400.1	C3	0.93	0.85	1.46	151	90	111	237	255	178	255	176	204	336	310	321	233	169	250	179	232	189	179	266	154	0.926583	0.851526	1.45725	0.889887	0.769309	0.766412		PTHR39110
Vigun01g012300.1	C3	0.82	0.82	1.32	177	199	287	372	425	377	401	409	358	555	614	485	258	291	342	408	345	304	188	346	330	0.823949	0.818142	1.31974	0.427719	0.674509	0.38345	PF04043,PF01095	PTHR31707,PTHR31707:SF21		3.1.1.11	K01051	GO:0004857,GO:0042545,GO:0030599,GO:0005618	AT5G04970.1		Plant invertase/pectin methylesterase inhibitor superfamily
Vigun04g155100.1	C3	1.02	1	1.71	22	52	65	84	112	84	82	99	95	257	93	104	99	38	54	63	63	59	62	63	117	1.02	0.998274	1.71418	0.464761	0.421051	0.806105	PF08263,PF00560,PF13855	PTHR27004,PTHR27004:SF44	KOG0472			GO:0005515	AT2G34930.1		disease resistance family protein / LRR family protein
Vigun04g155500.1	C3	1.02	0.99	1.66	23	54	70	94	112	92	91	101	100	258	97	109	110	40	60	71	72	65	68	70	124	1.02427	0.98815	1.65974	0.506887	0.505497	0.833334	PF00560,PF13855	PTHR27004,PTHR27004:SF44	KOG0472			GO:0005515	AT2G34930.1		disease resistance family protein / LRR family protein
Vigun08g068700.1	C3	0.95	0.91	1.54	32	41	88	75	107	129	88	120	94	155	170	144	58	30	59	74	72	42	47	80	83	0.948358	0.905361	1.53959	-0.133645	0.228002	0.372869	PF03405	PTHR31155,PTHR31155:SF3		1.14.19.2	K03921	GO:0055114,GO:0045300,GO:0006631	AT1G43800.1		Plant stearoyl-acyl-carrier-protein desaturase family protein
Vigun07g242600.1	C3	0.8	0.8	1.59	32	51	57	75	77	92	84	80	79	145	143	133	50	45	75	82	94	56	48	80	65	0.803615	0.79929	1.59128	0.287348	0.73497	0.465985	PF00135	PTHR23024,PTHR23024:SF193	KOG1515	4.2.1.105,3.1.1.1			AT1G47480.1		alpha/beta-Hydrolases superfamily protein
Vigun01g009400.1	C3	0.69	0.69	1.37	36	40	50	61	69	74	50	71	83	117	114	96	68	43	61	63	75	48	53	74	74	0.688024	0.685546	1.36585	0.440872	0.551381	0.664671	PF04511	PTHR11009,PTHR11009:SF13	KOG0858		K13989		AT4G29330.1	DER1	DERLIN-1
Vigun05g106800.1	C3	1.16	0.99	1.94	67	90	223	273	317	261	224	212	317	666	453	341	237	122	166	182	178	197	257	253	266	1.16218	0.986329	1.94047	0.465571	0.550483	1.0286	PF08263,PF00560,PF13855	PTHR27004,PTHR27004:SF11	KOG0472	2.7.11.1		GO:0005515	AT1G74170.1	AtRLP13,RLP13	receptor like protein 13
Vigun07g215800.1	C3	0.64	0.61	1.15	125	133	167	259	197	207	191	209	246	360	331	251	162	145	146	249	201	185	204	203	220	0.643062	0.606193	1.14946	0.0952644	0.581667	0.561772
Vigun05g112200.3	C3	0.68	0.65	1.22	216	209	219	342	350	339	376	304	331	541	550	406	203	266	219	327	309	306	201	277	298	0.678395	0.651195	1.217	0.0930112	0.547111	0.269575	PF00043,PF02798	PTHR11260,PTHR11260:SF314	KOG0406	2.5.1.18	K00799	GO:0005515	AT3G09270.1	ATGSTU8,GSTU8	glutathione S-transferase TAU 8
Vigun05g112200.1	C3	0.68	0.65	1.22	216	209	220	342	351	339	377	305	331	542	550	406	203	267	220	328	310	307	202	279	298	0.676924	0.650425	1.21582	0.0947798	0.550071	0.272755	PF00043,PF02798	PTHR11260,PTHR11260:SF314	KOG0406	2.5.1.18	K00799	GO:0005515	AT3G09270.1	ATGSTU8,GSTU8	glutathione S-transferase TAU 8
Vigun05g112200.2	C3	0.68	0.65	1.22	216	209	220	342	351	339	376	305	331	542	550	406	202	267	220	328	310	307	202	279	298	0.676352	0.649672	1.21582	0.0938138	0.550071	0.272755	PF00043,PF02798	PTHR11260,PTHR11260:SF314	KOG0406	2.5.1.18	K00799	GO:0005515	AT3G09270.1	ATGSTU8,GSTU8	glutathione S-transferase TAU 8
Vigun05g107400.1	C3	1.59	1.32	2.17	10	18	41	69	62	77	48	48	77	118	109	85	36	32	30	43	56	42	45	57	45	1.59208	1.31639	2.17369	0.508318	1.02965	1.08274	PF08263,PF00560,PF13855	PTHR27004,PTHR27004:SF11	KOG0472			GO:0005515	AT1G07390.1	AtRLP1,RLP1	receptor like protein 1
Vigun04g141100.1	C3	0.89	0.7	1.16	73	119	140	228	230	160	195	142	204	285	266	192	119	119	110	152	140	101	78	186	120	0.891893	0.701742	1.15915	0.064876	0.239643	0.208412	PF00704	PTHR11177,PTHR11177:SF161		3.2.1.14	K01183	GO:0005975,GO:0004553	AT5G24090.1	ATCHIA,CHIA	chitinase A
Vigun10g154700.1	C3	1.48	1.16	1.86	45	57	113	252	171	177	153	137	193	266	309	208	90	73	74	157	58	91	128	122	140	1.47878	1.16327	1.86269	0.136864	0.509784	0.857394	PF02365	PTHR31989,PTHR31989:SF5				GO:0006355,GO:0003677	AT4G35580.2	NTL9	NAC transcription factor-like 9
Vigun10g154700.2	C3	1.48	1.18	1.88	44	56	107	239	165	173	147	136	188	259	307	201	87	72	72	154	59	88	131	122	139	1.47541	1.18355	1.88372	0.153772	0.539465	0.912828	PF02365	PTHR31989,PTHR31989:SF5				GO:0006355,GO:0003677	AT4G35580.2	NTL9	NAC transcription factor-like 9
Vigun05g050800.1	C3	0.92	0.65	1.18	77	92	115	193	191	153	142	157	149	264	210	172	126	85	120	146	111	125	133	162	139	0.915245	0.652908	1.18264	0.217299	0.427661	0.60593
Vigun05g050800.3	C3	0.92	0.65	1.18	77	92	114	191	191	151	143	156	146	262	209	171	126	84	119	144	111	124	133	161	137	0.915489	0.650071	1.18029	0.218044	0.420939	0.605587
Vigun10g110300.2	C3	0.84	0.6	1.09	97	157	259	299	274	347	245	231	301	481	389	224	138	104	165	190	138	173	252	228	242	0.839975	0.595845	1.08887	-0.337177	-0.0342193	0.48783	PF00560,PF13855,PF00069	PTHR27000,PTHR27000:SF64	KOG1187	2.7.11.1		GO:0005515,GO:0006468,GO:0005524,GO:0004672	AT4G08850.1		Leucine-rich repeat receptor-like protein kinase family protein
Vigun10g110300.1	C3	0.83	0.6	1.08	102	162	261	304	276	354	250	238	306	488	396	227	138	109	167	192	140	176	255	232	245	0.830901	0.597207	1.08217	-0.339925	-0.0475361	0.480095	PF13855,PF00069	PTHR27000	KOG1187	2.7.11.1		GO:0005515,GO:0006468,GO:0005524,GO:0004672	AT4G08850.1		Leucine-rich repeat receptor-like protein kinase family protein
Vigun10g110000.1	C3	0.86	0.62	1.11	96	174	268	314	295	365	266	245	316	516	408	236	151	125	177	224	156	206	257	234	265	0.855578	0.617364	1.10782	-0.250477	0.122281	0.488882	PF13855,PF00069	PTHR27000	KOG1187	2.7.11.1		GO:0005515,GO:0006468,GO:0005524,GO:0004672	AT1G35710.1		Protein kinase family protein with leucine-rich repeat domain
Vigun05g050800.2	C3	0.92	0.66	1.19	77	91	113	190	190	152	142	155	146	262	209	171	126	84	119	144	111	124	133	160	138	0.920132	0.65573	1.19096	0.226669	0.431525	0.616054
Vigun02g085300.1	C3	0.89	0.66	1.1	53	83	117	174	151	143	121	127	150	205	162	175	110	72	108	114	100	102	110	130	139	0.890747	0.658039	1.10204	0.198569	0.324056	0.591586	PF08263,PF13855,PF00069	PTHR27000,PTHR27000:SF153	KOG1187	2.7.11.1		GO:0005515,GO:0006468,GO:0005524,GO:0004672	AT3G47570.1		Leucine-rich repeat protein kinase family protein
VigunL060000.1	C3	1.47	1.12	1.82	45	59	124	265	182	184	157	137	200	269	325	214	92	76	78	162	66	95	132	128	144	1.46797	1.11614	1.82467	0.105427	0.499468	0.827216	PF02365	PTHR31989,PTHR31989:SF5				GO:0006355,GO:0003677	AT4G35580.2	NTL9	NAC transcription factor-like 9
Vigun10g154300.1	C3	1.46	1.11	1.82	46	59	125	266	183	185	157	137	200	270	326	214	92	76	79	162	66	95	133	130	145	1.46416	1.1069	1.81857	0.102812	0.488873	0.825083	PF02365	PTHR31989,PTHR31989:SF5				GO:0006355,GO:0003677	AT4G35580.2	NTL9	NAC transcription factor-like 9
Vigun09g038500.1	C3	0.91	0.67	1.15	340	350	667	755	878	920	666	746	740	1162	869	981	403	412	436	544	493	422	333	558	363	0.913124	0.666227	1.15149	-0.116	0.10528	-0.112412	PF08246,PF00112	PTHR12411,PTHR12411:SF336	KOG1543	3.4.22.16	K01366	GO:0008234,GO:0006508	AT3G45310.1		Cysteine proteinases superfamily protein
Vigun02g085200.1	C3	0.87	0.63	1.06	53	85	108	175	141	135	117	116	149	194	158	162	105	61	97	110	99	93	110	130	129	0.869797	0.629973	1.0574	0.0917324	0.284833	0.579969	PF08263,PF00560,PF13855,PF00069	PTHR27000,PTHR27000:SF153	KOG1187	2.7.11.1		GO:0005515,GO:0006468,GO:0005524,GO:0004672	AT3G47570.1		Leucine-rich repeat protein kinase family protein
Vigun02g085100.1	C3	0.99	0.71	1.2	42	75	104	168	146	125	121	102	137	191	158	160	102	68	93	96	94	93	105	125	122	0.994843	0.706123	1.20484	0.252063	0.359625	0.674363	PF08263,PF07714,PF13855	PTHR27000,PTHR27000:SF153	KOG1187	2.7.11.1		GO:0006468,GO:0004672,GO:0005515	AT3G47570.1		Leucine-rich repeat protein kinase family protein
Vigun05g266400.1	C3	1.35	1.17	1.62	27	31	61	82	89	132	118	74	75	153	110	104	45	52	38	78	75	58	37	50	66	1.34969	1.16726	1.62472	0.182572	0.819994	0.358771	PF00232	PTHR10353,PTHR10353:SF81		3.2.1.21		GO:0005975,GO:0004553	AT2G44480.1	BGLU17	beta glucosidase 17
Vigun07g078600.4	C3	0.93	0.84	1.15	378	458	835	913	1111	1165	1022	973	994	1234	1245	1231	517	471	528	522	557	625	824	681	886	0.932847	0.839322	1.15118	-0.14069	0.0287859	0.517139	PF06203,PF00072	PTHR26402,PTHR26402:SF525			K12129	GO:0005515,GO:0000160	AT5G60100.3	APRR3,PRR3	pseudo-response regulator 3
Vigun07g078600.2	C3	0.93	0.84	1.15	375	454	831	907	1105	1158	1017	966	989	1227	1238	1226	516	468	525	521	554	623	820	677	882	0.933509	0.840805	1.15341	-0.137285	0.0322941	0.519115	PF06203,PF00072	PTHR26402,PTHR26402:SF525			K12129	GO:0005515,GO:0000160	AT5G02810.1	APRR7,PRR7	pseudo-response regulator 7
Vigun07g078600.3	C3	0.94	0.84	1.15	375	456	833	911	1109	1163	1020	971	990	1233	1241	1227	516	471	527	521	557	624	822	679	883	0.935497	0.841497	1.15314	-0.136774	0.0321084	0.518857	PF06203,PF00072	PTHR26402,PTHR26402:SF525			K12129	GO:0005515,GO:0000160	AT5G60100.3	APRR3,PRR3	pseudo-response regulator 3
Vigun07g078600.1	C3	0.97	0.86	1.18	385	477	890	987	1204	1231	1095	1029	1061	1333	1324	1301	538	502	566	560	598	665	887	738	954	0.965276	0.861564	1.17503	-0.125888	0.0562594	0.557167	PF06203,PF00072	PTHR26402,PTHR26402:SF525			K12129	GO:0005515,GO:0000160	AT5G60100.1	APRR3,PRR3	pseudo-response regulator 3
Vigun05g266000.1	C3	1.2	0.97	1.43	69	67	135	180	193	249	238	153	141	292	238	201	102	113	96	142	154	107	103	121	141	1.19818	0.972943	1.43173	0.199081	0.571377	0.432134	PF00232	PTHR10353,PTHR10353:SF81		3.2.1.21	K01188	GO:0005975,GO:0004553	AT5G44640.1	BGLU13	beta glucosidase 13
Vigun01g211100.1	C3	1.44	1.21	1.83	27	47	119	124	199	204	143	162	142	237	212	239	51	22	50	48	41	43	55	62	89	1.44214	1.20572	1.82845	-0.649532	-0.546002	0.0867823	PF00226	PTHR24078					AT1G56300.1		Chaperone DnaJ-domain superfamily protein
Vigun03g047700.1	C3	1.43	1.25	1.81	45	75	96	194	215	173	157	154	201	285	232	239	166	79	103	198	166	109	105	188	142	1.42727	1.24556	1.80528	0.679987	1.12623	1.00576	PF00314	PTHR31048,PTHR31048:SF36					AT4G11650.1	ATOSM34,OSM34	osmotin 34
Vigun05g266100.1	C3	1.18	1.02	1.46	74	72	143	196	206	253	255	176	156	313	256	222	108	121	109	149	164	111	115	140	160	1.18441	1.02393	1.45542	0.229046	0.556722	0.522679	PF00232	PTHR10353,PTHR10353:SF81		3.2.1.21	K01188	GO:0005975,GO:0004553	AT5G44640.1	BGLU13	beta glucosidase 13
Vigun05g266100.2	C3	1.18	1.02	1.46	74	72	143	196	206	253	255	176	156	313	256	222	108	121	109	149	164	111	115	140	160	1.18441	1.02393	1.45542	0.229046	0.556722	0.522679	PF00232	PTHR10353,PTHR10353:SF81		3.2.1.21	K01188	GO:0005975,GO:0004553	AT5G44640.1	BGLU13	beta glucosidase 13
Vigun05g265900.1	C3	1.26	1.08	1.56	80	81	173	240	257	304	315	209	181	381	312	294	116	153	125	205	197	147	124	171	175	1.26234	1.07998	1.56223	0.239916	0.717544	0.491343	PF00232	PTHR10353,PTHR10353:SF81		3.2.1.21		GO:0005975,GO:0004553	AT5G44640.1	BGLU13	beta glucosidase 13
Vigun05g193900.1	C3	1.07	0.91	1.32	60	96	135	222	226	160	175	185	184	270	229	229	154	136	139	215	152	134	92	198	144	1.06617	0.906002	1.32387	0.558639	0.785989	0.58096	PF11145	PTHR33389,PTHR33389:SF1					AT4G21700.1		Protein of unknown function (DUF2921)
Vigun05g266500.1	C3	1.1	1.01	1.44	889	707	1492	2066	2019	2511	2655	1801	1757	3773	2797	1810	1232	1138	1237	1691	1628	1370	1316	1502	1999	1.09502	1.00843	1.44024	0.224172	0.602751	0.641474	PF00232	PTHR10353,PTHR10353:SF81		3.2.1.21		GO:0005975,GO:0004553	AT2G44450.1	BGLU15	beta glucosidase 15
Vigun05g266800.1	C3	1.1	1.01	1.44	861	690	1473	2042	1994	2454	2602	1770	1713	3661	2750	1807	1189	1126	1212	1667	1605	1327	1277	1485	1941	1.10136	1.00843	1.44196	0.221345	0.604542	0.636578	PF00232	PTHR10353,PTHR10353:SF81		3.2.1.21		GO:0005975,GO:0004553	AT2G44450.1	BGLU15	beta glucosidase 15
Vigun05g266700.1	C3	1.1	1.01	1.44	861	690	1473	2042	1994	2454	2602	1770	1713	3661	2750	1807	1189	1126	1212	1667	1605	1327	1277	1485	1941	1.10136	1.00843	1.44196	0.221345	0.604542	0.636578	PF00232	PTHR10353,PTHR10353:SF81		3.2.1.21		GO:0005975,GO:0004553	AT2G44450.1	BGLU15	beta glucosidase 15
Vigun10g143000.2	C3	0.88	0.82	1.16	115	139	239	252	358	296	325	209	338	429	377	299	144	125	132	132	139	155	174	171	230	0.879224	0.822613	1.16457	-0.295048	-0.208677	0.223612	PF00069,PF00400	PTHR22847,PTHR22847:SF422	KOG0277		K16240	GO:0006468,GO:0005524,GO:0004672,GO:0005515	AT2G46340.1	SPA1	SPA (suppressor of phyA-105) protein family
Vigun10g143000.1	C3	0.88	0.82	1.16	115	140	240	253	360	300	328	209	341	430	379	301	144	126	134	133	140	156	174	172	230	0.881729	0.82496	1.16376	-0.295775	-0.210478	0.21855	PF00069,PF00400	PTHR22847,PTHR22847:SF422	KOG0277		K16240	GO:0006468,GO:0005524,GO:0004672,GO:0005515	AT2G46340.1	SPA1	SPA (suppressor of phyA-105) protein family
Vigun10g143000.3	C3	0.88	0.82	1.17	115	139	239	252	358	296	326	209	338	429	377	299	144	125	132	132	140	155	174	171	230	0.881303	0.824913	1.16622	-0.293623	-0.205187	0.225036	PF00069,PF00400	PTHR22847,PTHR22847:SF422	KOG0277		K16240	GO:0006468,GO:0005524,GO:0004672,GO:0005515	AT2G46340.1	SPA1	SPA (suppressor of phyA-105) protein family
Vigun05g266600.1	C3	1.09	1.01	1.44	897	716	1506	2082	2043	2530	2677	1820	1776	3831	2830	1824	1248	1148	1254	1706	1643	1388	1345	1526	2024	1.09398	1.00853	1.44405	0.22737	0.603219	0.650778	PF00232	PTHR10353,PTHR10353:SF81		3.2.1.21		GO:0005975,GO:0004553	AT2G44450.1	BGLU15	beta glucosidase 15
Vigun03g146800.1	C3	0.75	0.7	1.07	57	77	103	142	123	133	115	134	138	147	167	182	95	82	69	121	87	89	103	103	119	0.746765	0.703892	1.06532	0.0522976	0.326247	0.456742
Vigun05g054000.1	C3	0.75	0.68	1.06	1494	2079	2511	3924	3292	3021	3017	3149	3583	4214	4618	3860	2192	1861	2024	2919	2265	2447	2346	2981	2555	0.750863	0.680346	1.06089	-0.00159715	0.326794	0.373628	PF00262	PTHR11073,PTHR11073:SF6	KOG0674		K08057	GO:0051082,GO:0006457,GO:0005783,GO:0005509	AT1G08450.1	AtCRT3,CRT3,EBS2,PSL1	calreticulin 3
Vigun10g166400.2	C3	1.2	1.08	1.68	43	36	117	149	140	162	137	117	161	265	223	139	103	74	82	96	80	71	128	104	141	1.19655	1.07794	1.67621	0.400886	0.33117	0.923456	PF07725,PF13676,PF00931	PTHR11017,PTHR11017:SF163	KOG4658			GO:0007165,GO:0005515,GO:0043531	AT5G41750.2		Disease resistance protein (TIR-NBS-LRR class) family
Vigun10g166400.1	C3	1.2	1.08	1.67	43	36	118	149	141	162	137	117	163	267	223	139	103	75	83	95	81	71	128	104	143	1.1963	1.07728	1.67266	0.404277	0.32141	0.923282	PF07725,PF13676,PF00931	PTHR11017,PTHR11017:SF163	KOG4658			GO:0007165,GO:0005515,GO:0043531	AT5G41750.1		Disease resistance protein (TIR-NBS-LRR class) family
Vigun05g081200.1	C3	1.19	0.84	1.26	24	41	63	87	112	93	76	63	90	116	99	91	47	37	47	44	48	55	49	55	63	1.19237	0.839854	1.26006	0.0278706	0.196209	0.379366	PF07714,PF01657	PTHR27002	KOG1187	2.7.11.1		GO:0006468,GO:0004672	AT4G23310.1	CRK23	cysteine-rich RLK (RECEPTOR-like protein kinase) 23
Vigun10g127600.1	C3	0.98	0.56	1.1	47	52	51	125	88	82	68	69	84	102	106	111	76	44	68	78	62	62	58	82	54	0.984271	0.563872	1.09675	0.332545	0.436889	0.370351		PTHR33191
Vigun05g081100.3	C3	1.02	0.66	1.17	44	73	112	133	190	143	118	101	145	188	181	146	73	61	74	70	73	85	76	94	110	1.02155	0.6638	1.16645	-0.141271	-0.0162237	0.288252	PF01657	PTHR32099,PTHR32099:SF1					AT4G23310.1	CRK23	cysteine-rich RLK (RECEPTOR-like protein kinase) 23
Vigun05g081100.6	C3	1.04	0.67	1.17	36	62	95	113	161	124	98	88	123	156	148	129	53	53	58	54	69	76	57	80	82	1.04227	0.67265	1.16661	-0.235422	0.0409565	0.176379	PF01657	PTHR32099,PTHR32099:SF1					AT4G23310.1	CRK23	cysteine-rich RLK (RECEPTOR-like protein kinase) 23
Vigun05g081100.2	C3	1.08	0.71	1.22	44	72	111	137	195	145	119	104	148	193	186	147	77	60	73	70	73	91	76	91	109	1.07612	0.713846	1.21628	-0.105256	0.0546738	0.286351	PF07714,PF01657	PTHR27002,PTHR27002:SF51		2.7.11.1		GO:0006468,GO:0004672	AT4G23310.1	CRK23	cysteine-rich RLK (RECEPTOR-like protein kinase) 23
Vigun05g081100.1	C3	1.06	0.7	1.21	45	73	115	141	198	148	123	106	150	201	191	149	78	61	78	73	74	93	78	96	112	1.06288	0.699395	1.21275	-0.107452	0.0413368	0.292042	PF07714,PF01657	PTHR27002	KOG1187	2.7.11.1		GO:0006468,GO:0004672	AT4G23310.1	CRK23	cysteine-rich RLK (RECEPTOR-like protein kinase) 23
Vigun03g204800.1	C3	1	0.62	1.14	277	274	401	597	714	597	399	460	601	708	568	819	246	230	236	226	250	333	383	286	240	1.00275	0.61763	1.13781	-0.420361	-0.234377	-0.0656631		PTHR35098,PTHR35098:SF1					AT2G03440.1	ATNRP1,NRP1	nodulin-related protein 1
Vigun05g081100.5	C3	1.01	0.63	1.18	42	71	108	127	181	138	110	98	136	184	177	140	69	59	72	67	71	81	72	86	102	1.00717	0.630819	1.17726	-0.148066	-0.0156929	0.231014	PF07714,PF01657	PTHR27002		2.7.11.1		GO:0006468,GO:0004672	AT4G05200.1	CRK25	cysteine-rich RLK (RECEPTOR-like protein kinase) 25
Vigun05g081100.4	C3	1.02	0.64	1.18	41	69	105	122	178	135	106	96	134	176	172	139	68	58	68	64	70	80	70	81	99	1.01987	0.644564	1.17993	-0.146996	-0.00291611	0.222764	PF01657	PTHR32099,PTHR32099:SF1					AT4G05200.1	CRK25	cysteine-rich RLK (RECEPTOR-like protein kinase) 25
Vigun10g110200.1	C3	0.86	0.53	1.03	103	147	291	319	280	382	261	235	286	457	399	249	150	119	168	189	148	181	242	242	251	0.857587	0.531332	1.02908	-0.309614	-0.0655289	0.441527	PF13855,PF00069	PTHR27000,PTHR27000:SF64	KOG1187	2.7.11.1		GO:0005515,GO:0006468,GO:0005524,GO:0004672	AT4G08850.1		Leucine-rich repeat receptor-like protein kinase family protein
Vigun10g154100.1	C3	1.53	0.99	1.82	15	19	51	96	63	86	53	52	65	92	124	84	24	26	33	65	32	25	36	46	40	1.52651	0.992462	1.81966	-0.0361327	0.516251	0.515016
VigunL060400.1	C3	1.44	0.94	1.72	20	24	64	124	77	90	63	66	77	113	143	96	30	37	37	70	37	41	56	53	54	1.43785	0.940464	1.71602	-0.0427713	0.457379	0.595917	PF02365	PTHR31989,PTHR31989:SF5				GO:0006355,GO:0003677	AT4G35580.2	NTL9	NAC transcription factor-like 9
Vigun10g153100.1	C3	1.59	0.69	1.49	37	89	122	260	278	207	119	95	186	247	286	163	105	88	85	212	143	109	105	114	109	1.59068	0.691212	1.49177	0.165844	0.904485	0.405392	PF08100,PF00891	PTHR11746,PTHR11746:SF103	KOG3178	2.1.1.68	K13066	GO:0046983,GO:0008171	AT5G54160.1	ATOMT1,OMT1	O-methyltransferase 1
Vigun08g071400.1	C3	1.35	0.63	1.26	354	262	249	957	726	527	533	303	498	586	466	1014	536	668	1071	1202	822	534	423	336	220	1.35277	0.625832	1.25617	1.395	1.56449	0.177639	PF00107,PF08240	PTHR11695,PTHR11695:SF493		1.1.1.1	K18857	GO:0055114,GO:0016491,GO:0008270	AT1G77120.1	ADH,ADH1,ATADH,ATADH1	alcohol dehydrogenase 1
Vigun04g047900.1	C3	1.26	0.65	1.28	107	168	295	456	498	414	233	281	379	522	463	397	224	159	190	387	253	180	175	244	186	1.26287	0.645777	1.27802	0.00807401	0.523029	0.0860693	PF00004,PF14363	PTHR23070,PTHR23070:SF5				GO:0005524	AT5G40010.1	AATP1	AAA-ATPase 1
Vigun10g152900.1	C3	1.74	0.87	1.68	75	171	243	602	594	434	260	205	428	534	638	392	252	188	220	471	301	236	248	261	250	1.73733	0.870308	1.67794	0.432654	1.04316	0.635475	PF08100,PF00891	PTHR11746,PTHR11746:SF103	KOG3178	2.1.1.68	K13066	GO:0046983,GO:0008171	AT5G54160.1	ATOMT1,OMT1	O-methyltransferase 1
Vigun06g096000.3	C3	1.08	0.55	0.91	38	39	96	143	116	105	82	60	110	123	93	107	65	51	54	84	66	66	70	75	70	1.08487	0.554506	0.910296	-0.0198752	0.329562	0.324977		PTHR32133					AT5G07610.1		F-box family protein
Vigun06g096000.1	C3	1.04	0.56	0.92	42	41	107	151	126	115	87	70	122	141	102	115	71	56	57	89	74	72	77	78	77	1.04423	0.5563	0.917033	-0.0457268	0.307685	0.291436		PTHR32133					AT5G07610.1		F-box family protein
Vigun06g096000.2	C3	1.03	0.54	0.9	41	41	106	147	125	112	85	68	120	136	102	111	69	53	57	89	72	70	78	78	73	1.03078	0.540168	0.89907	-0.0614811	0.299626	0.285619		PTHR32133					AT5G07610.1		F-box family protein
Vigun03g129100.1	C3	1.39	0.88	1.24	73	42	127	230	235	170	79	133	233	156	180	237	94	143	99	95	65	135	191	93	107	1.39138	0.880657	1.24375	0.472983	0.284948	0.689548	PF00005,PF01061	PTHR19241,PTHR19241:SF301	KOG0061	3.6.3.36		GO:0016887,GO:0005524,GO:0016020	AT1G17840.1	ABCG11,ATWBC11,COF1,DSO,WBC11	white-brown complex homolog protein 11
Vigun03g071400.1	C3	1.07	0.59	0.9	30	43	90	96	125	121	54	100	91	93	125	88	49	30	47	54	52	66	56	87	69	1.06731	0.58596	0.902927	-0.370748	0.0769514	0.379558	PF00067	PTHR24298,PTHR24298:SF157				GO:0055114,GO:0020037,GO:0016705,GO:0005506	AT4G36220.1	CYP84A1,FAH1	ferulic acid 5-hydroxylase 1
Vigun03g071400.2	C3	1.01	0.57	0.89	30	43	87	91	118	115	54	98	88	90	119	89	48	30	46	53	50	61	56	84	68	1.01427	0.573997	0.890271	-0.382275	0.026448	0.368027	PF00067	PTHR24298,PTHR24298:SF157		1.14.13.109		GO:0055114,GO:0020037,GO:0016705,GO:0005506	AT3G48320.1	CYP71A21	cytochrome P450, family 71, subfamily A, polypeptide 21
Vigun09g177500.1	C3	1.01	0.6	0.89	72	105	92	174	165	203	136	139	133	176	156	167	136	143	167	187	165	155	155	124	118	1.01019	0.600384	0.891757	0.73049	0.912156	0.559022	PF00076	PTHR24012,PTHR24012:SF421	KOG0149			GO:0003676	AT1G22330.1		RNA-binding (RRM/RBD/RNP motifs) family protein
Vigun08g051900.1	C3	1.01	0.99	1.03	24	67	63	108	101	101	123	94	90	110	98	108	61	45	72	71	92	60	62	78	91	1.00707	0.993238	1.03024	0.205865	0.531896	0.586675	PF13947,PF00069	PTHR27009,PTHR27009:SF19	KOG1187	3.1.4.46		GO:0030247,GO:0006468,GO:0005524,GO:0004672	AT1G66920.2		Protein kinase superfamily protein
Vigun09g139800.1	C3	1.11	0.97	1.01	269	373	359	747	836	580	727	639	595	733	681	606	494	335	383	521	438	308	555	725	619	1.1094	0.968742	1.01146	0.274479	0.337395	0.921978	PF14226,PF03171	PTHR10209,PTHR10209:SF111	KOG0143	1.14.11.9		GO:0055114,GO:0016491	AT5G24530.1	DMR6	2-oxoglutarate (2OG) and Fe(II)-dependent oxygenase superfamily protein
Vigun01g223000.1	C3	1.27	1.16	1.17	44	65	86	142	140	188	138	148	149	129	148	164	57	66	116	118	117	92	93	119	98	1.26784	1.15693	1.17402	0.29566	0.744981	0.668465	PF00201	PTHR11926,PTHR11926:SF204		2.4.1.118		GO:0016758,GO:0008152	AT3G55700.1		UDP-Glycosyltransferase superfamily protein
Vigun01g223000.2	C3	1.27	1.16	1.18	44	64	86	141	140	188	137	147	148	130	147	163	57	67	116	118	116	92	93	119	97	1.2737	1.15603	1.17892	0.307417	0.745722	0.672642	PF00201	PTHR11926,PTHR11926:SF204		2.4.1.118		GO:0016758,GO:0008152	AT3G55700.1		UDP-Glycosyltransferase superfamily protein
Vigun03g435500.1	C3	1	0.87	1.05	80	160	141	273	281	207	241	235	218	274	230	287	133	129	163	172	165	150	120	143	163	0.997068	0.865605	1.05372	0.155367	0.355319	0.161742	PF07714	PTHR27003,PTHR27003:SF15	KOG1187	2.7.11.1		GO:0006468,GO:0004672	AT5G49760.1		Leucine-rich repeat protein kinase family protein
Vigun03g318000.2	C3	1.4	1.23	1.45	44	33	132	181	201	169	144	169	177	158	217	198	45	47	56	47	75	73	95	78	101	1.39737	1.22634	1.45095	-0.499452	-0.10408	0.390336	PF01490	PTHR22950,PTHR22950:SF268	KOG1303				AT2G39890.1	ATPROT1,PROT1	proline transporter 1
Vigun03g318000.1	C3	1.4	1.24	1.45	45	33	132	181	204	170	145	170	180	158	218	198	45	49	56	47	75	74	96	79	102	1.40288	1.23753	1.45057	-0.482757	-0.10028	0.398482	PF01490	PTHR22950,PTHR22950:SF268	KOG1303				AT2G39890.2	ATPROT1,PROT1	proline transporter 1
Vigun03g245500.1	C3	1.02	0.83	1.07	228	347	539	700	795	766	629	646	706	766	771	799	317	430	348	374	401	442	406	441	426	1.02204	0.831163	1.06968	-0.0247685	0.129163	0.194256	PF08263,PF07714	PTHR27003,PTHR27003:SF22	KOG1187	2.7.11.1		GO:0006468,GO:0004672	AT1G79620.1		Leucine-rich repeat protein kinase family protein
Vigun03g245500.3	C3	1.02	0.83	1.07	224	347	530	693	783	757	618	641	697	755	760	788	317	426	343	372	399	439	404	438	424	1.02006	0.82897	1.06555	-0.0202054	0.135345	0.201719	PF07714	PTHR27003,PTHR27003:SF22	KOG1187	2.7.11.1		GO:0006468,GO:0004672	AT1G79620.1		Leucine-rich repeat protein kinase family protein
Vigun03g245500.2	C3	1.02	0.83	1.07	228	347	540	701	797	768	630	648	708	767	772	799	317	431	349	374	402	442	407	443	428	1.02328	0.83336	1.06865	-0.0235341	0.128644	0.197084	PF08263,PF07714	PTHR27003,PTHR27003:SF22	KOG1187	2.7.11.1		GO:0006468,GO:0004672	AT1G79620.1		Leucine-rich repeat protein kinase family protein
Vigun01g088100.1	C3	0.94	0.76	1.03	779	834	1312	1822	2134	1659	1664	1587	1698	2030	1911	2048	795	1058	1026	1111	1162	1192	978	1071	1025	0.941309	0.759063	1.03394	-0.0222261	0.244717	0.0721335	PF03953,PF00091	PTHR11588,PTHR11588:SF137			K07374	GO:0003924,GO:0007017,GO:0005874	AT5G19780.1	TUA5	tubulin alpha-5
Vigun07g213100.1	C3	1.36	1.14	1.51	280	415	1394	1478	1816	2068	1440	1497	1659	2055	2023	1875	469	429	584	473	607	638	759	874	1102	1.35973	1.13755	1.51096	-0.495429	-0.282136	0.388985		PTHR36319,PTHR36319:SF1			K12124		AT1G22770.1	FB,GI	gigantea protein (GI)
Vigun07g213100.2	C3	1.36	1.14	1.51	278	414	1386	1476	1811	2058	1431	1489	1648	2046	2013	1867	467	425	586	472	605	634	758	873	1099	1.36249	1.1361	1.51124	-0.492995	-0.280297	0.393343		PTHR36319,PTHR36319:SF1			K12124		AT1G22770.1	FB,GI	gigantea protein (GI)
Vigun06g122600.1	C3	1.15	0.78	0.75	137	168	235	279	285	637	337	298	291	303	287	318	205	172	318	270	172	180	231	245	218	1.15425	0.779425	0.749885	0.363659	0.20325	0.362028	PF03106	PTHR31282,PTHR31282:SF26				GO:0043565,GO:0006355,GO:0003700	AT5G24110.1	ATWRKY30,WRKY30	WRKY DNA-binding protein 30
Vigun02g107100.1	C3	1.3	1.03	1.08	51	95	243	345	337	279	250	228	316	300	295	229	108	85	112	115	132	171	116	160	192	1.30275	1.0279	1.08116	-0.348895	0.101299	0.264633	PF08263,PF00560,PF13855,PF00069	PTHR27000,PTHR27000:SF153	KOG1187	2.7.11.1		GO:0005515,GO:0006468,GO:0005524,GO:0004672	AT3G47570.1		Leucine-rich repeat protein kinase family protein
Vigun08g093300.1	C3	1.87	1.5	1.62	43	209	452	813	1004	761	567	560	870	693	746	734	87	98	130	245	181	175	154	396	272	1.87219	1.50351	1.6249	-1.16022	-0.230993	0.222077	PF00173,PF00970,PF00175,PF03404,PF00174	PTHR19370,PTHR19370:SF100		1.7.1.1	K10534	GO:0055114,GO:0016491,GO:0030151,GO:0042128	AT1G77760.1	GNR1,NIA1,NR1	nitrate reductase 1
Vigun08g044200.2	C3	1.16	1.06	0.88	99	163	270	429	389	366	373	362	370	363	318	299	181	140	162	180	170	173	140	224	221	1.15501	1.05532	0.881542	-0.137406	-0.02461	0.137392	PF00481	PTHR13832,PTHR13832:SF356	KOG0699	3.1.3.16	K17499	GO:0003824,GO:0006470,GO:0004722	AT4G31860.1		Protein phosphatase 2C family protein
Vigun08g044200.1	C3	1.15	1.06	0.88	99	163	270	429	389	366	373	362	371	364	318	299	181	140	162	181	170	174	141	225	221	1.15475	1.05581	0.881959	-0.140109	-0.0215136	0.140796	PF00481	PTHR13832,PTHR13832:SF356	KOG0699	3.1.3.16	K17499	GO:0003824,GO:0006470,GO:0004722	AT4G31860.1		Protein phosphatase 2C family protein
Vigun01g223100.1	C3	1.04	0.96	0.88	103	112	174	215	300	285	224	267	267	254	260	204	140	122	164	184	182	140	193	197	167	1.03766	0.959607	0.881446	0.124599	0.375916	0.513911	PF00201	PTHR11926,PTHR11926:SF204	KOG1192	2.4.1.118		GO:0016758,GO:0008152	AT3G55700.1		UDP-Glycosyltransferase superfamily protein
Vigun05g279100.1	C3	1.29	1.08	1.03	143	216	334	581	604	515	467	411	589	481	423	507	160	141	174	164	193	213	209	213	280	1.29431	1.08083	1.02536	-0.543393	-0.283645	0.0179445	PF00560,PF07714,PF12819	PTHR27003,PTHR27003:SF105	KOG1187	2.7.11.1,2.7.10.1		GO:0005515,GO:0006468,GO:0004672	AT4G29990.1		Leucine-rich repeat transmembrane protein kinase protein
Vigun08g081300.1	C3	1	0.46	0.45	188	281	356	434	412	809	396	362	379	381	370	377	226	206	307	318	228	251	269	285	320	1.00381	0.460698	0.450531	-0.158615	-0.0521824	0.081231	PF07714	PTHR27009	KOG1187	3.1.4.46		GO:0006468,GO:0004672	AT1G66980.1	SNC4	suppressor of npr1-1 constitutive 4
Vigun04g025400.2	C3	1.03	0.46	0.52	46	60	129	146	179	153	75	106	143	136	106	96	67	58	70	84	65	80	95	94	60	1.02546	0.464193	0.524858	-0.274297	-0.0408618	0.0822665	PF07714	PTHR27005,PTHR27005:SF31	KOG1187	2.7.11.1		GO:0006468,GO:0004672	AT5G38210.1		Protein kinase family protein
Vigun04g025400.4	C3	1.02	0.45	0.52	46	61	130	147	179	153	75	106	143	137	106	96	66	58	70	84	65	80	95	95	60	1.01727	0.452834	0.517763	-0.287023	-0.0501609	0.0730171	PF07714	PTHR27005,PTHR27005:SF31	KOG1187	2.7.11.1		GO:0006468,GO:0004672	AT5G38210.1		Protein kinase family protein
Vigun04g025400.7	C3	1.02	0.45	0.52	46	61	130	147	179	154	75	106	143	137	106	96	66	58	70	84	65	80	95	95	60	1.01975	0.452834	0.517763	-0.287023	-0.0501609	0.0757799	PF07714	PTHR27005,PTHR27005:SF31	KOG1187	2.7.11.1		GO:0006468,GO:0004672	AT5G38210.1		Protein kinase family protein
Vigun04g025400.5	C3	1.02	0.45	0.52	46	60	130	147	179	153	75	106	142	136	106	96	66	58	70	84	65	80	95	95	60	1.01913	0.454122	0.518919	-0.283663	-0.0468008	0.0763772	PF07714	PTHR27005,PTHR27005:SF31	KOG1187	2.7.11.1		GO:0006468,GO:0004672	AT5G38210.1		Protein kinase family protein
Vigun04g025400.6	C3	1.05	0.5	0.54	44	62	128	146	181	155	76	108	147	137	105	98	68	57	72	85	64	78	92	91	63	1.04536	0.50171	0.541103	-0.24774	-0.0410443	0.074925	PF07714	PTHR27005,PTHR27005:SF31	KOG1187	2.7.11.1		GO:0006468,GO:0004672	AT1G25390.1		Protein kinase superfamily protein
Vigun04g025400.3	C3	1.03	0.47	0.52	44	60	129	145	179	152	75	106	142	136	104	95	67	58	70	83	64	79	95	92	60	1.03066	0.469002	0.519735	-0.26329	-0.0438804	0.0791979	PF07714	PTHR27005,PTHR27005:SF31	KOG1187	2.7.11.1		GO:0006468,GO:0004672	AT5G38210.1		Protein kinase family protein
Vigun04g025400.1	C3	1.04	0.48	0.53	44	61	130	148	181	153	75	108	143	137	105	96	67	58	72	84	64	79	94	93	60	1.04052	0.479526	0.529304	-0.255487	-0.0465793	0.0731501	PF07714	PTHR27005,PTHR27005:SF31	KOG1187	2.7.11.1		GO:0006468,GO:0004672	AT5G38210.1		Protein kinase family protein
Vigun01g210700.1	C3	1.14	0.22	0.61	41	43	113	165	156	114	61	62	108	102	117	84	68	48	50	96	50	53	71	63	68	1.13876	0.221334	0.614104	-0.253178	0.0106573	0.0252029	PF07887	PTHR31713,PTHR31713:SF14				GO:0006950,GO:0005516	AT5G57580.1		Calmodulin-binding protein
Vigun10g122200.1	C3	1.23	0.17	0.51	39	23	72	131	102	82	36	42	73	74	60	57	42	44	46	76	46	45	52	49	37	1.22811	0.165926	0.506355	-0.032715	0.312159	0.0446654	PF00168	PTHR32246,PTHR32246:SF20				GO:0005515	AT2G45760.1	BAL,BAP2	BON association protein 2
Vigun10g122300.1	C3	1.21	0.15	0.53	38	23	71	128	99	81	36	42	70	74	61	57	41	42	44	74	45	42	51	47	37	1.21293	0.152703	0.529199	-0.0526389	0.282688	0.0271888	PF00168	PTHR32246,PTHR32246:SF20				GO:0005515	AT2G45760.1	BAL,BAP2	BON association protein 2
Vigun03g077800.1	C3	1.05	0.36	0.7	39	35	118	138	142	119	72	73	100	138	112	62	51	43	52	59	48	42	39	58	52	1.05248	0.355643	0.69941	-0.397114	-0.365954	-0.367815		PTHR36714					AT1G23850.1
Vigun05g287100.1	C3	1.07	0.25	0.75	65	97	240	353	266	225	133	122	221	252	227	197	152	101	116	211	109	142	145	145	132	1.0748	0.248571	0.754151	-0.118385	0.20274	0.0736402	PF00400	PTHR19876				GO:0005515	AT1G52360.2		Coatomer, beta\' subunit
Vigun04g055400.1	C3	1.5	0.17	1.01	14	17	100	136	131	105	41	44	61	124	76	63	12	27	45	45	64	39	32	39	24	1.50492	0.165162	1.00662	-0.62889	0.165181	-0.463652	PF09366	PTHR34133,PTHR34133:SF2					AT5G39530.1		Protein of unknown function (DUF1997)
Vigun04g179800.1	C3	1.02	0.11	0.89	58	108	226	190	308	297	129	119	175	268	264	194	120	91	123	176	149	121	60	126	109	1.01837	0.105082	0.886181	-0.234352	0.186112	-0.408895	PF00067	PTHR24298,PTHR24298:SF111	KOG0156			GO:0055114,GO:0020037,GO:0016705,GO:0005506	AT4G31970.1	CYP82C2	cytochrome P450, family 82, subfamily C, polypeptide 2
Vigun09g022900.1	C3	0.79	0.06	1.03	120	148	316	347	360	304	170	188	249	536	389	268	194	128	184	230	166	229	236	207	216	0.793021	0.0571975	1.03328	-0.206782	0.101119	0.176529	PF12796,PF13962	PTHR24177,PTHR24177:SF33					AT3G54070.1		Ankyrin repeat family protein
Vigun08g155000.1	C3	0.9	0.05	1.16	54	40	120	102	128	168	51	69	102	155	192	129	52	40	48	53	45	41	52	50	58	0.895901	0.0531066	1.15633	-0.605948	-0.625583	-0.420013	PF00011	PTHR11527,PTHR11527:SF158			K13993		AT1G53540.1		HSP20-like chaperones superfamily protein
Vigun11g024700.1	C3	0.99	0.27	1.05	64	71	99	139	166	157	84	108	89	177	157	148	108	91	124	132	92	97	77	84	114	0.988278	0.266934	1.04679	0.469155	0.462042	0.2418	PF00724	PTHR22893,PTHR22893:SF44	KOG0134	1.3.1.42	K05894	GO:0055114,GO:0016491,GO:0010181	AT1G76690.1	ATOPR2,OPR2	12-oxophytodienoate reductase 2
Vigun05g046000.1	C3	1.06	0.31	1.14	32	43	132	156	148	130	67	69	121	190	140	127	95	42	54	108	51	68	129	83	110	1.06481	0.312216	1.14157	-0.11408	0.132799	0.633541	PF00560,PF13855,PF00069	PTHR27000,PTHR27000:SF64	KOG1187	2.7.11.1		GO:0005515,GO:0006468,GO:0005524,GO:0004672	AT4G08850.1		Leucine-rich repeat receptor-like protein kinase family protein
Vigun11g025000.1	C3	1	0.26	1.12	67	73	93	145	169	151	76	111	91	189	164	152	105	88	119	132	91	99	86	87	120	1.00003	0.256733	1.11669	0.423903	0.470537	0.334098	PF00724	PTHR22893,PTHR22893:SF44	KOG0134	1.3.1.42	K05894	GO:0055114,GO:0016491,GO:0010181	AT1G76690.1	ATOPR2,OPR2	12-oxophytodienoate reductase 2
Vigun03g264600.1	C3	0.96	0.27	1.13	45	35	100	117	108	124	64	83	70	150	144	100	67	85	87	130	108	62	29	82	56	0.959225	0.268026	1.13214	0.408949	0.738119	-0.106908	PF03492	PTHR31009,PTHR31009:SF6		2.1.1.274	K08241	GO:0008168	AT5G66430.1		S-adenosyl-L-methionine-dependent methyltransferases superfamily protein
Vigun08g207800.1	C3	0.91	0.34	1.2	133	198	309	433	423	348	247	222	341	631	433	410	201	203	168	269	206	197	257	231	241	0.909998	0.337845	1.20115	-0.164123	0.0668161	0.186451	PF08263,PF00560,PF13855	PTHR27004,PTHR27004:SF1	KOG0472	2.7.11.1		GO:0005515	AT5G27060.1	AtRLP53,RLP53	receptor like protein 53
Vigun08g207900.1	C3	0.81	0.33	1.11	146	231	326	442	421	367	256	242	383	646	454	418	203	216	177	258	235	215	275	230	263	0.805819	0.325025	1.1097	-0.240868	0.00964341	0.128211	PF08263,PF13855	PTHR27004,PTHR27004:SF1	KOG0472			GO:0005515	AT1G47890.1	AtRLP7,RLP7	receptor like protein 7
Vigun11g031000.1	C3	1.19	0.46	1.43	200	136	709	844	737	800	362	507	564	967	1008	846	231	167	231	282	242	289	192	286	223	1.18793	0.455145	1.43314	-0.731623	-0.362646	-0.576841	PF00407	PTHR31907,PTHR31907:SF2				GO:0009607,GO:0006952	AT1G70890.1	MLP43	MLP-like protein 43
Vigun06g095000.2	C3	0.88	0.35	1.02	96	119	189	298	238	207	170	140	207	309	301	211	152	105	136	155	111	127	125	151	151	0.879609	0.352052	1.02187	-0.0410764	-0.0402347	0.0782375	PF13245,PF13087	PTHR10887,PTHR10887:SF358	KOG1801		K10706		AT1G65810.1		P-loop containing nucleoside triphosphate hydrolases superfamily protein
Vigun06g095000.1	C3	0.9	0.37	1.04	94	123	185	298	243	209	170	140	208	316	302	210	156	103	139	152	109	132	129	147	157	0.899055	0.365309	1.03985	-0.0154482	-0.0364941	0.106093	PF13245,PF13087	PTHR10887,PTHR10887:SF358	KOG1801		K10706		AT1G65810.1		P-loop containing nucleoside triphosphate hydrolases superfamily protein

## Sheet: GO_C1
								C1
GO Type	Level	GO ID	GO Name	p-value	corr. pvalue	Pop total	Pop hits	Total	Gene count	Genes
Biological Process	6	GO:0009772	photosynthetic electron transport in photosystem II	1.75332e-18	4.40084e-16	22713	19	205	11	VigunL041500.1, VigunL006900.1, Vigun11g069900.1, VigunL033300.1, VigunL002700.1, Vigun10g090700.1, Vigun09g100100.1, VigunL030400.1, Vigun11g065000.1, Vigun07g095200.1, VigunL011300.1
Biological Process	4	GO:0015977	carbon fixation	8.0545e-18	6.73893e-16	22713	21	205	11	VigunL007400.1, VigunL056600.1, VigunL030200.1, VigunL082000.1, VigunL041700.1, Vigun11g042700.1, VigunL033500.1, Vigun11g069600.1, VigunL007000.1, Vigun07g095400.1, VigunL011100.1
Biological Process	5	GO:0009767	photosynthetic electron transport chain	7.97993e-18	6.73893e-16	22713	38	205	13	VigunL006900.1, VigunL033300.1, Vigun10g090700.1, VigunL061900.1, VigunL011300.1, VigunL041500.1, Vigun11g069900.1, VigunL002700.1, Vigun09g100100.1, VigunL030400.1, Vigun11g065000.1, Vigun07g095200.1, Vigun05g159800.1
Biological Process	4	GO:0015979	photosynthesis	1.25944e-16	7.90296e-15	22713	254	205	23	VigunL081200.1, VigunL006900.1, VigunL033300.1, Vigun10g090700.1, VigunL029300.1, Vigun01g226400.1, VigunL080300.1, Vigun09g238500.1, VigunL061900.1, VigunL011300.1, Vigun10g101800.1, VigunL041500.1, Vigun11g069900.1, Vigun01g147100.1, VigunL002700.1, VigunL042600.1, VigunL034500.1, Vigun09g100100.1, VigunL030400.1, Vigun11g065000.1, Vigun07g095200.1, Vigun01g063900.1, Vigun05g159800.1
Biological Process	5	GO:0019684	photosynthesis, light reaction	1.90634e-15	9.56982e-14	22713	87	205	15	VigunL006900.1, VigunL033300.1, Vigun10g090700.1, Vigun01g226400.1, Vigun09g238500.1, VigunL061900.1, VigunL011300.1, VigunL041500.1, Vigun11g069900.1, VigunL002700.1, Vigun09g100100.1, VigunL030400.1, Vigun11g065000.1, Vigun07g095200.1, Vigun05g159800.1
Biological Process	4	GO:0006091	generation of precursor metabolites and energy	5.87179e-14	2.45637e-12	22713	209	205	19	VigunL006900.1, VigunL033300.1, Vigun10g090700.1, Vigun09g269800.1, Vigun01g226400.1, Vigun09g238500.1, VigunL061900.1, VigunL011300.1, Vigun11g181300.1, VigunL041500.1, Vigun11g069900.1, VigunL002700.1, Vigun09g100100.1, VigunL030400.1, Vigun11g065000.1, Vigun08g213100.2, Vigun07g095200.1, Vigun08g213100.1, Vigun05g159800.1
Biological Process	4	GO:0022900	electron transport chain	7.99224e-14	2.86579e-12	22713	72	205	13	VigunL006900.1, VigunL033300.1, Vigun10g090700.1, VigunL061900.1, VigunL011300.1, VigunL041500.1, Vigun11g069900.1, VigunL002700.1, Vigun09g100100.1, VigunL030400.1, Vigun11g065000.1, Vigun07g095200.1, Vigun05g159800.1
Biological Process	2	GO:0008152	metabolic process	9.30525e-09	2.91952e-07	22713	10713	205	137	Vigun01g113500.1, Vigun03g145600.1, Vigun10g090700.1, Vigun03g381200.1, Vigun09g238500.1, Vigun08g153900.1, Vigun03g381000.1, VigunL056600.1, VigunL030200.1, Vigun06g227700.1, Vigun11g069900.1, VigunL002700.1, VigunL042600.1, VigunL034500.1, Vigun07g002800.1, Vigun11g042700.1, Vigun08g213100.2, Vigun08g213100.1, Vigun06g097100.1, Vigun03g296200.1, Vigun08g153700.1, Vigun08g090700.1, VigunL080300.…
Biological Process	6	GO:0090662	ATP hydrolysis coupled transmembrane transport	5.24232e-07	1.01217e-05	22713	78	205	8	Vigun02g114900.1, Vigun10g103000.1, VigunL035800.1, VigunL070600.1, Vigun04g101100.1, VigunL028100.1, Vigun04g098800.1, VigunL069700.1
Biological Process	7	GO:0099131	ATP hydrolysis coupled ion transmembrane transport	5.24232e-07	1.01217e-05	22713	78	205	8	Vigun02g114900.1, Vigun10g103000.1, VigunL035800.1, VigunL070600.1, Vigun04g101100.1, VigunL028100.1, Vigun04g098800.1, VigunL069700.1
Biological Process	7	GO:0099132	ATP hydrolysis coupled cation transmembrane transport	5.24232e-07	1.01217e-05	22713	78	205	8	Vigun02g114900.1, Vigun10g103000.1, VigunL035800.1, VigunL070600.1, Vigun04g101100.1, VigunL028100.1, Vigun04g098800.1, VigunL069700.1
Biological Process	8	GO:0015991	ATP hydrolysis coupled proton transport	5.24232e-07	1.01217e-05	22713	78	205	8	Vigun02g114900.1, Vigun10g103000.1, VigunL035800.1, VigunL070600.1, Vigun04g101100.1, VigunL028100.1, Vigun04g098800.1, VigunL069700.1
Biological Process	9	GO:0015988	energy coupled proton transmembrane transport, against electrochemical gradient	5.24232e-07	1.01217e-05	22713	78	205	8	Vigun02g114900.1, Vigun10g103000.1, VigunL035800.1, VigunL070600.1, Vigun04g101100.1, VigunL028100.1, Vigun04g098800.1, VigunL069700.1
Biological Process	5	GO:0046034	ATP metabolic process	1.12509e-06	2.01712e-05	22713	150	205	10	Vigun02g114900.1, Vigun09g269800.1, Vigun10g103000.1, VigunL035800.1, Vigun08g213100.2, Vigun08g213100.1, VigunL028100.1, Vigun04g098800.1, VigunL069700.1, Vigun11g181300.1
Biological Process	7	GO:0009199	ribonucleoside triphosphate metabolic process	1.70454e-06	2.51671e-05	22713	157	205	10	Vigun02g114900.1, Vigun09g269800.1, Vigun10g103000.1, VigunL035800.1, Vigun08g213100.2, VigunL028100.1, Vigun08g213100.1, Vigun04g098800.1, VigunL069700.1, Vigun11g181300.1
Biological Process	7	GO:0009144	purine nucleoside triphosphate metabolic process	1.70454e-06	2.51671e-05	22713	157	205	10	Vigun02g114900.1, Vigun09g269800.1, Vigun10g103000.1, VigunL035800.1, Vigun08g213100.2, VigunL028100.1, Vigun08g213100.1, Vigun04g098800.1, VigunL069700.1, Vigun11g181300.1
Biological Process	8	GO:0009205	purine ribonucleoside triphosphate metabolic process	1.70454e-06	2.51671e-05	22713	157	205	10	Vigun02g114900.1, Vigun09g269800.1, Vigun10g103000.1, VigunL035800.1, Vigun08g213100.2, VigunL028100.1, Vigun08g213100.1, Vigun04g098800.1, VigunL069700.1, Vigun11g181300.1
Biological Process	6	GO:0009141	nucleoside triphosphate metabolic process	1.80557e-06	2.51777e-05	22713	158	205	10	Vigun02g114900.1, Vigun09g269800.1, Vigun10g103000.1, VigunL035800.1, Vigun08g213100.2, VigunL028100.1, Vigun08g213100.1, Vigun04g098800.1, VigunL069700.1, Vigun11g181300.1
Biological Process	7	GO:0009126	purine nucleoside monophosphate metabolic process	2.26372e-06	2.70568e-05	22713	162	205	10	Vigun02g114900.1, Vigun09g269800.1, Vigun10g103000.1, VigunL035800.1, Vigun08g213100.2, VigunL028100.1, Vigun08g213100.1, Vigun04g098800.1, VigunL069700.1, Vigun11g181300.1
Biological Process	7	GO:0009161	ribonucleoside monophosphate metabolic process	2.26372e-06	2.70568e-05	22713	162	205	10	Vigun02g114900.1, Vigun09g269800.1, Vigun10g103000.1, VigunL035800.1, Vigun08g213100.2, VigunL028100.1, Vigun08g213100.1, Vigun04g098800.1, VigunL069700.1, Vigun11g181300.1
Biological Process	8	GO:0009167	purine ribonucleoside monophosphate metabolic process	2.26372e-06	2.70568e-05	22713	162	205	10	Vigun02g114900.1, Vigun09g269800.1, Vigun10g103000.1, VigunL035800.1, Vigun08g213100.2, VigunL028100.1, Vigun08g213100.1, Vigun04g098800.1, VigunL069700.1, Vigun11g181300.1
Biological Process	6	GO:0009123	nucleoside monophosphate metabolic process	2.52852e-06	2.88481e-05	22713	164	205	10	Vigun02g114900.1, Vigun09g269800.1, Vigun10g103000.1, VigunL035800.1, Vigun08g213100.2, VigunL028100.1, Vigun08g213100.1, Vigun04g098800.1, VigunL069700.1, Vigun11g181300.1
Biological Process	5	GO:0006508	proteolysis	5.49247e-06	5.99396e-05	22713	636	205	19	Vigun08g154100.1, Vigun01g147200.1, Vigun05g058900.1, Vigun08g153500.1, Vigun04g101900.1, Vigun01g214100.1, Vigun08g153700.1, Vigun01g222300.1, Vigun08g153900.1, Vigun08g153400.1, Vigun01g214200.1, Vigun08g153600.1, Vigun06g145900.1, Vigun08g154000.1, Vigun08g153800.1, Vigun06g145900.2, Vigun08g154000.2, Vigun05g058500.1, Vigun10g151400.1
Biological Process	5	GO:0005976	polysaccharide metabolic process	9.3261e-06	9.75354e-05	22713	114	205	8	Vigun03g381000.1, Vigun03g380900.1, Vigun07g244200.1, Vigun05g223400.1, Vigun03g296200.1, Vigun02g154200.1, Vigun03g381200.1, Vigun03g237400.1
Biological Process	6	GO:0009259	ribonucleotide metabolic process	1.02487e-05	9.89393e-05	22713	192	205	10	Vigun02g114900.1, Vigun09g269800.1, Vigun10g103000.1, VigunL035800.1, Vigun08g213100.2, VigunL028100.1, Vigun08g213100.1, Vigun04g098800.1, VigunL069700.1, Vigun11g181300.1
Biological Process	7	GO:0009150	purine ribonucleotide metabolic process	1.02487e-05	9.89393e-05	22713	192	205	10	Vigun02g114900.1, Vigun09g269800.1, Vigun10g103000.1, VigunL035800.1, Vigun08g213100.2, VigunL028100.1, Vigun08g213100.1, Vigun04g098800.1, VigunL069700.1, Vigun11g181300.1
Biological Process	6	GO:0006163	purine nucleotide metabolic process	1.17347e-05	0.000109089	22713	195	205	10	Vigun02g114900.1, Vigun09g269800.1, Vigun10g103000.1, VigunL035800.1, Vigun08g213100.2, VigunL028100.1, Vigun08g213100.1, Vigun04g098800.1, VigunL069700.1, Vigun11g181300.1
Biological Process	5	GO:0072521	purine-containing compound metabolic process	1.34028e-05	0.000120147	22713	198	205	10	Vigun02g114900.1, Vigun09g269800.1, Vigun10g103000.1, VigunL035800.1, Vigun08g213100.2, VigunL028100.1, Vigun08g213100.1, Vigun04g098800.1, VigunL069700.1, Vigun11g181300.1
Biological Process	5	GO:0019693	ribose phosphate metabolic process	1.66381e-05	0.000144006	22713	203	205	10	Vigun02g114900.1, Vigun09g269800.1, Vigun10g103000.1, VigunL035800.1, Vigun08g213100.2, VigunL028100.1, Vigun08g213100.1, Vigun04g098800.1, VigunL069700.1, Vigun11g181300.1
Biological Process	8	GO:1902600	proton transmembrane transport	1.83157e-05	0.000153242	22713	125	205	8	Vigun02g114900.1, Vigun10g103000.1, VigunL035800.1, VigunL070600.1, Vigun04g101100.1, VigunL028100.1, Vigun04g098800.1, VigunL069700.1
Biological Process	6	GO:0006073	cellular glucan metabolic process	3.04268e-05	0.000238661	22713	98	205	7	Vigun03g381000.1, Vigun03g380900.1, Vigun07g244200.1, Vigun05g223400.1, Vigun02g154200.1, Vigun03g381200.1, Vigun03g237400.1
Biological Process	6	GO:0044042	glucan metabolic process	3.04268e-05	0.000238661	22713	98	205	7	Vigun03g381000.1, Vigun03g380900.1, Vigun07g244200.1, Vigun05g223400.1, Vigun02g154200.1, Vigun03g381200.1, Vigun03g237400.1
Biological Process	5	GO:0044264	cellular polysaccharide metabolic process	3.6976e-05	0.000281242	22713	101	205	7	Vigun03g381000.1, Vigun03g380900.1, Vigun07g244200.1, Vigun05g223400.1, Vigun02g154200.1, Vigun03g381200.1, Vigun03g237400.1
Biological Process	6	GO:0009117	nucleotide metabolic process	5.99245e-05	0.000442384	22713	236	205	10	Vigun02g114900.1, Vigun09g269800.1, Vigun10g103000.1, VigunL035800.1, Vigun08g213100.2, VigunL028100.1, Vigun08g213100.1, Vigun04g098800.1, VigunL069700.1, Vigun11g181300.1
Biological Process	5	GO:0006753	nucleoside phosphate metabolic process	6.65889e-05	0.000477537	22713	239	205	10	Vigun02g114900.1, Vigun09g269800.1, Vigun10g103000.1, VigunL035800.1, Vigun08g213100.2, VigunL028100.1, Vigun08g213100.1, Vigun04g098800.1, VigunL069700.1, Vigun11g181300.1
Biological Process	4	GO:0017144	drug metabolic process	7.13736e-05	0.000497633	22713	241	205	10	Vigun02g114900.1, Vigun09g269800.1, Vigun10g103000.1, VigunL035800.1, Vigun08g213100.2, VigunL028100.1, Vigun08g213100.1, Vigun04g098800.1, VigunL069700.1, Vigun11g181300.1
Biological Process	1	GO:0008150	biological_process	0.000175015	0.00118726	22713	14355	205	154	Vigun01g113500.1, Vigun03g145600.1, Vigun10g090700.1, Vigun03g381200.1, Vigun09g238500.1, Vigun08g153900.1, VigunL056600.1, Vigun03g381000.1, VigunL030200.1, Vigun06g227700.1, Vigun11g069900.1, VigunL002700.1, VigunL042600.1, VigunL034500.1, Vigun07g002800.1, Vigun11g042700.1, Vigun08g213100.2, Vigun08g213100.1, Vigun06g097100.1, Vigun03g296200.1, Vigun08g153700.1, VigunL070600.1, Vigun08g090700.…
Biological Process	8	GO:0098662	inorganic cation transmembrane transport	0.000189296	0.00125035	22713	174	205	8	Vigun02g114900.1, Vigun10g103000.1, VigunL035800.1, VigunL070600.1, Vigun04g101100.1, VigunL028100.1, Vigun04g098800.1, VigunL069700.1
Biological Process	7	GO:0098660	inorganic ion transmembrane transport	0.000196852	0.00126692	22713	175	205	8	Vigun02g114900.1, Vigun10g103000.1, VigunL035800.1, VigunL070600.1, Vigun04g101100.1, VigunL028100.1, Vigun04g098800.1, VigunL069700.1
Biological Process	7	GO:0015672	monovalent inorganic cation transport	0.000256981	0.00161255	22713	182	205	8	Vigun02g114900.1, Vigun10g103000.1, VigunL035800.1, VigunL070600.1, Vigun04g101100.1, VigunL028100.1, Vigun04g098800.1, VigunL069700.1
Biological Process	4	GO:0055086	nucleobase-containing small molecule metabolic process	0.000264192	0.00161737	22713	283	205	10	Vigun02g114900.1, Vigun09g269800.1, Vigun10g103000.1, VigunL035800.1, Vigun08g213100.2, VigunL028100.1, Vigun08g213100.1, Vigun04g098800.1, VigunL069700.1, Vigun11g181300.1
Biological Process	7	GO:0098655	cation transmembrane transport	0.000297597	0.00177849	22713	186	205	8	Vigun02g114900.1, Vigun10g103000.1, VigunL035800.1, VigunL070600.1, Vigun04g101100.1, VigunL028100.1, Vigun04g098800.1, VigunL069700.1
Biological Process	3	GO:0055114	oxidation-reduction process	0.00042296	0.00246891	22713	1649	205	29	VigunL006900.1, Vigun10g090700.1, Vigun10g051700.1, Vigun03g187000.1, Vigun02g108000.1, Vigun06g227700.1, Vigun11g069900.1, VigunL002700.1, Vigun09g100100.1, Vigun07g095200.1, Vigun03g121600.1, Vigun03g121600.2, Vigun05g159800.1, Vigun06g227600.1, VigunL033300.1, Vigun09g248900.2, Vigun07g235300.1, Vigun09g248900.1, VigunL061900.1, VigunL011300.1, Vigun08g177900.2, VigunL041500.1, Vigun07g277700.…
Biological Process	4	GO:2001057	reactive nitrogen species metabolic process	0.000480636	0.0026226	22713	4	205	2	Vigun09g170600.2, Vigun09g170600.1
Biological Process	5	GO:0042126	nitrate metabolic process	0.000480636	0.0026226	22713	4	205	2	Vigun09g170600.2, Vigun09g170600.1
Biological Process	5	GO:0042128	nitrate assimilation	0.000480636	0.0026226	22713	4	205	2	Vigun09g170600.2, Vigun09g170600.1
Biological Process	5	GO:0016052	carbohydrate catabolic process	0.00109879	0.00586802	22713	86	205	5	Vigun03g296200.1, Vigun09g269800.1, Vigun08g213100.2, Vigun08g213100.1, Vigun11g181300.1
Biological Process	4	GO:0071941	nitrogen cycle metabolic process	0.00165239	0.00864065	22713	7	205	2	Vigun09g170600.2, Vigun09g170600.1
Biological Process	3	GO:0044281	small molecule metabolic process	0.0017744	0.00908926	22713	845	205	17	Vigun06g097100.1, Vigun08g141200.1, Vigun09g269800.1, VigunL069700.1, Vigun11g181300.1, Vigun02g114900.1, Vigun10g103000.1, VigunL035800.1, Vigun08g213100.2, VigunL028100.1, Vigun08g213100.1, Vigun03g121600.1, Vigun04g098800.1, Vigun08g002500.1, Vigun03g121600.2, Vigun09g170600.2, Vigun09g170600.1
Biological Process	4	GO:0044262	cellular carbohydrate metabolic process	0.00184684	0.00927113	22713	192	205	7	Vigun03g381000.1, Vigun03g380900.1, Vigun07g244200.1, Vigun05g223400.1, Vigun02g154200.1, Vigun03g381200.1, Vigun03g237400.1
Biological Process	6	GO:0034220	ion transmembrane transport	0.00192584	0.00947814	22713	248	205	8	Vigun02g114900.1, Vigun10g103000.1, VigunL035800.1, VigunL070600.1, Vigun04g101100.1, VigunL028100.1, Vigun04g098800.1, VigunL069700.1
Biological Process	3	GO:0009856	pollination	0.00214012	0.00959233	22713	146	205	6	Vigun05g222900.1, Vigun05g222600.2, Vigun05g222600.1, Vigun05g222500.2, Vigun05g222500.1, Vigun05g222700.1
Biological Process	3	GO:0009875	pollen-pistil interaction	0.00214012	0.00959233	22713	146	205	6	Vigun05g222900.1, Vigun05g222600.2, Vigun05g222600.1, Vigun05g222500.2, Vigun05g222500.1, Vigun05g222700.1
Biological Process	3	GO:0048544	recognition of pollen	0.00214012	0.00959233	22713	146	205	6	Vigun05g222900.1, Vigun05g222600.2, Vigun05g222600.1, Vigun05g222500.2, Vigun05g222500.1, Vigun05g222700.1
Biological Process	3	GO:0044706	multi-multicellular organism process	0.00214012	0.00959233	22713	146	205	6	Vigun05g222900.1, Vigun05g222600.2, Vigun05g222600.1, Vigun05g222500.2, Vigun05g222500.1, Vigun05g222700.1
Biological Process	3	GO:0008037	cell recognition	0.00214012	0.00959233	22713	146	205	6	Vigun05g222900.1, Vigun05g222600.2, Vigun05g222600.1, Vigun05g222500.2, Vigun05g222500.1, Vigun05g222700.1
Biological Process	4	GO:1901135	carbohydrate derivative metabolic process	0.00267078	0.0117608	22713	384	205	10	Vigun02g114900.1, Vigun09g269800.1, Vigun10g103000.1, VigunL035800.1, Vigun08g213100.2, VigunL028100.1, Vigun08g213100.1, Vigun04g098800.1, VigunL069700.1, Vigun11g181300.1
Biological Process	5	GO:0006757	ATP generation from ADP	0.00334394	0.0131145	22713	68	205	4	Vigun09g269800.1, Vigun08g213100.2, Vigun08g213100.1, Vigun11g181300.1
Biological Process	6	GO:0006096	glycolytic process	0.00334394	0.0131145	22713	68	205	4	Vigun09g269800.1, Vigun08g213100.2, Vigun08g213100.1, Vigun11g181300.1
Biological Process	7	GO:0009135	purine nucleoside diphosphate metabolic process	0.00334394	0.0131145	22713	68	205	4	Vigun09g269800.1, Vigun08g213100.2, Vigun08g213100.1, Vigun11g181300.1
Biological Process	7	GO:0009185	ribonucleoside diphosphate metabolic process	0.00334394	0.0131145	22713	68	205	4	Vigun09g269800.1, Vigun08g213100.2, Vigun08g213100.1, Vigun11g181300.1
Biological Process	8	GO:0046031	ADP metabolic process	0.00334394	0.0131145	22713	68	205	4	Vigun09g269800.1, Vigun08g213100.2, Vigun08g213100.1, Vigun11g181300.1
Biological Process	8	GO:0009179	purine ribonucleoside diphosphate metabolic process	0.00334394	0.0131145	22713	68	205	4	Vigun09g269800.1, Vigun08g213100.2, Vigun08g213100.1, Vigun11g181300.1
Biological Process	8	GO:0042866	pyruvate biosynthetic process	0.00334394	0.0131145	22713	68	205	4	Vigun09g269800.1, Vigun08g213100.2, Vigun08g213100.1, Vigun11g181300.1
Biological Process	2	GO:0051704	multi-organism process	0.00347874	0.0134333	22713	161	205	6	Vigun05g222900.1, Vigun05g222600.2, Vigun05g222600.1, Vigun05g222500.2, Vigun05g222500.1, Vigun05g222700.1
Biological Process	2	GO:0022414	reproductive process	0.00392251	0.0146948	22713	165	205	6	Vigun05g222900.1, Vigun05g222600.2, Vigun05g222600.1, Vigun05g222500.2, Vigun05g222500.1, Vigun05g222700.1
Biological Process	2	GO:0000003	reproduction	0.00392251	0.0146948	22713	165	205	6	Vigun05g222900.1, Vigun05g222600.2, Vigun05g222600.1, Vigun05g222500.2, Vigun05g222500.1, Vigun05g222700.1
Biological Process	4	GO:0034754	cellular hormone metabolic process	0.00422594	0.0149396	22713	11	205	2	Vigun09g248900.2, Vigun09g248900.1
Biological Process	5	GO:0009690	cytokinin metabolic process	0.00422594	0.0149396	22713	11	205	2	Vigun09g248900.2, Vigun09g248900.1
Biological Process	6	GO:1901292	nucleoside phosphate catabolic process	0.00410805	0.0149396	22713	72	205	4	Vigun09g269800.1, Vigun08g213100.2, Vigun08g213100.1, Vigun11g181300.1
Biological Process	7	GO:0009166	nucleotide catabolic process	0.00410805	0.0149396	22713	72	205	4	Vigun09g269800.1, Vigun08g213100.2, Vigun08g213100.1, Vigun11g181300.1
Biological Process	7	GO:0006165	nucleoside diphosphate phosphorylation	0.00453095	0.0153685	22713	74	205	4	Vigun09g269800.1, Vigun08g213100.2, Vigun08g213100.1, Vigun11g181300.1
Biological Process	7	GO:0046939	nucleotide phosphorylation	0.00453095	0.0153685	22713	74	205	4	Vigun09g269800.1, Vigun08g213100.2, Vigun08g213100.1, Vigun11g181300.1
Biological Process	8	GO:0006090	pyruvate metabolic process	0.00453095	0.0153685	22713	74	205	4	Vigun09g269800.1, Vigun08g213100.2, Vigun08g213100.1, Vigun11g181300.1
Biological Process	6	GO:0009132	nucleoside diphosphate metabolic process	0.00521875	0.0174654	22713	77	205	4	Vigun09g269800.1, Vigun08g213100.2, Vigun08g213100.1, Vigun11g181300.1
Biological Process	4	GO:0019637	organophosphate metabolic process	0.00570141	0.0186266	22713	428	205	10	Vigun02g114900.1, Vigun09g269800.1, Vigun10g103000.1, VigunL035800.1, Vigun08g213100.2, VigunL028100.1, Vigun08g213100.1, Vigun04g098800.1, VigunL069700.1, Vigun11g181300.1
Biological Process	5	GO:0046434	organophosphate catabolic process	0.00571413	0.0186266	22713	79	205	4	Vigun09g269800.1, Vigun08g213100.2, Vigun08g213100.1, Vigun11g181300.1
Biological Process	7	GO:0019363	pyridine nucleotide biosynthetic process	0.00623992	0.0198256	22713	81	205	4	Vigun09g269800.1, Vigun08g213100.2, Vigun08g213100.1, Vigun11g181300.1
Biological Process	8	GO:0019359	nicotinamide nucleotide biosynthetic process	0.00623992	0.0198256	22713	81	205	4	Vigun09g269800.1, Vigun08g213100.2, Vigun08g213100.1, Vigun11g181300.1
Biological Process	5	GO:0034404	nucleobase-containing small molecule biosynthetic process	0.00679691	0.0213253	22713	83	205	4	Vigun09g269800.1, Vigun08g213100.2, Vigun08g213100.1, Vigun11g181300.1
Biological Process	6	GO:0072525	pyridine-containing compound biosynthetic process	0.00738586	0.022887	22713	85	205	4	Vigun09g269800.1, Vigun08g213100.2, Vigun08g213100.1, Vigun11g181300.1
Biological Process	4	GO:0005975	carbohydrate metabolic process	0.00770615	0.0235883	22713	820	205	15	Vigun05g266200.1, Vigun07g244200.1, Vigun05g223400.1, Vigun03g296200.1, Vigun09g269800.1, Vigun03g381200.1, Vigun11g181300.1, Vigun03g381000.1, Vigun03g380900.1, Vigun02g154200.1, Vigun07g217500.1, Vigun08g213100.2, Vigun08g213100.1, Vigun03g237400.1, Vigun05g109600.1
Biological Process	6	GO:0019362	pyridine nucleotide metabolic process	0.0097092	0.029012	22713	92	205	4	Vigun09g269800.1, Vigun08g213100.2, Vigun08g213100.1, Vigun11g181300.1
Biological Process	7	GO:0046496	nicotinamide nucleotide metabolic process	0.0097092	0.029012	22713	92	205	4	Vigun09g269800.1, Vigun08g213100.2, Vigun08g213100.1, Vigun11g181300.1
Biological Process	5	GO:0072524	pyridine-containing compound metabolic process	0.0112279	0.0331552	22713	96	205	4	Vigun09g269800.1, Vigun08g213100.2, Vigun08g213100.1, Vigun11g181300.1
Biological Process	5	GO:0034655	nucleobase-containing compound catabolic process	0.01163	0.0335533	22713	97	205	4	Vigun09g269800.1, Vigun08g213100.2, Vigun08g213100.1, Vigun11g181300.1
Biological Process	6	GO:0006733	oxidoreduction coenzyme metabolic process	0.01163	0.0335533	22713	97	205	4	Vigun09g269800.1, Vigun08g213100.2, Vigun08g213100.1, Vigun11g181300.1
Biological Process	3	GO:0042445	hormone metabolic process	0.0125308	0.0357413	22713	19	205	2	Vigun09g248900.2, Vigun09g248900.1
Biological Process	5	GO:0043436	oxoacid metabolic process	0.0148191	0.0417931	22713	495	205	10	Vigun06g097100.1, Vigun08g141200.1, Vigun09g269800.1, Vigun08g213100.2, Vigun08g213100.1, Vigun03g121600.1, Vigun03g121600.2, Vigun09g170600.2, Vigun09g170600.1, Vigun11g181300.1
Biological Process	4	GO:0010817	regulation of hormone levels	0.0152082	0.0424139	22713	21	205	2	Vigun09g248900.2, Vigun09g248900.1
Biological Process	4	GO:0006082	organic acid metabolic process	0.0153938	0.0424597	22713	498	205	10	Vigun06g097100.1, Vigun08g141200.1, Vigun09g269800.1, Vigun08g213100.2, Vigun08g213100.1, Vigun03g121600.1, Vigun03g121600.2, Vigun09g170600.2, Vigun09g170600.1, Vigun11g181300.1
Biological Process	3	GO:0071704	organic substance metabolic process	0.0164633	0.0440501	22713	8280	205	90	Vigun05g266200.1, Vigun03g145600.1, Vigun01g222300.1, Vigun03g381200.1, VigunL069700.1, Vigun08g153900.1, Vigun05g222900.1, Vigun03g381000.1, VigunL056600.1, VigunL030200.1, Vigun01g214200.1, Vigun08g112200.1, VigunL041700.1, Vigun11g042700.1, Vigun08g213100.2, Vigun08g213100.1, Vigun03g237400.1, Vigun08g002500.1, Vigun08g153800.1, Vigun08g154100.1, Vigun01g147200.1, Vigun06g097100.1, Vigun03g296…
Biological Process	4	GO:1901564	organonitrogen compound metabolic process	0.0164376	0.0440501	22713	4444	205	53	Vigun03g145600.1, Vigun01g222300.1, Vigun08g153900.1, VigunL069700.1, Vigun05g222900.1, Vigun01g214200.1, Vigun08g213100.2, Vigun08g213100.1, Vigun08g153800.1, Vigun08g154100.1, Vigun01g147200.1, Vigun08g153700.1, Vigun08g090700.1, Vigun04g007400.1, Vigun11g181300.1, Vigun05g279000.1, Vigun02g114900.1, Vigun08g053100.1, Vigun05g278600.1, Vigun08g153600.1, VigunL028100.1, Vigun04g098800.1, Vigun08…
Biological Process	5	GO:0046700	heterocycle catabolic process	0.0166723	0.0440501	22713	108	205	4	Vigun09g269800.1, Vigun08g213100.2, Vigun08g213100.1, Vigun11g181300.1
Biological Process	5	GO:0044270	cellular nitrogen compound catabolic process	0.0166723	0.0440501	22713	108	205	4	Vigun09g269800.1, Vigun08g213100.2, Vigun08g213100.1, Vigun11g181300.1
Biological Process	5	GO:1901361	organic cyclic compound catabolic process	0.0171886	0.0444777	22713	109	205	4	Vigun09g269800.1, Vigun08g213100.2, Vigun08g213100.1, Vigun11g181300.1
Biological Process	5	GO:0019439	aromatic compound catabolic process	0.0171886	0.0444777	22713	109	205	4	Vigun09g269800.1, Vigun08g213100.2, Vigun08g213100.1, Vigun11g181300.1
Cellular Component	3	GO:0048046	apoplast	1.22408e-08	4.03946e-07	22713	32	205	7	Vigun03g381000.1, Vigun03g380900.1, Vigun07g244200.1, Vigun05g223400.1, Vigun02g154200.1, Vigun03g381200.1, Vigun03g237400.1
Cellular Component	4	GO:0033178	proton-transporting two-sector ATPase complex, catalytic domain	1.06345e-08	4.03946e-07	22713	48	205	8	Vigun02g114900.1, Vigun10g103000.1, VigunL035800.1, VigunL070600.1, Vigun04g101100.1, VigunL028100.1, Vigun04g098800.1, VigunL069700.1
Cellular Component	3	GO:0098796	membrane protein complex	4.48988e-08	9.87773e-07	22713	414	205	18	VigunL081200.1, VigunL029300.1, VigunL070600.1, Vigun04g101100.1, VigunL080300.1, VigunL069700.1, VigunL061900.1, Vigun10g101800.1, Vigun01g147100.1, Vigun02g114900.1, VigunL042600.1, VigunL034500.1, Vigun10g103000.1, VigunL035800.1, VigunL028100.1, Vigun01g063900.1, Vigun04g098800.1, Vigun05g159800.1
Cellular Component	5	GO:0009522	photosystem I	6.37818e-08	1.0524e-06	22713	40	205	7	Vigun10g101800.1, VigunL081200.1, VigunL042600.1, VigunL034500.1, VigunL029300.1, VigunL080300.1, Vigun01g063900.1
Cellular Component	2	GO:0005576	extracellular region	1.00958e-06	1.33265e-05	22713	59	205	7	Vigun03g381000.1, Vigun03g380900.1, Vigun07g244200.1, Vigun05g223400.1, Vigun02g154200.1, Vigun03g381200.1, Vigun03g237400.1
Cellular Component	4	GO:0009521	photosystem	5.25957e-06	5.78553e-05	22713	178	205	10	Vigun10g101800.1, VigunL081200.1, Vigun01g147100.1, VigunL042600.1, VigunL034500.1, VigunL029300.1, VigunL080300.1, Vigun01g063900.1, VigunL061900.1, Vigun05g159800.1
Cellular Component	4	GO:0016469	proton-transporting two-sector ATPase complex	6.24718e-06	5.89019e-05	22713	108	205	8	Vigun02g114900.1, Vigun10g103000.1, VigunL035800.1, VigunL070600.1, Vigun04g101100.1, VigunL028100.1, Vigun04g098800.1, VigunL069700.1
Cellular Component	3	GO:0030312	external encapsulating structure	1.2021e-05	7.93388e-05	22713	118	205	8	Vigun03g381000.1, Vigun03g380900.1, Vigun08g084500.1, Vigun07g244200.1, Vigun05g223400.1, Vigun02g154200.1, Vigun03g381200.1, Vigun03g237400.1
Cellular Component	3	GO:0034357	photosynthetic membrane	9.79089e-06	7.93388e-05	22713	191	205	10	Vigun10g101800.1, VigunL081200.1, Vigun01g147100.1, VigunL042600.1, VigunL034500.1, VigunL029300.1, VigunL080300.1, Vigun01g063900.1, VigunL061900.1, Vigun05g159800.1
Cellular Component	4	GO:0005618	cell wall	1.2021e-05	7.93388e-05	22713	118	205	8	Vigun03g381000.1, Vigun03g380900.1, Vigun08g084500.1, Vigun07g244200.1, Vigun05g223400.1, Vigun02g154200.1, Vigun03g381200.1, Vigun03g237400.1
Cellular Component	4	GO:0009579	thylakoid	4.01146e-05	0.00022063	22713	225	205	10	Vigun10g101800.1, VigunL081200.1, Vigun01g147100.1, VigunL042600.1, VigunL034500.1, VigunL029300.1, VigunL080300.1, Vigun01g063900.1, VigunL061900.1, Vigun05g159800.1
Cellular Component	4	GO:0044436	thylakoid part	4.01146e-05	0.00022063	22713	225	205	10	Vigun10g101800.1, VigunL081200.1, Vigun01g147100.1, VigunL042600.1, VigunL034500.1, VigunL029300.1, VigunL080300.1, Vigun01g063900.1, VigunL061900.1, Vigun05g159800.1
Cellular Component	3	GO:0071944	cell periphery	0.000148415	0.000753493	22713	214	205	9	Vigun03g381000.1, Vigun03g380900.1, Vigun08g084500.1, Vigun07g244200.1, Vigun05g223400.1, Vigun02g154200.1, Vigun03g381200.1, Vigun09g017100.1, Vigun03g237400.1
Cellular Component	2	GO:0044425	membrane part	0.00127623	0.0060165	22713	1853	205	30	Vigun03g050200.1, Vigun09g155400.2, Vigun05g102200.2, Vigun09g155400.3, Vigun05g102200.1, VigunL029300.1, Vigun09g155400.1, Vigun04g101100.1, Vigun09g103200.1, Vigun09g017100.1, VigunL069700.1, Vigun10g101800.1, VigunL042600.1, Vigun03g160500.1, VigunL034500.1, VigunL035800.1, Vigun05g159800.1, VigunL081200.1, Vigun04g101900.1, Vigun09g173800.1, Vigun06g105500.1, VigunL070600.1, VigunL080300.1, V…
Cellular Component	2	GO:0016020	membrane	0.00777962	0.0342303	22713	3020	205	40	Vigun03g050200.1, Vigun09g155400.2, Vigun05g102200.2, Vigun09g155400.3, Vigun05g102200.1, VigunL029300.1, Vigun09g155400.1, Vigun04g101100.1, Vigun09g103200.1, Vigun09g017100.1, Vigun09g238500.1, VigunL069700.1, Vigun10g101800.1, VigunL042600.1, Vigun03g160500.1, Vigun01g182800.1, VigunL034500.1, VigunL035800.1, Vigun05g159800.1, VigunL081200.1, Vigun04g101900.1, Vigun09g173800.1, Vigun06g105500.…
Cellular Component	5	GO:0046658	anchored component of plasma membrane	0.00902567	0.0372309	22713	1	205	1	Vigun09g017100.1
Molecular Function	6	GO:0016984	ribulose-bisphosphate carboxylase activity	2.47039e-23	3.87851e-21	22713	11	205	11	VigunL007400.1, VigunL056600.1, VigunL030200.1, VigunL082000.1, VigunL041700.1, Vigun11g042700.1, VigunL033500.1, Vigun11g069600.1, VigunL007000.1, Vigun07g095400.1, VigunL011100.1
Molecular Function	3	GO:0016829	lyase activity	6.54439e-23	5.13735e-21	22713	268	205	29	Vigun08g141200.1, Vigun09g269800.1, Vigun11g073100.1, VigunL011100.1, VigunL056600.1, Vigun11g073600.1, VigunL030200.1, VigunL041700.1, Vigun08g213100.2, Vigun02g077100.2, Vigun11g042700.1, Vigun08g213100.1, Vigun02g077100.1, Vigun11g073600.3, Vigun11g073600.2, Vigun11g073600.4, Vigun06g097100.1, Vigun04g188900.4, Vigun04g188900.3, Vigun04g188900.2, Vigun04g188900.1, VigunL082000.1, Vigun11g06960…
Molecular Function	5	GO:0045156	electron transporter, transferring electrons within the cyclic electron transport pathway of photosynthesis activity	1.75332e-18	9.17572e-17	22713	19	205	11	VigunL041500.1, VigunL006900.1, Vigun11g069900.1, VigunL033300.1, VigunL002700.1, Vigun10g090700.1, Vigun09g100100.1, VigunL030400.1, Vigun11g065000.1, Vigun07g095200.1, VigunL011300.1
Molecular Function	2	GO:0003824	catalytic activity	1.65417e-17	6.49261e-16	22713	10104	205	151	Vigun01g113500.1, Vigun03g145600.1, Vigun02g070000.1, Vigun10g090700.1, Vigun06g057000.1, Vigun03g381200.1, Vigun08g153900.1, Vigun03g381000.1, VigunL056600.1, Vigun06g227700.1, VigunL030200.1, Vigun07g233800.1, Vigun11g069900.1, Vigun05g237800.1, Vigun01g182800.1, VigunL002700.1, Vigun07g002800.1, Vigun11g042700.1, Vigun08g213100.2, Vigun08g213100.1, Vigun06g097100.1, Vigun03g296200.1, Vigun08g1…
Molecular Function	4	GO:0016830	carbon-carbon lyase activity	2.64828e-16	8.31561e-15	22713	113	205	17	Vigun06g097100.1, Vigun08g141200.1, Vigun09g269800.1, VigunL082000.1, Vigun11g069600.1, VigunL007000.1, VigunL011100.1, Vigun11g181300.1, VigunL007400.1, VigunL056600.1, VigunL030200.1, VigunL041700.1, Vigun08g213100.2, Vigun11g042700.1, Vigun08g213100.1, VigunL033500.1, Vigun07g095400.1
Molecular Function	5	GO:0016831	carboxy-lyase activity	6.60104e-14	1.48052e-12	22713	71	205	13	Vigun06g097100.1, Vigun08g141200.1, VigunL082000.1, Vigun11g069600.1, VigunL007000.1, VigunL011100.1, VigunL007400.1, VigunL056600.1, VigunL030200.1, VigunL041700.1, Vigun11g042700.1, VigunL033500.1, Vigun07g095400.1
Molecular Function	6	GO:0000287	magnesium ion binding	6.40189e-14	1.48052e-12	22713	182	205	18	Vigun06g046900.1, VigunL082000.1, Vigun11g069600.1, VigunL007000.1, VigunL011100.1, Vigun11g073100.1, VigunL007400.1, VigunL056600.1, Vigun11g073600.1, VigunL030200.1, VigunL041700.1, Vigun11g042700.1, VigunL033500.1, Vigun11g073600.3, Vigun11g073400.1, Vigun07g095400.1, Vigun11g073600.2, Vigun11g073600.4
Molecular Function	6	GO:0004252	serine-type endopeptidase activity	1.06786e-13	2.09567e-12	22713	113	205	15	Vigun08g154100.1, Vigun01g147200.1, Vigun05g058900.1, Vigun08g153500.1, Vigun04g101900.1, Vigun08g153700.1, Vigun01g222300.1, Vigun08g153900.1, Vigun08g153400.1, Vigun08g153600.1, Vigun08g154000.1, Vigun08g153800.1, Vigun08g154000.2, Vigun05g058500.1, Vigun10g151400.1
Molecular Function	6	GO:0004089	carbonate dehydratase activity	2.23548e-10	3.89966e-09	22713	11	205	6	Vigun04g188900.4, Vigun04g188900.3, Vigun04g188900.2, Vigun04g188900.1, Vigun02g077100.2, Vigun02g077100.1
Molecular Function	4	GO:0016835	carbon-oxygen lyase activity	3.08154e-10	4.83803e-09	22713	109	205	12	Vigun04g188900.4, Vigun04g188900.3, Vigun04g188900.2, Vigun04g188900.1, Vigun11g073100.1, Vigun11g073600.1, Vigun02g077100.2, Vigun02g077100.1, Vigun11g073600.3, Vigun11g073400.1, Vigun11g073600.2, Vigun11g073600.4
Molecular Function	6	GO:0004175	endopeptidase activity	3.50845e-10	5.00752e-09	22713	343	205	19	Vigun08g154100.1, Vigun01g147200.1, Vigun05g058900.1, Vigun08g153500.1, Vigun04g101900.1, Vigun01g214100.1, Vigun08g153700.1, Vigun01g222300.1, Vigun08g153900.1, Vigun08g153400.1, Vigun01g214200.1, Vigun08g153600.1, Vigun06g145900.1, Vigun08g154000.1, Vigun08g153800.1, Vigun06g145900.2, Vigun08g154000.2, Vigun05g058500.1, Vigun10g151400.1
Molecular Function	4	GO:0017171	serine hydrolase activity	4.02014e-09	4.8551e-08	22713	235	205	15	Vigun08g154100.1, Vigun01g147200.1, Vigun05g058900.1, Vigun08g153500.1, Vigun04g101900.1, Vigun08g153700.1, Vigun01g222300.1, Vigun08g153900.1, Vigun08g153400.1, Vigun08g153600.1, Vigun08g154000.1, Vigun08g153800.1, Vigun08g154000.2, Vigun05g058500.1, Vigun10g151400.1
Molecular Function	5	GO:0008236	serine-type peptidase activity	4.02014e-09	4.8551e-08	22713	235	205	15	Vigun08g154100.1, Vigun01g147200.1, Vigun05g058900.1, Vigun08g153500.1, Vigun04g101900.1, Vigun08g153700.1, Vigun01g222300.1, Vigun08g153900.1, Vigun08g153400.1, Vigun08g153600.1, Vigun08g154000.1, Vigun08g153800.1, Vigun08g154000.2, Vigun05g058500.1, Vigun10g151400.1
Molecular Function	7	GO:0016762	xyloglucan:xyloglucosyl transferase activity	1.22408e-08	1.37272e-07	22713	32	205	7	Vigun03g381000.1, Vigun03g380900.1, Vigun07g244200.1, Vigun05g223400.1, Vigun02g154200.1, Vigun03g381200.1, Vigun03g237400.1
Molecular Function	4	GO:0009055	electron transfer activity	1.23392e-07	1.2915e-06	22713	222	205	13	VigunL006900.1, VigunL033300.1, Vigun10g090700.1, VigunL011300.1, Vigun03g357600.2, VigunL041500.1, Vigun11g069900.1, Vigun03g357600.1, VigunL002700.1, Vigun09g100100.1, VigunL030400.1, Vigun11g065000.1, Vigun07g095200.1
Molecular Function	6	GO:0004332	fructose-bisphosphate aldolase activity	7.83784e-07	7.69088e-06	22713	9	205	4	Vigun09g269800.1, Vigun08g213100.2, Vigun08g213100.1, Vigun11g181300.1
Molecular Function	6	GO:0010333	terpene synthase activity	1.09024e-06	1.00687e-05	22713	38	205	6	Vigun11g073600.1, Vigun11g073600.3, Vigun11g073400.1, Vigun11g073600.2, Vigun11g073100.1, Vigun11g073600.4
Molecular Function	5	GO:0070011	peptidase activity, acting on L-amino acid peptides	1.76638e-06	1.45958e-05	22713	588	205	19	Vigun08g154100.1, Vigun01g147200.1, Vigun05g058900.1, Vigun08g153500.1, Vigun04g101900.1, Vigun01g214100.1, Vigun08g153700.1, Vigun01g222300.1, Vigun08g153900.1, Vigun08g153400.1, Vigun01g214200.1, Vigun08g153600.1, Vigun06g145900.1, Vigun08g154000.1, Vigun08g153800.1, Vigun06g145900.2, Vigun08g154000.2, Vigun05g058500.1, Vigun10g151400.1
Molecular Function	5	GO:0016838	carbon-oxygen lyase activity, acting on phosphates	1.73615e-06	1.45958e-05	22713	41	205	6	Vigun11g073600.1, Vigun11g073600.3, Vigun11g073400.1, Vigun11g073600.2, Vigun11g073100.1, Vigun11g073600.4
Molecular Function	3	GO:0016787	hydrolase activity	2.31801e-06	1.81963e-05	22713	3187	205	54	Vigun05g266200.1, Vigun06g057000.1, Vigun01g222300.1, Vigun04g101100.1, Vigun03g381200.1, Vigun08g153900.1, VigunL069700.1, Vigun01g146000.1, Vigun03g381000.1, Vigun01g146000.2, Vigun01g214200.1, Vigun01g182800.1, Vigun03g237400.1, Vigun08g153800.1, Vigun08g154100.1, Vigun01g147200.1, Vigun03g296200.1, Vigun08g153700.1, VigunL070600.1, Vigun06g118300.1, Vigun05g279200.1, Vigun07g020000.4, Vigun07…
Molecular Function	4	GO:0008233	peptidase activity	2.74172e-06	2.04976e-05	22713	606	205	19	Vigun08g154100.1, Vigun01g147200.1, Vigun05g058900.1, Vigun08g153500.1, Vigun04g101900.1, Vigun01g214100.1, Vigun08g153700.1, Vigun01g222300.1, Vigun08g153900.1, Vigun08g153400.1, Vigun01g214200.1, Vigun08g153600.1, Vigun06g145900.1, Vigun08g154000.1, Vigun08g153800.1, Vigun06g145900.2, Vigun08g154000.2, Vigun05g058500.1, Vigun10g151400.1
Molecular Function	7	GO:0008889	glycerophosphodiester phosphodiesterase activity	4.32323e-06	3.08521e-05	22713	13	205	4	Vigun06g056800.1, Vigun06g057000.1, Vigun06g056700.1, Vigun06g056700.2
Molecular Function	5	GO:0016832	aldehyde-lyase activity	6.00976e-06	4.10232e-05	22713	14	205	4	Vigun09g269800.1, Vigun08g213100.2, Vigun08g213100.1, Vigun11g181300.1
Molecular Function	5	GO:0016836	hydro-lyase activity	1.84538e-05	0.000120719	22713	61	205	6	Vigun04g188900.4, Vigun04g188900.3, Vigun04g188900.2, Vigun04g188900.1, Vigun02g077100.2, Vigun02g077100.1
Molecular Function	3	GO:0016491	oxidoreductase activity	4.76419e-05	0.000299191	22713	1918	205	35	VigunL006900.1, Vigun10g090700.1, Vigun10g051700.1, Vigun03g187000.1, Vigun02g108000.1, Vigun03g275100.1, Vigun06g227700.1, Vigun05g237800.1, Vigun11g069900.1, Vigun03g275100.2, VigunL002700.1, Vigun09g100100.1, Vigun07g095200.1, Vigun08g002500.1, Vigun03g121600.1, Vigun03g121600.2, Vigun06g227600.1, VigunL033300.1, Vigun09g248900.2, Vigun07g235300.1, Vigun09g248900.1, VigunL011300.1, Vigun08g177…
Molecular Function	6	GO:0046527	glucosyltransferase activity	6.02836e-05	0.00036402	22713	109	205	7	Vigun03g381000.1, Vigun03g380900.1, Vigun07g244200.1, Vigun05g223400.1, Vigun02g154200.1, Vigun03g381200.1, Vigun03g237400.1
Molecular Function	6	GO:0008081	phosphoric diester hydrolase activity	0.000190093	0.00110536	22713	32	205	4	Vigun06g056800.1, Vigun06g057000.1, Vigun06g056700.1, Vigun06g056700.2
Molecular Function	8	GO:0016887	ATPase activity	0.000215964	0.00121094	22713	445	205	13	VigunL070600.1, Vigun04g101100.1, Vigun07g020000.4, Vigun07g020000.3, VigunL069700.1, Vigun07g020000.2, Vigun07g020000.1, Vigun02g114900.1, Vigun01g182800.1, Vigun10g103000.1, VigunL035800.1, VigunL028100.1, Vigun04g098800.1
Molecular Function	5	GO:0015399	primary active transmembrane transporter activity	0.000467304	0.00244556	22713	199	205	8	Vigun02g114900.1, Vigun10g103000.1, VigunL035800.1, VigunL070600.1, Vigun04g101100.1, VigunL028100.1, Vigun04g098800.1, VigunL069700.1
Molecular Function	6	GO:0015405	P-P-bond-hydrolysis-driven transmembrane transporter activity	0.000467304	0.00244556	22713	199	205	8	Vigun02g114900.1, Vigun10g103000.1, VigunL035800.1, VigunL070600.1, Vigun04g101100.1, VigunL028100.1, Vigun04g098800.1, VigunL069700.1
Molecular Function	10	GO:0043492	ATPase activity, coupled to movement of substances	0.000927391	0.00469679	22713	221	205	8	Vigun02g114900.1, Vigun10g103000.1, VigunL035800.1, VigunL070600.1, Vigun04g101100.1, VigunL028100.1, Vigun04g098800.1, VigunL069700.1
Molecular Function	3	GO:0001871	pattern binding	0.00104245	0.00495952	22713	85	205	5	Vigun08g064800.1, Vigun08g053100.1, Vigun05g222500.2, Vigun08g052300.1, Vigun05g222500.1
Molecular Function	4	GO:0030247	polysaccharide binding	0.00104245	0.00495952	22713	85	205	5	Vigun08g064800.1, Vigun08g053100.1, Vigun05g222500.2, Vigun08g052300.1, Vigun05g222500.1
Molecular Function	4	GO:0022804	active transmembrane transporter activity	0.00131058	0.00602509	22713	410	205	11	Vigun02g114900.1, Vigun09g173800.1, Vigun10g103000.1, VigunL035800.1, Vigun05g095100.2, VigunL070600.1, Vigun04g101100.1, VigunL028100.1, Vigun05g095100.1, Vigun04g098800.1, VigunL069700.1
Molecular Function	5	GO:0046872	metal ion binding	0.00134317	0.00602509	22713	2290	205	35	Vigun03g017700.1, Vigun06g046900.1, VigunL011100.1, Vigun11g073100.1, VigunL056600.1, Vigun02g108000.1, Vigun11g073600.1, VigunL030200.1, Vigun06g227700.1, VigunL041700.1, Vigun11g042700.1, Vigun02g077100.2, Vigun02g077100.1, Vigun11g073600.3, Vigun11g073600.2, Vigun11g073600.4, Vigun06g227600.1, Vigun09g110600.1, Vigun04g188900.4, Vigun04g188900.3, Vigun04g188900.2, Vigun04g188900.1, Vigun02g059…
Molecular Function	4	GO:0043169	cation binding	0.00145845	0.00636046	22713	2301	205	35	Vigun03g017700.1, Vigun06g046900.1, VigunL011100.1, Vigun11g073100.1, VigunL056600.1, Vigun02g108000.1, Vigun11g073600.1, VigunL030200.1, Vigun06g227700.1, VigunL041700.1, Vigun11g042700.1, Vigun02g077100.2, Vigun02g077100.1, Vigun11g073600.3, Vigun11g073600.2, Vigun11g073600.4, Vigun06g227600.1, Vigun09g110600.1, Vigun04g188900.4, Vigun04g188900.3, Vigun04g188900.2, Vigun04g188900.1, Vigun02g059…
Molecular Function	9	GO:0042132	fructose 1,6-bisphosphate 1-phosphatase activity	0.00165239	0.00701151	22713	7	205	2	Vigun07g217500.1, Vigun05g109600.1
Molecular Function	7	GO:0030151	molybdenum ion binding	0.00279915	0.0115649	22713	9	205	2	Vigun09g170600.2, Vigun09g170600.1
Molecular Function	9	GO:0042623	ATPase activity, coupled	0.00303388	0.0122133	22713	267	205	8	Vigun02g114900.1, Vigun10g103000.1, VigunL035800.1, VigunL070600.1, Vigun04g101100.1, VigunL028100.1, Vigun04g098800.1, VigunL069700.1
Molecular Function	5	GO:0019139	cytokinin dehydrogenase activity	0.00422594	0.0165868	22713	11	205	2	Vigun09g248900.2, Vigun09g248900.1
Molecular Function	5	GO:0042578	phosphoric ester hydrolase activity	0.00668569	0.0256013	22713	305	205	8	Vigun01g146000.1, Vigun06g056800.1, Vigun01g146000.2, Vigun06g057000.1, Vigun07g217500.1, Vigun05g109600.1, Vigun06g056700.1, Vigun06g056700.2
Molecular Function	3	GO:0140096	catalytic activity, acting on a protein	0.00826965	0.0309127	22713	2937	205	39	Vigun08g153500.1, Vigun04g062700.1, Vigun03g145600.1, Vigun01g222300.1, Vigun05g222500.2, Vigun05g222500.1, Vigun10g130100.2, Vigun08g153900.1, Vigun10g130100.1, Vigun05g222900.1, Vigun08g153400.1, Vigun01g214200.1, Vigun05g278900.2, Vigun05g278900.1, Vigun06g145900.1, Vigun08g153800.1, Vigun06g145900.2, Vigun05g058500.1, Vigun10g151400.1, Vigun08g154100.1, Vigun01g147200.1, Vigun05g058900.1, Vig…
Molecular Function	4	GO:0016757	transferase activity, transferring glycosyl groups	0.00923488	0.033718	22713	606	205	12	Vigun01g113500.1, Vigun03g381000.1, Vigun03g380900.1, Vigun07g244200.1, Vigun05g223400.1, Vigun02g070000.1, Vigun02g154200.1, Vigun03g430400.1, Vigun03g430300.1, Vigun03g381200.1, Vigun03g237400.1, Vigun01g195200.1
Molecular Function	3	GO:0043167	ion binding	0.0139351	0.0455795	22713	5616	205	65	Vigun03g145600.1, Vigun04g101100.1, VigunL069700.1, VigunL056600.1, Vigun11g073600.1, VigunL030200.1, Vigun06g227700.1, Vigun01g219300.1, Vigun01g182800.1, VigunL041700.1, Vigun11g042700.1, Vigun11g073600.3, Vigun11g073600.2, Vigun11g073600.4, Vigun05g159800.1, Vigun06g097100.1, VigunL082000.1, VigunL070600.1, Vigun07g020000.4, Vigun07g020000.3, Vigun04g007400.1, Vigun07g020000.2, Vigun07g020000.…
Molecular Function	4	GO:0016168	chlorophyll binding	0.0138412	0.0455795	22713	20	205	2	VigunL061900.1, Vigun05g159800.1
Molecular Function	7	GO:0019203	carbohydrate phosphatase activity	0.0138412	0.0455795	22713	20	205	2	Vigun07g217500.1, Vigun05g109600.1
Molecular Function	7	GO:0017111	nucleoside-triphosphatase activity	0.0137104	0.0455795	22713	797	205	14	VigunL070600.1, Vigun04g101100.1, Vigun07g020000.4, Vigun07g020000.3, Vigun07g020000.2, Vigun03g045100.1, VigunL069700.1, Vigun07g020000.1, Vigun02g114900.1, Vigun01g182800.1, Vigun10g103000.1, VigunL035800.1, VigunL028100.1, Vigun04g098800.1
Molecular Function	8	GO:0050308	sugar-phosphatase activity	0.0138412	0.0455795	22713	20	205	2	Vigun07g217500.1, Vigun05g109600.1

## Sheet: GO_C2
								C2
GO Type	Level	GO ID	GO Name	p-value	corr. pvalue	Pop total	Pop hits	Total	Gene count	Genes
Molecular Function	4	GO:0061134	peptidase regulator activity	3.69917e-14	5.3638e-13	22713	67	32	8	Vigun05g143300.1, Vigun05g144000.1, Vigun05g143400.1, Vigun05g145900.1, Vigun05g144200.1, Vigun05g146000.1, Vigun05g143700.1, Vigun05g146200.1
Molecular Function	5	GO:0061135	endopeptidase regulator activity	3.69917e-14	5.3638e-13	22713	67	32	8	Vigun05g143300.1, Vigun05g144000.1, Vigun05g143400.1, Vigun05g145900.1, Vigun05g144200.1, Vigun05g146000.1, Vigun05g143700.1, Vigun05g146200.1
Molecular Function	5	GO:0030414	peptidase inhibitor activity	3.69917e-14	5.3638e-13	22713	67	32	8	Vigun05g143300.1, Vigun05g144000.1, Vigun05g143400.1, Vigun05g145900.1, Vigun05g144200.1, Vigun05g146000.1, Vigun05g143700.1, Vigun05g146200.1
Molecular Function	6	GO:0004866	endopeptidase inhibitor activity	3.69917e-14	5.3638e-13	22713	67	32	8	Vigun05g143300.1, Vigun05g144000.1, Vigun05g143400.1, Vigun05g145900.1, Vigun05g144200.1, Vigun05g146000.1, Vigun05g143700.1, Vigun05g146200.1
Molecular Function	4	GO:0004857	enzyme inhibitor activity	1.75668e-10	2.03775e-09	22713	189	32	8	Vigun05g143300.1, Vigun05g144000.1, Vigun05g143400.1, Vigun05g145900.1, Vigun05g144200.1, Vigun05g146000.1, Vigun05g143700.1, Vigun05g146200.1
Molecular Function	3	GO:0030234	enzyme regulator activity	7.47486e-09	7.2257e-08	22713	304	32	8	Vigun05g143300.1, Vigun05g144000.1, Vigun05g143400.1, Vigun05g145900.1, Vigun05g144200.1, Vigun05g146000.1, Vigun05g143700.1, Vigun05g146200.1
Molecular Function	2	GO:0098772	molecular function regulator	2.28641e-08	1.89445e-07	22713	351	32	8	Vigun05g143300.1, Vigun05g144000.1, Vigun05g143400.1, Vigun05g145900.1, Vigun05g144200.1, Vigun05g146000.1, Vigun05g143700.1, Vigun05g146200.1
Molecular Function	6	GO:0010333	terpene synthase activity	2.07227e-05	0.000150239	22713	38	32	3	Vigun11g114100.1, Vigun11g114300.1, Vigun11g114000.1
Molecular Function	5	GO:0016838	carbon-oxygen lyase activity, acting on phosphates	2.61107e-05	0.000168269	22713	41	32	3	Vigun11g114100.1, Vigun11g114300.1, Vigun11g114000.1
Molecular Function	4	GO:0016835	carbon-oxygen lyase activity	0.000481845	0.0027947	22713	109	32	3	Vigun11g114100.1, Vigun11g114300.1, Vigun11g114000.1
Molecular Function	6	GO:0000287	magnesium ion binding	0.00211567	0.0111554	22713	182	32	3	Vigun11g114100.1, Vigun11g114300.1, Vigun11g114000.1
Molecular Function	3	GO:0016829	lyase activity	0.00625769	0.0302455	22713	268	32	3	Vigun11g114100.1, Vigun11g114300.1, Vigun11g114000.1
Molecular Function	4	GO:0043169	cation binding	0.012528	0.0487623	22713	2301	32	8	Vigun07g210300.1, Vigun11g114100.1, Vigun07g192200.2, Vigun07g192200.1, Vigun11g114300.1, Vigun11g114000.1, Vigun07g192200.3, Vigun04g004600.1
Molecular Function	5	GO:0046872	metal ion binding	0.0121887	0.0487623	22713	2290	32	8	Vigun07g210300.1, Vigun11g114100.1, Vigun07g192200.2, Vigun07g192200.1, Vigun11g114300.1, Vigun11g114000.1, Vigun07g192200.3, Vigun04g004600.1
Molecular Function	5	GO:0016624	oxidoreductase activity, acting on the aldehyde or oxo group of donors, disulfide as acceptor	0.0126109	0.0487623	22713	9	32	1	Vigun09g157700.1

## Sheet: GO_C3
								C3
GO Type	Level	GO ID	GO Name	p-value	corr. pvalue	Pop total	Pop hits	Total	Gene count	Genes
Biological Process	7	GO:0006468	protein phosphorylation	2.95774e-12	2.92817e-10	22713	1916	134	39	Vigun05g179900.2, Vigun04g025400.2, Vigun05g179900.1, Vigun04g025400.1, Vigun04g025400.6, Vigun08g051900.1, Vigun04g025400.5, Vigun04g025400.4, Vigun04g025400.3, Vigun05g081100.5, Vigun10g110000.1, Vigun05g179800.1, Vigun05g081100.1, Vigun05g081100.2, Vigun05g179800.3, Vigun05g179800.2, Vigun10g110200.1, Vigun03g245500.3, Vigun03g245500.2, Vigun03g245500.1, Vigun10g143000.1, Vigun10g143000.2, Vig…
Biological Process	6	GO:0016310	phosphorylation	2.87261e-11	1.42194e-09	22713	2064	134	39	Vigun05g179900.2, Vigun04g025400.2, Vigun05g179900.1, Vigun04g025400.1, Vigun04g025400.6, Vigun08g051900.1, Vigun04g025400.5, Vigun04g025400.4, Vigun04g025400.3, Vigun05g081100.5, Vigun10g110000.1, Vigun05g179800.1, Vigun05g081100.1, Vigun05g081100.2, Vigun05g179800.3, Vigun05g179800.2, Vigun10g110200.1, Vigun03g245500.3, Vigun03g245500.2, Vigun03g245500.1, Vigun10g143000.1, Vigun10g143000.2, Vig…
Biological Process	5	GO:0036211	protein modification process	3.4797e-10	8.61226e-09	22713	2455	134	41	Vigun05g179900.2, Vigun04g025400.2, Vigun05g179900.1, Vigun04g025400.1, Vigun04g025400.6, Vigun08g044200.2, Vigun08g051900.1, Vigun04g025400.5, Vigun04g025400.4, Vigun04g025400.3, Vigun05g081100.5, Vigun10g110000.1, Vigun08g044200.1, Vigun05g179800.1, Vigun05g081100.1, Vigun05g081100.2, Vigun05g179800.3, Vigun05g179800.2, Vigun10g110200.1, Vigun03g245500.3, Vigun03g245500.2, Vigun03g245500.1, Vig…
Biological Process	6	GO:0006464	cellular protein modification process	3.4797e-10	8.61226e-09	22713	2455	134	41	Vigun05g179900.2, Vigun04g025400.2, Vigun05g179900.1, Vigun04g025400.1, Vigun04g025400.6, Vigun08g044200.2, Vigun08g051900.1, Vigun04g025400.5, Vigun04g025400.4, Vigun04g025400.3, Vigun05g081100.5, Vigun10g110000.1, Vigun08g044200.1, Vigun05g179800.1, Vigun05g081100.1, Vigun05g081100.2, Vigun05g179800.3, Vigun05g179800.2, Vigun10g110200.1, Vigun03g245500.3, Vigun03g245500.2, Vigun03g245500.1, Vig…
Biological Process	5	GO:0043412	macromolecule modification	8.24581e-10	1.63267e-08	22713	2526	134	41	Vigun05g179900.2, Vigun04g025400.2, Vigun05g179900.1, Vigun04g025400.1, Vigun04g025400.6, Vigun08g044200.2, Vigun08g051900.1, Vigun04g025400.5, Vigun04g025400.4, Vigun04g025400.3, Vigun05g081100.5, Vigun10g110000.1, Vigun08g044200.1, Vigun05g179800.1, Vigun05g081100.1, Vigun05g081100.2, Vigun05g179800.3, Vigun05g179800.2, Vigun10g110200.1, Vigun03g245500.3, Vigun03g245500.2, Vigun03g245500.1, Vig…
Biological Process	4	GO:0006793	phosphorus metabolic process	1.29026e-09	1.8248e-08	22713	2564	134	41	Vigun05g179900.2, Vigun04g025400.2, Vigun05g179900.1, Vigun04g025400.1, Vigun04g025400.6, Vigun08g044200.2, Vigun08g051900.1, Vigun04g025400.5, Vigun04g025400.4, Vigun04g025400.3, Vigun05g081100.5, Vigun10g110000.1, Vigun08g044200.1, Vigun05g179800.1, Vigun05g081100.1, Vigun05g081100.2, Vigun05g179800.3, Vigun05g179800.2, Vigun10g110200.1, Vigun03g245500.3, Vigun03g245500.2, Vigun03g245500.1, Vig…
Biological Process	5	GO:0006796	phosphate-containing compound metabolic process	1.29026e-09	1.8248e-08	22713	2564	134	41	Vigun05g179900.2, Vigun04g025400.2, Vigun05g179900.1, Vigun04g025400.1, Vigun04g025400.6, Vigun08g044200.2, Vigun08g051900.1, Vigun04g025400.5, Vigun04g025400.4, Vigun04g025400.3, Vigun05g081100.5, Vigun10g110000.1, Vigun08g044200.1, Vigun05g179800.1, Vigun05g081100.1, Vigun05g081100.2, Vigun05g179800.3, Vigun05g179800.2, Vigun10g110200.1, Vigun03g245500.3, Vigun03g245500.2, Vigun03g245500.1, Vig…
Biological Process	5	GO:0044267	cellular protein metabolic process	1.37809e-06	1.70538e-05	22713	3286	134	41	Vigun05g179900.2, Vigun04g025400.2, Vigun05g179900.1, Vigun04g025400.1, Vigun04g025400.6, Vigun08g044200.2, Vigun08g051900.1, Vigun04g025400.5, Vigun04g025400.4, Vigun04g025400.3, Vigun05g081100.5, Vigun10g110000.1, Vigun08g044200.1, Vigun05g179800.1, Vigun05g081100.1, Vigun05g081100.2, Vigun05g179800.3, Vigun05g179800.2, Vigun10g110200.1, Vigun03g245500.3, Vigun03g245500.2, Vigun03g245500.1, Vig…
Biological Process	7	GO:0043631	RNA polyadenylation	6.41262e-06	7.05388e-05	22713	21	134	4	Vigun10g178800.2, Vigun10g178800.1, Vigun10g178800.4, Vigun10g178800.3
Biological Process	4	GO:0019538	protein metabolic process	2.9316e-05	0.000290229	22713	3846	134	42	Vigun05g179900.2, Vigun04g025400.2, Vigun05g179900.1, Vigun04g025400.1, Vigun04g025400.6, Vigun08g044200.2, Vigun08g051900.1, Vigun04g025400.5, Vigun04g025400.4, Vigun04g025400.3, Vigun05g081100.5, Vigun09g038500.1, Vigun10g110000.1, Vigun08g044200.1, Vigun05g179800.1, Vigun05g081100.1, Vigun05g081100.2, Vigun05g179800.3, Vigun05g179800.2, Vigun10g110200.1, Vigun03g245500.3, Vigun03g245500.2, Vig…
Biological Process	3	GO:0044238	primary metabolic process	0.000401322	0.0036119	22713	7912	134	66	Vigun08g044200.2, Vigun09g038500.1, Vigun10g154300.1, Vigun10g110000.1, Vigun08g044200.1, Vigun06g122600.1, Vigun10g110200.1, Vigun03g245500.3, Vigun05g266100.2, Vigun03g245500.2, Vigun03g245500.1, Vigun08g068700.1, Vigun08g081300.1, Vigun05g266100.1, Vigun10g110300.2, Vigun10g110300.1, VigunL060000.1, Vigun10g110800.1, Vigun10g143000.3, Vigun05g266400.1, Vigun09g224500.2, Vigun03g435500.1, Vigun…
Biological Process	4	GO:0043170	macromolecule metabolic process	0.000794275	0.00561666	22713	6370	134	55	Vigun08g044200.2, Vigun09g038500.1, Vigun10g154300.1, Vigun10g110000.1, Vigun08g044200.1, Vigun06g122600.1, Vigun10g110200.1, Vigun03g245500.3, Vigun03g245500.2, Vigun03g245500.1, Vigun08g081300.1, Vigun10g110300.2, Vigun10g110300.1, VigunL060000.1, Vigun10g110800.1, Vigun10g143000.3, Vigun09g224500.2, Vigun03g435500.1, Vigun09g224500.1, Vigun10g178800.2, Vigun10g178800.1, Vigun10g178800.4, Vigun…
Biological Process	4	GO:0044260	cellular macromolecule metabolic process	0.000692447	0.00561666	22713	5436	134	49	Vigun08g044200.2, Vigun10g110000.1, Vigun10g154300.1, Vigun08g044200.1, Vigun10g110200.1, Vigun03g245500.3, Vigun06g122600.1, Vigun03g245500.2, Vigun03g245500.1, Vigun08g081300.1, Vigun10g110300.2, Vigun10g110300.1, VigunL060000.1, Vigun10g110800.1, Vigun10g143000.3, Vigun09g224500.2, Vigun03g435500.1, Vigun09g224500.1, Vigun05g279100.1, Vigun05g046000.1, Vigun05g179900.2, Vigun04g025400.2, Vigun…
Biological Process	4	GO:1901564	organonitrogen compound metabolic process	0.000776318	0.00561666	22713	4444	134	42	Vigun05g179900.2, Vigun04g025400.2, Vigun05g179900.1, Vigun04g025400.1, Vigun04g025400.6, Vigun08g044200.2, Vigun08g051900.1, Vigun04g025400.5, Vigun04g025400.4, Vigun04g025400.3, Vigun05g081100.5, Vigun09g038500.1, Vigun10g110000.1, Vigun08g044200.1, Vigun05g179800.1, Vigun05g081100.1, Vigun05g081100.2, Vigun05g179800.3, Vigun05g179800.2, Vigun10g110200.1, Vigun03g245500.3, Vigun03g245500.2, Vig…
Biological Process	3	GO:0071704	organic substance metabolic process	0.000890592	0.00587791	22713	8280	134	67	Vigun08g044200.2, Vigun09g038500.1, Vigun10g154300.1, Vigun10g110000.1, Vigun08g044200.1, Vigun06g122600.1, Vigun10g110200.1, Vigun03g245500.3, Vigun05g266100.2, Vigun03g245500.2, Vigun03g245500.1, Vigun08g068700.1, Vigun08g081300.1, Vigun05g266100.1, Vigun10g110300.2, Vigun10g110300.1, VigunL060000.1, Vigun10g110800.1, Vigun10g143000.3, Vigun05g266400.1, Vigun09g224500.2, Vigun03g435500.1, Vigun…
Biological Process	5	GO:0000160	phosphorelay signal transduction system	0.00199977	0.0123736	22713	90	134	4	Vigun07g078600.1, Vigun07g078600.3, Vigun07g078600.2, Vigun07g078600.4
Biological Process	3	GO:0006807	nitrogen compound metabolic process	0.00297364	0.0173171	22713	6874	134	56	Vigun08g044200.2, Vigun09g038500.1, Vigun10g154300.1, Vigun10g110000.1, Vigun08g044200.1, Vigun06g122600.1, Vigun10g110200.1, Vigun03g245500.3, Vigun03g245500.2, Vigun03g245500.1, Vigun08g081300.1, Vigun10g110300.2, Vigun10g110300.1, VigunL060000.1, Vigun10g110800.1, Vigun10g143000.3, Vigun09g224500.2, Vigun03g435500.1, Vigun09g224500.1, Vigun10g178800.2, Vigun10g178800.1, Vigun10g178800.4, Vigun…
Biological Process	2	GO:0008152	metabolic process	0.00396533	0.0218093	22713	10713	134	79	Vigun08g044200.2, Vigun09g038500.1, Vigun10g154300.1, Vigun10g110000.1, Vigun08g044200.1, Vigun06g122600.1, Vigun10g110200.1, Vigun03g245500.3, Vigun05g266100.2, Vigun03g245500.2, Vigun03g245500.1, Vigun01g223100.1, Vigun08g068700.1, Vigun10g044700.1, Vigun08g081300.1, Vigun05g266100.1, Vigun10g110300.2, Vigun10g110300.1, VigunL060000.1, Vigun10g110800.1, Vigun01g223000.2, Vigun10g143000.3, Vigun…
Biological Process	3	GO:0044237	cellular metabolic process	0.00905892	0.0472017	22713	7215	134	56	Vigun08g044200.2, Vigun10g154300.1, Vigun10g110000.1, Vigun08g044200.1, Vigun06g122600.1, Vigun10g110200.1, Vigun03g245500.3, Vigun03g245500.2, Vigun03g245500.1, Vigun08g068700.1, Vigun08g081300.1, Vigun10g110300.2, Vigun10g110300.1, VigunL060000.1, Vigun10g110800.1, Vigun10g143000.3, Vigun09g224500.2, Vigun03g435500.1, Vigun09g224500.1, Vigun10g178800.2, Vigun10g178800.1, Vigun10g178800.4, Vigun…
Molecular Function	4	GO:0004672	protein kinase activity	2.39578e-12	2.56349e-10	22713	1903	134	39	Vigun05g179900.2, Vigun04g025400.2, Vigun05g179900.1, Vigun04g025400.1, Vigun04g025400.6, Vigun08g051900.1, Vigun04g025400.5, Vigun04g025400.4, Vigun04g025400.3, Vigun05g081100.5, Vigun10g110000.1, Vigun05g179800.1, Vigun05g081100.1, Vigun05g081100.2, Vigun05g179800.3, Vigun05g179800.2, Vigun10g110200.1, Vigun03g245500.3, Vigun03g245500.2, Vigun03g245500.1, Vigun10g143000.1, Vigun10g143000.2, Vig…
Molecular Function	4	GO:0016772	transferase activity, transferring phosphorus-containing groups	2.01902e-11	1.08017e-09	22713	2445	134	43	Vigun05g179900.2, Vigun04g025400.2, Vigun05g179900.1, Vigun04g025400.1, Vigun04g025400.6, Vigun08g051900.1, Vigun04g025400.5, Vigun04g025400.4, Vigun04g025400.3, Vigun05g081100.5, Vigun10g110000.1, Vigun05g179800.1, Vigun05g081100.1, Vigun05g081100.2, Vigun05g179800.3, Vigun05g179800.2, Vigun10g110200.1, Vigun03g245500.3, Vigun03g245500.2, Vigun03g245500.1, Vigun10g143000.1, Vigun10g143000.2, Vig…
Molecular Function	5	GO:0016773	phosphotransferase activity, alcohol group as acceptor	5.11702e-11	1.55551e-09	22713	2104	134	39	Vigun05g179900.2, Vigun04g025400.2, Vigun05g179900.1, Vigun04g025400.1, Vigun04g025400.6, Vigun08g051900.1, Vigun04g025400.5, Vigun04g025400.4, Vigun04g025400.3, Vigun05g081100.5, Vigun10g110000.1, Vigun05g179800.1, Vigun05g081100.1, Vigun05g081100.2, Vigun05g179800.3, Vigun05g179800.2, Vigun10g110200.1, Vigun03g245500.3, Vigun03g245500.2, Vigun03g245500.1, Vigun10g143000.1, Vigun10g143000.2, Vig…
Molecular Function	5	GO:0016301	kinase activity	5.81498e-11	1.55551e-09	22713	2113	134	39	Vigun05g179900.2, Vigun04g025400.2, Vigun05g179900.1, Vigun04g025400.1, Vigun04g025400.6, Vigun08g051900.1, Vigun04g025400.5, Vigun04g025400.4, Vigun04g025400.3, Vigun05g081100.5, Vigun10g110000.1, Vigun05g179800.1, Vigun05g081100.1, Vigun05g081100.2, Vigun05g179800.3, Vigun05g179800.2, Vigun10g110200.1, Vigun03g245500.3, Vigun03g245500.2, Vigun03g245500.1, Vigun10g143000.1, Vigun10g143000.2, Vig…
Molecular Function	3	GO:0005515	protein binding	2.74868e-09	5.88218e-08	22713	4309	134	55	Vigun04g154100.1, Vigun10g110000.1, Vigun08g207800.1, Vigun04g147000.1, Vigun10g110200.1, Vigun05g112200.2, Vigun05g112200.1, Vigun10g110300.2, Vigun01g058300.1, Vigun10g110300.1, Vigun05g106800.1, Vigun05g112200.3, Vigun10g122200.1, Vigun10g110800.1, Vigun10g143000.3, Vigun10g166400.1, Vigun10g166400.2, Vigun10g122300.1, Vigun08g207900.1, Vigun05g054000.1, Vigun05g287100.1, Vigun04g155600.1, Vig…
Molecular Function	3	GO:0140096	catalytic activity, acting on a protein	2.11298e-08	3.76814e-07	22713	2937	134	42	Vigun05g179900.2, Vigun04g025400.2, Vigun05g179900.1, Vigun04g025400.1, Vigun08g044200.2, Vigun04g025400.6, Vigun08g051900.1, Vigun04g025400.5, Vigun04g025400.4, Vigun04g025400.3, Vigun05g081100.5, Vigun09g038500.1, Vigun10g110000.1, Vigun08g044200.1, Vigun05g179800.1, Vigun05g081100.1, Vigun05g081100.2, Vigun05g179800.3, Vigun05g179800.2, Vigun10g110200.1, Vigun03g245500.3, Vigun03g245500.2, Vig…
Molecular Function	1	GO:0003674	molecular_function	8.9297e-08	1.36497e-06	22713	19673	134	133	Vigun04g047900.1, Vigun09g038500.1, Vigun04g154100.1, Vigun10g110000.1, Vigun04g147000.1, Vigun10g110200.1, Vigun06g122600.1, Vigun05g266100.2, Vigun10g044700.1, Vigun08g068700.1, Vigun05g112200.2, Vigun05g266100.1, Vigun05g112200.1, Vigun01g058300.1, Vigun05g106800.1, Vigun05g112200.3, Vigun10g122200.1, VigunL060000.1, Vigun01g223000.2, Vigun10g143000.3, Vigun01g223000.1, Vigun10g166400.1, Vigun…
Molecular Function	3	GO:0016740	transferase activity	2.28457e-07	3.05561e-06	22713	4074	134	49	Vigun10g110000.1, Vigun10g110200.1, Vigun03g245500.3, Vigun03g245500.2, Vigun03g245500.1, Vigun01g223100.1, Vigun08g081300.1, Vigun10g110300.2, Vigun10g110300.1, Vigun10g110800.1, Vigun01g223000.2, Vigun01g223000.1, Vigun10g143000.3, Vigun03g435500.1, Vigun10g178800.2, Vigun10g178800.1, Vigun10g178800.4, Vigun10g178800.3, Vigun05g279100.1, Vigun05g046000.1, Vigun05g179900.2, Vigun04g025400.2, Vig…
Molecular Function	7	GO:0004652	polynucleotide adenylyltransferase activity	1.10747e-06	1.31666e-05	22713	14	134	4	Vigun10g178800.2, Vigun10g178800.1, Vigun10g178800.4, Vigun10g178800.3
Molecular Function	6	GO:0070566	adenylyltransferase activity	2.59719e-06	2.779e-05	22713	17	134	4	Vigun10g178800.2, Vigun10g178800.1, Vigun10g178800.4, Vigun10g178800.3
Molecular Function	2	GO:0003824	catalytic activity	1.62389e-05	0.00015796	22713	10104	134	84	Vigun08g044200.2, Vigun09g038500.1, Vigun10g110000.1, Vigun08g044200.1, Vigun10g110200.1, Vigun03g245500.3, Vigun05g266100.2, Vigun03g245500.2, Vigun03g245500.1, Vigun01g223100.1, Vigun10g044700.1, Vigun08g068700.1, Vigun08g081300.1, Vigun05g266100.1, Vigun10g110300.2, Vigun10g110300.1, Vigun10g110800.1, Vigun01g223000.2, Vigun10g143000.3, Vigun01g223000.1, Vigun05g266400.1, Vigun03g435500.1, Vig…
Molecular Function	2	GO:0005488	binding	0.000146853	0.00130944	22713	11490	134	89	Vigun04g047900.1, Vigun10g110000.1, Vigun10g154300.1, Vigun04g154100.1, Vigun08g207800.1, Vigun04g147000.1, Vigun06g122600.1, Vigun10g110200.1, Vigun10g044700.1, Vigun05g112200.2, Vigun10g110300.2, Vigun05g112200.1, Vigun10g110300.1, Vigun01g058300.1, Vigun05g106800.1, Vigun05g112200.3, Vigun10g122200.1, VigunL060000.1, Vigun10g110800.1, Vigun10g143000.3, Vigun10g166400.1, Vigun10g166400.2, Vigun…
Molecular Function	7	GO:0042626	ATPase activity, coupled to transmembrane movement of substances	0.000433484	0.00356791	22713	164	134	6	Vigun06g059300.1, Vigun06g059300.2, Vigun06g059300.5, Vigun06g059300.6, Vigun06g059300.3, Vigun06g059300.4
Molecular Function	5	GO:0004553	hydrolase activity, hydrolyzing O-glycosyl compounds	0.0010826	0.00795687	22713	522	134	10	Vigun05g266100.2, Vigun05g266700.1, Vigun05g266800.1, Vigun05g265900.1, Vigun04g141100.1, Vigun05g266500.1, Vigun05g266000.1, Vigun05g266100.1, Vigun05g266600.1, Vigun05g266400.1
Molecular Function	5	GO:0015399	primary active transmembrane transporter activity	0.00118981	0.00795687	22713	199	134	6	Vigun06g059300.1, Vigun06g059300.2, Vigun06g059300.5, Vigun06g059300.6, Vigun06g059300.3, Vigun06g059300.4
Molecular Function	6	GO:0015405	P-P-bond-hydrolysis-driven transmembrane transporter activity	0.00118981	0.00795687	22713	199	134	6	Vigun06g059300.1, Vigun06g059300.2, Vigun06g059300.5, Vigun06g059300.6, Vigun06g059300.3, Vigun06g059300.4
Molecular Function	4	GO:0016798	hydrolase activity, acting on glycosyl bonds	0.00161804	0.0101841	22713	551	134	10	Vigun05g266100.2, Vigun05g266700.1, Vigun05g266800.1, Vigun05g265900.1, Vigun04g141100.1, Vigun05g266500.1, Vigun05g266000.1, Vigun05g266100.1, Vigun05g266600.1, Vigun05g266400.1
Molecular Function	10	GO:0043492	ATPase activity, coupled to movement of substances	0.00202515	0.0120384	22713	221	134	6	Vigun06g059300.1, Vigun06g059300.2, Vigun06g059300.5, Vigun06g059300.6, Vigun06g059300.3, Vigun06g059300.4
Molecular Function	9	GO:0042623	ATPase activity, coupled	0.00512075	0.0288379	22713	267	134	6	Vigun06g059300.1, Vigun06g059300.2, Vigun06g059300.5, Vigun06g059300.6, Vigun06g059300.3, Vigun06g059300.4
Molecular Function	4	GO:0032553	ribonucleotide binding	0.00656444	0.031927	22713	3076	134	29	Vigun06g138900.1, Vigun05g074800.1, Vigun08g051900.1, Vigun04g047900.1, Vigun10g110000.1, Vigun05g075500.1, Vigun03g129100.1, Vigun10g110200.1, Vigun11g025000.1, Vigun10g143000.1, Vigun10g143000.2, Vigun10g110300.2, Vigun10g110300.1, Vigun10g110800.1, Vigun10g143000.3, Vigun02g107100.1, Vigun10g166400.1, Vigun10g166400.2, Vigun10g110400.1, Vigun06g059300.1, Vigun06g059300.2, Vigun02g085200.1, Vig…
Molecular Function	6	GO:0030554	adenyl nucleotide binding	0.00631492	0.031927	22713	2791	134	27	Vigun06g138900.1, Vigun05g074800.1, Vigun08g051900.1, Vigun04g047900.1, Vigun10g110000.1, Vigun05g075500.1, Vigun03g129100.1, Vigun10g110200.1, Vigun10g143000.1, Vigun10g143000.2, Vigun10g110300.2, Vigun10g110300.1, Vigun10g110800.1, Vigun10g143000.3, Vigun02g107100.1, Vigun10g166400.1, Vigun10g166400.2, Vigun10g110400.1, Vigun06g059300.1, Vigun06g059300.2, Vigun02g085200.1, Vigun05g046000.1, Vig…
Molecular Function	6	GO:0032559	adenyl ribonucleotide binding	0.00616687	0.031927	22713	2786	134	27	Vigun06g138900.1, Vigun05g074800.1, Vigun08g051900.1, Vigun04g047900.1, Vigun10g110000.1, Vigun05g075500.1, Vigun03g129100.1, Vigun10g110200.1, Vigun10g143000.1, Vigun10g143000.2, Vigun10g110300.2, Vigun10g110300.1, Vigun10g110800.1, Vigun10g143000.3, Vigun02g107100.1, Vigun10g166400.1, Vigun10g166400.2, Vigun10g110400.1, Vigun06g059300.1, Vigun06g059300.2, Vigun02g085200.1, Vigun05g046000.1, Vig…
Molecular Function	3	GO:0097367	carbohydrate derivative binding	0.00753497	0.0335934	22713	3107	134	29	Vigun06g138900.1, Vigun05g074800.1, Vigun08g051900.1, Vigun04g047900.1, Vigun10g110000.1, Vigun05g075500.1, Vigun03g129100.1, Vigun10g110200.1, Vigun11g025000.1, Vigun10g143000.1, Vigun10g143000.2, Vigun10g110300.2, Vigun10g110300.1, Vigun10g110800.1, Vigun10g143000.3, Vigun02g107100.1, Vigun10g166400.1, Vigun10g166400.2, Vigun10g110400.1, Vigun06g059300.1, Vigun06g059300.2, Vigun02g085200.1, Vig…
Molecular Function	4	GO:0005524	ATP binding	0.0073075	0.0335934	22713	2279	134	23	Vigun06g138900.1, Vigun10g110800.1, Vigun08g051900.1, Vigun10g143000.3, Vigun04g047900.1, Vigun02g107100.1, Vigun10g110000.1, Vigun10g110400.1, Vigun03g129100.1, Vigun06g059300.1, Vigun06g059300.2, Vigun02g085200.1, Vigun10g110200.1, Vigun10g143000.1, Vigun10g143000.2, Vigun05g046000.1, Vigun06g059300.5, Vigun06g059300.6, Vigun10g110300.2, Vigun06g059300.3, Vigun10g110300.1, Vigun02g085300.1, Vig…
Molecular Function	5	GO:0010181	FMN binding	0.00948339	0.0405889	22713	25	134	2	Vigun11g025000.1, Vigun11g024700.1

## Sheet: GO_C4
								C4
GO Type	Level	GO ID	GO Name	p-value	corr. pvalue	Pop total	Pop hits	Total	Gene count	Genes
Biological Process	5	GO:0055085	transmembrane transport	0.000216951	0.0288545	22713	1150	61	11	Vigun05g073100.4, Vigun04g151300.1, Vigun09g055300.1, Vigun04g001700.1, Vigun04g151300.3, Vigun05g073100.1, Vigun04g151300.2, Vigun05g073100.2, Vigun04g151300.5, Vigun05g073100.3, Vigun04g151300.4
Cellular Component	3	GO:0031224	intrinsic component of membrane	0.000111566	0.00128301	22713	1463	61	13	Vigun11g146100.1, Vigun02g135800.1, Vigun04g151300.3, Vigun05g073100.1, Vigun04g151300.2, Vigun05g073100.2, Vigun04g151300.5, Vigun05g250400.1, Vigun05g073100.3, Vigun04g151300.4, Vigun05g073100.4, Vigun04g151300.1, Vigun09g055300.1
Cellular Component	4	GO:0016021	integral component of membrane	9.91736e-05	0.00128301	22713	1446	61	13	Vigun11g146100.1, Vigun02g135800.1, Vigun04g151300.3, Vigun05g073100.1, Vigun04g151300.2, Vigun05g073100.2, Vigun04g151300.5, Vigun05g250400.1, Vigun05g073100.3, Vigun04g151300.4, Vigun05g073100.4, Vigun04g151300.1, Vigun09g055300.1
Cellular Component	2	GO:0044425	membrane part	0.00109114	0.0083654	22713	1853	61	13	Vigun11g146100.1, Vigun02g135800.1, Vigun04g151300.3, Vigun05g073100.1, Vigun04g151300.2, Vigun05g073100.2, Vigun04g151300.5, Vigun05g250400.1, Vigun05g073100.3, Vigun04g151300.4, Vigun05g073100.4, Vigun04g151300.1, Vigun09g055300.1
Molecular Function	4	GO:0016798	hydrolase activity, acting on glycosyl bonds	1.5386e-05	0.000461581	22713	551	61	9	Vigun07g121700.1, Vigun11g168800.1, Vigun11g067900.1, VigunL061000.1, Vigun11g067900.3, Vigun11g067900.2, Vigun01g050100.1, Vigun11g037800.1, Vigun11g037700.1
Molecular Function	5	GO:0004553	hydrolase activity, hydrolyzing O-glycosyl compounds	1.00097e-05	0.000461581	22713	522	61	9	Vigun07g121700.1, Vigun11g168800.1, Vigun11g067900.1, VigunL061000.1, Vigun11g067900.3, Vigun11g067900.2, Vigun01g050100.1, Vigun11g037800.1, Vigun11g037700.1

## Sheet: GO_C5
								C5
GO Type	Level	GO ID	GO Name	p-value	corr. pvalue	Pop total	Pop hits	Total	Gene count	Genes
Biological Process	3	GO:0055114	oxidation-reduction process	5.85452e-07	5.4447e-05	22713	1649	72	19	Vigun09g130300.1, Vigun10g169800.1, Vigun03g111900.1, Vigun10g169300.1, Vigun10g169600.1, Vigun09g243000.1, Vigun10g169100.1, Vigun05g272300.1, Vigun10g169500.1, Vigun03g006800.1, Vigun10g177500.1, Vigun10g169700.1, Vigun03g111800.1, Vigun10g169200.1, Vigun06g141200.1, Vigun03g285000.1, Vigun03g118200.1, Vigun05g177100.1, Vigun10g168900.1
Molecular Function	4	GO:0016701	oxidoreductase activity, acting on single donors with incorporation of molecular oxygen	5.04122e-15	3.98257e-13	22713	62	72	10	Vigun10g177500.1, Vigun10g169800.1, Vigun10g169700.1, Vigun10g169300.1, Vigun10g169600.1, Vigun10g169100.1, Vigun10g169200.1, Vigun05g272300.1, Vigun10g169500.1, Vigun10g168900.1
Molecular Function	5	GO:0016702	oxidoreductase activity, acting on single donors with incorporation of molecular oxygen, incorporation of two atoms of oxygen	7.63382e-14	3.01536e-12	22713	53	72	9	Vigun10g169800.1, Vigun10g169700.1, Vigun10g169300.1, Vigun10g169600.1, Vigun10g169100.1, Vigun10g169200.1, Vigun05g272300.1, Vigun10g169500.1, Vigun10g168900.1
Molecular Function	4	GO:0051213	dioxygenase activity	1.81155e-13	4.77042e-12	22713	58	72	9	Vigun10g169800.1, Vigun10g169700.1, Vigun10g169300.1, Vigun10g169600.1, Vigun10g169100.1, Vigun10g169200.1, Vigun05g272300.1, Vigun10g169500.1, Vigun10g168900.1
Molecular Function	7	GO:0004869	cysteine-type endopeptidase inhibitor activity	3.01147e-08	5.94766e-07	22713	11	72	4	Vigun10g065000.1, Vigun08g181100.1, Vigun10g065100.1, Vigun10g064900.1
Molecular Function	6	GO:0004097	catechol oxidase activity	1.05932e-06	1.67373e-05	22713	7	72	3	Vigun03g111900.1, Vigun03g111800.1, Vigun03g118200.1
Molecular Function	4	GO:0061134	peptidase regulator activity	2.30419e-06	2.02257e-05	22713	67	72	5	Vigun10g065000.1, Vigun08g181100.1, Vigun10g065100.1, Vigun04g045600.1, Vigun10g064900.1
Molecular Function	5	GO:0061135	endopeptidase regulator activity	2.30419e-06	2.02257e-05	22713	67	72	5	Vigun10g065000.1, Vigun08g181100.1, Vigun10g065100.1, Vigun04g045600.1, Vigun10g064900.1
Molecular Function	5	GO:0030414	peptidase inhibitor activity	2.30419e-06	2.02257e-05	22713	67	72	5	Vigun10g065000.1, Vigun08g181100.1, Vigun10g065100.1, Vigun04g045600.1, Vigun10g064900.1
Molecular Function	6	GO:0004866	endopeptidase inhibitor activity	2.30419e-06	2.02257e-05	22713	67	72	5	Vigun10g065000.1, Vigun08g181100.1, Vigun10g065100.1, Vigun04g045600.1, Vigun10g064900.1
Molecular Function	5	GO:0016682	oxidoreductase activity, acting on diphenols and related substances as donors, oxygen as acceptor	4.94862e-06	3.90941e-05	22713	11	72	3	Vigun03g111900.1, Vigun03g111800.1, Vigun03g118200.1
Molecular Function	3	GO:0016491	oxidoreductase activity	5.55123e-06	3.98679e-05	22713	1918	72	19	Vigun03g111900.1, Vigun10g169800.1, Vigun09g130300.1, Vigun10g169300.1, Vigun10g169600.1, Vigun09g243000.1, Vigun10g169100.1, Vigun05g272300.1, Vigun10g169500.1, Vigun03g006800.1, Vigun10g177500.1, Vigun03g111800.1, Vigun10g169700.1, Vigun10g169200.1, Vigun06g141200.1, Vigun03g285000.1, Vigun03g118200.1, Vigun05g177100.1, Vigun10g168900.1
Molecular Function	4	GO:0016679	oxidoreductase activity, acting on diphenols and related substances as donors	1.6605e-05	0.000109316	22713	16	72	3	Vigun03g111900.1, Vigun03g111800.1, Vigun03g118200.1
Molecular Function	3	GO:0005199	structural constituent of cell wall	0.000205976	0.0012517	22713	7	72	2	Vigun04g135700.1, Vigun09g052400.1
Molecular Function	4	GO:0004857	enzyme inhibitor activity	0.000337093	0.00190217	22713	189	72	5	Vigun10g065000.1, Vigun08g181100.1, Vigun10g065100.1, Vigun04g045600.1, Vigun10g064900.1
Molecular Function	6	GO:0070001	aspartic-type peptidase activity	0.000559863	0.00260172	22713	119	72	4	Vigun09g044900.1, Vigun09g044900.2, Vigun09g044900.3, Vigun09g044900.4
Molecular Function	6	GO:0043565	sequence-specific DNA binding	0.000506288	0.00260172	22713	443	72	7	Vigun07g106700.5, Vigun07g106700.4, Vigun07g106700.3, Vigun07g106700.2, Vigun07g106700.1, Vigun01g137100.1, Vigun01g137100.2
Molecular Function	7	GO:0004190	aspartic-type endopeptidase activity	0.000559863	0.00260172	22713	119	72	4	Vigun09g044900.1, Vigun09g044900.2, Vigun09g044900.3, Vigun09g044900.4
Molecular Function	5	GO:0043531	ADP binding	0.00102999	0.00452052	22713	500	72	7	Vigun05g074900.2, Vigun05g074900.1, Vigun05g074900.3, Vigun10g134900.2, Vigun10g134900.1, Vigun10g136400.1, Vigun10g135300.1
Molecular Function	5	GO:0004553	hydrolase activity, hydrolyzing O-glycosyl compounds	0.00132019	0.0054892	22713	522	72	7	Vigun01g111100.1, Vigun05g253500.1, Vigun11g046200.1, Vigun01g111300.1, Vigun11g046300.1, Vigun05g253300.1, Vigun03g203800.1
Molecular Function	4	GO:0016798	hydrolase activity, acting on glycosyl bonds	0.00179667	0.00709685	22713	551	72	7	Vigun01g111100.1, Vigun05g253500.1, Vigun11g046200.1, Vigun01g111300.1, Vigun11g046300.1, Vigun05g253300.1, Vigun03g203800.1
Molecular Function	3	GO:0030234	enzyme regulator activity	0.00279775	0.0105249	22713	304	72	5	Vigun10g065000.1, Vigun08g181100.1, Vigun10g065100.1, Vigun04g045600.1, Vigun10g064900.1
Molecular Function	2	GO:0098772	molecular function regulator	0.00514416	0.0184722	22713	351	72	5	Vigun10g065000.1, Vigun08g181100.1, Vigun10g065100.1, Vigun04g045600.1, Vigun10g064900.1
Molecular Function	6	GO:0010333	terpene synthase activity	0.0064712	0.0222271	22713	38	72	2	Vigun03g118000.1, Vigun03g118300.1
Molecular Function	5	GO:0016838	carbon-oxygen lyase activity, acting on phosphates	0.00750215	0.0246946	22713	41	72	2	Vigun03g118000.1, Vigun03g118300.1
Molecular Function	3	GO:0004601	peroxidase activity	0.00872325	0.0275655	22713	133	72	3	Vigun09g130300.1, Vigun06g141200.1, Vigun03g285000.1
Molecular Function	4	GO:0016684	oxidoreductase activity, acting on peroxide as acceptor	0.00926904	0.0281636	22713	136	72	3	Vigun09g130300.1, Vigun06g141200.1, Vigun03g285000.1
Molecular Function	2	GO:0016209	antioxidant activity	0.0112306	0.0328598	22713	146	72	3	Vigun09g130300.1, Vigun06g141200.1, Vigun03g285000.1
Molecular Function	5	GO:0050113	inositol oxygenase activity	0.0126206	0.0356082	22713	4	72	1	Vigun10g177500.1
Molecular Function	3	GO:0003700	DNA-binding transcription factor activity	0.0145074	0.0395202	22713	814	72	7	Vigun07g106700.5, Vigun07g106700.4, Vigun07g106700.3, Vigun07g106700.2, Vigun07g106700.1, Vigun01g137100.1, Vigun01g137100.2

## Sheet: GO_C6
								C6
GO Type	Level	GO ID	GO Name	p-value	corr. pvalue	Pop total	Pop hits	Total	Gene count	Genes
Molecular Function	5	GO:0042578	phosphoric ester hydrolase activity	4.65402e-05	0.000418862	22713	305	6	3	Vigun10g175400.1, Vigun01g074400.1, Vigun10g175500.1
Molecular Function	4	GO:0016788	hydrolase activity, acting on ester bonds	0.000763481	0.00343566	22713	786	6	3	Vigun10g175400.1, Vigun01g074400.1, Vigun10g175500.1
Molecular Function	6	GO:0016791	phosphatase activity	0.00194302	0.00582905	22713	263	6	2	Vigun10g175400.1, Vigun10g175500.1
Molecular Function	3	GO:0016787	hydrolase activity	0.00457933	0.0103035	22713	3187	6	4	Vigun10g175400.1, Vigun01g074400.1, Vigun10g175500.1, Vigun03g001400.1
Molecular Function	6	GO:0008081	phosphoric diester hydrolase activity	0.00842451	0.0151641	22713	32	6	1	Vigun01g074400.1

## Sheet: KEGG
								C1			C2			C3			C4			C5			C6
Major Classification	Sub Classification	Pathway ID	Pathway Name	Num. of whole gene	Whole gene list	Num. of ref.gene	Ref.gene list	Num. of DEGs	DEGs list	p-value	Num. of DEGs	DEGs list	p-value	Num. of DEGs	DEGs list	p-value	Num. of DEGs	DEGs list	p-value	Num. of DEGs	DEGs list	p-value	Num. of DEGs	DEGs list	p-value
Cellular Processes	Transport and catabolism	vra04144	Endocytosis	483	Vigun03g000200.1, Vigun03g000200.2, Vigun04g042200.1, Vigun03g003600.1, Vigun05g077100.1, Vigun05g077100.6, Vigun08g148700.1, Vigun08g148700.2, Vigun01g029900.1, Vigun01g029900.4, Vigun01g029900.3, Vigun01g029900.2, Vigun01g029900.5, Vigun01g216100.1, Vigun03g004400.1, Vigun01g222200.1, Vigun03g011400.1, Vigun03g035600.1, Vigun03g124500.1, Vigun03g124500.2, Vigun03g294900.1, Vigun02g018600.1, Vig…	171	vra:106769138, vra:106760543, vra:106757096, vra:106756099, vra:106759206, vra:106769526, vra:106754463, vra:106767791, vra:106761715, vra:106777625, vra:106764761, vra:106769263, vra:106766636, vra:106759413, vra:106775928, vra:106767396, vra:106769432, vra:106772279, vra:106772381, vra:106756493, vra:106768124, vra:106769281, vra:106765450, vra:106767909, vra:106776901, vra:106766395, vra:10676…							1	Vigun06g184800.1	1				1	Vigun05g013700.1	0.98
Cellular Processes	Transport and catabolism	vra04145	Phagosome	201	Vigun03g020500.1, Vigun03g020500.2, Vigun03g076500.1, Vigun03g076500.2, Vigun03g076500.3, Vigun03g076500.4, Vigun03g295200.1, Vigun03g295200.2, Vigun02g158600.1, Vigun02g158900.1, Vigun06g095800.1, Vigun03g038700.1, Vigun09g182800.1, Vigun03g045100.1, Vigun03g054100.1, Vigun03g054100.2, Vigun03g054200.1, Vigun03g069700.1, Vigun03g069900.1, Vigun03g069900.2, Vigun11g174700.1, Vigun03g098000.1, Vig…	76	vra:106767791, vra:106762745, vra:106767911, vra:106765668, vra:106772381, vra:106756493, vra:106770536, vra:106779813, vra:106752872, vra:106765788, vra:106763181, vra:106767713, vra:106766755, vra:106768236, vra:106766750, vra:106765474, vra:106768548, vra:106768475, vra:106766827, vra:106768102, vra:106777832, vra:106759348, vra:106777517, vra:106778110, vra:106777927, vra:106759502, vra:10675…	8	Vigun03g045100.1, Vigun02g114900.1, Vigun10g103000.1, VigunL028100.1, VigunL035800.1, VigunL069700.1, Vigun04g098800.1, Vigun04g101100.1	0.11				3	Vigun09g038500.1, Vigun05g054000.1, Vigun01g088100.1	0.46
Cellular Processes	Transport and catabolism	vra04146	Peroxisome	209	Vigun03g005900.1, Vigun03g036400.1, Vigun03g053700.1, Vigun03g225600.1, Vigun03g225600.2, Vigun03g225600.3, Vigun03g423500.1, Vigun02g034800.1, Vigun02g034800.2, Vigun02g062000.1, Vigun02g090100.1, Vigun05g112900.1, Vigun05g285400.1, Vigun08g056000.1, Vigun04g003400.1, Vigun04g105900.1, Vigun10g059700.1, Vigun10g184100.1, Vigun10g199000.1, Vigun07g115700.1, Vigun07g186700.1, Vigun07g186700.2, Vig…	82	vra:106763575, vra:106768318, vra:106757091, vra:106768402, vra:106775972, vra:106769099, vra:106775527, vra:106754589, vra:106766985, vra:106768566, vra:106752517, vra:106768333, vra:106769230, vra:106758559, vra:106768536, vra:106769400, vra:106771188, vra:106767212, vra:106776334, vra:106772635, vra:106775087, vra:106777896, vra:106777688, vra:106762903, vra:106754176, vra:106759419, vra:10675…	3	Vigun05g237800.1, Vigun01g052400.1, Vigun01g052400.2	0.9
Cellular Processes	Transport and catabolism			893		329		11			0			4			0			1			0
Environmental Information Processing	Membrane transport	vra02010	ABC transporters	272	Vigun03g002500.1, Vigun03g062200.1, Vigun03g129000.1, Vigun03g129100.1, Vigun03g129200.1, Vigun03g129300.1, Vigun03g129300.6, Vigun03g129300.7, Vigun03g129300.2, Vigun03g129300.3, Vigun03g129300.4, Vigun03g129300.8, Vigun03g129300.9, Vigun03g129300.5, Vigun03g129600.1, Vigun03g129700.1, Vigun03g218100.1, Vigun03g218100.2, Vigun03g350200.1, Vigun03g408300.1, Vigun03g408400.1, Vigun03g408400.3, Vig…	37	vra:106780066, vra:106776571, vra:106755510, vra:106764736, vra:106766706, vra:106754856, vra:106757560, vra:106769062, vra:106765806, vra:106768648, vra:106766896, vra:106768839, vra:106765211, vra:106777606, vra:106759202, vra:106774930, vra:106755434, vra:106772273, vra:106773101, vra:106762324, vra:106764839, vra:106771398, vra:106770176, vra:106775905, vra:106757189, vra:106764749, vra:10677…	5	Vigun07g020000.1, Vigun07g020000.2, Vigun07g020000.3, Vigun07g020000.4, Vigun01g182800.1	0.08				7	Vigun03g129100.1, Vigun06g059300.1, Vigun06g059300.2, Vigun06g059300.3, Vigun06g059300.6, Vigun06g059300.4, Vigun06g059300.5	0
Environmental Information Processing	Membrane transport			272		37		5			0			7			0			0			0
Environmental Information Processing	Signal transduction	vra04075	Plant hormone signal transduction	1793	Vigun03g002100.1, Vigun03g031700.1, Vigun03g038500.1, Vigun03g038500.2, Vigun03g097900.1, Vigun03g120400.1, Vigun03g158000.1, Vigun03g236500.2, Vigun03g280400.1, Vigun03g339000.1, Vigun03g350500.1, Vigun03g371200.1, Vigun03g399300.1, Vigun02g034900.1, Vigun02g077500.3, Vigun05g018700.1, Vigun05g052100.1, Vigun05g052100.2, Vigun05g081100.6, Vigun05g084300.1, Vigun05g084300.2, Vigun05g095200.1, Vig…	295	vra:106752751, vra:106772183, vra:106770782, vra:106766594, vra:106769287, vra:106774068, vra:106772189, vra:106769358, vra:106766748, vra:106765576, vra:106767735, vra:106774103, vra:106777770, vra:106767913, vra:106766658, vra:106768977, vra:106775894, vra:106768742, vra:106774250, vra:106767633, vra:106775194, vra:106772448, vra:106775710, vra:106775803, vra:106769280, vra:106766451, vra:10676…	17	Vigun05g278900.1, Vigun05g278900.2, Vigun05g278900.3, Vigun03g237400.1, Vigun08g052300.1, Vigun08g053100.1, Vigun08g064800.1, Vigun03g380900.1, Vigun05g223400.1, Vigun07g244200.1, Vigun05g236200.1, Vigun11g176000.1, Vigun11g176000.2, Vigun03g381000.1, Vigun03g381200.1, Vigun02g154200.1, Vigun09g239100.1	0.7	3	Vigun03g407100.2, Vigun03g407100.1, Vigun03g399500.1	0.4	13	Vigun05g081100.6, Vigun08g051900.1, Vigun03g435500.1, Vigun05g179800.1, Vigun05g179800.3, Vigun05g179800.4, Vigun05g179800.2, Vigun05g179900.1, Vigun05g179900.2, Vigun05g179900.3, Vigun08g081300.1, Vigun08g044200.1, Vigun08g044200.2	0.18	3	Vigun07g250600.2, Vigun08g103000.1, Vigun01g186200.1	0.91	2	Vigun05g179600.1, Vigun03g380100.1	0.99
Environmental Information Processing	Signal transduction			1793		295		17			3			13			3			2			0
Genetic Information Processing	Folding, sorting and degradation	vra04141	Protein processing in endoplasmic reticulum	491	VigunL078100.1, Vigun02g122700.1, Vigun04g085100.1, Vigun04g085100.2, Vigun10g160500.1, Vigun10g160500.3, Vigun10g160500.4, Vigun10g160500.2, Vigun09g001100.1, Vigun09g001100.6, Vigun09g001100.2, Vigun09g001100.3, Vigun09g001100.4, Vigun09g001100.5, Vigun01g087200.1, Vigun01g111800.1, Vigun01g158700.1, Vigun01g211100.1, VigunL071000.1, Vigun03g003100.1, Vigun03g012200.1, Vigun03g013400.1, Vigun03…	183	vra:106757116, vra:106774165, vra:106769225, vra:106769406, vra:106765711, vra:106779998, vra:106765529, vra:106765668, vra:106774292, vra:106766912, vra:106767583, vra:106769253, vra:106766404, vra:106765428, vra:106759635, vra:106757917, vra:106780218, vra:106780217, vra:106768819, vra:106768372, vra:106768790, vra:106768538, vra:106778299, vra:106771608, vra:106765870, vra:106766749, vra:10676…	4	Vigun10g160500.1, Vigun10g160500.3, Vigun10g160500.4, Vigun10g160500.2	1				5	Vigun01g211100.1, Vigun05g054000.1, Vigun08g155000.1, Vigun06g184800.1, Vigun01g009400.1	0.73				22	Vigun03g104500.1, Vigun03g104600.1, Vigun03g104700.1, Vigun03g104800.1, Vigun03g104900.1, Vigun03g105000.1, Vigun03g105100.1, Vigun03g105200.1, Vigun03g105300.1, Vigun03g105400.1, Vigun05g098000.1, Vigun11g099700.1, Vigun11g099700.2, Vigun04g148000.1, Vigun05g013700.1, Vigun08g042200.1, Vigun08g042300.1, Vigun08g042400.1, Vigun10g160100.1, Vigun10g160100.2, Vigun11g209200.1, Vigun11g209200.2	0
Genetic Information Processing	Folding, sorting and degradation			491		183		4			0			5			0			22			0
Genetic Information Processing	Transcription	vra03022	Basal transcription factors	182	Vigun03g005800.1, Vigun03g064300.1, Vigun03g065000.1, Vigun03g065000.2, Vigun03g065000.3, Vigun05g237400.7, Vigun05g237400.8, Vigun05g237400.9, Vigun05g237400.10, Vigun05g287100.1, Vigun05g287200.1, Vigun05g287200.2, Vigun10g185500.1, Vigun07g151700.1, Vigun09g124900.1, Vigun09g124900.2, Vigun09g174700.1, Vigun09g174700.2, Vigun09g215100.1, Vigun01g148100.1, Vigun01g173800.1, Vigun01g173800.2, Vi…	44	vra:106762344, vra:106774441, vra:106767754, vra:106774524, vra:106768950, vra:106766842, vra:106765355, vra:106765332, vra:106768620, vra:106768217, vra:106767081, vra:106765786, vra:106765978, vra:106777544, vra:106763916, vra:106776307, vra:106776399, vra:106758746, vra:106758550, vra:106759260, vra:106772666, vra:106758062, vra:106762385, vra:106764661, vra:106778943, vra:106764373, vra:10676…	1	Vigun02g071100.1	0.95				1	Vigun05g287100.1	0.77
Genetic Information Processing	Transcription	vra03040	Spliceosome	602	Vigun03g005700.1, Vigun03g005700.2, Vigun03g350300.1, Vigun03g350300.3, Vigun03g350300.2, Vigun03g423800.1, Vigun05g128600.1, Vigun05g128600.3, Vigun05g128600.4, Vigun05g128600.2, Vigun08g058600.1, Vigun08g058600.2, Vigun08g058600.4, Vigun08g058600.3, Vigun04g058800.1, Vigun04g058800.2, Vigun04g162500.1, Vigun07g036800.1, Vigun07g042300.1, Vigun07g042300.6, Vigun07g042300.3, Vigun07g042300.2, Vig…	159	vra:106769644, vra:106763637, vra:106769610, vra:106763873, vra:106760155, vra:106753980, vra:106757811, vra:106771801, vra:106752402, vra:106762283, vra:106765620, vra:106774261, vra:106773997, vra:106752884, vra:106752845, vra:106758602, vra:106772380, vra:106768663, vra:106755385, vra:106768674, vra:106768477, vra:106765396, vra:106756145, vra:106767166, vra:106768331, vra:106769429, vra:10676…							2	Vigun09g177500.1, Vigun06g184800.1	0.97				1	Vigun05g013700.1	0.98
Genetic Information Processing	Transcription			784		203		1			0			3			0			1			0
Genetic Information Processing	Translation	vra03013	RNA transport	382	Vigun03g004700.1, Vigun03g008800.1, Vigun03g011900.1, Vigun03g021800.1, Vigun03g021800.2, Vigun03g033400.1, Vigun07g279500.1, Vigun07g279500.2, Vigun03g047800.1, Vigun07g022400.1, Vigun03g084500.1, Vigun03g089300.1, Vigun03g089300.2, Vigun03g089300.3, Vigun03g259600.1, Vigun06g229600.1, Vigun03g101500.1, Vigun03g101500.2, Vigun03g137600.1, Vigun03g137600.7, Vigun03g137600.2, Vigun03g137600.3, Vig…	153	vra:106773975, vra:106769610, vra:106766739, vra:106765447, vra:106768505, vra:106765529, vra:106767698, vra:106769265, vra:106765680, vra:106777597, vra:106754825, vra:106761952, vra:106757470, vra:106768408, vra:106764874, vra:106769546, vra:106762357, vra:106759845, vra:106771027, vra:106767128, vra:106769145, vra:106768487, vra:106768456, vra:106767221, vra:106768812, vra:106768335, vra:10676…							2	Vigun06g095000.1, Vigun06g095000.2	0.97
Genetic Information Processing	Translation	vra03015	mRNA surveillance pathway	411	Vigun03g006200.1, Vigun03g006200.2, Vigun03g040700.1, Vigun03g078100.1, Vigun03g084500.1, Vigun03g089000.1, Vigun03g089000.2, Vigun02g171300.1, Vigun02g171300.6, Vigun02g171300.7, Vigun02g171300.2, Vigun02g171300.3, Vigun02g171300.4, Vigun02g171300.5, Vigun04g111900.1, Vigun10g199900.1, Vigun10g199900.3, Vigun10g199900.2, Vigun06g141700.1, Vigun01g086600.1, Vigun01g086600.2, Vigun03g089300.1, Vig…	117	vra:106770717, vra:106768858, vra:106768125, vra:106767698, vra:106775913, vra:106769265, vra:106768806, vra:106768349, vra:106774107, vra:106777597, vra:106774814, vra:106757470, vra:106768408, vra:106768448, vra:106772085, vra:106762959, vra:106777220, vra:106764874, vra:106759845, vra:106768956, vra:106754017, vra:106769389, vra:106769657, vra:106753258, vra:106776218, vra:106777711, vra:10677…							6	Vigun06g095000.1, Vigun06g095000.2, Vigun10g178800.1, Vigun10g178800.4, Vigun10g178800.3, Vigun10g178800.2	0.19
Genetic Information Processing	Translation			793		270		0			0			8			0			0			0
Human Diseases	Endocrine and metabolic diseases	vra04933	AGE-RAGE signaling pathway in diabetic complications	34	Vigun03g126500.1, Vigun03g127300.1, Vigun03g174700.1, Vigun07g110400.1, Vigun07g110400.2, Vigun01g133200.1, Vigun01g133200.2, Vigun03g256100.1, Vigun03g327200.1, Vigun03g327200.2, Vigun02g120600.1, Vigun02g120600.2, Vigun02g120600.3, Vigun05g211500.1, Vigun05g211500.2, Vigun08g120000.1, Vigun08g160500.1, Vigun08g160600.1, Vigun08g160700.1, Vigun04g012500.1, Vigun04g012500.2, Vigun09g083300.1, Vig…	19	vra:106767539, vra:106766755, vra:106766750, vra:106766827, vra:106777517, vra:106754214, vra:106764143, vra:106764607, vra:106764606, vra:106764604, vra:106771278, vra:106760785, vra:106762184, vra:106757766, vra:106757865, vra:106757831, vra:106780615, vra:106756467, vra:106756068										1	Vigun03g126500.1	0.3
Human Diseases	Endocrine and metabolic diseases			34		19		0			0			0			1			0			0
Metabolism	Amino acid metabolism	vra00250	Alanine, aspartate and glutamate metabolism	66	Vigun03g066200.1, Vigun03g072000.1, Vigun03g156100.1, Vigun03g156200.1, Vigun03g156300.1, Vigun03g156300.2, Vigun03g156400.1, Vigun03g297800.1, Vigun03g297800.2, Vigun03g297800.3, Vigun03g314300.1, Vigun03g333700.1, Vigun03g414300.1, Vigun06g129100.1, Vigun06g129100.3, Vigun06g129100.2, Vigun01g056100.1, Vigun02g080900.1, Vigun02g080900.2, Vigun05g054700.1, Vigun05g090100.1, Vigun05g251200.1, Vig…	47	vra:106769402, vra:106767849, vra:106780014, vra:106778772, vra:106767162, vra:106769010, vra:106769346, vra:106761951, vra:106777621, vra:106779565, vra:106758593, vra:106759224, vra:106764754, vra:106764633, vra:106764888, vra:106764834, vra:106763809, vra:106764801, vra:106762924, vra:106762988, vra:106756019, vra:106779705, vra:106774216, vra:106775060, vra:106773541, vra:106771680, vra:10677…	2	Vigun08g141200.1, Vigun06g097100.1	0.81
Metabolism	Amino acid metabolism	vra00260	Glycine, serine and threonine metabolism	124	Vigun03g009600.1, Vigun03g045900.1, Vigun03g072000.1, Vigun03g074000.1, Vigun03g074000.2, Vigun03g164200.1, Vigun03g176400.1, Vigun06g015100.1, Vigun03g227100.1, Vigun03g232500.1, Vigun03g232500.3, Vigun03g232500.2, Vigun06g006600.1, Vigun03g251500.1, Vigun03g274800.1, Vigun03g274900.1, Vigun03g274900.2, Vigun03g274900.3, Vigun11g130800.1, Vigun03g328400.1, Vigun03g388900.1, Vigun03g388900.2, Vig…	69	vra:106763748, vra:106765813, vra:106767849, vra:106767873, vra:106757830, vra:106754610, vra:106778215, vra:106780771, vra:106768312, vra:106767854, vra:106769439, vra:106768797, vra:106768131, vra:106769504, vra:106767441, vra:106768284, vra:106765435, vra:106753402, vra:106768881, vra:106777621, vra:106777802, vra:106776308, vra:106776968, vra:106777245, vra:106779340, vra:106759444, vra:10675…	3	Vigun03g227100.1, Vigun05g288400.1, Vigun07g277700.1	0.82							1	Vigun07g240500.1	0.72	3	Vigun02g197800.1, Vigun02g197900.1, Vigun02g200300.1	0.21
Metabolism	Amino acid metabolism	vra00270	Cysteine and methionine metabolism	192	Vigun03g000700.1, Vigun03g006800.1, Vigun03g009600.1, Vigun03g029400.1, Vigun03g030200.1, Vigun03g041100.1, Vigun03g045000.1, Vigun03g072000.1, Vigun03g120800.1, Vigun03g120900.1, Vigun03g120900.2, Vigun03g121000.1, Vigun03g121000.2, Vigun03g121000.4, Vigun03g121000.3, Vigun03g121600.1, Vigun03g121600.2, Vigun03g163600.1, Vigun02g170900.1, Vigun02g170900.6, Vigun02g170900.3, Vigun02g170900.7, Vig…	104	vra:106763844, vra:106763329, vra:106763748, vra:106766638, vra:106766639, vra:106769161, vra:106767912, vra:106767849, vra:106768005, vra:106767843, vra:106769117, vra:106768706, vra:106756270, vra:106754610, vra:106768517, vra:106754783, vra:106779864, vra:106768707, vra:106768315, vra:106762735, vra:106767925, vra:106765855, vra:106766365, vra:106769100, vra:106768358, vra:106767222, vra:10676…	7	Vigun03g121600.1, Vigun03g121600.2, Vigun07g235300.1, Vigun07g239400.1, Vigun07g239400.2, Vigun07g239400.4, Vigun07g239400.3	0.49										1	Vigun03g006800.1	0.91
Metabolism	Amino acid metabolism	vra00280	Valine, leucine and isoleucine degradation	99	Vigun03g019000.1, Vigun03g019000.2, Vigun03g019000.3, Vigun03g019000.4, Vigun03g060200.1, Vigun03g060200.2, Vigun03g072000.1, Vigun03g120800.1, Vigun03g120900.1, Vigun03g120900.2, Vigun03g121000.1, Vigun03g121000.2, Vigun03g121000.4, Vigun03g121000.3, Vigun03g123900.1, Vigun07g141700.1, Vigun07g141700.3, Vigun07g141700.7, Vigun07g141700.10, Vigun07g141700.5, Vigun07g141700.9, Vigun07g141700.6, Vi…	49	vra:106768855, vra:106769529, vra:106767849, vra:106768005, vra:106767843, vra:106769117, vra:106768856, vra:106769185, vra:106779917, vra:106765921, vra:106767015, vra:106766787, vra:106769426, vra:106768284, vra:106765435, vra:106768191, vra:106769088, vra:106772635, vra:106779020, vra:106777955, vra:106777968, vra:106758593, vra:106758153, vra:106762900, vra:106765066, vra:106763107, vra:10676…				1	Vigun09g157700.1	0.32
Metabolism	Amino acid metabolism	vra00350	Tyrosine metabolism	90	Vigun03g057900.1, Vigun03g057900.2, Vigun07g089300.1, Vigun03g073400.1, Vigun05g288500.1, Vigun05g288500.2, Vigun07g122900.1, Vigun03g111800.1, Vigun03g118200.1, Vigun03g111900.1, Vigun03g167300.1, Vigun09g155800.1, Vigun03g226500.1, Vigun05g213300.1, Vigun05g213300.2, Vigun03g232500.1, Vigun03g232500.3, Vigun03g232500.2, Vigun06g006600.1, Vigun03g387900.1, Vigun03g420600.1, Vigun03g420600.2, Vig…	46	vra:106771196, vra:106775438, vra:106768984, vra:106769290, vra:106778879, vra:106754783, vra:106780771, vra:106765688, vra:106768193, vra:106753402, vra:106768140, vra:106777802, vra:106752977, vra:106754911, vra:106770750, vra:106764754, vra:106765124, vra:106764892, vra:106764807, vra:106765342, vra:106772547, vra:106758458, vra:106773627, vra:106754931, vra:106780397, vra:106780392, vra:10678…	2	Vigun05g076500.1, Vigun08g177900.2	0.8				1	Vigun08g071400.1	0.79	1	Vigun07g240500.1	0.57	3	Vigun03g111800.1, Vigun03g118200.1, Vigun03g111900.1	0.09
Metabolism	Amino acid metabolism	vra00360	Phenylalanine metabolism	102	Vigun03g003800.1, Vigun03g003800.3, Vigun03g003800.2, Vigun03g130200.1, Vigun07g147800.1, Vigun06g223200.1, Vigun03g029000.1, Vigun03g029000.2, Vigun03g029100.1, Vigun03g171400.1, Vigun03g171400.2, Vigun01g052300.1, Vigun01g052300.4, Vigun01g052300.5, Vigun01g052300.2, Vigun01g052300.3, Vigun03g054400.1, Vigun03g054500.1, Vigun03g054500.2, Vigun03g164800.1, Vigun03g073400.1, Vigun05g288500.1, Vig…	49	vra:106771813, vra:106765809, vra:106754823, vra:106775438, vra:106767069, vra:106769006, vra:106754783, vra:106780771, vra:106768751, vra:106767575, vra:106767325, vra:106765688, vra:106753402, vra:106778160, vra:106777802, vra:106776996, vra:106777872, vra:106754911, vra:106759615, vra:106761921, vra:106764754, vra:106764845, vra:106765342, vra:106764951, vra:106772547, vra:106754931, vra:10677…										1	Vigun07g240500.1	0.6
Metabolism	Amino acid metabolism	vra00380	Tryptophan metabolism	122	Vigun03g003800.1, Vigun03g003800.3, Vigun03g003800.2, Vigun03g130200.1, Vigun07g147800.1, Vigun06g223200.1, Vigun03g020800.1, Vigun03g054400.1, Vigun03g054500.1, Vigun03g054500.2, Vigun03g164800.1, Vigun03g060200.1, Vigun03g060200.2, Vigun03g087700.1, Vigun03g124100.1, Vigun03g124200.1, Vigun03g282100.1, Vigun03g380300.1, Vigun02g072500.1, Vigun02g086000.1, Vigun02g086100.1, Vigun05g051500.1, Vig…	37	vra:106771813, vra:106767822, vra:106754823, vra:106769529, vra:106754697, vra:106768697, vra:106779917, vra:106765921, vra:106753302, vra:106769426, vra:106770152, vra:106757377, vra:106769088, vra:106779020, vra:106776775, vra:106759201, vra:106758671, vra:106758153, vra:106764998, vra:106764471, vra:106765066, vra:106764337, vra:106764727, vra:106767860, vra:106761959, vra:106771087, vra:10677…							3	Vigun01g223000.1, Vigun01g223000.2, Vigun01g223100.1	0.12
Metabolism	Amino acid metabolism	vra00400	Phenylalanine, tyrosine and tryptophan biosynthesis	90	Vigun03g070500.1, Vigun03g073400.1, Vigun05g288500.1, Vigun05g288500.2, Vigun07g122900.1, Vigun03g110200.1, Vigun03g110200.2, Vigun03g110200.3, Vigun03g110200.4, Vigun03g226500.1, Vigun05g213300.1, Vigun05g213300.2, Vigun03g347800.1, Vigun03g445800.1, Vigun03g445800.2, Vigun02g015700.1, Vigun02g040800.1, Vigun02g054000.1, Vigun04g056600.1, Vigun02g120700.1, Vigun02g197800.1, Vigun02g197900.1, Vig…	46	vra:106759786, vra:106775438, vra:106765864, vra:106754783, vra:106765463, vra:106767012, vra:106777076, vra:106777815, vra:106774706, vra:106777516, vra:106777245, vra:106762515, vra:106758099, vra:106763835, vra:106764754, vra:106778812, vra:106763000, vra:106764243, vra:106752735, vra:106772547, vra:106754931, vra:106772109, vra:106771609, vra:106772339, vra:106772537, vra:106761041, vra:10675…													3	Vigun02g197800.1, Vigun02g197900.1, Vigun02g200300.1	0.09
Metabolism	Amino acid metabolism			885		447		14			1			4			3			10			0
Metabolism	Biosynthesis of other secondary metabolites	vra00261	Monobactam biosynthesis	14	Vigun03g009600.1, Vigun03g176400.1, Vigun06g015100.1, Vigun05g079000.1, Vigun05g079000.2, Vigun08g003200.1, Vigun10g106000.1, Vigun10g106000.2, Vigun04g066800.1, Vigun04g105000.1, Vigun04g105000.2, Vigun10g113600.1, Vigun07g233800.1, Vigun01g251100.1	9	vra:106763748, vra:106754610, vra:106753014, vra:106758627, vra:106778734, vra:106773079, vra:106767755, vra:106772622, vra:106778250	1	Vigun07g233800.1	0.45
Metabolism	Biosynthesis of other secondary metabolites	vra00901	Indole alkaloid biosynthesis	144	VigunL054300.1, VigunL054400.1, Vigun03g113900.1, Vigun03g157200.1, Vigun03g316500.1, Vigun03g336600.1, Vigun02g003000.1, Vigun02g003300.1, Vigun02g139600.1, Vigun05g279200.1, Vigun08g004100.1, Vigun08g004300.1, Vigun08g004600.1, Vigun08g097700.1, Vigun08g144100.1, Vigun08g177700.1, Vigun04g065700.1, Vigun10g177600.1, Vigun07g060100.1, Vigun07g060500.1, Vigun07g149500.1, Vigun07g160200.1, Vigun09…	9	vra:106775287, vra:106775230, vra:106775378, vra:106758415, vra:106776226, vra:106774956, vra:106758416, vra:106775283, vra:106756693	3	Vigun05g279200.1, Vigun06g118300.1, Vigun01g001200.1	0.02	4	Vigun05g045800.1, Vigun04g090300.1, Vigun04g090400.1, Vigun04g090600.1	0							1	Vigun06g052000.1	0.19
Metabolism	Biosynthesis of other secondary metabolites	vra00940	Phenylpropanoid biosynthesis	493	Vigun03g018300.1, Vigun03g261500.1, Vigun04g020000.1, Vigun04g158800.1, Vigun03g020000.1, Vigun03g020100.1, Vigun04g016600.1, Vigun04g016800.1, Vigun03g029000.1, Vigun03g029000.2, Vigun03g029100.1, Vigun03g171400.1, Vigun03g171400.2, Vigun01g052300.1, Vigun01g052300.4, Vigun01g052300.5, Vigun01g052300.2, Vigun01g052300.3, Vigun03g066900.1, Vigun03g102500.1, Vigun03g141500.1, Vigun03g141600.1, Vig…	190	vra:106765924, vra:106774202, vra:106765809, vra:106774042, vra:106752866, vra:106766577, vra:106752832, vra:106774466, vra:106752849, vra:106752857, vra:106752863, vra:106752853, vra:106752794, vra:106752791, vra:106752836, vra:106768028, vra:106753926, vra:106767069, vra:106767486, vra:106768541, vra:106778623, vra:106767023, vra:106769006, vra:106769350, vra:106769201, vra:106769396, vra:10676…	1	Vigun05g266200.1	1	3	Vigun10g005800.1, Vigun04g016500.1, Vigun04g016500.2	0.18	9	Vigun05g265900.1, Vigun05g266000.1, Vigun05g266100.1, Vigun05g266100.2, Vigun05g266400.1, Vigun05g266500.1, Vigun05g266600.1, Vigun05g266700.1, Vigun05g266800.1	0.18				4	Vigun03g203800.1, Vigun03g285000.1, Vigun09g130300.1, Vigun06g141200.1	0.64
Metabolism	Biosynthesis of other secondary metabolites	vra00941	Flavonoid biosynthesis	268	Vigun03g029000.1, Vigun03g029000.2, Vigun03g029100.1, Vigun03g171400.1, Vigun03g171400.2, Vigun01g052300.1, Vigun01g052300.4, Vigun01g052300.5, Vigun01g052300.2, Vigun01g052300.3, Vigun03g118700.1, Vigun03g118800.1, Vigun03g118800.2, Vigun03g128100.1, Vigun03g158300.1, Vigun03g231400.1, Vigun02g082000.1, Vigun05g029900.1, Vigun05g048500.1, Vigun05g176100.1, Vigun05g176200.2, Vigun05g176400.1, Vig…	44	vra:106765809, vra:106767332, vra:106766353, vra:106769199, vra:106763888, vra:106754681, vra:106753926, vra:106767069, vra:106767486, vra:106778623, vra:106769061, vra:106769006, vra:106766418, vra:106771362, vra:106761674, vra:106756729, vra:106766496, vra:106779704, vra:106753774, vra:106777796, vra:106777513, vra:106762915, vra:106775701, vra:106764122, vra:106760839, vra:106770756, vra:10676…							1	Vigun09g139800.1	0.77				1	Vigun05g177100.1	0.64
Metabolism	Biosynthesis of other secondary metabolites	vra00943	Isoflavonoid biosynthesis	69	Vigun03g153700.1, Vigun03g153800.1, Vigun03g175300.1, Vigun03g175400.1, Vigun03g175800.1, Vigun03g175900.1, Vigun09g052700.1, Vigun11g151300.1, Vigun03g176000.1, Vigun11g194400.1, Vigun03g185000.1, Vigun03g185100.1, Vigun03g185200.1, Vigun03g185300.1, Vigun02g197000.1, Vigun02g197000.2, Vigun02g197100.1, Vigun02g197200.1, Vigun02g197300.1, Vigun05g005100.1, Vigun08g022400.1, Vigun08g055600.1, Vig…	18	vra:106766213, vra:106763981, vra:106780381, vra:106780380, vra:106776973, vra:106759056, vra:106774974, vra:106759051, vra:106758582, vra:106779595, vra:106771418, vra:106758033, vra:106773682, vra:106774281, vra:111241498, vra:106760052, vra:106760053, vra:106759715							1	Vigun07g242600.1	0.46
Metabolism	Biosynthesis of other secondary metabolites	vra00945	Stilbenoid, diarylheptanoid and gingerol biosynthesis	127	Vigun03g029000.1, Vigun03g029000.2, Vigun03g029100.1, Vigun03g171400.1, Vigun03g171400.2, Vigun01g052300.1, Vigun01g052300.4, Vigun01g052300.5, Vigun01g052300.2, Vigun01g052300.3, Vigun03g168100.1, Vigun07g210400.1, Vigun01g102500.1, Vigun01g246900.1, Vigun03g168200.1, Vigun03g278900.1, Vigun03g279000.1, Vigun02g145000.1, Vigun03g171500.1, Vigun04g114400.1, Vigun04g114500.1, Vigun04g114600.1, Vig…	19	vra:106765809, vra:106753926, vra:106767069, vra:106767486, vra:106778623, vra:106769006, vra:106761674, vra:106766496, vra:106753774, vra:106760839, vra:106774315, vra:106764335, vra:106764845, vra:106771868, vra:106776117, vra:106767834, vra:106775017, vra:106753861, vra:106754211							2	Vigun10g152900.1, Vigun10g153100.1	0.13
Metabolism	Biosynthesis of other secondary metabolites	vra00950	Isoquinoline alkaloid biosynthesis	47	Vigun03g073400.1, Vigun05g288500.1, Vigun05g288500.2, Vigun07g122900.1, Vigun03g111800.1, Vigun03g118200.1, Vigun03g111900.1, Vigun03g226500.1, Vigun05g213300.1, Vigun05g213300.2, Vigun03g232500.1, Vigun03g232500.3, Vigun03g232500.2, Vigun06g006600.1, Vigun03g430500.1, Vigun03g430600.1, Vigun02g046800.1, Vigun02g081300.1, Vigun02g081300.2, Vigun05g076500.1, Vigun05g078300.1, Vigun08g050500.1, Vig…	26	vra:106775438, vra:106768984, vra:106769290, vra:106754783, vra:106780771, vra:106753402, vra:106777802, vra:106752977, vra:106764754, vra:106754931, vra:106780397, vra:106780392, vra:106780388, vra:106780384, vra:106759848, vra:106755872, vra:106760737, vra:106775283, vra:106774966, vra:106774639, vra:106762355, vra:106762852, vra:106756693, vra:106755649, vra:106775828, vra:106776015	1	Vigun05g076500.1	0.82							1	Vigun07g240500.1	0.38	3	Vigun03g111800.1, Vigun03g118200.1, Vigun03g111900.1	0.02
Metabolism	Biosynthesis of other secondary metabolites	vra00960	Tropane, piperidine and pyridine alkaloid biosynthesis	66	Vigun03g073400.1, Vigun05g288500.1, Vigun05g288500.2, Vigun07g122900.1, Vigun03g226500.1, Vigun05g213300.1, Vigun05g213300.2, Vigun03g232500.1, Vigun03g232500.3, Vigun03g232500.2, Vigun06g006600.1, Vigun03g430500.1, Vigun03g430600.1, Vigun02g046800.1, Vigun03g434200.1, Vigun05g115500.1, Vigun02g081300.1, Vigun02g081300.2, Vigun05g053800.1, Vigun05g115600.1, Vigun05g114700.1, VigunL052300.1, Vigun…	35	vra:106775438, vra:106754783, vra:106780771, vra:106753402, vra:106758655, vra:106777802, vra:106759606, vra:106772813, vra:106758661, vra:106759452, vra:106758588, vra:106764754, vra:106772547, vra:106754931, vra:106780397, vra:106780392, vra:106780388, vra:106780384, vra:106759848, vra:106755872, vra:106760737, vra:106762355, vra:106762852, vra:106757582, vra:106757583, vra:106757821, vra:10675…	4	Vigun05g114700.1, Vigun05g114800.1, Vigun05g114900.1, Vigun05g115000.1	0.18							1	Vigun07g240500.1	0.48
Metabolism	Biosynthesis of other secondary metabolites	vra00966	Glucosinolate biosynthesis	62	Vigun03g087700.1, Vigun03g124100.1, Vigun03g124200.1, Vigun03g282100.1, Vigun03g380300.1, Vigun02g072500.1, Vigun02g086000.1, Vigun02g086100.1, Vigun05g051500.1, Vigun05g147800.1, Vigun08g101100.1, Vigun08g102300.1, Vigun08g124100.1, Vigun08g124300.1, Vigun08g125300.1, Vigun08g125300.2, Vigun04g053700.1, Vigun04g054900.1, Vigun04g055000.1, Vigun04g055100.1, Vigun04g120300.1, Vigun04g120400.1, Vig…	10	vra:106754697, vra:106774787, vra:106774698, vra:106778952, vra:106772732, vra:106771070, vra:106779950, vra:106775278, vra:106774790, vra:106774791							3	Vigun01g223000.1, Vigun01g223000.2, Vigun01g223100.1	0
Metabolism	Biosynthesis of other secondary metabolites	vra01100	Metabolic pathways	4475	VigunL081000.1, VigunL002700.1, Vigun04g099800.1, Vigun10g090700.1, Vigun10g102200.1, Vigun07g095200.1, Vigun09g100100.1, Vigun01g063500.1, VigunL006900.1, VigunL011300.1, VigunL028900.1, VigunL030400.1, VigunL033300.1, VigunL034900.1, VigunL041500.1, VigunL043000.1, Vigun11g065000.1, Vigun11g069800.1, Vigun11g069900.1, Vigun03g001200.1, Vigun09g191100.1, Vigun03g001400.1, Vigun03g001500.1, Vigun…	1972	vra:106761818, vra:106764470, vra:106764973, vra:106763382, vra:106763329, vra:106766845, vra:106763748, vra:106768416, vra:106766589, vra:106766804, vra:106778203, vra:106766803, vra:106766802, vra:106765924, vra:106768855, vra:106767822, vra:106766850, vra:106762096, vra:106768708, vra:106767721, vra:106765822, vra:106766865, vra:106765809, vra:106765460, vra:106766638, vra:106768542, vra:10676…	80	VigunL002700.1, Vigun10g090700.1, Vigun07g095200.1, Vigun09g100100.1, VigunL006900.1, VigunL011300.1, VigunL030400.1, VigunL033300.1, VigunL041500.1, Vigun11g065000.1, Vigun11g069900.1, Vigun09g098100.1, Vigun03g121600.1, Vigun03g121600.2, Vigun06g227600.1, Vigun06g227700.1, Vigun10g051700.1, Vigun03g430300.1, Vigun03g430400.1, Vigun03g227100.1, Vigun03g450200.1, Vigun03g448800.1, Vigun02g098200.…	1	6	Vigun07g192200.1, Vigun07g192200.3, Vigun07g192200.2, Vigun07g210300.1, Vigun09g157700.1, Vigun11g046000.1	1	20	Vigun03g071400.1, Vigun03g071400.2, Vigun03g117900.1, Vigun03g118100.1, Vigun09g139800.1, Vigun04g179800.1, Vigun05g265900.1, Vigun05g266000.1, Vigun05g266100.1, Vigun05g266100.2, Vigun05g266400.1, Vigun05g266500.1, Vigun05g266600.1, Vigun05g266700.1, Vigun05g266800.1, Vigun04g141100.1, Vigun08g071400.1, Vigun01g012300.1, Vigun11g024700.1, Vigun11g025000.1	1	14	Vigun03g081700.1, Vigun03g081700.2, Vigun06g133300.1, Vigun06g133300.3, Vigun06g133300.2, Vigun07g121700.1, Vigun01g050100.1, VigunL061000.1, Vigun11g067900.1, Vigun11g067900.2, Vigun11g067900.3, Vigun04g063600.1, Vigun07g240500.1, Vigun11g168800.1	1	23	Vigun03g006800.1, Vigun01g200500.1, Vigun11g123800.1, Vigun11g123900.1, Vigun11g124000.1, Vigun03g111800.1, Vigun03g118200.1, Vigun03g111900.1, Vigun03g118000.1, Vigun03g118300.1, Vigun05g177100.1, Vigun03g203800.1, Vigun03g285000.1, Vigun04g059300.1, Vigun04g059500.1, Vigun02g197800.1, Vigun02g197900.1, Vigun02g200300.1, Vigun09g130300.1, Vigun09g243000.1, Vigun06g141200.1, Vigun11g046200.1, Vig…	1	3	Vigun03g001400.1, Vigun10g175400.1, Vigun10g175500.1	0.65
					Vigun11g218800.1, Vigun11g218800.2, Vigun11g218800.3, Vigun02g009400.1, Vigun02g009400.2, Vigun02g009800.1, Vigun11g116700.1, Vigun11g116700.4, Vigun11g116700.3, Vigun11g116700.2, Vigun11g116900.1, Vigun02g010900.1, Vigun02g011000.1, Vigun07g241300.1, Vigun02g012000.1, Vigun07g051400.1, Vigun02g012400.1, Vigun02g015300.1, Vigun02g015800.1, Vigun02g015700.1, Vigun02g016800.1, Vigun02g016900.1, Vig…
					Vigun07g142600.1, Vigun07g142800.1, Vigun07g143200.1, Vigun07g143300.1, Vigun07g149100.1, Vigun07g149100.2, Vigun07g149100.3, Vigun07g151000.1, Vigun07g151000.2, Vigun07g151000.3, Vigun07g152800.1, Vigun07g152800.3, Vigun07g152800.5, Vigun07g152800.6, Vigun07g152800.2, Vigun07g152800.7, Vigun07g152800.11, Vigun07g152800.8, Vigun07g152800.4, Vigun07g152800.9, Vigun07g152800.10, Vigun07g152800.12, …
Metabolism	Biosynthesis of other secondary metabolites	vra01110	Biosynthesis of secondary metabolites	2720	VigunL054300.1, VigunL054400.1, Vigun03g113900.1, Vigun03g157200.1, Vigun03g316500.1, Vigun03g336600.1, Vigun02g003000.1, Vigun02g003300.1, Vigun02g139600.1, Vigun05g279200.1, Vigun08g004100.1, Vigun08g004300.1, Vigun08g004600.1, Vigun08g097700.1, Vigun08g144100.1, Vigun08g177700.1, Vigun04g065700.1, Vigun10g177600.1, Vigun07g060100.1, Vigun07g060500.1, Vigun07g149500.1, Vigun07g160200.1, Vigun09…	1146	vra:106775287, vra:106763329, vra:106763748, vra:106766802, vra:106765924, vra:106768708, vra:106765822, vra:106766865, vra:106765809, vra:106766638, vra:106766639, vra:106769258, vra:106769074, vra:106766643, vra:106766647, vra:111242097, vra:106766779, vra:106768317, vra:106769161, vra:106761417, vra:106768779, vra:106768300, vra:106759138, vra:106769019, vra:106771196, vra:106768627, vra:10676…	37	Vigun05g279200.1, Vigun09g098100.1, Vigun06g118300.1, Vigun01g001200.1, Vigun03g121600.1, Vigun03g121600.2, Vigun10g199600.1, Vigun10g051700.1, Vigun03g430300.1, Vigun03g430400.1, Vigun03g227100.1, Vigun03g450200.1, Vigun03g448800.1, Vigun05g076500.1, Vigun05g109600.1, Vigun05g114700.1, Vigun05g114800.1, Vigun05g114900.1, Vigun05g115000.1, Vigun05g266200.1, Vigun05g288400.1, Vigun08g141200.1, Vig…	1	12	Vigun07g192200.1, Vigun07g192200.3, Vigun07g192200.2, Vigun05g045800.1, Vigun04g090300.1, Vigun04g090400.1, Vigun04g090600.1, Vigun08g204500.1, Vigun11g114000.1, Vigun11g114100.1, Vigun11g114300.1, Vigun09g157700.1	0.16	20	Vigun03g071400.1, Vigun03g071400.2, Vigun01g223000.1, Vigun01g223000.2, Vigun01g223100.1, Vigun09g139800.1, Vigun07g242600.1, Vigun03g264600.1, Vigun05g265900.1, Vigun05g266000.1, Vigun05g266100.1, Vigun05g266100.2, Vigun05g266400.1, Vigun05g266500.1, Vigun05g266600.1, Vigun05g266700.1, Vigun05g266800.1, Vigun08g071400.1, Vigun11g024700.1, Vigun11g025000.1	1	4	Vigun03g081700.1, Vigun03g081700.2, Vigun04g063600.1, Vigun07g240500.1	1	18	Vigun03g006800.1, Vigun01g200500.1, Vigun11g123800.1, Vigun11g123900.1, Vigun11g124000.1, Vigun06g052000.1, Vigun03g111800.1, Vigun03g118200.1, Vigun03g111900.1, Vigun05g177100.1, Vigun03g203800.1, Vigun03g285000.1, Vigun02g197800.1, Vigun02g197900.1, Vigun02g200300.1, Vigun09g130300.1, Vigun09g243000.1, Vigun06g141200.1	0.98
					Vigun04g115500.3, Vigun04g119300.1, Vigun04g124800.1, Vigun04g124800.2, Vigun11g164200.1, Vigun04g127700.1, Vigun04g127700.2, Vigun04g127800.1, Vigun04g128000.1, Vigun04g130100.1, Vigun04g130300.1, Vigun11g182100.1, Vigun11g182100.2, Vigun04g132300.1, Vigun04g132300.2, Vigun04g141300.1, Vigun04g149300.1, Vigun04g163000.1, Vigun04g163100.1, Vigun07g230800.1, Vigun04g163700.1, Vigun07g037900.1, Vig…
Metabolism	Biosynthesis of other secondary metabolites			8485		3478		127			25			56			20			50			3
Metabolism	Carbohydrate metabolism	vra00010	Glycolysis / Gluconeogenesis	247	Vigun03g015200.1, Vigun03g015200.3, Vigun03g015200.2, Vigun03g025800.1, Vigun08g007500.1, Vigun03g027400.1, Vigun03g027400.2, Vigun03g038600.1, Vigun03g038600.3, Vigun03g038600.2, Vigun03g057900.1, Vigun03g057900.2, Vigun07g089300.1, Vigun03g060200.1, Vigun03g060200.2, Vigun03g074000.1, Vigun03g074000.2, Vigun03g099600.1, Vigun03g101400.1, Vigun09g070700.1, Vigun09g070700.2, Vigun01g083200.1, Vig…	132	vra:106766802, vra:106768708, vra:106766865, vra:106766779, vra:106771196, vra:106769529, vra:106767873, vra:106753952, vra:106765747, vra:106778879, vra:106768737, vra:106768556, vra:106778711, vra:106780236, vra:106779917, vra:106769132, vra:106765921, vra:106767854, vra:106769439, vra:106766278, vra:106765855, vra:106769426, vra:106768078, vra:106768525, vra:106768436, vra:106768284, vra:10676…	7	Vigun05g109600.1, Vigun08g177900.2, Vigun08g213100.1, Vigun08g213100.2, Vigun07g217500.1, Vigun09g269800.1, Vigun11g181300.1	0.74				1	Vigun08g071400.1	0.99
Metabolism	Carbohydrate metabolism	vra00020	Citrate cycle (TCA cycle)	78	Vigun03g121600.1, Vigun03g121600.2, Vigun03g216700.1, Vigun03g225900.1, Vigun03g251700.1, Vigun03g267400.1, Vigun03g336400.1, Vigun03g409800.1, Vigun03g413700.1, Vigun03g413700.2, Vigun03g415900.1, Vigun02g009800.1, Vigun11g116700.1, Vigun11g116700.4, Vigun11g116700.3, Vigun11g116700.2, Vigun11g116900.1, Vigun02g069900.1, Vigun02g079000.1, Vigun02g079000.2, Vigun02g079000.3, Vigun02g089700.1, Vig…	49	vra:106768706, vra:106768556, vra:106778711, vra:106768314, vra:106765582, vra:106769100, vra:106768284, vra:106768689, vra:106765435, vra:106777138, vra:106762808, vra:106777890, vra:106777641, vra:106778084, vra:106777667, vra:106777639, vra:106762873, vra:106759465, vra:106759201, vra:106762010, vra:106765092, vra:106764674, vra:106765110, vra:106764692, vra:106762024, vra:106774537, vra:10677…	2	Vigun03g121600.1, Vigun03g121600.2	0.83
Metabolism	Carbohydrate metabolism	vra00030	Pentose phosphate pathway	93	Vigun03g015200.1, Vigun03g015200.3, Vigun03g015200.2, Vigun03g027400.1, Vigun03g027400.2, Vigun03g038800.1, Vigun03g053200.1, Vigun03g102800.1, Vigun03g124900.1, Vigun03g230700.1, Vigun02g082800.1, Vigun03g239000.1, Vigun03g294000.1, Vigun02g080800.1, Vigun03g305600.1, Vigun03g337400.1, Vigun03g337400.2, Vigun03g370200.1, Vigun03g436900.1, Vigun03g443400.1, Vigun02g000500.1, Vigun02g000500.2, Vig…	56	vra:106766802, vra:106766865, vra:106768317, vra:106768300, vra:106769466, vra:106765747, vra:106780236, vra:106779870, vra:106765533, vra:106765690, vra:106768264, vra:106768525, vra:106765482, vra:106769029, vra:106777825, vra:106779858, vra:106753412, vra:106759456, vra:106759394, vra:106759384, vra:106754509, vra:106774415, vra:106755436, vra:106762504, vra:106773170, vra:106762153, vra:10676…	6	Vigun05g109600.1, Vigun08g213100.1, Vigun08g213100.2, Vigun07g217500.1, Vigun09g269800.1, Vigun11g181300.1	0.14
Metabolism	Carbohydrate metabolism	vra00040	Pentose and glucuronate interconversions	273	Vigun03g014600.1, Vigun10g157200.1, Vigun09g072900.1, Vigun01g012400.1, Vigun11g025600.1, Vigun11g221100.1, Vigun03g014800.1, Vigun03g015100.1, Vigun03g026100.1, Vigun03g026100.2, Vigun01g122500.1, Vigun01g166200.1, Vigun03g041900.1, Vigun03g041900.2, Vigun03g041900.3, Vigun03g399400.1, Vigun05g163300.1, Vigun04g135000.1, Vigun09g010200.1, Vigun09g040100.1, Vigun01g043800.1, Vigun03g064500.1, Vig…	100	vra:106778203, vra:106766803, vra:106767721, vra:106780257, vra:106760639, vra:106761457, vra:106768182, vra:106778516, vra:106766039, vra:106766798, vra:106766066, vra:106770085, vra:106766400, vra:106769317, vra:106768264, vra:106766799, vra:106765461, vra:106766511, vra:106756986, vra:106779504, vra:106769451, vra:106770456, vra:106766533, vra:106767731, vra:106778425, vra:106776846, vra:10675…	3	Vigun03g430300.1, Vigun03g430400.1, Vigun08g084500.1	0.96				1	Vigun01g012300.1	0.97	3	Vigun06g133300.1, Vigun06g133300.3, Vigun06g133300.2	0.27
Metabolism	Carbohydrate metabolism	vra00051	Fructose and mannose metabolism	105	Vigun03g025800.1, Vigun08g007500.1, Vigun03g027400.1, Vigun03g027400.2, Vigun03g124900.1, Vigun03g230700.1, Vigun02g082800.1, Vigun03g291300.1, Vigun03g306700.1, Vigun03g379900.1, Vigun03g436900.1, Vigun03g443400.1, Vigun02g000500.1, Vigun02g000500.2, Vigun02g000600.1, Vigun02g047300.1, Vigun11g166500.1, Vigun02g124000.1, Vigun02g128100.1, Vigun02g183400.1, Vigun05g006800.1, Vigun05g070500.1, Vig…	60	vra:106768708, vra:106766865, vra:106765747, vra:106780236, vra:106766278, vra:106765661, vra:106765461, vra:106765482, vra:106769029, vra:106777825, vra:106756595, vra:106776342, vra:106776499, vra:106776918, vra:106759217, vra:106759290, vra:106752974, vra:106758169, vra:106755484, vra:106754509, vra:106774415, vra:106775279, vra:106759537, vra:106778480, vra:106762153, vra:106764349, vra:10676…	6	Vigun05g109600.1, Vigun08g213100.1, Vigun08g213100.2, Vigun07g217500.1, Vigun09g269800.1, Vigun11g181300.1	0.18
Metabolism	Carbohydrate metabolism	vra00053	Ascorbate and aldarate metabolism	146	Vigun03g027700.1, Vigun03g027800.1, Vigun03g027800.2, Vigun03g041300.1, Vigun03g041400.1, Vigun03g060200.1, Vigun03g060200.2, Vigun03g073300.1, Vigun05g109800.1, Vigun08g128900.1, Vigun06g013500.1, Vigun06g013600.1, Vigun06g082100.1, Vigun03g121900.1, Vigun07g007800.1, Vigun07g051300.1, Vigun07g051300.2, Vigun07g051300.3, Vigun06g112100.1, Vigun03g190200.1, Vigun03g190300.1, Vigun03g430000.1, Vig…	46	vra:106767260, vra:106769137, vra:106769529, vra:106775049, vra:106765834, vra:106778516, vra:106767461, vra:106766113, vra:106766798, vra:106779917, vra:106765921, vra:106778285, vra:106769426, vra:106766799, vra:106766982, vra:106755322, vra:106779020, vra:106776684, vra:106776989, vra:106763261, vra:106759369, vra:106759244, vra:106758153, vra:106765066, vra:106778813, vra:106765047, vra:10677…	2	Vigun03g430300.1, Vigun03g430400.1	0.8	1	Vigun07g210300.1	0.3							1	Vigun10g177500.1	0.66
Metabolism	Carbohydrate metabolism	vra00500	Starch and sucrose metabolism	474	Vigun03g013600.1, Vigun03g026300.3, Vigun03g026300.2, Vigun03g163900.1, Vigun05g011600.1, Vigun08g172900.1, Vigun08g202200.1, Vigun03g014500.1, Vigun03g015200.1, Vigun03g015200.3, Vigun03g015200.2, Vigun03g025800.1, Vigun08g007500.1, Vigun03g026300.1, Vigun05g136500.1, Vigun05g295000.1, Vigun08g144600.1, Vigun08g144600.2, Vigun08g156000.1, Vigun10g041100.1, Vigun01g111100.1, Vigun01g111300.1, Vig…	174	vra:106769043, vra:106766804, vra:106766802, vra:106768708, vra:106763013, vra:106765779, vra:106769258, vra:106768815, vra:106765465, vra:106753580, vra:106759907, vra:106766786, vra:106766380, vra:106769555, vra:106765540, vra:106766464, vra:111240847, vra:106766577, vra:106752882, vra:106764229, vra:106774495, vra:106769201, vra:106769260, vra:106768375, vra:106779910, vra:106777409, vra:10677…	3	Vigun03g296200.1, Vigun03g448800.1, Vigun05g266200.1	1				9	Vigun05g265900.1, Vigun05g266000.1, Vigun05g266100.1, Vigun05g266100.2, Vigun05g266400.1, Vigun05g266500.1, Vigun05g266600.1, Vigun05g266700.1, Vigun05g266800.1	0.12	8	Vigun11g037700.1, Vigun11g037800.1, Vigun07g121700.1, Vigun01g050100.1, VigunL061000.1, Vigun11g067900.1, Vigun11g067900.2, Vigun11g067900.3	0.01	3	Vigun01g111100.1, Vigun01g111300.1, Vigun03g203800.1	0.77
Metabolism	Carbohydrate metabolism	vra00520	Amino sugar and nucleotide sugar metabolism	328	Vigun03g015200.1, Vigun03g015200.3, Vigun03g015200.2, Vigun03g025800.1, Vigun08g007500.1, Vigun03g030600.1, Vigun03g411900.1, Vigun03g035800.1, Vigun03g047600.1, Vigun11g053700.1, Vigun03g051900.1, Vigun07g131600.1, Vigun09g278000.1, Vigun06g113200.1, Vigun01g202900.1, Vigun03g067200.1, Vigun03g097300.1, Vigun03g152800.1, Vigun03g164700.1, Vigun03g373300.1, Vigun02g024300.1, Vigun02g095200.1, Vig…	132	vra:106766802, vra:106768708, vra:106768507, vra:106767273, vra:106769420, vra:106762230, vra:106757692, vra:106765617, vra:106774299, vra:106768474, vra:106753719, vra:106766798, vra:106768653, vra:106767934, vra:106767933, vra:106768580, vra:106768582, vra:106756646, vra:106761984, vra:106766278, vra:106765479, vra:106766835, vra:106766799, vra:106765707, vra:106766879, vra:106766479, vra:10675…	3	Vigun01g195200.1, Vigun02g070000.1, Vigun03g448800.1	0.99	1	Vigun11g046000.1	0.65	1	Vigun04g141100.1	0.99	1	Vigun11g168800.1	0.91	2	Vigun11g046200.1, Vigun11g046300.1	0.81
Metabolism	Carbohydrate metabolism	vra00562	Inositol phosphate metabolism	192	Vigun03g027700.1, Vigun03g027800.1, Vigun03g027800.2, Vigun03g058100.1, Vigun07g276300.1, Vigun07g276300.2, Vigun03g063900.1, Vigun03g073900.1, Vigun03g074100.1, Vigun03g074100.2, Vigun03g074100.3, Vigun03g161300.1, Vigun02g009000.1, Vigun02g192200.1, Vigun02g192200.2, Vigun07g212600.1, Vigun07g212600.2, Vigun07g212600.3, Vigun07g212600.4, Vigun07g212600.5, Vigun07g236900.1, Vigun11g026200.1, Vig…	67	vra:106767260, vra:106769432, vra:106770517, vra:106771819, vra:106767654, vra:106769281, vra:106768856, vra:106766815, vra:106768274, vra:106768236, vra:106780148, vra:106765943, vra:106756783, vra:106753331, vra:106768102, vra:106766982, vra:106777832, vra:106777318, vra:106777557, vra:106777900, vra:106756785, vra:106759003, vra:106759611, vra:106759537, vra:106762979, vra:106764960, vra:10676…													1	Vigun10g177500.1	0.79
Metabolism	Carbohydrate metabolism	vra00620	Pyruvate metabolism	166	Vigun03g023600.1, Vigun03g024700.1, Vigun03g024700.2, Vigun03g031500.1, Vigun03g060200.1, Vigun03g060200.2, Vigun03g099600.1, Vigun03g101400.1, Vigun09g070700.1, Vigun09g070700.2, Vigun01g083200.1, Vigun03g121600.1, Vigun03g121600.2, Vigun03g200100.1, Vigun03g216700.1, Vigun03g225900.1, Vigun03g237500.1, Vigun03g237500.2, Vigun03g237500.3, VigunL051800.1, VigunL052000.1, Vigun03g251800.1, Vigun03…	92	vra:106769093, vra:106766850, vra:106769074, vra:106769529, vra:106753952, vra:106768706, vra:106768737, vra:106768556, vra:106778711, vra:106779917, vra:106769132, vra:106765921, vra:106765855, vra:106768605, vra:106766317, vra:106769426, vra:106769100, vra:106768284, vra:106765435, vra:106768215, vra:106769088, vra:106769464, vra:106777342, vra:106762808, vra:106779020, vra:106777641, vra:10675…	2	Vigun03g121600.1, Vigun03g121600.2	0.98
Metabolism	Carbohydrate metabolism	vra00630	Glyoxylate and dicarboxylate metabolism	144	Vigun03g025700.1, Vigun05g274300.1, Vigun03g085600.1, Vigun04g032200.1, Vigun04g032200.2, Vigun10g141200.1, Vigun03g099600.1, Vigun03g101400.1, Vigun09g070700.1, Vigun09g070700.2, Vigun01g083200.1, Vigun03g121600.1, Vigun03g121600.2, Vigun03g162000.1, Vigun03g162000.2, Vigun03g162000.4, Vigun03g162000.3, Vigun03g164200.1, Vigun03g227100.1, Vigun03g251800.1, Vigun03g416400.1, Vigun02g115800.1, Vig…	69	vra:106762096, vra:106773177, vra:106753952, vra:106768706, vra:106769099, vra:106757830, vra:106778215, vra:106769132, vra:106769332, vra:106766853, vra:106768605, vra:106766317, vra:106769100, vra:106767270, vra:106767441, vra:106768284, vra:106765435, vra:106769088, vra:106768881, vra:106777621, vra:106777667, vra:106776968, vra:106777215, vra:106779578, vra:106779340, vra:106762010, vra:10676…	26	Vigun03g121600.1, Vigun03g121600.2, Vigun03g227100.1, Vigun05g288400.1, Vigun04g096900.1, Vigun04g096900.2, Vigun04g096900.3, Vigun04g097000.1, Vigun04g097100.1, Vigun04g119800.1, VigunL082000.1, Vigun07g066200.1, Vigun07g095400.1, Vigun06g046900.1, VigunL007000.1, VigunL007400.1, VigunL011100.1, VigunL030200.1, VigunL033500.1, VigunL041700.1, Vigun11g042700.1, Vigun11g069600.1, VigunL056600.1, V…	0							1	Vigun02g164400.1	0.72
Metabolism	Carbohydrate metabolism	vra00640	Propanoate metabolism	61	Vigun03g019000.1, Vigun03g019000.2, Vigun03g019000.3, Vigun03g019000.4, Vigun03g031500.1, Vigun03g099600.1, Vigun03g101400.1, Vigun09g070700.1, Vigun09g070700.2, Vigun01g083200.1, Vigun03g123900.1, Vigun07g141700.1, Vigun07g141700.3, Vigun07g141700.7, Vigun07g141700.10, Vigun07g141700.5, Vigun07g141700.9, Vigun07g141700.6, Vigun07g141700.2, Vigun07g141700.8, Vigun07g141700.4, Vigun03g304300.1, Vi…	30	vra:106768855, vra:106769074, vra:106753952, vra:106768856, vra:106765855, vra:106768284, vra:106765435, vra:106768191, vra:106769088, vra:106776606, vra:106779583, vra:106764858, vra:106762900, vra:106764727, vra:106774937, vra:106762024, vra:106763365, vra:106757180, vra:106757162, vra:106773811, vra:106774224, vra:106754885, vra:106772816, vra:106760144, vra:106760127, vra:106754716, vra:10677…				1	Vigun09g157700.1	0.21
Metabolism	Carbohydrate metabolism	vra00650	Butanoate metabolism	41	Vigun03g025700.1, Vigun05g274300.1, Vigun03g085600.1, Vigun04g032200.1, Vigun04g032200.2, Vigun10g141200.1, Vigun03g087400.1, Vigun03g156100.1, Vigun03g156200.1, Vigun03g156300.1, Vigun03g156300.2, Vigun03g156400.1, Vigun03g310700.1, Vigun03g414300.1, Vigun06g129100.1, Vigun06g129100.3, Vigun06g129100.2, Vigun01g056100.1, Vigun03g437900.1, Vigun02g172400.1, Vigun08g141200.1, Vigun08g183100.1, Vig…	22	vra:106762096, vra:106773177, vra:106768850, vra:106780014, vra:106778772, vra:106766787, vra:106761951, vra:106769088, vra:106777968, vra:106764834, vra:106763107, vra:106764727, vra:106774216, vra:106775060, vra:106763453, vra:106762551, vra:106768851, vra:106776061, vra:106776087, vra:106753954, vra:106756573, vra:106756560	2	Vigun08g141200.1, Vigun06g097100.1	0.41
Metabolism	Carbohydrate metabolism			2348		1029		62			3			12			13			7			0
Metabolism	Energy metabolism	vra00190	Oxidative phosphorylation	258	Vigun03g012700.1, Vigun08g063900.1, Vigun09g201300.1, Vigun01g079900.1, Vigun03g029300.1, Vigun03g029700.1, Vigun03g038700.1, Vigun09g182800.1, Vigun03g079200.1, Vigun03g384600.1, Vigun03g132700.1, Vigun05g244500.1, VigunL003500.1, VigunL082100.1, Vigun07g262700.1, VigunL007300.1, VigunL011000.1, VigunL030100.1, VigunL033600.1, VigunL041800.1, Vigun03g154800.1, Vigun03g162600.1, Vigun03g162600.2,…	105	vra:106761834, vra:106765460, vra:106762745, vra:106768495, vra:106772349, vra:106765788, vra:106767713, vra:106765474, vra:106765582, vra:106768548, vra:106760120, vra:106765762, vra:106766916, vra:106766849, vra:106762764, vra:106768154, vra:106768298, vra:106766737, vra:106767051, vra:106778754, vra:106764969, vra:106777138, vra:106759348, vra:106778110, vra:106778070, vra:106777639, vra:10675…	7	Vigun02g114900.1, Vigun10g103000.1, VigunL028100.1, VigunL035800.1, VigunL069700.1, Vigun04g098800.1, Vigun04g101100.1	0.5
Metabolism	Energy metabolism	vra00195	Photosynthesis	80	VigunL081000.1, VigunL002700.1, Vigun04g099800.1, Vigun10g090700.1, Vigun10g102200.1, Vigun07g095200.1, Vigun09g100100.1, Vigun01g063500.1, VigunL006900.1, VigunL011300.1, VigunL028900.1, VigunL030400.1, VigunL033300.1, VigunL034900.1, VigunL041500.1, VigunL043000.1, Vigun11g065000.1, Vigun11g069800.1, Vigun11g069900.1, Vigun03g065900.1, Vigun03g082000.1, Vigun03g197100.1, Vigun03g258000.1, Vigun…	45	vra:106761818, vra:106763549, vra:106767622, vra:106767279, vra:106769516, vra:106768113, vra:106769577, vra:106766849, vra:106765722, vra:106775989, vra:106771345, vra:106777632, vra:106778062, vra:106777860, vra:106758773, vra:106759560, vra:106778556, vra:106754237, vra:106754175, vra:106762156, vra:106764695, vra:106772875, vra:106773542, vra:106769759, vra:106770959, vra:106770807, vra:10678…	12	VigunL002700.1, Vigun10g090700.1, Vigun07g095200.1, Vigun09g100100.1, VigunL006900.1, VigunL011300.1, VigunL030400.1, VigunL033300.1, VigunL041500.1, Vigun11g065000.1, Vigun11g069900.1, Vigun01g147100.1	0
Metabolism	Energy metabolism	vra00196	Photosynthesis - antenna proteins	26	Vigun03g133000.1, Vigun03g145400.1, Vigun02g173500.1, Vigun05g198900.1, Vigun08g000700.1, Vigun08g216200.1, Vigun08g216300.1, Vigun08g221400.1, Vigun04g103500.1, Vigun04g128900.1, Vigun04g129000.1, Vigun04g129200.1, Vigun04g129300.1, Vigun04g129500.1, Vigun04g131200.1, Vigun04g167600.1, Vigun07g168400.1, Vigun10g078500.1, Vigun10g155200.1, Vigun09g003500.1, Vigun09g040000.1, Vigun09g075200.1, Vig…	19	vra:106774152, vra:106752877, vra:106777957, vra:106780309, vra:106764628, vra:106765086, vra:106765279, vra:106775014, vra:106774390, vra:106772865, vra:106774260, vra:106778184, vra:106760190, vra:106760930, vra:106756707, vra:106761217, vra:106775787, vra:106758023, vra:106756425	2	Vigun09g238500.1, Vigun01g226400.1	0.34
Metabolism	Energy metabolism	vra00710	Carbon fixation in photosynthetic organisms	117	Vigun03g024700.1, Vigun03g024700.2, Vigun03g102800.1, Vigun03g121600.1, Vigun03g121600.2, Vigun03g124900.1, Vigun03g225900.1, Vigun03g336400.1, Vigun03g337400.1, Vigun03g337400.2, Vigun03g384000.1, Vigun03g384000.2, Vigun03g428900.1, Vigun03g428900.2, Vigun03g429000.1, Vigun03g429000.2, Vigun02g026200.1, Vigun02g026200.2, Vigun02g043200.1, Vigun02g080900.1, Vigun02g080900.2, Vigun02g089700.1, Vig…	64	vra:106766850, vra:106769466, vra:106768706, vra:106765747, vra:106778711, vra:106769100, vra:106768264, vra:106767270, vra:106768215, vra:106777342, vra:106779858, vra:106777621, vra:106777641, vra:106777824, vra:106759136, vra:106754509, vra:106760805, vra:106778590, vra:106759537, vra:106762185, vra:106764932, vra:106765223, vra:106772991, vra:106766733, vra:106772619, vra:106773825, vra:10677…	28	Vigun03g121600.1, Vigun03g121600.2, Vigun02g098200.1, Vigun05g109600.1, Vigun08g213100.1, Vigun08g213100.2, Vigun04g096900.1, Vigun04g096900.2, Vigun04g096900.3, Vigun04g097000.1, Vigun04g097100.1, Vigun04g119800.1, VigunL082000.1, Vigun07g066200.1, Vigun07g095400.1, Vigun06g046900.1, VigunL007000.1, VigunL007400.1, VigunL011100.1, VigunL030200.1, VigunL033500.1, VigunL041700.1, Vigun11g042700.1,…	0
Metabolism	Energy metabolism	vra00910	Nitrogen metabolism	67	Vigun03g187000.1, Vigun03g233900.1, Vigun03g236600.1, Vigun03g285700.1, Vigun03g285700.2, Vigun03g297800.1, Vigun03g297800.2, Vigun03g297800.3, Vigun02g046700.1, Vigun08g093300.1, Vigun09g144500.1, Vigun09g232900.1, Vigun02g077100.1, Vigun02g077100.2, Vigun05g129000.1, Vigun04g007800.1, Vigun04g007800.2, Vigun04g007800.3, Vigun10g067300.1, Vigun10g149400.1, Vigun10g149400.2, Vigun09g170600.1, Vig…	36	vra:106769212, vra:106754387, vra:106779923, vra:106769332, vra:106767162, vra:106764856, vra:106779026, vra:106761747, vra:106758999, vra:106759098, vra:106759052, vra:106764633, vra:106778389, vra:106763809, vra:106764801, vra:106756019, vra:106773541, vra:106771342, vra:106774017, vra:106774018, vra:106770952, vra:106771451, vra:106771665, vra:106771245, vra:106761538, vra:106775673, vra:10677…	9	Vigun03g187000.1, Vigun02g077100.1, Vigun02g077100.2, Vigun09g170600.1, Vigun09g170600.2, Vigun04g188900.1, Vigun04g188900.3, Vigun04g188900.2, Vigun04g188900.4	0				1	Vigun08g093300.1	0.7	1	Vigun07g076900.1	0.49
Metabolism	Energy metabolism	vra00920	Sulfur metabolism	65	Vigun03g113500.1, Vigun03g150700.1, Vigun03g180600.1, Vigun03g251600.1, Vigun03g251600.2, Vigun03g251600.3, Vigun03g251600.4, Vigun03g286500.1, Vigun02g014500.1, Vigun03g445600.1, Vigun02g115500.1, Vigun02g115500.2, Vigun02g151700.1, Vigun02g194500.1, Vigun02g194500.2, Vigun05g039900.1, Vigun05g063500.1, Vigun05g063500.2, Vigun05g063500.3, Vigun05g172400.1, Vigun08g208900.1, Vigun08g209700.1, Vig…	30	vra:106767593, vra:106766815, vra:106768517, vra:106768315, vra:106769169, vra:106766568, vra:106776453, vra:106777070, vra:106777645, vra:106759378, vra:106759445, vra:106759670, vra:106763905, vra:106764592, vra:106778734, vra:106772593, vra:106773178, vra:106772637, vra:106772316, vra:106772622, vra:106780182, vra:106774479, vra:106775741, vra:106775990, vra:106774572, vra:106774478, vra:10676…	5	Vigun07g233800.1, Vigun07g239400.1, Vigun07g239400.2, Vigun07g239400.4, Vigun07g239400.3	0.04
Metabolism	Energy metabolism			613		299		63			0			1			1			0			0
Metabolism	Glycan biosynthesis and metabolism	vra00511	Other glycan degradation	75	Vigun03g060500.1, Vigun03g060500.2, Vigun03g060500.3, Vigun03g177100.1, Vigun03g262300.1, Vigun03g377400.1, Vigun03g391600.1, Vigun03g391700.1, Vigun03g391700.2, Vigun03g399800.1, Vigun02g126200.1, Vigun05g201300.1, Vigun05g249600.1, Vigun05g274700.1, Vigun05g274700.2, Vigun05g276000.1, Vigun08g011600.1, Vigun08g011600.3, Vigun08g011600.2, Vigun10g173700.1, Vigun09g032900.1, Vigun09g032900.2, Vig…	20	vra:106762651, vra:106768403, vra:106762863, vra:106768691, vra:106776681, vra:106777853, vra:106759380, vra:106758179, vra:106764861, vra:106771863, vra:106771139, vra:106772471, vra:106770777, vra:106762474, vra:106759878, vra:106760571, vra:106753925, vra:106753895, vra:106777164, vra:106779264				1	Vigun09g235300.1	0.14
Metabolism	Glycan biosynthesis and metabolism			75		20		0			1			0			0			0			0
Metabolism	Lipid metabolism	vra00061	Fatty acid biosynthesis	58	Vigun03g031500.1, Vigun03g034300.1, Vigun03g036400.1, Vigun03g132900.1, Vigun06g224400.1, Vigun06g224400.2, Vigun03g148300.1, Vigun03g170400.1, Vigun03g449600.1, Vigun01g234300.1, VigunL051200.1, Vigun03g176300.1, Vigun03g181400.1, Vigun03g349800.1, Vigun03g400100.1, Vigun02g010900.1, Vigun02g182200.1, Vigun05g054500.1, Vigun05g089100.1, Vigun05g106500.1, Vigun05g106500.2, Vigun05g134200.1, Vigun…	36	vra:106769074, vra:106766866, vra:106768318, vra:106775788, vra:106768835, vra:106766716, vra:106754589, vra:106768998, vra:106768841, vra:106768583, vra:106776334, vra:106777688, vra:106779583, vra:106759425, vra:106764858, vra:106758863, vra:106764312, vra:106765123, vra:106764867, vra:106774937, vra:106763365, vra:106776194, vra:106770822, vra:106772483, vra:106780411, vra:106756605, vra:10676…							1	Vigun08g068700.1	0.7
Metabolism	Lipid metabolism	vra00062	Fatty acid elongation	58	Vigun03g081700.1, Vigun03g081700.2, Vigun03g185700.1, VigunL050400.1, Vigun03g230100.1, Vigun03g351200.1, Vigun03g351200.2, Vigun03g369300.1, Vigun03g395400.1, Vigun04g089900.1, Vigun04g089900.2, Vigun04g089900.3, Vigun02g032700.1, Vigun02g084100.1, Vigun02g095100.1, Vigun02g095100.2, Vigun02g163300.1, Vigun05g026500.1, Vigun05g026500.2, Vigun05g067200.1, Vigun05g136200.1, Vigun05g252600.1, Vigun…	39	vra:106767852, vra:106755143, vra:106769152, vra:106765565, vra:106771252, vra:106776380, vra:106776467, vra:106778079, vra:106778007, vra:106758139, vra:106759170, vra:106758776, vra:106758797, vra:106765300, vra:106762967, vra:106779316, vra:106755656, vra:106763681, vra:106767496, vra:106763737, vra:106772966, vra:106772800, vra:106772416, vra:106770661, vra:106772353, vra:106769687, vra:10676…										2	Vigun03g081700.1, Vigun03g081700.2	0.16
Metabolism	Lipid metabolism	vra00071	Fatty acid degradation	108	Vigun03g036400.1, Vigun03g057900.1, Vigun03g057900.2, Vigun07g089300.1, Vigun03g060200.1, Vigun03g060200.2, Vigun03g074300.1, Vigun03g074400.1, Vigun03g167300.1, Vigun09g155800.1, Vigun03g176300.1, Vigun03g237500.1, Vigun03g237500.2, Vigun03g237500.3, VigunL051800.1, VigunL052000.1, Vigun03g262100.1, Vigun03g300900.1, Vigun03g325700.1, Vigun03g421100.1, Vigun03g421200.1, Vigun03g437900.1, Vigun02…	52	vra:106768318, vra:106771196, vra:106769529, vra:106768402, vra:106778879, vra:106754589, vra:106779917, vra:106765921, vra:106768333, vra:106769426, vra:106768824, vra:106766980, vra:106769088, vra:106776334, vra:106772635, vra:106779020, vra:106777896, vra:106777688, vra:106759281, vra:106770750, vra:106760437, vra:106758153, vra:106765124, vra:106764892, vra:106765066, vra:106764867, vra:10676…	1	Vigun08g177900.2	0.97				1	Vigun08g071400.1	0.83
Metabolism	Lipid metabolism	vra00073	Cutin, suberine and wax biosynthesis	94	Vigun03g043500.1, Vigun03g310900.1, Vigun02g059600.1, Vigun05g275500.1, Vigun07g230300.1, Vigun03g376700.1, Vigun10g019900.1, Vigun02g003200.1, Vigun02g003400.1, Vigun04g197600.1, Vigun04g197700.1, Vigun04g197800.1, Vigun04g198000.1, Vigun04g198200.1, Vigun10g048300.1, Vigun10g048400.1, Vigun11g194300.1, Vigun02g020700.1, Vigun02g020700.2, Vigun02g020900.1, Vigun02g020900.2, Vigun02g021000.1, Vig…	29	vra:106769560, vra:106762800, vra:106773669, vra:106755878, vra:106777849, vra:106777294, vra:106776310, vra:106780102, vra:106757174, vra:106758319, vra:106761500, vra:106759419, vra:106758926, vra:106764310, vra:106775076, vra:106773103, vra:106772995, vra:106772969, vra:106774045, vra:106774036, vra:106771543, vra:106771528, vra:106753563, vra:106775311, vra:106754073, vra:106779834, vra:10675…	1	Vigun05g237800.1	0.85
Metabolism	Lipid metabolism	vra00561	Glycerolipid metabolism	178	Vigun03g001200.1, Vigun09g191100.1, Vigun03g059200.1, Vigun03g059200.2, Vigun03g060200.1, Vigun03g060200.2, Vigun03g080300.1, Vigun08g171400.1, Vigun04g174100.1, Vigun01g241300.1, Vigun01g241300.2, VigunL051000.1, Vigun03g112500.1, Vigun07g202200.1, Vigun03g149800.1, Vigun03g149800.2, Vigun03g149800.3, Vigun03g237500.1, Vigun03g237500.2, Vigun03g237500.3, VigunL051800.1, VigunL052000.1, Vigun03g2…	81	vra:106764470, vra:106768627, vra:106769529, vra:106769890, vra:106767130, vra:106767415, vra:106779917, vra:106768625, vra:106767159, vra:106765921, vra:106769119, vra:106769426, vra:106768670, vra:106766883, vra:106769196, vra:106769144, vra:106769440, vra:106765485, vra:106769336, vra:106778076, vra:106777247, vra:106776511, vra:106779020, vra:106777818, vra:106777795, vra:106759409, vra:10675…	1	Vigun05g288400.1	1
Metabolism	Lipid metabolism	vra00564	Glycerophospholipid metabolism	230	Vigun03g003400.1, Vigun03g031000.1, Vigun03g031000.2, Vigun03g059200.1, Vigun03g059200.2, Vigun03g086700.1, Vigun03g149800.1, Vigun03g149800.2, Vigun03g149800.3, Vigun03g163500.1, Vigun10g128400.1, Vigun03g173300.1, Vigun03g178200.1, Vigun05g047900.1, Vigun07g104500.1, Vigun06g192800.1, Vigun03g197200.1, Vigun03g218500.1, Vigun03g299100.1, Vigun05g048000.1, Vigun05g048100.1, Vigun03g311500.1, Vig…	110	vra:106771134, vra:106769204, vra:106768627, vra:106765450, vra:106767415, vra:106764316, vra:106758443, vra:106768502, vra:106767032, vra:106758441, vra:106769119, vra:106753290, vra:106768670, vra:106766830, vra:106769196, vra:106765623, vra:106766905, vra:106753646, vra:106778076, vra:106777247, vra:106777818, vra:106777666, vra:106758442, vra:106776466, vra:106777915, vra:106758707, vra:10675…	3	Vigun06g056700.1, Vigun06g056700.2, Vigun06g056800.1	0.97													1	Vigun01g074400.1	0.16
Metabolism	Lipid metabolism	vra00565	Ether lipid metabolism	92	Vigun03g086700.1, Vigun03g163500.1, Vigun10g128400.1, Vigun03g311500.1, Vigun02g008500.1, Vigun02g008500.2, Vigun02g008500.3, Vigun02g008500.4, Vigun02g008500.6, Vigun02g008500.10, Vigun02g008500.7, Vigun02g008500.11, Vigun02g008500.12, Vigun02g008500.8, Vigun02g008500.13, Vigun02g008500.9, Vigun02g008500.5, Vigun11g218800.1, Vigun11g218800.2, Vigun11g218800.3, Vigun02g085900.1, Vigun05g035100.1,…	28	vra:106765450, vra:106764316, vra:106769119, vra:106753646, vra:106769098, vra:106777666, vra:106777915, vra:106758563, vra:106760914, vra:106762197, vra:106763145, vra:106761327, vra:106773654, vra:106779378, vra:106779380, vra:106773868, vra:106774102, vra:106772743, vra:106771172, vra:106752571, vra:106760117, vra:106762595, vra:106760832, vra:106762066, vra:106762609, vra:106762543, vra:10676…													2	Vigun04g059300.1, Vigun04g059500.1	0.13
Metabolism	Lipid metabolism	vra00591	Linoleic acid metabolism	53	Vigun03g108200.1, Vigun03g108300.1, Vigun03g163500.1, Vigun10g128400.1, Vigun03g169600.1, Vigun03g195100.1, Vigun03g195300.1, Vigun03g195400.1, Vigun03g195700.1, Vigun03g448400.1, Vigun02g105100.1, Vigun07g193300.1, Vigun11g208700.1, Vigun11g208700.2, Vigun05g272100.1, Vigun05g272200.1, Vigun05g272300.1, Vigun05g272400.1, Vigun05g272500.1, Vigun10g029200.1, Vigun10g163400.1, Vigun06g201200.1, Vig…	28	vra:106766401, vra:106764316, vra:106768893, vra:106768697, vra:106760770, vra:106762003, vra:106761928, vra:106761927, vra:106760780, vra:106773843, vra:106774108, vra:106773087, vra:106773086, vra:106773085, vra:106773084, vra:106773082, vra:106773712, vra:106773713, vra:106772743, vra:106772236, vra:106752571, vra:106780387, vra:106780386, vra:106760016, vra:106776123, vra:106774705, vra:10677…													9	Vigun05g272300.1, Vigun10g168900.1, Vigun10g169100.1, Vigun10g169200.1, Vigun10g169300.1, Vigun10g169500.1, Vigun10g169600.1, Vigun10g169700.1, Vigun10g169800.1	0
Metabolism	Lipid metabolism	vra00592	alpha-Linolenic acid metabolism	107	Vigun03g074300.1, Vigun03g074400.1, Vigun03g108200.1, Vigun03g108300.1, Vigun03g163500.1, Vigun10g128400.1, Vigun03g167300.1, Vigun09g155800.1, Vigun03g169600.1, Vigun03g173300.1, Vigun03g178200.1, Vigun05g047900.1, Vigun07g104500.1, Vigun06g192800.1, Vigun03g197200.1, Vigun03g264500.1, Vigun03g264600.1, Vigun02g046100.1, Vigun02g127900.1, Vigun03g299100.1, Vigun05g048000.1, Vigun05g048100.1, Vig…	53	vra:106768402, vra:106766401, vra:106764316, vra:106778879, vra:106768893, vra:106758443, vra:106768502, vra:106764224, vra:106758441, vra:106768333, vra:106769071, vra:106766957, vra:106768824, vra:106766980, vra:106778055, vra:106772635, vra:106777743, vra:106758442, vra:106777896, vra:106777106, vra:106777103, vra:106777102, vra:106758100, vra:106779582, vra:106773738, vra:106753095, vra:10676…				1	Vigun08g204500.1	0.34	4	Vigun03g264600.1, Vigun08g071400.1, Vigun11g024700.1, Vigun11g025000.1	0.1				1	Vigun09g243000.1	0.71
Metabolism	Lipid metabolism	vra00600	Sphingolipid metabolism	116	Vigun03g060500.1, Vigun03g060500.2, Vigun03g060500.3, Vigun03g177100.1, Vigun03g262300.1, Vigun03g377400.1, Vigun03g391600.1, Vigun03g391700.1, Vigun03g391700.2, Vigun03g399800.1, Vigun02g126200.1, Vigun05g201300.1, Vigun05g249600.1, Vigun05g274700.1, Vigun05g274700.2, Vigun05g276000.1, Vigun08g011600.1, Vigun08g011600.3, Vigun08g011600.2, Vigun10g173700.1, Vigun09g032900.1, Vigun09g032900.2, Vig…	25	vra:106762651, vra:106769890, vra:106766761, vra:106767204, vra:106765578, vra:106768691, vra:106778037, vra:106769098, vra:106759382, vra:106759200, vra:106764983, vra:106765048, vra:106770976, vra:106762471, vra:106770574, vra:106771863, vra:106772704, vra:106775030, vra:106776250, vra:106774532, vra:106775237, vra:106775123, vra:106762464, vra:106757575, vra:106779264													2	Vigun04g059300.1, Vigun04g059500.1	0.11
Metabolism	Lipid metabolism	vra01040	Biosynthesis of unsaturated fatty acids	50	Vigun03g074300.1, Vigun03g074400.1, Vigun03g081700.1, Vigun03g081700.2, Vigun03g185700.1, VigunL050400.1, Vigun03g170400.1, Vigun03g449600.1, Vigun01g234300.1, VigunL051200.1, Vigun03g181400.1, Vigun03g230100.1, Vigun03g300900.1, Vigun03g370900.1, Vigun05g100200.1, Vigun08g120400.1, Vigun08g120400.2, Vigun01g124300.1, Vigun02g012000.1, Vigun07g051400.1, Vigun02g084100.1, Vigun02g163700.1, Vigun05…	26	vra:106768402, vra:106767852, vra:106766716, vra:106768998, vra:106755143, vra:106768333, vra:106757695, vra:106772635, vra:106776467, vra:106777896, vra:106759170, vra:106764312, vra:106765123, vra:106762967, vra:106767496, vra:106763737, vra:106770720, vra:106774338, vra:106772966, vra:106771256, vra:106776194, vra:106753791, vra:106776031, vra:106755396, vra:106780644, vra:106755607							1	Vigun08g068700.1	0.58	2	Vigun03g081700.1, Vigun03g081700.2	0.08
Metabolism	Lipid metabolism			1144		507		6			1			7			4			14			1
Metabolism	Metabolism of cofactors and vitamins	vra00130	Ubiquinone and other terpenoid-quinone biosynthesis	89	Vigun03g117500.1, Vigun03g128900.1, Vigun03g159900.1, Vigun01g024400.1, Vigun01g024500.1, Vigun03g226500.1, Vigun05g213300.1, Vigun05g213300.2, Vigun03g235600.1, Vigun03g235600.2, Vigun03g381600.1, Vigun03g381700.1, Vigun03g381800.1, Vigun03g384500.1, Vigun03g384500.2, Vigun03g384500.3, Vigun03g384500.4, Vigun02g038800.1, Vigun11g204900.1, Vigun11g204900.2, Vigun02g079600.1, Vigun02g098500.1, Vig…	45	vra:106769435, vra:106773008, vra:106761862, vra:106754783, vra:106780774, vra:106768751, vra:106767575, vra:106767325, vra:106768988, vra:106778160, vra:106776995, vra:106776996, vra:106776915, vra:106777872, vra:106758053, vra:106780443, vra:106759615, vra:106761921, vra:106759500, vra:106763969, vra:106764845, vra:106765342, vra:106763865, vra:106753471, vra:106780051, vra:106773574, vra:10677…	1	Vigun07g002800.1	0.95
Metabolism	Metabolism of cofactors and vitamins	vra00670	One carbon pool by folate	38	Vigun03g164200.1, Vigun03g178400.1, Vigun03g178400.6, Vigun03g178400.5, Vigun03g178400.7, Vigun03g178400.4, Vigun03g178400.3, Vigun03g178400.8, Vigun03g178400.2, Vigun04g202700.1, Vigun03g227100.1, Vigun03g301900.1, Vigun03g301900.2, Vigun03g301900.3, Vigun03g445000.1, Vigun06g160500.1, Vigun06g160500.2, Vigun02g164400.1, Vigun08g110800.1, Vigun08g186300.1, Vigun01g091700.1, Vigun04g128600.1, Vig…	20	vra:106757830, vra:106770075, vra:106774611, vra:106778215, vra:106766853, vra:106768881, vra:106777215, vra:106764877, vra:106753776, vra:106766134, vra:106764957, vra:106772396, vra:106758145, vra:106759830, vra:106762733, vra:106775880, vra:106775890, vra:106762887, vra:106778304, vra:106765682	1	Vigun03g227100.1	0.73							1	Vigun02g164400.1	0.31
Metabolism	Metabolism of cofactors and vitamins	vra00730	Thiamine metabolism	31	Vigun03g228600.1, Vigun03g228800.1, Vigun03g314700.1, Vigun03g379700.1, Vigun03g414600.1, Vigun03g427500.1, Vigun02g113500.1, Vigun02g113500.2, Vigun02g113500.3, Vigun02g113500.4, Vigun02g154400.1, Vigun07g050500.1, Vigun07g078700.1, Vigun07g078700.2, Vigun09g106600.1, Vigun01g096300.1, Vigun07g157100.1, Vigun07g157100.2, Vigun07g244100.1, Vigun09g054700.1, Vigun09g054700.2, Vigun09g206500.1, Vig…	22	vra:106765440, vra:106765585, vra:106769383, vra:106767562, vra:106768513, vra:106777265, vra:106777938, vra:106771309, vra:106754411, vra:106772474, vra:106754377, vra:106762012, vra:106762427, vra:106775669, vra:106775981, vra:106776278, vra:106753899, vra:106756811, vra:106756800, vra:106756647, vra:106755182, vra:106754742	1	Vigun07g244100.1	0.76
Metabolism	Metabolism of cofactors and vitamins	vra00740	Riboflavin metabolism	41	Vigun03g001400.1, Vigun03g001500.1, Vigun03g001500.2, Vigun02g014900.1, Vigun03g026500.1, Vigun03g077700.1, Vigun03g077700.2, Vigun03g115100.1, Vigun03g115100.2, Vigun03g383000.1, Vigun03g383100.1, Vigun02g158100.1, Vigun02g158100.2, Vigun02g158100.3, Vigun09g098100.1, Vigun03g030500.1, Vigun03g044900.1, Vigun01g233400.1, Vigun03g079000.1, Vigun06g221300.1, Vigun03g128700.1, Vigun03g151900.1, Vig…	19	vra:106764973, vra:106763382, vra:106765822, vra:106765779, vra:106765600, vra:106776284, vra:106774300, vra:106765608, vra:106768896, vra:106769156, vra:106758103, vra:106758700, vra:106778587, vra:106758172, vra:106770641, vra:106756359, vra:106771021, vra:106757709, vra:106754429	1	Vigun09g098100.1	0.71													1	Vigun03g001400.1	0.03
Metabolism	Metabolism of cofactors and vitamins	vra00750	Vitamin B6 metabolism	37	Vigun03g029800.1, Vigun03g091100.1, Vigun03g091100.2, Vigun03g091100.3, Vigun03g091100.4, Vigun05g019100.1, Vigun05g238200.1, Vigun07g234700.1, Vigun09g143800.1, Vigun09g143800.2, Vigun06g031200.1, Vigun06g031200.2, Vigun06g031200.3, Vigun06g112000.1, Vigun06g112100.2, Vigun06g112200.1, Vigun06g114200.1, Vigun06g114300.1, Vigun03g251500.1, Vigun03g395000.1, Vigun02g115100.1, Vigun06g184400.1, Vig…	16	vra:106768542, vra:106775783, vra:106768312, vra:106769504, vra:106776308, vra:106762734, vra:106761515, vra:106761497, vra:106773002, vra:106780371, vra:106773663, vra:106774221, vra:106774220, vra:106762423, vra:106774430, vra:106757066																2	Vigun10g175400.1, Vigun10g175500.1	0
Metabolism	Metabolism of cofactors and vitamins	vra00860	Porphyrin and chlorophyll metabolism	97	Vigun03g052400.1, Vigun03g057700.1, Vigun03g100800.1, Vigun09g216800.1, Vigun11g134200.1, Vigun03g122400.1, Vigun03g148600.1, Vigun09g278100.1, Vigun06g175000.1, Vigun03g173900.1, Vigun03g190200.1, Vigun03g190300.1, Vigun03g430000.1, Vigun03g430100.1, Vigun03g430200.1, Vigun03g430300.1, Vigun03g430400.1, Vigun02g204200.1, Vigun05g092600.1, Vigun05g134700.1, Vigun05g134700.3, Vigun05g134700.2, Vig…	48	vra:106768779, vra:106769019, vra:106756471, vra:106765505, vra:106776114, vra:106767465, vra:106778516, vra:106768993, vra:106776916, vra:106777654, vra:106778066, vra:106758601, vra:106778141, vra:106764794, vra:106757916, vra:106780555, vra:106765024, vra:106764806, vra:106763057, vra:106764796, vra:106765267, vra:106764977, vra:106774182, vra:106768765, vra:106756600, vra:106755984, vra:10676…	2	Vigun03g430300.1, Vigun03g430400.1	0.82
Metabolism	Metabolism of cofactors and vitamins			333		170		6			0			0			1			0			3
Metabolism	Metabolism of other amino acids	vra00410	beta-Alanine metabolism	110	Vigun03g019000.1, Vigun03g019000.2, Vigun03g019000.3, Vigun03g019000.4, Vigun03g060200.1, Vigun03g060200.2, Vigun03g123900.1, Vigun07g141700.1, Vigun07g141700.3, Vigun07g141700.7, Vigun07g141700.10, Vigun07g141700.5, Vigun07g141700.9, Vigun07g141700.6, Vigun07g141700.2, Vigun07g141700.8, Vigun07g141700.4, Vigun03g125300.1, Vigun03g156100.1, Vigun03g156200.1, Vigun03g156300.1, Vigun03g156300.2, Vi…	53	vra:106768855, vra:106769529, vra:106768856, vra:106765697, vra:106780014, vra:106778772, vra:106780771, vra:106779917, vra:106779864, vra:106765921, vra:106769426, vra:106766365, vra:106767895, vra:106753402, vra:106779688, vra:106779020, vra:106777802, vra:106754844, vra:106758153, vra:106776036, vra:106762900, vra:106765066, vra:106764834, vra:106765328, vra:106765160, vra:106775408, vra:10677…	2	Vigun08g141200.1, Vigun06g097100.1	0.86							1	Vigun07g240500.1	0.62
Metabolism	Metabolism of other amino acids	vra00430	Taurine and hypotaurine metabolism	24	Vigun03g156100.1, Vigun03g156200.1, Vigun03g156300.1, Vigun03g156300.2, Vigun03g156400.1, Vigun05g044400.1, Vigun05g206600.1, Vigun05g206600.2, Vigun05g207700.1, Vigun05g207700.2, Vigun08g103100.1, Vigun08g141200.1, Vigun04g004700.1, Vigun04g039000.1, Vigun04g039100.1, Vigun04g050400.1, Vigun09g071000.1, Vigun06g097100.1, Vigun06g190100.1, Vigun01g091300.1, Vigun01g091300.2, Vigun01g233700.1, Vig…	17	vra:106780014, vra:106778772, vra:106758897, vra:106753059, vra:106778611, vra:106778800, vra:106764834, vra:106775372, vra:106774216, vra:106775060, vra:106764265, vra:106756788, vra:106776061, vra:106774586, vra:106753863, vra:106777293, vra:106755600	2	Vigun08g141200.1, Vigun06g097100.1	0.29
Metabolism	Metabolism of other amino acids	vra00450	Selenocompound metabolism	23	Vigun03g247800.1, Vigun02g111300.1, Vigun05g039900.1, Vigun04g066800.1, Vigun04g077800.1, Vigun04g077800.2, Vigun07g006900.1, Vigun07g006900.2, Vigun07g033800.1, Vigun07g164000.1, Vigun07g233800.1, Vigun07g284900.1, Vigun09g133400.1, Vigun11g204300.1, Vigun11g214700.1, Vigun11g214700.2, Vigun06g001300.1, Vigun06g142700.1, Vigun06g239200.1, Vigun01g090400.1, Vigun01g090400.2, Vigun01g090400.3, Vig…	16	vra:106767038, vra:106777916, vra:106759378, vra:106778734, vra:106772116, vra:106775874, vra:106772297, vra:106769753, vra:106772622, vra:106772633, vra:106779146, vra:106775326, vra:106776021, vra:106775847, vra:106753903, vra:106752579	1	Vigun07g233800.1	0.65
Metabolism	Metabolism of other amino acids	vra00460	Cyanoamino acid metabolism	156	Vigun03g104000.1, Vigun03g323400.1, Vigun03g448600.1, Vigun03g448600.2, Vigun03g448700.1, Vigun08g089200.1, Vigun08g155900.1, Vigun08g196300.1, Vigun04g195200.1, Vigun10g061500.1, Vigun09g087400.1, Vigun09g166300.1, Vigun06g044800.1, Vigun06g163900.1, Vigun01g023600.1, Vigun01g223600.1, Vigun01g223600.2, Vigun01g223600.3, Vigun03g122100.1, Vigun03g164200.1, Vigun03g203800.1, Vigun03g227100.1, Vig…	59	vra:106766577, vra:106774787, vra:106757830, vra:106769201, vra:106778215, vra:106769332, vra:106767544, vra:106755284, vra:106759445, vra:106758615, vra:106758578, vra:106758793, vra:106756365, vra:106754631, vra:106762971, vra:106753059, vra:106758267, vra:106758564, vra:106758265, vra:106758548, vra:106778474, vra:106778446, vra:106778448, vra:106764877, vra:106775961, vra:106764611, vra:10677…	2	Vigun03g227100.1, Vigun05g266200.1	0.9				9	Vigun05g265900.1, Vigun05g266000.1, Vigun05g266100.1, Vigun05g266100.2, Vigun05g266400.1, Vigun05g266500.1, Vigun05g266600.1, Vigun05g266700.1, Vigun05g266800.1	0				1	Vigun03g203800.1	0.75
Metabolism	Metabolism of other amino acids	vra00480	Glutathione metabolism	143	Vigun03g010600.1, Vigun03g038800.1, Vigun03g043200.1, Vigun09g223300.1, Vigun03g045000.1, Vigun03g045400.1, Vigun03g045400.2, Vigun03g045500.1, Vigun03g045600.1, Vigun03g045700.1, Vigun03g045700.2, Vigun03g067500.1, Vigun02g018000.1, Vigun03g095800.1, Vigun03g127900.1, Vigun03g198700.1, Vigun03g214800.1, Vigun03g215000.1, Vigun03g237600.1, Vigun08g041200.1, Vigun07g240900.1, Vigun03g326200.1, Vig…	94	vra:106768417, vra:106768317, vra:106768302, vra:106767912, vra:106766812, vra:106769193, vra:106766796, vra:106767153, vra:106773132, vra:106779779, vra:106775849, vra:106766752, vra:106767526, vra:106769377, vra:106779864, vra:106766365, vra:106768926, vra:106767398, vra:106767353, vra:106774513, vra:106776969, vra:106777047, vra:106777244, vra:106779688, vra:106776684, vra:106776989, vra:10677…	1	Vigun09g199100.1	1				6	Vigun05g112200.1, Vigun05g112200.3, Vigun05g112200.2, Vigun01g050200.1, Vigun01g058300.1, Vigun01g050300.1	0.09
Metabolism	Metabolism of other amino acids			456		239		8			0			15			1			1			0
Metabolism	Metabolism of terpenoids and polyketides	vra00904	Diterpenoid biosynthesis	91	Vigun03g112300.1, Vigun03g149400.1, Vigun03g149400.2, Vigun03g183300.1, Vigun03g183400.1, Vigun02g012300.1, Vigun05g137800.1, Vigun10g051700.1, Vigun10g116900.1, Vigun09g205600.1, Vigun01g109900.1, Vigun03g300700.1, Vigun02g163600.1, Vigun02g163600.2, Vigun02g163600.3, Vigun05g065200.1, Vigun04g008100.1, Vigun10g186600.1, Vigun06g077400.1, Vigun11g190200.1, Vigun03g410400.1, Vigun03g410500.1, Vig…	30	vra:106766391, vra:106768011, vra:106779369, vra:106778301, vra:106767893, vra:106773889, vra:106773394, vra:106777479, vra:106776560, vra:106761298, vra:106761125, vra:106778530, vra:106778584, vra:106760989, vra:106771067, vra:106763690, vra:106762922, vra:106774485, vra:106765230, vra:106772971, vra:106773832, vra:106761804, vra:106771440, vra:106761831, vra:106757084, vra:106774859, vra:10677…	1	Vigun10g051700.1	0.86				1	Vigun10g044700.1	0.64
Metabolism	Metabolism of terpenoids and polyketides	vra00905	Brassinosteroid biosynthesis	55	Vigun03g071400.1, Vigun03g071400.2, Vigun03g071600.1, Vigun03g071700.1, Vigun03g071800.1, Vigun04g019300.1, Vigun04g019600.1, Vigun04g019700.1, Vigun04g019900.1, Vigun04g020100.1, Vigun04g020100.5, Vigun04g020100.2, Vigun04g020100.3, Vigun04g020100.4, Vigun04g020200.1, Vigun04g158900.1, Vigun10g163500.1, Vigun07g192200.1, Vigun07g192200.3, Vigun07g192200.2, Vigun03g088500.1, Vigun02g132000.1, Vig…	14	vra:106774369, vra:106778030, vra:106768728, vra:106765911, vra:106767283, vra:106753400, vra:106777471, vra:106757945, vra:106758156, vra:106764341, vra:106763863, vra:106779292, vra:106773857, vra:106753547				3	Vigun07g192200.1, Vigun07g192200.3, Vigun07g192200.2	0	2	Vigun03g071400.1, Vigun03g071400.2	0.08	1	Vigun04g063600.1	0.23
Metabolism	Metabolism of terpenoids and polyketides	vra00906	Carotenoid biosynthesis	140	Vigun03g032200.1, Vigun03g084300.1, Vigun02g108000.1, Vigun09g247800.1, Vigun06g087300.1, Vigun03g049100.1, Vigun03g049200.1, Vigun03g049200.2, Vigun05g024000.1, Vigun04g173400.1, Vigun04g173600.1, Vigun07g147700.1, Vigun01g034400.1, Vigun01g034400.2, Vigun01g078400.2, Vigun01g186000.1, Vigun01g186000.3, Vigun01g186000.2, Vigun01g186000.4, Vigun01g200400.1, Vigun01g200500.1, Vigun01g200600.1, Vig…	39	vra:106777777, vra:106761417, vra:106754170, vra:106765605, vra:106765517, vra:106767139, vra:106764057, vra:106772686, vra:106768400, vra:106760860, vra:106753610, vra:106777861, vra:106776942, vra:106755462, vra:106758055, vra:106759033, vra:106779115, vra:106765025, vra:106764610, vra:106764609, vra:106762898, vra:106755472, vra:106763718, vra:106757431, vra:106772401, vra:106761448, vra:10677…	2	Vigun02g108000.1, Vigun03g450200.1	0.72										4	Vigun01g200500.1, Vigun11g123800.1, Vigun11g123900.1, Vigun11g124000.1	0.01
Metabolism	Metabolism of terpenoids and polyketides	vra00908	Zeatin biosynthesis	46	Vigun03g392200.1, Vigun03g392300.1, Vigun03g432300.1, Vigun02g042800.1, Vigun07g034800.1, Vigun07g034900.1, Vigun02g099300.1, Vigun07g034700.1, Vigun01g230100.1, Vigun05g005900.1, Vigun05g006200.1, Vigun09g136300.1, Vigun05g101900.1, Vigun05g186900.1, Vigun05g186900.2, Vigun08g041000.1, Vigun04g098900.1, Vigun01g113500.1, Vigun04g102600.1, Vigun04g153700.1, Vigun10g015800.1, Vigun07g225200.1, Vig…	26	vra:106766499, vra:106767266, vra:106768196, vra:106770095, vra:106771491, vra:106758528, vra:106758203, vra:106770938, vra:106759789, vra:106765121, vra:106757212, vra:106758094, vra:106771235, vra:106770971, vra:106771461, vra:106770715, vra:106760070, vra:106761356, vra:106762749, vra:106759647, vra:106775423, vra:106761132, vra:106752528, vra:106757524, vra:106756421, vra:106779231	3	Vigun01g113500.1, Vigun09g248900.1, Vigun09g248900.2	0.23
Metabolism	Metabolism of terpenoids and polyketides	vra00909	Sesquiterpenoid and triterpenoid biosynthesis	72	Vigun03g032100.1, Vigun03g117900.1, Vigun03g118100.1, Vigun03g118000.1, Vigun03g118300.1, Vigun03g121500.1, Vigun03g140500.1, Vigun10g199600.1, Vigun06g169200.1, Vigun06g169300.1, Vigun06g169500.1, Vigun06g169500.3, Vigun06g169500.2, Vigun06g169700.1, Vigun06g169700.2, Vigun06g169800.1, Vigun06g169800.2, Vigun06g169900.1, Vigun06g170000.1, Vigun06g170200.1, Vigun06g170300.1, Vigun06g170400.1, Vig…	18	vra:106766643, vra:106766374, vra:106765590, vra:106766844, vra:106779110, vra:106758614, vra:106778564, vra:106778773, vra:106765138, vra:106765073, vra:106778111, vra:106765593, vra:106762372, vra:106753043, vra:106774503, vra:106774500, vra:106778567, vra:106756236	7	Vigun10g199600.1, Vigun11g073100.1, Vigun11g073400.1, Vigun11g073600.1, Vigun11g073600.2, Vigun11g073600.4, Vigun11g073600.3	0	3	Vigun11g114000.1, Vigun11g114100.1, Vigun11g114300.1	0	2	Vigun03g117900.1, Vigun03g118100.1	0.12				2	Vigun03g118000.1, Vigun03g118300.1	0.06
Metabolism	Metabolism of terpenoids and polyketides			404		127		13			6			5			1			6			0
Metabolism	Nucleotide metabolism	vra00230	Purine metabolism	310	Vigun03g014000.1, Vigun03g014100.1, Vigun03g396600.1, Vigun01g033600.1, Vigun03g015200.1, Vigun03g015200.3, Vigun03g015200.2, Vigun03g030500.1, Vigun03g036300.1, Vigun03g044100.1, Vigun03g062000.1, Vigun03g067500.1, Vigun02g018000.1, Vigun03g139300.1, Vigun03g149100.1, Vigun03g149100.2, Vigun07g176600.1, Vigun07g176600.2, Vigun03g165300.1, Vigun03g165300.2, Vigun03g165300.3, Vigun03g196000.1, Vig…	159	vra:106766589, vra:106766802, vra:106765779, vra:111242097, vra:106765655, vra:106780057, vra:106773132, vra:106752850, vra:106770848, vra:106772848, vra:106765660, vra:106768737, vra:106768983, vra:106753322, vra:106769169, vra:106765533, vra:106769133, vra:106765661, vra:106765585, vra:106769159, vra:106753290, vra:106766723, vra:106756031, vra:106767320, vra:106767353, vra:106755835, vra:10676…	1	Vigun07g233800.1	1	1	Vigun01g084600.1	0.72
Metabolism	Nucleotide metabolism	vra00240	Pyrimidine metabolism	232	Vigun03g014000.1, Vigun03g014100.1, Vigun03g396600.1, Vigun01g033600.1, Vigun03g030400.1, Vigun03g401400.1, Vigun03g030500.1, Vigun03g036300.1, Vigun03g064900.1, Vigun07g065600.1, Vigun03g066200.1, Vigun03g067500.1, Vigun02g018000.1, Vigun03g125300.1, Vigun03g139300.1, Vigun03g149100.1, Vigun03g149100.2, Vigun07g176600.1, Vigun07g176600.2, Vigun03g165300.1, Vigun03g165300.2, Vigun03g165300.3, Vig…	117	vra:106766589, vra:106767723, vra:106765779, vra:111242097, vra:106763485, vra:106769402, vra:106773132, vra:106765697, vra:106752850, vra:106770848, vra:106772848, vra:106768560, vra:106765660, vra:106753322, vra:106765403, vra:106767709, vra:106767052, vra:106769159, vra:106767643, vra:106767320, vra:106767353, vra:106755835, vra:106756744, vra:106779647, vra:106777607, vra:106777759, vra:10677…				1	Vigun01g084600.1	0.6
Metabolism	Nucleotide metabolism			542		276		1			2			0			0			0			0
Metabolism	Overview	vra01200	Carbon metabolism	466	Vigun03g019000.1, Vigun03g019000.2, Vigun03g019000.3, Vigun03g019000.4, Vigun03g024700.1, Vigun03g024700.2, Vigun03g025700.1, Vigun05g274300.1, Vigun03g025800.1, Vigun08g007500.1, Vigun03g027400.1, Vigun03g027400.2, Vigun03g031500.1, Vigun03g038800.1, Vigun03g053200.1, Vigun03g057900.1, Vigun03g057900.2, Vigun07g089300.1, Vigun03g074000.1, Vigun03g074000.2, Vigun03g085600.1, Vigun04g032200.1, Vig…	242	vra:106768855, vra:106766850, vra:106762096, vra:106768708, vra:106766865, vra:106769074, vra:106768317, vra:106768300, vra:106771196, vra:106767873, vra:106773177, vra:106753952, vra:106769466, vra:106768706, vra:106768856, vra:106765747, vra:106769099, vra:106757830, vra:106768517, vra:106768737, vra:106768556, vra:106778711, vra:106778215, vra:106780236, vra:106779870, vra:106768312, vra:10676…	38	Vigun03g121600.1, Vigun03g121600.2, Vigun03g227100.1, Vigun02g098200.1, Vigun05g109600.1, Vigun05g288400.1, Vigun08g177900.2, Vigun08g213100.1, Vigun08g213100.2, Vigun04g096900.1, Vigun04g096900.2, Vigun04g096900.3, Vigun04g097000.1, Vigun04g097100.1, Vigun04g119800.1, VigunL082000.1, Vigun07g066200.1, Vigun07g095400.1, Vigun06g046900.1, VigunL007000.1, VigunL007400.1, VigunL011100.1, VigunL03020…	0
Metabolism	Overview	vra01210	2-Oxocarboxylic acid metabolism	132	Vigun03g009600.1, Vigun03g087400.1, Vigun03g087700.1, Vigun03g124100.1, Vigun03g124200.1, Vigun03g282100.1, Vigun03g380300.1, Vigun02g072500.1, Vigun02g086000.1, Vigun02g086100.1, Vigun05g051500.1, Vigun05g147800.1, Vigun08g101100.1, Vigun08g102300.1, Vigun08g124100.1, Vigun08g124300.1, Vigun08g125300.1, Vigun08g125300.2, Vigun04g053700.1, Vigun04g054900.1, Vigun04g055000.1, Vigun04g055100.1, Vig…	56	vra:106763748, vra:106768850, vra:106754697, vra:106768005, vra:106767843, vra:106769117, vra:106774787, vra:106768314, vra:106769203, vra:106753643, vra:106777054, vra:106777621, vra:106778084, vra:106777667, vra:106778036, vra:106777955, vra:106776959, vra:106758343, vra:106778599, vra:106762010, vra:106759681, vra:106764754, vra:106762964, vra:106765126, vra:106765092, vra:106764674, vra:10676…							3	Vigun01g223000.1, Vigun01g223000.2, Vigun01g223100.1	0.28
Metabolism	Overview	vra01212	Fatty acid metabolism	101	Vigun03g031500.1, Vigun03g034300.1, Vigun03g036400.1, Vigun03g074300.1, Vigun03g074400.1, Vigun03g081700.1, Vigun03g081700.2, Vigun03g185700.1, VigunL050400.1, Vigun03g132900.1, Vigun06g224400.1, Vigun06g224400.2, Vigun03g148300.1, Vigun03g170400.1, Vigun03g449600.1, Vigun01g234300.1, VigunL051200.1, Vigun03g176300.1, Vigun03g181400.1, Vigun03g230100.1, Vigun03g300900.1, Vigun03g349800.1, Vigun03…	61	vra:106769074, vra:106766866, vra:106768318, vra:106768402, vra:106767852, vra:106775788, vra:106768835, vra:106766716, vra:106754589, vra:106768998, vra:106755143, vra:106768333, vra:106768841, vra:106757695, vra:106768583, vra:106768824, vra:106766980, vra:106769088, vra:106776334, vra:106772635, vra:106776467, vra:106778007, vra:106777896, vra:106777688, vra:106779583, vra:106759425, vra:10676…							1	Vigun08g068700.1	0.87	2	Vigun03g081700.1, Vigun03g081700.2	0.31
Metabolism	Overview	vra01230	Biosynthesis of amino acids	393	Vigun03g009600.1, Vigun03g027400.1, Vigun03g027400.2, Vigun03g053200.1, Vigun03g070500.1, Vigun03g073400.1, Vigun05g288500.1, Vigun05g288500.2, Vigun07g122900.1, Vigun03g074000.1, Vigun03g074000.2, Vigun03g087400.1, Vigun03g102800.1, Vigun03g110200.1, Vigun03g110200.2, Vigun03g110200.3, Vigun03g110200.4, Vigun03g120800.1, Vigun03g120900.1, Vigun03g120900.2, Vigun03g121000.1, Vigun03g121000.2, Vig…	226	vra:106763748, vra:106766865, vra:106768300, vra:106759786, vra:106775438, vra:106767873, vra:106768850, vra:106769466, vra:106765864, vra:106768005, vra:106767843, vra:106769117, vra:106769459, vra:106752873, vra:106757830, vra:106754610, vra:106768517, vra:106768737, vra:106754783, vra:106778215, vra:106780236, vra:106768312, vra:106768315, vra:106768314, vra:106767854, vra:106769439, vra:10676…	9	Vigun03g227100.1, Vigun08g213100.1, Vigun08g213100.2, Vigun07g239400.1, Vigun07g239400.2, Vigun07g239400.4, Vigun07g239400.3, Vigun09g269800.1, Vigun11g181300.1	0.96										3	Vigun02g197800.1, Vigun02g197900.1, Vigun02g200300.1	0.9
Metabolism	Overview			1092		585		47			0			4			2			3			0
Organismal Systems	Environmental adaptation	vra04626	Plant-pathogen interaction	2428	Vigun03g001800.1, Vigun03g001800.2, Vigun03g001800.3, Vigun08g057400.1, Vigun08g142900.1, Vigun08g142900.2, Vigun07g071000.1, Vigun09g202900.1, Vigun03g004200.1, Vigun03g008700.1, Vigun03g029900.1, Vigun03g032000.1, Vigun03g032000.2, Vigun03g088700.1, Vigun03g110300.1, Vigun03g110300.3, Vigun03g110300.2, Vigun03g116700.1, Vigun03g117000.1, Vigun03g117200.1, Vigun03g118600.1, Vigun03g118600.3, Vig…	156	vra:106756531, vra:106763935, vra:106772190, vra:106777977, vra:106767974, vra:106774068, vra:106775950, vra:106752886, vra:106777871, vra:106758642, vra:106754669, vra:106773888, vra:106763139, vra:106767050, vra:106768261, vra:106766668, vra:106755105, vra:106768745, vra:106768224, vra:106774250, vra:106759504, vra:106752878, vra:106760241, vra:106764873, vra:106755495, vra:106775803, vra:10675…	22	Vigun05g222500.1, Vigun05g222500.2, Vigun05g222600.1, Vigun05g222600.2, Vigun05g222700.1, Vigun05g222900.1, Vigun05g278900.1, Vigun05g278900.2, Vigun05g278900.3, Vigun03g145600.1, Vigun03g190700.1, Vigun05g278600.1, Vigun05g279000.1, Vigun08g090700.1, Vigun04g062700.1, Vigun10g130100.1, Vigun10g130100.2, Vigun08g112200.1, Vigun08g052300.1, Vigun08g053100.1, Vigun08g064800.1, Vigun05g118000.1	0				53	Vigun05g081100.5, Vigun05g081200.1, Vigun08g051900.1, Vigun02g085100.1, Vigun02g085200.1, Vigun02g085300.1, Vigun02g107100.1, Vigun05g106800.1, Vigun05g107400.1, Vigun05g107600.1, Vigun05g107600.2, Vigun05g107600.3, Vigun08g207900.1, Vigun04g145500.1, Vigun04g145500.3, Vigun04g145500.2, Vigun04g146700.1, Vigun04g146700.2, Vigun04g146800.1, Vigun04g147000.1, Vigun04g154100.1, Vigun04g154800.1, Vig…	0	10	Vigun10g147000.1, Vigun06g125400.1, Vigun07g196100.1, Vigun08g136100.1, Vigun08g136100.3, Vigun08g136100.4, Vigun08g136100.2, Vigun08g136100.5, Vigun08g136800.1, Vigun09g066100.1	0	18	Vigun05g106900.1, Vigun05g107200.1, Vigun05g107200.2, Vigun04g144600.1, Vigun04g145100.1, Vigun05g083800.1, Vigun05g083800.2, Vigun05g180500.1, Vigun05g179600.1, Vigun05g074900.1, Vigun05g074900.3, Vigun05g074900.2, Vigun10g134900.1, Vigun10g134900.2, Vigun10g135300.1, Vigun10g136400.1, Vigun03g380100.1, Vigun04g148000.1	0
					Vigun10g042500.1, Vigun10g042700.1, Vigun10g043000.1, Vigun10g067500.1, Vigun10g068800.1, Vigun10g068800.2, Vigun10g070200.1, Vigun10g070200.2, Vigun10g070800.1, Vigun10g070800.2, Vigun10g070900.1, Vigun10g089300.1, Vigun10g089400.1, Vigun10g089400.3, Vigun10g089400.4, Vigun10g089400.2, Vigun10g089700.1, Vigun10g089700.2, Vigun10g120000.1, Vigun10g120000.2, Vigun10g120400.1, Vigun10g120900.1, Vig…
Organismal Systems	Environmental adaptation	vra04712	Circadian rhythm - plant	256	Vigun03g005500.1, Vigun03g005600.1, Vigun04g109500.1, Vigun04g159500.1, Vigun01g173000.1, Vigun03g011300.1, Vigun03g446700.1, Vigun02g065300.1, Vigun07g139300.1, Vigun01g062300.1, Vigun01g209300.1, Vigun01g209300.2, Vigun03g016900.1, Vigun03g051000.1, Vigun03g051000.2, Vigun03g215500.1, Vigun03g278400.1, Vigun02g038500.1, Vigun02g038500.2, Vigun02g038500.4, Vigun02g038500.3, Vigun02g068600.1, Vig…	50	vra:106766377, vra:106765618, vra:106772189, vra:106768619, vra:106754681, vra:106756809, vra:106768692, vra:106768795, vra:106769384, vra:106765476, vra:106772690, vra:106769035, vra:106755199, vra:106753649, vra:106755176, vra:106779704, vra:106777885, vra:106777613, vra:106777513, vra:106758895, vra:106758531, vra:106760137, vra:106753828, vra:106758993, vra:106775701, vra:106753827, vra:10676…	3	Vigun11g176000.1, Vigun11g176000.2, Vigun11g149100.1	0.62				9	Vigun10g143000.1, Vigun10g143000.3, Vigun10g143000.2, Vigun07g078600.1, Vigun07g078600.3, Vigun07g078600.4, Vigun07g078600.2, Vigun07g213100.1, Vigun07g213100.2	0	4	Vigun08g140800.1, Vigun08g140800.2, Vigun07g078900.4, Vigun06g096400.1	0.01
Organismal Systems	Environmental adaptation			2684		206		25			0			62			14			18			0
