# Supplementary material for: A Comparison of the Transcriptomes of Cowpeas in Response to Two Different Ionizing Radiations
Source: Plants (Basel). 2021 Mar 17;10(3):567. doi: 10.3390/plants10030567 (PMC8002818; doi:10.3390/plants10030567)
Supplement: Supplementary file 1 [file plants-10-00567-s001.zip › Table S15.xlsx]

## Sheet: primer
		Primer info.
Gene id	arabi-defline	5'_primer_start	5'_primer_length	5'_primer_tm	5'_primer_seq	3'_primer_start	3'_primer_length	3'_primer_tm	3'_primer_seq	Product_size
Vigun01g137100	heat shock transcription factor A6B	941	20	58.01	AGTTCTCAACAAGGGCAAGG	1074	20	57.98	GTATTCTGCTGCTGCTGTCT	134
Vigun01g211100	Chaperone DnaJ-domain superfamily protein	412	20	57.99	GACAAGTGGACTCGGAATCC	553	20	57.9	CTTCTTCCTCCAAAGGGTCG	142
Vigun01g222300	Subtilase family protein	2188	20	57.98	TAGTGGCTCCTGGAGTTTCA	2322	20	58.01	CCCCAGAAACATGTGGACAA	135
Vigun03g187000	nitrite reductase 1	1349	20	58.02	GAGGGAACAGGCAGAAAACA	1472	20	58.05	ACCAGATCTTCCTGTGCTCT	124
Vigun04g018300	alpha/beta-Hydrolases superfamily protein	574	20	57.89	TTTCTGCAGAGCATGGAGTC	722	20	57.98	GTCTTGGCTAAGGAGAGTGC	149
Vigun04g148000	heat shock protein 90.1	1966	20	58	CCCCTTGCTGTTTGGTTACT	2098	20	58.03	TCAGGGTTGATCTCCATGGT	133
Vigun05g223400	xyloglucan endotransglucosylase/hydrolase 9	495	20	58	GTCATCAGACGGTCCAACTC	632	20	58	TCGAACCAGAGGTTGAGTCT	138
Vigun06g224100	Peroxidase superfamily protein	615	20	57.99	CTCTTGCTGCTCGTGATTCT	758	20	58	TCCTCTTCTGCACTGAGACA	144
Vigun07g240500	nodulin MtN21 /EamA-like transporter family protein	1122	20	57.97	ACAGATTGTCCTTCCGATGC	1267	20	58	TTTGGGATTGCAGCTTCTGT	146
Vigun08g153400	Subtilisin-like serine endopeptidase family protein	205	20	57.99	GCGTTCTGCTATTCACTCCA	341	20	58.03	TGTGCTGCTGATGACACTTT	137
Vigun08g153700	Subtilisin-like serine endopeptidase family protein	98	20	58.03	GTTGCGTCTGCTCCAAATTC	212	20	58.01	GAATTCCATGCCCTTCGGAT	115
Vigun09g170600	nitrate reductase 1	2241	20	58	TCGGGAAGCACGTATTCTTG	2343	20	58.04	ACGAGGTCAAAGAAACCCAC	103
Vigun10g149500	cytochrome P450, family 78, subfamily A, polypeptide 6	1147	20	58.04	AACTCGTCCCCAAAGTGAAC	1290	20	57.99	CAGCAATCATGTCGGAGTGA	144
Vigun10g154700	NAC transcription factor-like 9	694	20	58.02	GGAACCACCTTTCAGCAAGA	816	20	57.97	CACGAATTCCTCTTCCTGGG	123
Vigun10g160500	Chaperone DnaJ-domain superfamily protein	795	20	57.93	TTGGGGTTGAACAAGGAGTG	943	20	58.06	GCTTCCCCAATTTCCTGGAA	149
