# Supplementary material for: A Comparison of the Transcriptomes of Cowpeas in Response to Two Different Ionizing Radiations
Source: Plants (Basel). 2021 Mar 17;10(3):567. doi: 10.3390/plants10030567 (PMC8002818; doi:10.3390/plants10030567)
Supplement: Supplementary file 1 [file plants-10-00567-s001.zip › Table S2.xlsx]

## Sheet: DEGs
	DEGs info.							Normalization																					Log2FoldChange						Annotation_Phytozome
Gene id	Read count	Control	g_100Gy	foldChange	log2FoldChange	pval	padj	Control_1	Control_2	Control_3	p_100Gy_1	p_100Gy_2	p_100Gy_3	p_200Gy_1	p_200Gy_2	p_200Gy_3	p_300Gy_1	p_300Gy_2	p_300Gy_3	g_100Gy_1	g_100Gy_2	g_100Gy_3	g_200Gy_1	g_200Gy_2	g_200Gy_3	g_300Gy_1	g_300Gy_2	g_300Gy_3	p_100Gy_vs_Control	p_200Gy_vs_Control	p_300Gy_vs_Control	g_100Gy_vs_Control	g_200Gy_vs_Control	g_300Gy_vs_Control	Pfam	Panther	KOG	ec	KO	GO	Best-hit-arabi-name	arabi-symbol	arabi-defline
Vigun08g034600.1	54.458	5.00248	103.914	20.7724	4.3766	1.52823e-21	1.56158e-17	6	7	2	4	3	4	7	24	21	44	27	22	105	71	135	91	80	53	26	96	36	-0.411124	1.80639	2.62772	4.3766	3.90006	3.39802	PF03789,PF05920,PF03790,PF03791	PTHR11850,PTHR11850:SF64	KOG0773			GO:0003677,GO:0006355,GO:0005634	AT4G08150.1	BP,BP1,KNAT1	KNOTTED-like from Arabidopsis thaliana
Vigun06g224100.1	82.8348	18.3199	147.35	8.04315	3.00776	2.06017e-10	6.47734e-07	26	18	12	13	8	15	36	115	38	122	49	46	211	110	121	209	208	126	51	227	84	-0.638616	1.78618	1.97718	3.00776	3.30412	2.71795	PF00141	PTHR31235		1.11.1.7	K00430	GO:0055114,GO:0020037,GO:0006979,GO:0004601	AT5G39580.1		Peroxidase superfamily protein
Vigun11g124400.1	61.6012	20.3982	102.804	5.03986	2.33338	6.84733e-10	1.86581e-06	24	12	26	18	14	17	41	70	32	108	91	59	128	76	104	180	190	72	36	115	80	-0.297951	1.23114	2.07268	2.33338	2.85025	1.91791	PF13561	PTHR24322,PTHR24322:SF600	KOG0725	1.1.1.198			AT3G51680.1		NAD(P)-binding Rossmann-fold superfamily protein
Vigun11g123800.1	123.556	41.232	205.88	4.99321	2.31997	6.81862e-09	1.26681e-05	51	25	48	34	26	40	69	157	68	233	174	101	271	155	192	362	389	152	70	262	149	-0.316501	1.2499	2.03738	2.31997	2.86972	1.9601	PF13561	PTHR24322,PTHR24322:SF600	KOG0725	1.1.1.198			AT3G51680.1		NAD(P)-binding Rossmann-fold superfamily protein
Vigun11g123900.1	80.5972	27.9606	133.234	4.76506	2.25249	7.81509e-09	1.33094e-05	31	15	37	24	17	27	51	102	45	166	121	86	158	99	142	237	263	97	47	172	108	-0.291618	1.24727	2.15014	2.25249	2.83352	1.96214	PF13561	PTHR24322,PTHR24322:SF600	KOG0725	1.1.1.331			AT3G51680.1		NAD(P)-binding Rossmann-fold superfamily protein
Vigun11g124000.1	63.0049	23.7651	102.245	4.3023	2.10511	2.59994e-08	3.22023e-05	29	10	32	18	12	19	46	82	34	134	102	67	129	77	101	184	198	74	40	125	87	-0.539541	1.18539	2.08409	2.10511	2.67797	1.82099	PF13561	PTHR24322,PTHR24322:SF600	KOG0725	1.1.1.198			AT3G51680.1		NAD(P)-binding Rossmann-fold superfamily protein
Vigun07g007700.3	66.6092	26.1699	107.048	4.09051	2.03228	6.80933e-09	1.26681e-05	29	23	27	22	12	20	19	48	32	88	50	32	134	79	108	150	109	58	64	130	66	-0.532938	0.334828	1.11839	2.03228	2.01244	1.72672	PF04852	PTHR31165,PTHR31165:SF13					AT1G07090.1	LSH6	Protein of unknown function (DUF640)
Vigun07g007700.2	65.9096	26.6929	105.126	3.93836	1.97759	1.12513e-08	1.70324e-05	29	23	28	21	11	21	20	47	32	87	48	32	130	77	108	148	111	57	63	128	65	-0.572551	0.300831	1.06041	1.97759	1.98293	1.67447	PF04852	PTHR31165,PTHR31165:SF13					AT1G07090.1	LSH6	Protein of unknown function (DUF640)
Vigun07g007700.1	66.2477	27.0599	105.435	3.89637	1.96213	1.2822e-08	1.80715e-05	29	24	28	22	11	21	20	47	32	87	49	32	131	77	108	148	111	57	64	128	65	-0.572614	0.274318	1.04454	1.96213	1.96565	1.66539	PF04852	PTHR31165,PTHR31165:SF13					AT1G07090.1	LSH6	Protein of unknown function (DUF640)
Vigun09g273000.1	79.0541	35.0911	123.017	3.50564	1.80968	6.37165e-06	0.00245687	47	20	39	50	37	57	35	69	58	99	96	41	170	85	114	218	166	84	27	167	77	0.454753	0.62919	1.16544	1.80968	2.15074	1.35887	PF01190	PTHR23201,PTHR23201:SF16					AT2G21140.1	ATPRP2,PRP2	proline-rich protein 2
Vigun08g153400.1	400.005	181.916	618.094	3.39769	1.76455	6.80861e-08	7.9511e-05	100	297	148	463	412	288	404	675	353	787	224	579	813	456	585	1018	852	478	174	643	400	1.09172	1.39178	1.54307	1.76455	2.10482	1.15686	PF02225,PF05922,PF00082	PTHR10795,PTHR10795:SF348		3.4.21.25		GO:0006508,GO:0004252	AT5G59100.1		Subtilisin-like serine endopeptidase family protein
Vigun08g153700.1	167.413	76.5841	258.242	3.372	1.75361	1.25083e-07	0.000134539	46	121	63	173	165	119	159	278	146	320	85	227	341	186	247	418	340	197	78	273	173	0.993339	1.34379	1.45938	1.75361	2.05524	1.18912	PF02225,PF05922,PF00082	PTHR10795,PTHR10795:SF348		3.4.21.25		GO:0006508,GO:0004252	AT5G59100.1		Subtilisin-like serine endopeptidase family protein
Vigun08g153600.1	285.491	131.928	439.054	3.32797	1.73464	2.889e-07	0.000236249	81	213	102	311	259	207	273	477	259	519	148	383	604	305	409	737	594	326	136	488	296	0.973426	1.34988	1.40775	1.73464	2.06577	1.21644	PF00082	PTHR10795,PTHR10795:SF348		3.4.21.25		GO:0006508,GO:0004252	AT5G59100.1		Subtilisin-like serine endopeptidase family protein
Vigun08g153900.1	131.007	60.7724	201.243	3.31141	1.72745	4.94606e-07	0.000354667	33	101	48	126	129	92	112	221	116	235	59	176	279	142	182	302	264	149	61	204	129	0.932017	1.30104	1.36604	1.72745	1.96979	1.11232	PF05922,PF00082	PTHR10795,PTHR10795:SF348		3.4.21.25		GO:0006508,GO:0004252	AT5G59190.1		subtilase family protein
Vigun08g154000.1	161.192	74.8762	247.507	3.30556	1.72489	2.03459e-07	0.000184799	41	123	61	167	169	118	145	258	143	290	86	218	349	172	222	389	338	185	70	245	159	1.01298	1.27997	1.40147	1.72489	2.0213	1.07914	PF02225,PF05922,PF00082	PTHR10795,PTHR10795:SF348		3.4.21.25		GO:0006508,GO:0004252	AT4G00230.1	XSP1	xylem serine peptidase 1
Vigun08g154000.2	161.192	74.8762	247.507	3.30556	1.72489	2.03459e-07	0.000184799	41	123	61	167	169	118	145	258	143	290	86	218	349	172	222	389	338	185	70	245	159	1.01298	1.27997	1.40147	1.72489	2.0213	1.07914	PF02225,PF05922,PF00082	PTHR10795,PTHR10795:SF348		3.4.21.25		GO:0006508,GO:0004252	AT4G00230.1	XSP1	xylem serine peptidase 1
Vigun08g154100.1	141.18	65.7207	216.638	3.29635	1.72087	1.18812e-07	0.000131249	33	103	60	152	156	105	128	224	122	278	76	193	293	161	195	336	296	169	63	209	134	1.0664	1.26677	1.47222	1.72087	2.02133	1.04025	PF02225,PF05922,PF00082	PTHR10795,PTHR10795:SF348		3.4.21.25		GO:0006508,GO:0004252	AT4G00230.1	XSP1	xylem serine peptidase 1
Vigun11g046200.1	1483.33	692.004	2274.66	3.28707	1.7168	1.84014e-07	0.000179076	658	383	1035	815	604	884	1071	1662	953	2372	1814	1106	2437	2080	2307	3803	3416	1535	510	2352	1212	0.149827	0.828276	1.35003	1.7168	2.07622	0.972762	PF00704	PTHR11177		3.2.1.14		GO:0005975,GO:0004553	AT5G24090.1	ATCHIA,CHIA	chitinase A
Vigun08g153500.1	72.0085	33.6309	110.386	3.28228	1.7147	7.62215e-07	0.000494508	11	56	34	103	106	56	83	124	57	169	47	139	114	105	112	193	182	97	20	101	63	1.39319	1.385	1.81585	1.7147	2.22507	0.873145	PF00082,PF05922	PTHR10795,PTHR10795:SF348		3.4.21.25		GO:0006508,GO:0004252	AT5G59100.1		Subtilisin-like serine endopeptidase family protein
Vigun08g153800.1	158.463	74.6078	242.319	3.2479	1.69951	6.49731e-07	0.0004342	39	123	62	162	155	116	142	269	125	290	89	206	334	173	220	386	325	178	73	248	164	0.951787	1.25881	1.38342	1.69951	1.99038	1.11646	PF02225,PF05922,PF00082	PTHR10795,PTHR10795:SF348		3.4.21.25		GO:0006508,GO:0004252	AT5G59100.1		Subtilisin-like serine endopeptidase family protein
Vigun11g046300.1	1259.71	596.8	1922.62	3.22155	1.68776	8.94927e-07	0.000571537	555	336	899	697	511	782	921	1431	781	1951	1566	964	1984	1844	1940	3326	3026	1251	356	1940	974	0.152789	0.807212	1.32355	1.68776	2.0862	0.869218	PF00704	PTHR11177		3.2.1.14		GO:0005975,GO:0004553	AT5G24090.1	ATCHIA,CHIA	chitinase A
Vigun10g149500.1	591.31	293.932	888.688	3.02345	1.5962	1.40834e-07	0.000143035	250	303	329	286	287	239	357	615	320	737	531	352	908	828	931	1183	860	493	349	1103	550	-0.119922	0.550228	0.877078	1.5962	1.52431	1.18359	PF00067	PTHR24298,PTHR24298:SF46	KOG0156	1.14.13.21		GO:0055114,GO:0020037,GO:0016705,GO:0005506	AT2G46660.1	CYP78A6	cytochrome P450, family 78, subfamily A, polypeptide 6
Vigun07g158400.1	148.554	75.1108	221.997	2.95559	1.56345	2.65629e-10	7.75504e-07	79	72	74	69	54	59	80	104	63	168	141	84	269	193	204	238	203	106	116	208	104	-0.298001	0.130535	0.805411	1.56345	1.27919	0.922583	PF04852	PTHR31165,PTHR31165:SF16					AT1G07090.1	LSH6	Protein of unknown function (DUF640)
Vigun10g178100.1	1684.59	902.159	2467.01	2.73457	1.45131	3.76954e-06	0.00162667	1166	616	924	800	624	863	702	1309	851	2126	2015	1074	2891	2064	2445	3681	2459	1526	799	2785	1209	-0.243436	0.0802737	0.94625	1.45131	1.50216	0.824753	PF03767	PTHR31284,PTHR31284:SF5		3.1.3.2		GO:0003993	AT5G51260.1		HAD superfamily, subfamily IIIB acid phosphatase
Vigun05g272300.1	72.2638	38.8573	105.67	2.71945	1.44331	1.37332e-06	0.000741191	47	29	41	82	52	34	107	41	42	189	166	115	102	82	133	229	138	104	56	52	93	0.527161	0.70026	2.0095	1.44331	2.0139	0.787092	PF01477,PF00305	PTHR11771,PTHR11771:SF48		1.13.11.58	K15718	GO:0005515,GO:0055114,GO:0046872,GO:0016702	AT1G55020.1	ATLOX1,LOX1	lipoxygenase 1
Vigun08g071400.1	523.28	288.318	758.243	2.62988	1.395	1.08142e-06	0.000659712	354	262	249	957	726	527	533	303	498	586	466	1014	536	668	1071	1202	822	534	423	336	220	1.35277	0.625832	1.25617	1.395	1.56449	0.177639	PF00107,PF08240	PTHR11695,PTHR11695:SF493		1.1.1.1	K18857	GO:0055114,GO:0016491,GO:0008270	AT1G77120.1	ADH,ADH1,ATADH,ATADH1	alcohol dehydrogenase 1
Vigun08g219000.1	196.221	112.615	279.828	2.48483	1.31315	4.75653e-14	2.43017e-10	125	134	79	182	168	138	267	173	194	229	239	313	272	209	359	354	289	346	279	360	186	0.53182	0.908283	1.2089	1.31315	1.54933	1.2893
Vigun03g145900.1	164.878	95.6562	234.099	2.4473	1.29119	4.2691e-06	0.00178052	67	120	100	139	165	155	153	251	146	278	185	154	295	174	233	299	189	147	84	303	160	0.678001	0.938326	1.1051	1.29119	1.14519	0.932082
Vigun07g086600.1	228.999	136.458	321.541	2.35635	1.23655	2.19772e-06	0.00113706	179	123	107	114	83	125	110	157	113	168	124	131	427	274	263	383	290	167	141	297	162	-0.34402	-0.109316	0.0460374	1.23655	1.03898	0.551725
Vigun01g143300.2	150.137	97.9745	202.299	2.06481	1.04601	2.73684e-05	0.00740813	96	91	106	74	62	53	79	88	85	116	91	80	248	170	189	261	161	118	92	204	104	-0.637097	-0.222111	-0.0321096	1.04601	0.877207	0.442551	PF04852	PTHR31165,PTHR31165:SF13					AT2G31160.1	LSH3	Protein of unknown function (DUF640)
Vigun01g143300.1	153.95	100.498	207.402	2.06375	1.04527	2.63484e-05	0.00722779	99	94	109	79	65	57	80	88	88	120	96	80	251	178	194	269	169	120	95	210	105	-0.588753	-0.239975	-0.0270665	1.04527	0.889391	0.444896	PF04852	PTHR31165,PTHR31165:SF13					AT2G31160.1	LSH3	Protein of unknown function (DUF640)
Vigun08g093300.1	169.942	234.817	105.067	0.447444	-1.16022	2.03145e-08	2.59473e-05	43	209	452	813	1004	761	567	560	870	693	746	734	87	98	130	245	181	175	154	396	272	1.87219	1.50351	1.6249	-1.16022	-0.230993	0.222077	PF00173,PF00970,PF00175,PF03404,PF00174	PTHR19370,PTHR19370:SF100		1.7.1.1	K10534	GO:0055114,GO:0016491,GO:0030151,GO:0042128	AT1G77760.1	GNR1,NIA1,NR1	nitrate reductase 1

## Sheet: GO_UP
								Up regulation
GO Type	Level	GO ID	GO Name	p-value	corr. pvalue	Pop total	Pop hits	Total	Gene count	Genes
Biological Process	5	GO:0006508	proteolysis	1.99089e-10	1.1149e-08	22713	636	17	9	Vigun08g154100.1, Vigun08g153400.1, Vigun08g153500.1, Vigun08g153700.1, Vigun08g153600.1, Vigun08g154000.1, Vigun08g153800.1, Vigun08g153900.1, Vigun08g154000.2
Biological Process	2	GO:0008152	metabolic process	5.6425e-05	0.0015799	22713	10713	17	16	Vigun08g154100.1, Vigun08g153500.1, Vigun06g224100.1, Vigun05g272300.1, Vigun08g153700.1, Vigun11g046300.1, Vigun08g153900.1, Vigun08g153400.1, Vigun08g071400.1, Vigun08g034600.1, Vigun10g149500.1, Vigun11g046200.1, Vigun08g153600.1, Vigun08g154000.1, Vigun08g153800.1, Vigun08g154000.2
Biological Process	4	GO:0019538	protein metabolic process	0.000744474	0.0138968	22713	3846	17	9	Vigun08g154100.1, Vigun08g153400.1, Vigun08g153500.1, Vigun08g153700.1, Vigun08g153600.1, Vigun08g154000.1, Vigun08g153800.1, Vigun08g153900.1, Vigun08g154000.2
Biological Process	4	GO:1901564	organonitrogen compound metabolic process	0.00219041	0.0306657	22713	4444	17	9	Vigun08g154100.1, Vigun08g153400.1, Vigun08g153500.1, Vigun08g153700.1, Vigun08g153600.1, Vigun08g154000.1, Vigun08g153800.1, Vigun08g153900.1, Vigun08g154000.2
Biological Process	3	GO:0044238	primary metabolic process	0.00287052	0.0321498	22713	7912	17	12	Vigun08g154100.1, Vigun08g153500.1, Vigun08g153700.1, Vigun11g046300.1, Vigun08g153900.1, Vigun08g153400.1, Vigun08g034600.1, Vigun11g046200.1, Vigun08g153600.1, Vigun08g154000.1, Vigun08g153800.1, Vigun08g154000.2
Biological Process	1	GO:0008150	biological_process	0.00445308	0.0356246	22713	14355	17	16	Vigun08g154100.1, Vigun08g153500.1, Vigun06g224100.1, Vigun05g272300.1, Vigun08g153700.1, Vigun11g046300.1, Vigun08g153900.1, Vigun08g153400.1, Vigun08g071400.1, Vigun10g149500.1, Vigun08g034600.1, Vigun11g046200.1, Vigun08g153600.1, Vigun08g154000.1, Vigun08g153800.1, Vigun08g154000.2
Biological Process	3	GO:0071704	organic substance metabolic process	0.0044417	0.0356246	22713	8280	17	12	Vigun08g154100.1, Vigun08g153500.1, Vigun08g153700.1, Vigun11g046300.1, Vigun08g153900.1, Vigun08g153400.1, Vigun08g034600.1, Vigun11g046200.1, Vigun08g153600.1, Vigun08g154000.1, Vigun08g153800.1, Vigun08g154000.2
Molecular Function	6	GO:0004252	serine-type endopeptidase activity	3.17242e-17	1.23725e-15	22713	113	17	9	Vigun08g154100.1, Vigun08g153400.1, Vigun08g153500.1, Vigun08g153700.1, Vigun08g153600.1, Vigun08g154000.1, Vigun08g153800.1, Vigun08g153900.1, Vigun08g154000.2
Molecular Function	4	GO:0017171	serine hydrolase activity	2.63637e-14	3.42728e-13	22713	235	17	9	Vigun08g154100.1, Vigun08g153400.1, Vigun08g153500.1, Vigun08g153700.1, Vigun08g153600.1, Vigun08g154000.1, Vigun08g153800.1, Vigun08g153900.1, Vigun08g154000.2
Molecular Function	5	GO:0008236	serine-type peptidase activity	2.63637e-14	3.42728e-13	22713	235	17	9	Vigun08g154100.1, Vigun08g153400.1, Vigun08g153500.1, Vigun08g153700.1, Vigun08g153600.1, Vigun08g154000.1, Vigun08g153800.1, Vigun08g153900.1, Vigun08g154000.2
Molecular Function	6	GO:0004175	endopeptidase activity	8.04257e-13	7.84151e-12	22713	343	17	9	Vigun08g154100.1, Vigun08g153400.1, Vigun08g153500.1, Vigun08g153700.1, Vigun08g153600.1, Vigun08g154000.1, Vigun08g153800.1, Vigun08g153900.1, Vigun08g154000.2
Molecular Function	5	GO:0070011	peptidase activity, acting on L-amino acid peptides	9.93264e-11	7.74746e-10	22713	588	17	9	Vigun08g154100.1, Vigun08g153400.1, Vigun08g153500.1, Vigun08g153700.1, Vigun08g153600.1, Vigun08g154000.1, Vigun08g153800.1, Vigun08g153900.1, Vigun08g154000.2
Molecular Function	4	GO:0008233	peptidase activity	1.29773e-10	8.43527e-10	22713	606	17	9	Vigun08g154100.1, Vigun08g153400.1, Vigun08g153500.1, Vigun08g153700.1, Vigun08g153600.1, Vigun08g154000.1, Vigun08g153800.1, Vigun08g153900.1, Vigun08g154000.2
Molecular Function	3	GO:0016787	hydrolase activity	1.77617e-07	9.89581e-07	22713	3187	17	12	Vigun08g154100.1, Vigun08g153500.1, Vigun08g153700.1, Vigun11g046300.1, Vigun08g153900.1, Vigun08g153400.1, Vigun10g178100.1, Vigun11g046200.1, Vigun08g153600.1, Vigun08g154000.1, Vigun08g153800.1, Vigun08g154000.2
Molecular Function	2	GO:0003824	catalytic activity	2.31084e-05	0.000112653	22713	10104	17	16	Vigun08g154100.1, Vigun08g153500.1, Vigun06g224100.1, Vigun05g272300.1, Vigun08g153700.1, Vigun11g046300.1, Vigun08g153900.1, Vigun08g153400.1, Vigun08g071400.1, Vigun10g178100.1, Vigun10g149500.1, Vigun11g046200.1, Vigun08g153600.1, Vigun08g154000.1, Vigun08g153800.1, Vigun08g154000.2
Molecular Function	3	GO:0140096	catalytic activity, acting on a protein	9.10542e-05	0.000394568	22713	2937	17	9	Vigun08g154100.1, Vigun08g153400.1, Vigun08g153500.1, Vigun08g153700.1, Vigun08g153600.1, Vigun08g154000.1, Vigun08g153800.1, Vigun08g153900.1, Vigun08g154000.2

## Sheet: GO_Down
								Down regulation
GO Type	Level	GO ID	GO Name	p-value	corr. pvalue	Pop total	Pop hits	Total	Gene count	Genes
Biological Process	4	GO:2001057	reactive nitrogen species metabolic process	0.000176111	0.000821849	22713	4	1	1	Vigun08g093300.1
Biological Process	5	GO:0042126	nitrate metabolic process	0.000176111	0.000821849	22713	4	1	1	Vigun08g093300.1
Biological Process	5	GO:0042128	nitrate assimilation	0.000176111	0.000821849	22713	4	1	1	Vigun08g093300.1
Biological Process	4	GO:0071941	nitrogen cycle metabolic process	0.000308194	0.00107868	22713	7	1	1	Vigun08g093300.1
Molecular Function	7	GO:0030151	molybdenum ion binding	0.000396249	0.00356624	22713	9	1	1	Vigun08g093300.1

## Sheet: KEGG
								Up regulation			Down regulation
Major Classification	Sub Classification	Pathway ID	Pathway Name	Num. of whole gene	Whole gene list	Num. of ref.gene	ref.gene list	Num. of upR.DEGs	upR.DEGs list	upR.pvalue	Num. of dwR.DEGs	dwR.DEGs.list	downR.pvalue
Metabolism	Amino acid metabolism	vra00350	Tyrosine metabolism	90	Vigun03g057900.1, Vigun03g057900.2, Vigun07g089300.1, Vigun03g073400.1, Vigun05g288500.1, Vigun05g288500.2, Vigun07g122900.1, Vigun03g111800.1, Vigun03g118200.1, Vigun03g111900.1, Vigun03g167300.1, Vigun09g155800.1, Vigun03g226500.1, Vigun05g213300.1, Vigun05g213300.2, Vigun03g232500.1, Vigun03g232500.3, Vigun03g232500.2, Vigun06g006600.1, Vigun03g387900.1, Vigun03g420600.1, Vigun03g420600.2, Vig…	46	vra:106771196, vra:106775438, vra:106768984, vra:106769290, vra:106778879, vra:106754783, vra:106780771, vra:106765688, vra:106768193, vra:106753402, vra:106768140, vra:106777802, vra:106752977, vra:106754911, vra:106770750, vra:106764754, vra:106765124, vra:106764892, vra:106764807, vra:106765342, vra:106772547, vra:106758458, vra:106773627, vra:106754931, vra:106780397, vra:106780392, vra:10678…	1	Vigun08g071400.1	0.06
Metabolism	Amino acid metabolism			90		46		1			0
Metabolism	Biosynthesis of other secondary metabolites	vra00940	Phenylpropanoid biosynthesis	493	Vigun03g018300.1, Vigun03g261500.1, Vigun04g020000.1, Vigun04g158800.1, Vigun03g020000.1, Vigun03g020100.1, Vigun04g016600.1, Vigun04g016800.1, Vigun03g029000.1, Vigun03g029000.2, Vigun03g029100.1, Vigun03g171400.1, Vigun03g171400.2, Vigun01g052300.1, Vigun01g052300.4, Vigun01g052300.5, Vigun01g052300.2, Vigun01g052300.3, Vigun03g066900.1, Vigun03g102500.1, Vigun03g141500.1, Vigun03g141600.1, Vig…	190	vra:106765924, vra:106774202, vra:106765809, vra:106774042, vra:106752866, vra:106766577, vra:106752832, vra:106774466, vra:106752849, vra:106752857, vra:106752863, vra:106752853, vra:106752794, vra:106752791, vra:106752836, vra:106768028, vra:106753926, vra:106767069, vra:106767486, vra:106768541, vra:106778623, vra:106767023, vra:106769006, vra:106769350, vra:106769201, vra:106769396, vra:10676…	1	Vigun06g224100.1	0.28
Metabolism	Biosynthesis of other secondary metabolites	vra00941	Flavonoid biosynthesis	268	Vigun03g029000.1, Vigun03g029000.2, Vigun03g029100.1, Vigun03g171400.1, Vigun03g171400.2, Vigun01g052300.1, Vigun01g052300.4, Vigun01g052300.5, Vigun01g052300.2, Vigun01g052300.3, Vigun03g118700.1, Vigun03g118800.1, Vigun03g118800.2, Vigun03g128100.1, Vigun03g158300.1, Vigun03g231400.1, Vigun02g082000.1, Vigun05g029900.1, Vigun05g048500.1, Vigun05g176100.1, Vigun05g176200.2, Vigun05g176400.1, Vig…	44	vra:106765809, vra:106767332, vra:106766353, vra:106769199, vra:106763888, vra:106754681, vra:106753926, vra:106767069, vra:106767486, vra:106778623, vra:106769061, vra:106769006, vra:106766418, vra:106771362, vra:106761674, vra:106756729, vra:106766496, vra:106779704, vra:106753774, vra:106777796, vra:106777513, vra:106762915, vra:106775701, vra:106764122, vra:106760839, vra:106770756, vra:10676…	1	Vigun10g149500.1	0.16
Metabolism	Biosynthesis of other secondary metabolites	vra00944	Flavone and flavonol biosynthesis	47	Vigun03g192800.1, Vigun02g047800.1, Vigun10g149500.1, Vigun07g294900.1, Vigun03g229100.1, Vigun03g229200.1, Vigun10g024600.1, Vigun10g024700.1, Vigun10g024800.1, Vigun10g024900.1, Vigun10g025000.1, Vigun10g132900.1, Vigun10g133000.1, Vigun07g186100.1, Vigun06g225800.1, Vigun11g085200.1, Vigun03g309200.1, Vigun03g309300.1, Vigun02g004500.1, Vigun10g114800.1, Vigun10g115000.1, Vigun10g115200.1, Vig…	10	vra:106766418, vra:106769849, vra:106756729, vra:106778578, vra:106778555, vra:106778553, vra:106778549, vra:106779200, vra:106755140, vra:106780203	1	Vigun10g149500.1	0.03
Metabolism	Biosynthesis of other secondary metabolites	vra01100	Metabolic pathways	4475	VigunL081000.1, VigunL002700.1, Vigun04g099800.1, Vigun10g090700.1, Vigun10g102200.1, Vigun07g095200.1, Vigun09g100100.1, Vigun01g063500.1, VigunL006900.1, VigunL011300.1, VigunL028900.1, VigunL030400.1, VigunL033300.1, VigunL034900.1, VigunL041500.1, VigunL043000.1, Vigun11g065000.1, Vigun11g069800.1, Vigun11g069900.1, Vigun03g001200.1, Vigun09g191100.1, Vigun03g001400.1, Vigun03g001500.1, Vigun…	1972	vra:106761818, vra:106764470, vra:106764973, vra:106763382, vra:106763329, vra:106766845, vra:106763748, vra:106768416, vra:106766589, vra:106766804, vra:106778203, vra:106766803, vra:106766802, vra:106765924, vra:106768855, vra:106767822, vra:106766850, vra:106762096, vra:106768708, vra:106767721, vra:106765822, vra:106766865, vra:106765809, vra:106765460, vra:106766638, vra:106768542, vra:10676…	9	Vigun11g123800.1, Vigun11g123900.1, Vigun11g124000.1, Vigun10g149500.1, Vigun11g124400.1, Vigun08g071400.1, Vigun06g224100.1, Vigun11g046200.1, Vigun11g046300.1	0
					Vigun01g139100.1, Vigun11g087400.1, Vigun11g087400.2, Vigun11g087400.3, Vigun11g202500.1, Vigun02g163300.1, Vigun02g163700.1, Vigun02g164200.1, Vigun02g167300.1, Vigun02g167900.1, Vigun02g168800.1, Vigun10g157000.1, Vigun02g171400.1, Vigun05g100700.1, Vigun05g176200.1, Vigun05g176300.1, Vigun05g176300.2, Vigun08g105000.1, Vigun10g080400.1, Vigun09g149800.1, Vigun09g269400.1, Vigun01g228500.1, Vig…
					Vigun09g175200.1, Vigun09g177800.1, Vigun09g181800.1, Vigun09g182100.1, Vigun09g182700.1, Vigun09g183000.1, Vigun09g183000.3, Vigun09g183000.2, Vigun09g184100.1, Vigun09g187100.1, Vigun09g188100.1, Vigun09g188500.1, Vigun09g188500.2, Vigun09g188500.3, Vigun09g188500.4, Vigun09g188500.6, Vigun09g188500.7, Vigun09g188500.5, Vigun09g189600.1, Vigun09g190500.1, Vigun09g190500.3, Vigun09g190500.4, Vig…
Metabolism	Biosynthesis of other secondary metabolites	vra01110	Biosynthesis of secondary metabolites	2720	VigunL054300.1, VigunL054400.1, Vigun03g113900.1, Vigun03g157200.1, Vigun03g316500.1, Vigun03g336600.1, Vigun02g003000.1, Vigun02g003300.1, Vigun02g139600.1, Vigun05g279200.1, Vigun08g004100.1, Vigun08g004300.1, Vigun08g004600.1, Vigun08g097700.1, Vigun08g144100.1, Vigun08g177700.1, Vigun04g065700.1, Vigun10g177600.1, Vigun07g060100.1, Vigun07g060500.1, Vigun07g149500.1, Vigun07g160200.1, Vigun09…	1146	vra:106775287, vra:106763329, vra:106763748, vra:106766802, vra:106765924, vra:106768708, vra:106765822, vra:106766865, vra:106765809, vra:106766638, vra:106766639, vra:106769258, vra:106769074, vra:106766643, vra:106766647, vra:111242097, vra:106766779, vra:106768317, vra:106769161, vra:106761417, vra:106768779, vra:106768300, vra:106759138, vra:106769019, vra:106771196, vra:106768627, vra:10676…	7	Vigun11g123800.1, Vigun11g123900.1, Vigun11g124000.1, Vigun10g149500.1, Vigun11g124400.1, Vigun08g071400.1, Vigun06g224100.1	0
					Vigun04g115500.3, Vigun04g119300.1, Vigun04g124800.1, Vigun04g124800.2, Vigun11g164200.1, Vigun04g127700.1, Vigun04g127700.2, Vigun04g127800.1, Vigun04g128000.1, Vigun04g130100.1, Vigun04g130300.1, Vigun11g182100.1, Vigun11g182100.2, Vigun04g132300.1, Vigun04g132300.2, Vigun04g141300.1, Vigun04g149300.1, Vigun04g163000.1, Vigun04g163100.1, Vigun07g230800.1, Vigun04g163700.1, Vigun07g037900.1, Vig…
Metabolism	Biosynthesis of other secondary metabolites			8003		3362		19			0
Metabolism	Carbohydrate metabolism	vra00010	Glycolysis / Gluconeogenesis	247	Vigun03g015200.1, Vigun03g015200.3, Vigun03g015200.2, Vigun03g025800.1, Vigun08g007500.1, Vigun03g027400.1, Vigun03g027400.2, Vigun03g038600.1, Vigun03g038600.3, Vigun03g038600.2, Vigun03g057900.1, Vigun03g057900.2, Vigun07g089300.1, Vigun03g060200.1, Vigun03g060200.2, Vigun03g074000.1, Vigun03g074000.2, Vigun03g099600.1, Vigun03g101400.1, Vigun09g070700.1, Vigun09g070700.2, Vigun01g083200.1, Vig…	132	vra:106766802, vra:106768708, vra:106766865, vra:106766779, vra:106771196, vra:106769529, vra:106767873, vra:106753952, vra:106765747, vra:106778879, vra:106768737, vra:106768556, vra:106778711, vra:106780236, vra:106779917, vra:106769132, vra:106765921, vra:106767854, vra:106769439, vra:106766278, vra:106765855, vra:106769426, vra:106768078, vra:106768525, vra:106768436, vra:106768284, vra:10676…	1	Vigun08g071400.1	0.15
Metabolism	Carbohydrate metabolism	vra00520	Amino sugar and nucleotide sugar metabolism	328	Vigun03g015200.1, Vigun03g015200.3, Vigun03g015200.2, Vigun03g025800.1, Vigun08g007500.1, Vigun03g030600.1, Vigun03g411900.1, Vigun03g035800.1, Vigun03g047600.1, Vigun11g053700.1, Vigun03g051900.1, Vigun07g131600.1, Vigun09g278000.1, Vigun06g113200.1, Vigun01g202900.1, Vigun03g067200.1, Vigun03g097300.1, Vigun03g152800.1, Vigun03g164700.1, Vigun03g373300.1, Vigun02g024300.1, Vigun02g095200.1, Vig…	132	vra:106766802, vra:106768708, vra:106768507, vra:106767273, vra:106769420, vra:106762230, vra:106757692, vra:106765617, vra:106774299, vra:106768474, vra:106753719, vra:106766798, vra:106768653, vra:106767934, vra:106767933, vra:106768580, vra:106768582, vra:106756646, vra:106761984, vra:106766278, vra:106765479, vra:106766835, vra:106766799, vra:106765707, vra:106766879, vra:106766479, vra:10675…	2	Vigun11g046200.1, Vigun11g046300.1	0.02
Metabolism	Carbohydrate metabolism			575		264		3			0
Metabolism	Energy metabolism	vra00910	Nitrogen metabolism	67	Vigun03g187000.1, Vigun03g233900.1, Vigun03g236600.1, Vigun03g285700.1, Vigun03g285700.2, Vigun03g297800.1, Vigun03g297800.2, Vigun03g297800.3, Vigun02g046700.1, Vigun08g093300.1, Vigun09g144500.1, Vigun09g232900.1, Vigun02g077100.1, Vigun02g077100.2, Vigun05g129000.1, Vigun04g007800.1, Vigun04g007800.2, Vigun04g007800.3, Vigun10g067300.1, Vigun10g149400.1, Vigun10g149400.2, Vigun09g170600.1, Vig…	36	vra:106769212, vra:106754387, vra:106779923, vra:106769332, vra:106767162, vra:106764856, vra:106779026, vra:106761747, vra:106758999, vra:106759098, vra:106759052, vra:106764633, vra:106778389, vra:106763809, vra:106764801, vra:106756019, vra:106773541, vra:106771342, vra:106774017, vra:106774018, vra:106770952, vra:106771451, vra:106771665, vra:106771245, vra:106761538, vra:106775673, vra:10677…				1	Vigun08g093300.1	0
Metabolism	Energy metabolism			67		36		0			1
Metabolism	Lipid metabolism	vra00071	Fatty acid degradation	108	Vigun03g036400.1, Vigun03g057900.1, Vigun03g057900.2, Vigun07g089300.1, Vigun03g060200.1, Vigun03g060200.2, Vigun03g074300.1, Vigun03g074400.1, Vigun03g167300.1, Vigun09g155800.1, Vigun03g176300.1, Vigun03g237500.1, Vigun03g237500.2, Vigun03g237500.3, VigunL051800.1, VigunL052000.1, Vigun03g262100.1, Vigun03g300900.1, Vigun03g325700.1, Vigun03g421100.1, Vigun03g421200.1, Vigun03g437900.1, Vigun02…	52	vra:106768318, vra:106771196, vra:106769529, vra:106768402, vra:106778879, vra:106754589, vra:106779917, vra:106765921, vra:106768333, vra:106769426, vra:106768824, vra:106766980, vra:106769088, vra:106776334, vra:106772635, vra:106779020, vra:106777896, vra:106777688, vra:106759281, vra:106770750, vra:106760437, vra:106758153, vra:106765124, vra:106764892, vra:106765066, vra:106764867, vra:10676…	1	Vigun08g071400.1	0.07
Metabolism	Lipid metabolism	vra00591	Linoleic acid metabolism	53	Vigun03g108200.1, Vigun03g108300.1, Vigun03g163500.1, Vigun10g128400.1, Vigun03g169600.1, Vigun03g195100.1, Vigun03g195300.1, Vigun03g195400.1, Vigun03g195700.1, Vigun03g448400.1, Vigun02g105100.1, Vigun07g193300.1, Vigun11g208700.1, Vigun11g208700.2, Vigun05g272100.1, Vigun05g272200.1, Vigun05g272300.1, Vigun05g272400.1, Vigun05g272500.1, Vigun10g029200.1, Vigun10g163400.1, Vigun06g201200.1, Vig…	28	vra:106766401, vra:106764316, vra:106768893, vra:106768697, vra:106760770, vra:106762003, vra:106761928, vra:106761927, vra:106760780, vra:106773843, vra:106774108, vra:106773087, vra:106773086, vra:106773085, vra:106773084, vra:106773082, vra:106773712, vra:106773713, vra:106772743, vra:106772236, vra:106752571, vra:106780387, vra:106780386, vra:106760016, vra:106776123, vra:106774705, vra:10677…	1	Vigun05g272300.1	0.03
Metabolism	Lipid metabolism	vra00592	alpha-Linolenic acid metabolism	107	Vigun03g074300.1, Vigun03g074400.1, Vigun03g108200.1, Vigun03g108300.1, Vigun03g163500.1, Vigun10g128400.1, Vigun03g167300.1, Vigun09g155800.1, Vigun03g169600.1, Vigun03g173300.1, Vigun03g178200.1, Vigun05g047900.1, Vigun07g104500.1, Vigun06g192800.1, Vigun03g197200.1, Vigun03g264500.1, Vigun03g264600.1, Vigun02g046100.1, Vigun02g127900.1, Vigun03g299100.1, Vigun05g048000.1, Vigun05g048100.1, Vig…	53	vra:106768402, vra:106766401, vra:106764316, vra:106778879, vra:106768893, vra:106758443, vra:106768502, vra:106764224, vra:106758441, vra:106768333, vra:106769071, vra:106766957, vra:106768824, vra:106766980, vra:106778055, vra:106772635, vra:106777743, vra:106758442, vra:106777896, vra:106777106, vra:106777103, vra:106777102, vra:106758100, vra:106779582, vra:106773738, vra:106753095, vra:10676…	1	Vigun08g071400.1	0.07
Metabolism	Lipid metabolism			268		133		3			0
Metabolism	Metabolism of terpenoids and polyketides	vra00906	Carotenoid biosynthesis	140	Vigun03g032200.1, Vigun03g084300.1, Vigun02g108000.1, Vigun09g247800.1, Vigun06g087300.1, Vigun03g049100.1, Vigun03g049200.1, Vigun03g049200.2, Vigun05g024000.1, Vigun04g173400.1, Vigun04g173600.1, Vigun07g147700.1, Vigun01g034400.1, Vigun01g034400.2, Vigun01g078400.2, Vigun01g186000.1, Vigun01g186000.3, Vigun01g186000.2, Vigun01g186000.4, Vigun01g200400.1, Vigun01g200500.1, Vigun01g200600.1, Vig…	39	vra:106777777, vra:106761417, vra:106754170, vra:106765605, vra:106765517, vra:106767139, vra:106764057, vra:106772686, vra:106768400, vra:106760860, vra:106753610, vra:106777861, vra:106776942, vra:106755462, vra:106758055, vra:106759033, vra:106779115, vra:106765025, vra:106764610, vra:106764609, vra:106762898, vra:106755472, vra:106763718, vra:106757431, vra:106772401, vra:106761448, vra:10677…	4	Vigun11g123800.1, Vigun11g123900.1, Vigun11g124000.1, Vigun11g124400.1	0
Metabolism	Metabolism of terpenoids and polyketides			140		39		4			0
