# Supplementary material for: A Comparison of the Transcriptomes of Cowpeas in Response to Two Different Ionizing Radiations
Source: Plants (Basel). 2021 Mar 17;10(3):567. doi: 10.3390/plants10030567 (PMC8002818; doi:10.3390/plants10030567)
Supplement: Supplementary file 1 [file plants-10-00567-s001.zip › Table S3.xlsx]

## Sheet: DEGs
	DEGs info.							Normalization																					Log2FoldChange						Annotation_Phytozome
Gene id	Read count	Control	g_200Gy	foldChange	log2FoldChange	pval	padj	Control_1	Control_2	Control_3	p_100Gy_1	p_100Gy_2	p_100Gy_3	p_200Gy_1	p_200Gy_2	p_200Gy_3	p_300Gy_1	p_300Gy_2	p_300Gy_3	g_100Gy_1	g_100Gy_2	g_100Gy_3	g_200Gy_1	g_200Gy_2	g_200Gy_3	g_300Gy_1	g_300Gy_2	g_300Gy_3	p_100Gy_vs_Control	p_200Gy_vs_Control	p_300Gy_vs_Control	g_100Gy_vs_Control	g_200Gy_vs_Control	g_300Gy_vs_Control	Pfam	Panther	KOG	ec	KO	GO	Best-hit-arabi-name	arabi-symbol	arabi-defline
Vigun06g224100.1	99.6359	18.3199	180.952	9.87734	3.30412	6.46625e-12	4.38513e-09	26	18	12	13	8	15	36	115	38	122	49	46	211	110	121	209	208	126	51	227	84	-0.638616	1.78618	1.97718	3.00776	3.30412	2.71795	PF00141	PTHR31235		1.11.1.7	K00430	GO:0055114,GO:0020037,GO:0006979,GO:0004601	AT5G39580.1		Peroxidase superfamily protein
Vigun11g123800.1	171.303	41.232	301.374	7.30922	2.86972	3.12275e-12	2.32066e-09	51	25	48	34	26	40	69	157	68	233	174	101	271	155	192	362	389	152	70	262	149	-0.316501	1.2499	2.03738	2.31997	2.86972	1.9601	PF13561	PTHR24322,PTHR24322:SF600	KOG0725	1.1.1.198			AT3G51680.1		NAD(P)-binding Rossmann-fold superfamily protein
Vigun11g124400.1	83.7477	20.3982	147.097	7.21128	2.85025	1.67872e-13	2.01807e-10	24	12	26	18	14	17	41	70	32	108	91	59	128	76	104	180	190	72	36	115	80	-0.297951	1.23114	2.07268	2.33338	2.85025	1.91791	PF13561	PTHR24322,PTHR24322:SF600	KOG0725	1.1.1.198			AT3G51680.1		NAD(P)-binding Rossmann-fold superfamily protein
Vigun11g123900.1	113.634	27.9606	199.307	7.12813	2.83352	1.51699e-12	1.26539e-09	31	15	37	24	17	27	51	102	45	166	121	86	158	99	142	237	263	97	47	172	108	-0.291618	1.24727	2.15014	2.25249	2.83352	1.96214	PF13561	PTHR24322,PTHR24322:SF600	KOG0725	1.1.1.331			AT3G51680.1		NAD(P)-binding Rossmann-fold superfamily protein
Vigun11g124000.1	87.9256	23.7651	152.086	6.39954	2.67797	4.62461e-12	3.25899e-09	29	10	32	18	12	19	46	82	34	134	102	67	129	77	101	184	198	74	40	125	87	-0.539541	1.18539	2.08409	2.10511	2.67797	1.82099	PF13561	PTHR24322,PTHR24322:SF600	KOG0725	1.1.1.198			AT3G51680.1		NAD(P)-binding Rossmann-fold superfamily protein
Vigun08g153500.2	63.3461	21.7921	104.9	4.81367	2.26714	3.19427e-10	1.34597e-07	7	37	21	62	72	39	54	90	37	125	30	88	67	69	73	125	121	68	13	58	42	1.40701	1.46984	1.89737	1.68286	2.26714	0.793781	PF05922	PTHR10795,PTHR10795:SF348		3.4.21.25			AT5G59130.2		Subtilase family protein
Vigun08g153500.1	95.4336	33.6309	157.236	4.67535	2.22507	2.07283e-10	9.41366e-08	11	56	34	103	106	56	83	124	57	169	47	139	114	105	112	193	182	97	20	101	63	1.39319	1.385	1.81585	1.7147	2.22507	0.873145	PF00082,PF05922	PTHR10795,PTHR10795:SF348		3.4.21.25		GO:0006508,GO:0004252	AT5G59100.1		Subtilisin-like serine endopeptidase family protein
Vigun09g273000.1	95.4574	35.0911	155.824	4.44055	2.15074	1.37745e-07	2.45854e-05	47	20	39	50	37	57	35	69	58	99	96	41	170	85	114	218	166	84	27	167	77	0.454753	0.62919	1.16544	1.80968	2.15074	1.35887	PF01190	PTHR23201,PTHR23201:SF16					AT2G21140.1	ATPRP2,PRP2	proline-rich protein 2
Vigun08g153400.1	482.209	181.916	782.502	4.30145	2.10482	2.6703e-10	1.17358e-07	100	297	148	463	412	288	404	675	353	787	224	579	813	456	585	1018	852	478	174	643	400	1.09172	1.39178	1.54307	1.76455	2.10482	1.15686	PF02225,PF05922,PF00082	PTHR10795,PTHR10795:SF348		3.4.21.25		GO:0006508,GO:0004252	AT5G59100.1		Subtilisin-like serine endopeptidase family protein
Vigun11g046300.1	1565.49	596.8	2534.18	4.24628	2.0862	2.04659e-09	6.6389e-07	555	336	899	697	511	782	921	1431	781	1951	1566	964	1984	1844	1940	3326	3026	1251	356	1940	974	0.152789	0.807212	1.32355	1.68776	2.0862	0.869218	PF00704	PTHR11177		3.2.1.14		GO:0005975,GO:0004553	AT5G24090.1	ATCHIA,CHIA	chitinase A
Vigun11g046200.1	1805.1	692.004	2918.19	4.21702	2.07622	4.92267e-10	1.91916e-07	658	383	1035	815	604	884	1071	1662	953	2372	1814	1106	2437	2080	2307	3803	3416	1535	510	2352	1212	0.149827	0.828276	1.35003	1.7168	2.07622	0.972762	PF00704	PTHR11177		3.2.1.14		GO:0005975,GO:0004553	AT5G24090.1	ATCHIA,CHIA	chitinase A
Vigun08g153600.1	342.127	131.928	552.326	4.18656	2.06577	2.09756e-09	6.75068e-07	81	213	102	311	259	207	273	477	259	519	148	383	604	305	409	737	594	326	136	488	296	0.973426	1.34988	1.40775	1.73464	2.06577	1.21644	PF00082	PTHR10795,PTHR10795:SF348		3.4.21.25		GO:0006508,GO:0004252	AT5G59100.1		Subtilisin-like serine endopeptidase family protein
Vigun08g153700.1	197.439	76.5841	318.294	4.15614	2.05524	1.12633e-09	4.03828e-07	46	121	63	173	165	119	159	278	146	320	85	227	341	186	247	418	340	197	78	273	173	0.993339	1.34379	1.45938	1.75361	2.05524	1.18912	PF02225,PF05922,PF00082	PTHR10795,PTHR10795:SF348		3.4.21.25		GO:0006508,GO:0004252	AT5G59100.1		Subtilisin-like serine endopeptidase family protein
Vigun08g154100.1	166.259	65.7207	266.798	4.05957	2.02133	9.18065e-10	3.32071e-07	33	103	60	152	156	105	128	224	122	278	76	193	293	161	195	336	296	169	63	209	134	1.0664	1.26677	1.47222	1.72087	2.02133	1.04025	PF02225,PF05922,PF00082	PTHR10795,PTHR10795:SF348		3.4.21.25		GO:0006508,GO:0004252	AT4G00230.1	XSP1	xylem serine peptidase 1
Vigun08g154000.1	189.418	74.8762	303.96	4.0595	2.0213	2.27047e-09	7.13853e-07	41	123	61	167	169	118	145	258	143	290	86	218	349	172	222	389	338	185	70	245	159	1.01298	1.27997	1.40147	1.72489	2.0213	1.07914	PF02225,PF05922,PF00082	PTHR10795,PTHR10795:SF348		3.4.21.25		GO:0006508,GO:0004252	AT4G00230.1	XSP1	xylem serine peptidase 1
Vigun08g154000.2	189.418	74.8762	303.96	4.0595	2.0213	2.27047e-09	7.13853e-07	41	123	61	167	169	118	145	258	143	290	86	218	349	172	222	389	338	185	70	245	159	1.01298	1.27997	1.40147	1.72489	2.0213	1.07914	PF02225,PF05922,PF00082	PTHR10795,PTHR10795:SF348		3.4.21.25		GO:0006508,GO:0004252	AT4G00230.1	XSP1	xylem serine peptidase 1
Vigun05g272300.1	97.8957	38.8573	156.934	4.03873	2.0139	3.08659e-11	1.72819e-08	47	29	41	82	52	34	107	41	42	189	166	115	102	82	133	229	138	104	56	52	93	0.527161	0.70026	2.0095	1.44331	2.0139	0.787092	PF01477,PF00305	PTHR11771,PTHR11771:SF48		1.13.11.58	K15718	GO:0005515,GO:0055114,GO:0046872,GO:0016702	AT1G55020.1	ATLOX1,LOX1	lipoxygenase 1
Vigun07g007700.3	65.8781	26.1699	105.586	4.03464	2.01244	1.27148e-08	3.26849e-06	29	23	27	22	12	20	19	48	32	88	50	32	134	79	108	150	109	58	64	130	66	-0.532938	0.334828	1.11839	2.03228	2.01244	1.72672	PF04852	PTHR31165,PTHR31165:SF13					AT1G07090.1	LSH6	Protein of unknown function (DUF640)
Vigun08g153800.1	185.527	74.6078	296.447	3.97341	1.99038	1.01927e-08	2.66777e-06	39	123	62	162	155	116	142	269	125	290	89	206	334	173	220	386	325	178	73	248	164	0.951787	1.25881	1.38342	1.69951	1.99038	1.11646	PF02225,PF05922,PF00082	PTHR10795,PTHR10795:SF348		3.4.21.25		GO:0006508,GO:0004252	AT5G59100.1		Subtilisin-like serine endopeptidase family protein
Vigun07g007700.2	66.1043	26.6929	105.516	3.95294	1.98293	1.44405e-08	3.64338e-06	29	23	28	21	11	21	20	47	32	87	48	32	130	77	108	148	111	57	63	128	65	-0.572551	0.300831	1.06041	1.97759	1.98293	1.67447	PF04852	PTHR31165,PTHR31165:SF13					AT1G07090.1	LSH6	Protein of unknown function (DUF640)
Vigun08g153900.1	149.413	60.7724	238.053	3.91712	1.96979	1.71739e-08	4.20329e-06	33	101	48	126	129	92	112	221	116	235	59	176	279	142	182	302	264	149	61	204	129	0.932017	1.30104	1.36604	1.72745	1.96979	1.11232	PF05922,PF00082	PTHR10795,PTHR10795:SF348		3.4.21.25		GO:0006508,GO:0004252	AT5G59190.1		subtilase family protein
Vigun07g007700.1	66.3763	27.0599	105.693	3.90588	1.96565	1.69476e-08	4.1729e-06	29	24	28	22	11	21	20	47	32	87	49	32	131	77	108	148	111	57	64	128	65	-0.572614	0.274318	1.04454	1.96213	1.96565	1.66539	PF04852	PTHR31165,PTHR31165:SF13					AT1G07090.1	LSH6	Protein of unknown function (DUF640)
Vigun03g237400.1	82.3156	33.7558	130.875	3.87712	1.95499	9.53944e-20	6.49842e-16	36	31	34	71	75	67	118	117	110	59	61	73	68	77	95	184	122	86	92	130	72	1.0727	1.7705	0.924521	1.24398	1.95499	1.53402	PF06955,PF00722	PTHR31062,PTHR31062:SF25		2.4.1.207	K08235	GO:0048046,GO:0016762,GO:0006073,GO:0005618,GO:0005975,GO:0004553	AT1G10550.1	XET,XTH33	xyloglucan:xyloglucosyl transferase 33
Vigun03g118300.1	71.6173	31.8913	111.343	3.49134	1.80378	2.17325e-07	3.6404e-05	30	14	51	52	72	70	77	105	38	237	220	102	65	64	105	152	110	72	37	97	83	1.02709	1.20405	2.54902	1.29059	1.80378	1.17764	PF01397,PF03936	PTHR31225,PTHR31225:SF0		4.2.3.48	K15086	GO:0016829,GO:0010333,GO:0008152,GO:0000287	AT1G61680.1	ATTPS14,TPS14	terpene synthase 14
Vigun01g111300.1	118.111	55.6726	180.549	3.24305	1.69735	9.27575e-05	0.00434797	22	55	90	62	84	62	68	121	65	301	94	99	197	72	126	196	197	148	69	228	111	0.313726	0.609108	1.56541	1.23976	1.69735	1.28703	PF00332	PTHR32227,PTHR32227:SF49		3.2.1.39		GO:0005975,GO:0004553	AT3G57270.1	BG1	beta-1,3-glucanase 1
Vigun08g071400.1	570.542	288.318	852.766	2.95773	1.56449	6.45693e-08	1.27495e-05	354	262	249	957	726	527	533	303	498	586	466	1014	536	668	1071	1202	822	534	423	336	220	1.35277	0.625832	1.25617	1.395	1.56449	0.177639	PF00107,PF08240	PTHR11695,PTHR11695:SF493		1.1.1.1	K18857	GO:0055114,GO:0016491,GO:0008270	AT1G77120.1	ADH,ADH1,ATADH,ATADH1	alcohol dehydrogenase 1
Vigun08g219000.1	221.108	112.615	329.602	2.92682	1.54933	1.93184e-18	9.87004e-15	125	134	79	182	168	138	267	173	194	229	239	313	272	209	359	354	289	346	279	360	186	0.53182	0.908283	1.2089	1.31315	1.54933	1.2893
Vigun10g149500.1	569.711	293.932	845.491	2.87649	1.52431	4.97499e-07	6.89297e-05	250	303	329	286	287	239	357	615	320	737	531	352	908	828	931	1183	860	493	349	1103	550	-0.119922	0.550228	0.877078	1.5962	1.52431	1.18359	PF00067	PTHR24298,PTHR24298:SF46	KOG0156	1.14.13.21		GO:0055114,GO:0020037,GO:0016705,GO:0005506	AT2G46660.1	CYP78A6	cytochrome P450, family 78, subfamily A, polypeptide 6
Vigun03g112400.1	69.7081	36.2992	103.117	2.84075	1.50627	4.01185e-09	1.21464e-06	52	30	27	42	19	41	29	39	32	60	83	43	88	70	87	135	105	70	36	78	32	-0.0936807	-0.124481	0.769996	1.17344	1.50627	0.424519	PF00450	PTHR11802,PTHR11802:SF90		3.4.16.6	K16297	GO:0006508,GO:0004185	AT1G11080.2	scpl31	serine carboxypeptidase-like 31
Vigun10g178100.1	1728.83	902.159	2555.51	2.83266	1.50216	1.89505e-06	0.000198607	1166	616	924	800	624	863	702	1309	851	2126	2015	1074	2891	2064	2445	3681	2459	1526	799	2785	1209	-0.243436	0.0802737	0.94625	1.45131	1.50216	0.824753	PF03767	PTHR31284,PTHR31284:SF5		3.1.3.2		GO:0003993	AT5G51260.1		HAD superfamily, subfamily IIIB acid phosphatase
Vigun11g174300.1	639.294	334.071	944.516	2.82729	1.49942	1.62977e-14	3.50599e-11	456	306	240	393	430	189	436	400	374	486	519	297	620	420	617	1168	817	848	619	759	508	0.0141347	0.271245	0.376922	0.725803	1.49942	0.912849	PF10950	PTHR33731,PTHR33731:SF1
Vigun01g111100.1	157.504	82.7197	232.288	2.80814	1.48961	0.000189791	0.00743039	42	60	146	74	127	87	89	174	103	404	136	149	216	99	184	234	259	204	88	264	136	0.217386	0.556454	1.47406	1.00953	1.48961	0.976247	PF00332	PTHR32227,PTHR32227:SF49		3.2.1.39		GO:0005975,GO:0004553	AT3G57270.1	BG1	beta-1,3-glucanase 1
Vigun03g380900.1	78.0297	42.0286	114.031	2.71317	1.43998	5.59853e-06	0.000501243	26	47	52	213	161	212	627	541	376	48	52	59	42	44	180	146	119	77	49	66	68	2.2173	3.61491	0.338962	1.07319	1.43998	0.54031	PF06955,PF00722	PTHR31062,PTHR31062:SF32		2.4.1.207		GO:0048046,GO:0016762,GO:0006073,GO:0005618,GO:0005975,GO:0004553	AT5G57560.1	TCH4,XTH22	Xyloglucan endotransglucosylase/hydrolase family protein
Vigun03g381200.1	120.659	66.6384	174.679	2.62129	1.39028	5.9068e-09	1.67659e-06	51	69	79	142	212	260	257	310	176	135	136	137	67	87	158	229	170	125	80	134	96	1.62063	1.89268	1.02542	0.63951	1.39028	0.637595	PF06955,PF00722	PTHR31062,PTHR31062:SF32		2.4.1.207	K08235	GO:0048046,GO:0016762,GO:0006073,GO:0005618,GO:0005975,GO:0004553	AT4G25810.1	XTH23,XTR6	xyloglucan endotransglycosylase 6
Vigun11g172800.1	106.684	61.6157	151.752	2.46288	1.30035	0.000282573	0.00991382	99	26	59	49	27	39	35	79	40	100	80	75	166	112	132	233	133	89	75	198	74	-0.684644	-0.26485	0.464531	1.14791	1.30035	0.909924	PF14368	PTHR33122,PTHR33122:SF5					AT5G48490.1		Bifunctional inhibitor/lipid-transfer protein/seed storage 2S albumin superfamily protein
Vigun07g158400.1	128.704	75.1108	182.296	2.42703	1.27919	2.89861e-07	4.50476e-05	79	72	74	69	54	59	80	104	63	168	141	84	269	193	204	238	203	106	116	208	104	-0.298001	0.130535	0.805411	1.56345	1.27919	0.922583	PF04852	PTHR31165,PTHR31165:SF16					AT1G07090.1	LSH6	Protein of unknown function (DUF640)
Vigun10g178300.1	383.777	225.211	542.343	2.40815	1.26793	1.40425e-05	0.00102831	241	112	323	289	211	186	154	187	131	321	423	216	423	418	461	779	533	315	118	269	119	0.0225612	-0.516681	0.506529	0.946486	1.26793	-0.41606	PF03767	PTHR31284,PTHR31284:SF7		3.1.3.2		GO:0003993	AT4G29260.1		HAD superfamily, subfamily IIIB acid phosphatase
Vigun07g185500.1	3116.4	1854.64	4378.15	2.36064	1.23918	2.60612e-07	4.14475e-05	2376	2292	896	3283	2495	2015	4584	1468	2332	2191	2457	3027	2242	1968	1751	4965	4629	3540	861	1459	1671	0.486179	0.59143	0.464055	0.0994048	1.23918	-0.479425	PF00081,PF02777	PTHR11404,PTHR11404:SF24	KOG0876	1.15.1.1	K04564	GO:0055114,GO:0046872,GO:0006801,GO:0004784	AT5G51100.1	FSD2	Fe superoxide dismutase 2
Vigun01g016400.1	108.376	64.7766	151.976	2.34615	1.2303	1.75311e-05	0.00120428	47	42	106	103	85	68	78	110	104	168	118	96	157	83	105	227	147	82	93	139	99	0.39966	0.591697	0.979054	0.825801	1.2303	0.767817	PF12695	PTHR23024,PTHR23024:SF135	KOG1515	3.1.1.1			AT5G06570.1		alpha/beta-Hydrolases superfamily protein
Vigun10g169800.1	3002.05	1839.06	4165.05	2.26477	1.17937	4.86057e-06	0.000442464	1508	1192	2817	2103	2177	2316	3345	3158	1902	5625	5080	2706	3033	3102	3268	4788	4620	3087	1191	4194	3370	0.257507	0.607226	1.28144	0.769187	1.17937	0.666164	PF01477,PF00305	PTHR11771,PTHR11771:SF48		1.13.11.58	K15718	GO:0005515,GO:0055114,GO:0046872,GO:0016702	AT1G55020.1	ATLOX1,LOX1	lipoxygenase 1
Vigun10g169200.1	340.446	209.589	471.303	2.2487	1.16909	2.06303e-05	0.00135784	163	144	322	234	243	294	381	354	213	624	606	294	367	354	366	549	522	343	121	456	387	0.292246	0.591978	1.27787	0.78861	1.16909	0.615305	PF01477,PF00305	PTHR11771,PTHR11771:SF48		1.13.11.58	K15718	GO:0005515,GO:0055114,GO:0046872,GO:0016702	AT1G55020.1	ATLOX1,LOX1	lipoxygenase 1
Vigun10g169100.1	684.838	424.858	944.818	2.22384	1.15305	6.10429e-05	0.00316224	353	307	614	469	490	555	781	700	437	1310	1214	582	714	719	738	1117	1025	693	244	966	814	0.247908	0.589494	1.28467	0.768061	1.15305	0.666615	PF01477,PF00305	PTHR11771,PTHR11771:SF48		1.13.11.58	K15718	GO:0005515,GO:0055114,GO:0046872,GO:0016702	AT3G22400.1	LOX5	PLAT/LH2 domain-containing lipoxygenase family protein
Vigun03g145900.1	153.612	95.6562	211.567	2.21175	1.14519	4.93327e-05	0.00268135	67	120	100	139	165	155	153	251	146	278	185	154	295	174	233	299	189	147	84	303	160	0.678001	0.938326	1.1051	1.29119	1.14519	0.932082
Vigun03g047700.1	114.811	72.1426	157.479	2.18288	1.12623	9.40555e-09	2.48021e-06	45	75	96	194	215	173	157	154	201	285	232	239	166	79	103	198	166	109	105	188	142	1.42727	1.24556	1.80528	0.679987	1.12623	1.00576	PF00314	PTHR31048,PTHR31048:SF36					AT4G11650.1	ATOSM34,OSM34	osmotin 34
Vigun10g169300.1	292.353	184.856	399.85	2.16303	1.11306	1.9555e-05	0.001306	152	122	281	193	221	261	325	290	178	504	512	272	332	280	308	458	455	286	105	368	330	0.283676	0.514894	1.21671	0.730968	1.11306	0.534937	PF01477,PF00305	PTHR11771,PTHR11771:SF48		1.13.11.58	K15718	GO:0005515,GO:0055114,GO:0046872,GO:0016702	AT1G55020.1	ATLOX1,LOX1	lipoxygenase 1
Vigun08g102400.1	421.699	270.201	573.197	2.12137	1.085	1.53157e-06	0.000168733	225	286	300	557	494	658	1713	1543	999	306	358	357	347	366	691	607	652	460	433	392	392	1.07615	2.39209	0.331552	0.79234	1.085	0.586738	PF04674	PTHR31279,PTHR31279:SF3					AT4G08950.1	EXO	Phosphate-responsive 1 family protein
Vigun05g223400.1	2237.58	1444.05	3031.12	2.09904	1.06973	8.84761e-35	3.61628e-30	1342	1369	1622	2653	3521	3684	4623	5109	4602	3445	3461	3136	1765	1744	2610	2961	3292	2840	2897	3173	2934	1.18608	1.72629	1.21285	0.498264	1.06973	1.0556	PF06955,PF00722	PTHR31062,PTHR31062:SF11		2.4.1.207	K08235	GO:0048046,GO:0016762,GO:0006073,GO:0005618,GO:0005975,GO:0004553	AT4G03210.1	XTH9	xyloglucan endotransglucosylase/hydrolase 9
Vigun07g170000.1	802.898	519.315	1086.48	2.09214	1.06498	1.31478e-14	2.98551e-11	350	544	664	1189	1456	1060	2106	2309	1878	672	793	717	622	699	896	1197	1316	747	891	929	823	1.24963	2.01421	0.485966	0.508824	1.06498	0.762153	PF04674	PTHR31279,PTHR31279:SF9					AT2G17230.1	EXL5	EXORDIUM like 5
Vigun10g006600.1	99.511	64.6983	134.324	2.07615	1.05391	2.58716e-06	0.000260609	71	38	85	62	59	80	48	87	63	160	154	90	130	110	102	157	131	114	43	130	89	0.0499316	0.0219926	1.05859	0.816603	1.05391	0.429799	PF03140	PTHR31549,PTHR31549:SF2					AT2G44930.1		Plant protein of unknown function (DUF247)
Vigun10g169700.1	890.96	580.863	1201.06	2.06771	1.04803	0.000145516	0.00606287	499	401	843	596	622	769	1015	912	559	1595	1529	750	998	909	963	1427	1298	878	349	1286	1052	0.189255	0.511937	1.15223	0.720208	1.04803	0.624474	PF01477,PF00305	PTHR11771,PTHR11771:SF48		1.13.11.58	K15718	GO:0005515,GO:0055114,GO:0046872,GO:0016702	AT1G55020.1	ATLOX1,LOX1	lipoxygenase 1
Vigun10g152900.1	249.346	162.932	335.76	2.06073	1.04316	2.81771e-06	0.000276846	75	171	243	602	594	434	260	205	428	534	638	392	252	188	220	471	301	236	248	261	250	1.73733	0.870308	1.67794	0.432654	1.04316	0.635475	PF08100,PF00891	PTHR11746,PTHR11746:SF103	KOG3178	2.1.1.68	K13066	GO:0046983,GO:0008171	AT5G54160.1	ATOMT1,OMT1	O-methyltransferase 1
Vigun07g086600.1	208.424	136.458	280.391	2.05478	1.03898	7.01545e-05	0.00355319	179	123	107	114	83	125	110	157	113	168	124	131	427	274	263	383	290	167	141	297	162	-0.34402	-0.109316	0.0460374	1.23655	1.03898	0.551725
Vigun06g116300.3	102.967	67.5503	138.384	2.0486	1.03464	8.4339e-14	1.14906e-10	78	58	66	62	56	70	128	128	110	141	131	110	110	112	77	176	131	109	137	151	125	-0.113773	0.856726	0.914396	0.556732	1.03464	1.03005	PF00155	PTHR10289,PTHR10289:SF5	KOG1368	4.1.2.5,4.1.2.48		GO:0030170,GO:0009058	AT1G08630.2	THA1	threonine aldolase 1
Vigun10g178200.1	3146.69	2079.46	4213.91	2.02644	1.01895	8.01273e-05	0.00392691	2438	1437	2363	1860	1459	1998	1148	1934	1393	3320	3416	1647	4309	3300	3908	5741	3995	2906	1276	3883	1815	-0.230656	-0.479153	0.426199	0.88443	1.01895	0.16093	PF03767	PTHR31284,PTHR31284:SF5		3.1.3.2		GO:0003993	AT4G25150.1		HAD superfamily, subfamily IIIB acid phosphatase
Vigun06g116300.4	100.334	66.375	134.294	2.02326	1.01668	3.19272e-13	3.18283e-10	78	57	64	59	56	67	120	124	104	139	127	106	104	109	76	170	127	106	135	150	117	-0.128047	0.805079	0.897532	0.534507	1.01668	1.01485	PF00155	PTHR10289,PTHR10289:SF5	KOG1368	4.1.2.5,4.1.2.48		GO:0030170,GO:0009058	AT1G08630.4	THA1	threonine aldolase 1
Vigun07g244200.1	325.174	215.69	434.658	2.0152	1.01092	6.87473e-22	9.36636e-18	180	197	270	456	467	428	682	649	529	406	384	383	248	288	361	447	434	424	345	399	324	1.06236	1.52348	0.858708	0.470017	1.01092	0.722703	PF06955,PF00722	PTHR31062,PTHR31062:SF1		2.4.1.207	K08235	GO:0048046,GO:0016762,GO:0006073,GO:0005618,GO:0005975,GO:0004553	AT1G11545.1	XTH8	xyloglucan endotransglucosylase/hydrolase 8
Vigun06g116300.2	105.85	70.3487	141.352	2.0093	1.00669	1.65161e-13	2.01807e-10	85	57	69	66	58	74	131	140	113	146	141	111	117	119	80	180	130	114	141	158	129	-0.0877641	0.864903	0.917091	0.580937	1.00669	1.01849	PF00155	PTHR10289,PTHR10289:SF5		4.1.2.5,4.1.2.48	K01620	GO:0030170,GO:0009058	AT1G08630.3	THA1	threonine aldolase 1
Vigun05g177100.1	165.704	110.262	221.146	2.00563	1.00406	4.58346e-08	9.75729e-06	122	75	134	96	119	132	124	145	132	290	266	167	186	103	172	228	236	200	147	250	176	0.0668316	0.275701	1.12832	0.482442	1.00406	0.79414	PF14226,PF03171	PTHR10209,PTHR10209:SF168	KOG0143	1.14.11.32		GO:0055114,GO:0016491	AT1G17020.1	ATSRG1,SRG1	senescence-related gene 1
Vigun07g153500.1	302.01	201.153	402.868	2.0028	1.00202	4.41184e-06	0.000406238	233	127	244	161	187	162	183	254	220	423	358	175	464	337	401	499	358	351	316	535	291	-0.243125	0.121995	0.663141	0.994777	1.00202	0.920042	PF00383	PTHR11079,PTHR11079:SF90	KOG1018	3.5.4.3		GO:0008270	AT5G28050.2		Cytidine/deoxycytidylate deaminase family protein
Vigun01g050900.1	94.3644	125.833	62.8956	0.499833	-1.00048	1.02107e-06	0.00012384	123	61	193	194	167	255	124	145	166	154	130	148	77	79	62	55	61	73	110	86	80	0.705608	0.203789	0.194764	-0.797977	-1.00048	-0.452907	PF00067	PTHR24286,PTHR24286:SF11	KOG0157			GO:0055114,GO:0020037,GO:0016705,GO:0005506	AT1G12740.1	CYP87A2	cytochrome P450, family 87, subfamily A, polypeptide 2
Vigun08g168400.1	761.799	1020.18	503.419	0.493461	-1.01899	1.50531e-07	2.64063e-05	1251	591	1219	862	844	1058	501	770	651	569	496	422	801	621	650	542	560	409	494	745	490	-0.146862	-0.671334	-1.04137	-0.56267	-1.01899	-0.823643
Vigun04g135300.1	7826.17	10483	5169.33	0.493115	-1.02	9.05074e-06	0.000718312	9892	15312	6245	8229	6530	5545	9291	9288	8054	3326	2451	4197	7830	10734	7576	5063	7131	3314	6526	5451	7094	-0.631215	-0.239811	-1.65671	-0.266768	-1.02	-0.721689
Vigun03g081700.2	84.3615	113.042	55.6809	0.492568	-1.02161	4.74694e-11	2.42527e-08	140	101	99	93	85	98	71	61	74	44	52	51	102	95	81	59	59	50	55	75	62	-0.295362	-0.719824	-1.20329	-0.28417	-1.02161	-0.817443	PF08659	PTHR24322,PTHR24322:SF552		1.1.1.330			AT1G67730.1	ATKCR1,KCR1,YBR159	beta-ketoacyl reductase 1
Vigun03g081700.1	84.4528	113.225	55.6809	0.491773	-1.02394	4.18081e-11	2.21925e-08	140	101	99	93	85	98	71	62	75	45	52	50	102	96	81	59	59	50	56	75	63	-0.293169	-0.71247	-1.20701	-0.280939	-1.02394	-0.812859	PF08659	PTHR24322,PTHR24322:SF552	KOG1014	1.1.1.330	K10251		AT1G24470.1	ATKCR2,KCR2	beta-ketoacyl reductase 2
Vigun07g208100.1	133.039	183.634	82.4432	0.448954	-1.15536	4.46812e-18	2.02917e-14	146	198	207	111	126	144	91	89	98	113	134	135	132	157	103	74	98	75	71	127	105	-0.532016	-0.991378	-0.529167	-0.491309	-1.15536	-0.863697	PF12698,PF00005	PTHR19241,PTHR19241:SF225		3.6.3.29		GO:0016887,GO:0005524	AT1G71960.1	ABCG25,ATABCG25	ATP-binding casette family G25
Vigun04g004600.1	640.572	884.251	396.893	0.448847	-1.1557	5.89164e-17	1.85238e-13	721	805	1127	713	788	831	279	358	496	462	480	464	666	625	590	478	436	277	366	437	404	-0.186001	-1.22716	-0.916877	-0.49571	-1.1557	-1.13593	PF00642	PTHR14493	KOG1595			GO:0046872	AT2G19810.1		CCCH-type zinc finger family protein
Vigun08g136100.2	181.014	257.052	104.975	0.40838	-1.29202	1.98681e-13	2.13702e-10	244	205	322	179	206	272	102	145	181	145	114	75	202	149	158	92	96	127	182	137	153	-0.231006	-0.849757	-1.21305	-0.597129	-1.29202	-0.707268	PF08263,PF13855,PF00069	PTHR27003,PTHR27003:SF36	KOG1187	2.7.11.1,2.7.10.2,2.7.10.1		GO:0005515,GO:0006468,GO:0005524,GO:0004672	AT1G06840.1		Leucine-rich repeat protein kinase family protein
Vigun08g136100.1	180.357	256.147	104.567	0.408232	-1.29254	2.44091e-13	2.55813e-10	243	204	321	178	205	271	102	145	181	143	113	74	202	149	158	92	95	127	182	136	153	-0.230355	-0.844666	-1.21969	-0.593305	-1.29254	-0.705144	PF08263,PF13855,PF00069	PTHR27003,PTHR27003:SF36	KOG1187	2.7.11.1,2.7.10.2,2.7.10.1		GO:0005515,GO:0006468,GO:0005524,GO:0004672	AT1G06840.1		Leucine-rich repeat protein kinase family protein
Vigun08g136100.5	180.342	256.244	104.44	0.407582	-1.29484	1.48689e-13	1.89918e-10	244	205	320	178	203	271	101	144	180	142	113	75	201	149	156	92	96	125	182	136	152	-0.236112	-0.854792	-1.21962	-0.601564	-1.29484	-0.711299	PF08263,PF13855,PF00069	PTHR27003,PTHR27003:SF36	KOG1187	2.7.11.1,2.7.10.2,2.7.10.1		GO:0005515,GO:0006468,GO:0005524,GO:0004672	AT1G06840.1		Leucine-rich repeat protein kinase family protein
Vigun08g136100.3	179.685	255.338	104.033	0.407431	-1.29537	1.78406e-13	2.02577e-10	243	204	319	177	203	271	101	144	180	141	113	74	201	149	156	92	95	125	182	135	152	-0.234655	-0.849685	-1.22405	-0.596457	-1.29537	-0.709176	PF08263,PF13855,PF00069	PTHR27003,PTHR27003:SF36	KOG1187	2.7.11.1,2.7.10.2,2.7.10.1		GO:0005515,GO:0006468,GO:0005524,GO:0004672	AT1G06840.1		Leucine-rich repeat protein kinase family protein
Vigun08g136100.4	178.963	254.454	103.472	0.406644	-1.29816	1.84743e-13	2.04081e-10	242	204	317	177	202	270	100	143	180	141	111	73	201	147	155	92	94	124	181	134	150	-0.231764	-0.851423	-1.22832	-0.601445	-1.29816	-0.714261	PF08263,PF13855,PF00069	PTHR27003,PTHR27003:SF36	KOG1187	2.7.11.1,2.7.10.2,2.7.10.1		GO:0005515,GO:0006468,GO:0005524,GO:0004672	AT1G06840.1		Leucine-rich repeat protein kinase family protein
Vigun08g136800.1	134.868	196.291	73.4445	0.374162	-1.41827	1.85031e-14	3.78138e-11	196	152	240	131	153	207	74	111	140	108	77	50	153	112	128	70	66	85	128	99	110	-0.258542	-0.856641	-1.32302	-0.582767	-1.41827	-0.802679	PF13855,PF00069	PTHR27003,PTHR27003:SF36	KOG1187	2.7.11.1		GO:0005515,GO:0006468,GO:0005524,GO:0004672	AT1G06840.1		Leucine-rich repeat protein kinase family protein
Vigun03g315300.1	135.057	197.369	72.746	0.368579	-1.43995	5.12901e-10	1.97772e-07	200	140	252	141	171	262	33	67	84	189	174	105	158	159	157	74	71	73	55	134	110	-0.0453589	-1.68657	-0.340444	-0.322163	-1.43995	-0.986461		PTHR33595,PTHR33595:SF3					AT3G48510.1
Vigun03g315300.2	138.605	203.343	73.8668	0.363262	-1.46092	1.97673e-10	9.07808e-08	205	145	260	147	174	267	34	68	85	193	179	109	160	162	160	74	72	75	56	138	112	-0.0517758	-1.70348	-0.34116	-0.338755	-1.46092	-0.995567		PTHR33595,PTHR33595:SF3					AT3G48510.1
Vigun09g235300.1	104.652	160.724	48.5799	0.302256	-1.72616	8.14746e-05	0.00397388	70	106	306	163	235	148	38	45	87	91	89	41	102	73	154	64	51	30	21	68	39	0.182578	-1.50681	-1.1315	-0.553776	-1.72616	-1.90287	PF01112	PTHR10188,PTHR10188:SF13	KOG1592	3.5.1.1	K13051	GO:0016787	AT3G16150.1		N-terminal nucleophile aminohydrolases (Ntn hydrolases) superfamily protein

## Sheet: GO_UP
								Up regulation
GO Type	Level	GO ID	GO Name	p-value	corr. pvalue	Pop total	Pop hits	Total	Gene count	Genes
Biological Process	5	GO:0006508	proteolysis	8.43687e-08	2.10922e-06	22713	636	39	10	Vigun08g154100.1, Vigun08g153400.1, Vigun08g153500.1, Vigun03g112400.1, Vigun08g153700.1, Vigun08g153600.1, Vigun08g154000.1, Vigun08g153800.1, Vigun08g153900.1, Vigun08g154000.2
Biological Process	2	GO:0008152	metabolic process	2.12147e-07	2.65184e-06	22713	10713	39	34	Vigun08g153500.1, Vigun05g223400.1, Vigun06g116300.2, Vigun10g169100.1, Vigun06g116300.3, Vigun01g111300.1, Vigun06g116300.4, Vigun11g046300.1, Vigun03g381200.1, Vigun08g153900.1, Vigun07g185500.1, Vigun03g380900.1, Vigun08g153400.1, Vigun03g112400.1, Vigun10g169700.1, Vigun10g149500.1, Vigun11g046200.1, Vigun03g237400.1, Vigun05g177100.1, Vigun08g153800.1, Vigun01g111100.1, Vigun08g154100.1, Vig…
Biological Process	5	GO:0044264	cellular polysaccharide metabolic process	8.03443e-07	4.01722e-06	22713	101	39	5	Vigun03g380900.1, Vigun07g244200.1, Vigun05g223400.1, Vigun03g381200.1, Vigun03g237400.1
Biological Process	6	GO:0006073	cellular glucan metabolic process	6.9143e-07	4.01722e-06	22713	98	39	5	Vigun03g380900.1, Vigun07g244200.1, Vigun05g223400.1, Vigun03g381200.1, Vigun03g237400.1
Biological Process	6	GO:0044042	glucan metabolic process	6.9143e-07	4.01722e-06	22713	98	39	5	Vigun03g380900.1, Vigun07g244200.1, Vigun05g223400.1, Vigun03g381200.1, Vigun03g237400.1
Biological Process	5	GO:0005976	polysaccharide metabolic process	1.4651e-06	6.1046e-06	22713	114	39	5	Vigun03g380900.1, Vigun07g244200.1, Vigun05g223400.1, Vigun03g381200.1, Vigun03g237400.1
Biological Process	4	GO:0005975	carbohydrate metabolic process	7.97614e-06	2.84862e-05	22713	820	39	9	Vigun01g111100.1, Vigun03g380900.1, Vigun07g244200.1, Vigun05g223400.1, Vigun11g046200.1, Vigun01g111300.1, Vigun11g046300.1, Vigun03g381200.1, Vigun03g237400.1
Biological Process	4	GO:0044262	cellular carbohydrate metabolic process	1.86793e-05	5.83727e-05	22713	192	39	5	Vigun03g380900.1, Vigun07g244200.1, Vigun05g223400.1, Vigun03g381200.1, Vigun03g237400.1
Biological Process	3	GO:0055114	oxidation-reduction process	7.16005e-05	0.00019889	22713	1649	39	11	Vigun07g185500.1, Vigun10g169800.1, Vigun08g071400.1, Vigun10g169700.1, Vigun10g169300.1, Vigun10g149500.1, Vigun06g224100.1, Vigun10g169100.1, Vigun10g169200.1, Vigun05g272300.1, Vigun05g177100.1
Biological Process	1	GO:0008150	biological_process	0.000840057	0.00210014	22713	14355	39	34	Vigun08g153500.1, Vigun05g223400.1, Vigun06g116300.2, Vigun10g169100.1, Vigun06g116300.3, Vigun01g111300.1, Vigun06g116300.4, Vigun11g046300.1, Vigun03g381200.1, Vigun08g153900.1, Vigun07g185500.1, Vigun03g380900.1, Vigun08g153400.1, Vigun03g112400.1, Vigun10g169700.1, Vigun10g149500.1, Vigun11g046200.1, Vigun03g237400.1, Vigun05g177100.1, Vigun08g153800.1, Vigun01g111100.1, Vigun08g154100.1, Vig…
Biological Process	4	GO:0072593	reactive oxygen species metabolic process	0.0204164	0.0425341	22713	12	39	1	Vigun07g185500.1
Biological Process	5	GO:0006801	superoxide metabolic process	0.0204164	0.0425341	22713	12	39	1	Vigun07g185500.1
Cellular Component	3	GO:0048046	apoplast	2.22642e-09	1.78113e-08	22713	32	39	5	Vigun03g380900.1, Vigun07g244200.1, Vigun05g223400.1, Vigun03g381200.1, Vigun03g237400.1
Cellular Component	2	GO:0005576	extracellular region	5.35158e-08	2.14063e-07	22713	59	39	5	Vigun03g380900.1, Vigun07g244200.1, Vigun05g223400.1, Vigun03g381200.1, Vigun03g237400.1
Cellular Component	3	GO:0030312	external encapsulating structure	1.73744e-06	3.47489e-06	22713	118	39	5	Vigun03g380900.1, Vigun07g244200.1, Vigun05g223400.1, Vigun03g381200.1, Vigun03g237400.1
Cellular Component	4	GO:0005618	cell wall	1.73744e-06	3.47489e-06	22713	118	39	5	Vigun03g380900.1, Vigun07g244200.1, Vigun05g223400.1, Vigun03g381200.1, Vigun03g237400.1
Cellular Component	3	GO:0071944	cell periphery	3.14306e-05	5.02889e-05	22713	214	39	5	Vigun03g380900.1, Vigun07g244200.1, Vigun05g223400.1, Vigun03g381200.1, Vigun03g237400.1
Molecular Function	6	GO:0004252	serine-type endopeptidase activity	2.52522e-13	1.61614e-11	22713	113	39	9	Vigun08g154100.1, Vigun08g153400.1, Vigun08g153500.1, Vigun08g153700.1, Vigun08g153600.1, Vigun08g154000.1, Vigun08g153800.1, Vigun08g153900.1, Vigun08g154000.2
Molecular Function	4	GO:0017171	serine hydrolase activity	5.67339e-12	1.21032e-10	22713	235	39	10	Vigun08g154100.1, Vigun08g153400.1, Vigun03g112400.1, Vigun08g153500.1, Vigun08g153700.1, Vigun08g153600.1, Vigun08g154000.1, Vigun08g153800.1, Vigun08g153900.1, Vigun08g154000.2
Molecular Function	5	GO:0008236	serine-type peptidase activity	5.67339e-12	1.21032e-10	22713	235	39	10	Vigun08g154100.1, Vigun08g153400.1, Vigun03g112400.1, Vigun08g153500.1, Vigun08g153700.1, Vigun08g153600.1, Vigun08g154000.1, Vigun08g153800.1, Vigun08g153900.1, Vigun08g154000.2
Molecular Function	5	GO:0016702	oxidoreductase activity, acting on single donors with incorporation of molecular oxygen, incorporation of two atoms of oxygen	3.70692e-10	5.93108e-09	22713	53	39	6	Vigun10g169800.1, Vigun10g169700.1, Vigun10g169300.1, Vigun10g169100.1, Vigun10g169200.1, Vigun05g272300.1
Molecular Function	3	GO:0016787	hydrolase activity	7.2809e-10	7.76629e-09	22713	3187	39	22	Vigun01g111100.1, Vigun08g154100.1, Vigun08g153500.1, Vigun07g244200.1, Vigun10g178200.1, Vigun05g223400.1, Vigun01g111300.1, Vigun08g153700.1, Vigun11g046300.1, Vigun03g381200.1, Vigun08g153900.1, Vigun03g380900.1, Vigun08g153400.1, Vigun03g112400.1, Vigun10g178100.1, Vigun11g046200.1, Vigun10g178300.1, Vigun08g153600.1, Vigun03g237400.1, Vigun08g154000.1, Vigun08g153800.1, Vigun08g154000.2
Molecular Function	4	GO:0051213	dioxygenase activity	6.49489e-10	7.76629e-09	22713	58	39	6	Vigun10g169800.1, Vigun10g169700.1, Vigun10g169300.1, Vigun10g169100.1, Vigun10g169200.1, Vigun05g272300.1
Molecular Function	4	GO:0016701	oxidoreductase activity, acting on single donors with incorporation of molecular oxygen	9.81543e-10	8.97411e-09	22713	62	39	6	Vigun10g169800.1, Vigun10g169700.1, Vigun10g169300.1, Vigun10g169100.1, Vigun10g169200.1, Vigun05g272300.1
Molecular Function	7	GO:0016762	xyloglucan:xyloglucosyl transferase activity	2.22642e-09	1.78113e-08	22713	32	39	5	Vigun03g380900.1, Vigun07g244200.1, Vigun05g223400.1, Vigun03g381200.1, Vigun03g237400.1
Molecular Function	2	GO:0003824	catalytic activity	4.05605e-09	2.8843e-08	22713	10104	39	35	Vigun08g153500.1, Vigun05g223400.1, Vigun01g111300.1, Vigun10g169100.1, Vigun11g046300.1, Vigun03g381200.1, Vigun08g153900.1, Vigun03g380900.1, Vigun08g153400.1, Vigun07g185500.1, Vigun03g112400.1, Vigun10g169700.1, Vigun10g149500.1, Vigun11g046200.1, Vigun10g178300.1, Vigun05g177100.1, Vigun03g237400.1, Vigun08g153800.1, Vigun01g111100.1, Vigun08g154100.1, Vigun10g169800.1, Vigun07g244200.1, Vig…
Molecular Function	6	GO:0004175	endopeptidase activity	5.2319e-09	3.34842e-08	22713	343	39	9	Vigun08g154100.1, Vigun08g153400.1, Vigun08g153500.1, Vigun08g153700.1, Vigun08g153600.1, Vigun08g154000.1, Vigun08g153800.1, Vigun08g153900.1, Vigun08g154000.2
Molecular Function	5	GO:0070011	peptidase activity, acting on L-amino acid peptides	4.05055e-08	2.35669e-07	22713	588	39	10	Vigun08g154100.1, Vigun08g153400.1, Vigun03g112400.1, Vigun08g153500.1, Vigun08g153700.1, Vigun08g153600.1, Vigun08g154000.1, Vigun08g153800.1, Vigun08g153900.1, Vigun08g154000.2
Molecular Function	4	GO:0008233	peptidase activity	5.37304e-08	2.86562e-07	22713	606	39	10	Vigun08g154100.1, Vigun08g153400.1, Vigun03g112400.1, Vigun08g153500.1, Vigun08g153700.1, Vigun08g153600.1, Vigun08g154000.1, Vigun08g153800.1, Vigun08g153900.1, Vigun08g154000.2
Molecular Function	5	GO:0004553	hydrolase activity, hydrolyzing O-glycosyl compounds	1.91562e-07	9.43076e-07	22713	522	39	9	Vigun01g111100.1, Vigun03g380900.1, Vigun07g244200.1, Vigun11g046200.1, Vigun05g223400.1, Vigun01g111300.1, Vigun11g046300.1, Vigun03g381200.1, Vigun03g237400.1
Molecular Function	4	GO:0016798	hydrolase activity, acting on glycosyl bonds	3.02015e-07	1.38064e-06	22713	551	39	9	Vigun01g111100.1, Vigun03g380900.1, Vigun07g244200.1, Vigun11g046200.1, Vigun05g223400.1, Vigun01g111300.1, Vigun11g046300.1, Vigun03g381200.1, Vigun03g237400.1
Molecular Function	6	GO:0046527	glucosyltransferase activity	1.17325e-06	5.00588e-06	22713	109	39	5	Vigun03g380900.1, Vigun07g244200.1, Vigun05g223400.1, Vigun03g381200.1, Vigun03g237400.1
Molecular Function	7	GO:0003993	acid phosphatase activity	3.21325e-05	0.00012853	22713	36	39	3	Vigun10g178100.1, Vigun10g178200.1, Vigun10g178300.1
Molecular Function	3	GO:0016491	oxidoreductase activity	0.000274833	0.00103467	22713	1918	39	11	Vigun07g185500.1, Vigun10g169800.1, Vigun08g071400.1, Vigun10g169700.1, Vigun10g149500.1, Vigun10g169300.1, Vigun06g224100.1, Vigun10g169100.1, Vigun10g169200.1, Vigun05g272300.1, Vigun05g177100.1
Molecular Function	4	GO:0070279	vitamin B6 binding	0.00084358	0.00284153	22713	108	39	3	Vigun06g116300.2, Vigun06g116300.3, Vigun06g116300.4
Molecular Function	5	GO:0030170	pyridoxal phosphate binding	0.00084358	0.00284153	22713	108	39	3	Vigun06g116300.2, Vigun06g116300.3, Vigun06g116300.4
Molecular Function	4	GO:0019842	vitamin binding	0.00117178	0.00374698	22713	121	39	3	Vigun06g116300.2, Vigun06g116300.3, Vigun06g116300.4
Molecular Function	4	GO:0043169	cation binding	0.00128803	0.00374698	22713	2301	39	11	Vigun07g185500.1, Vigun08g071400.1, Vigun10g169800.1, Vigun10g169700.1, Vigun10g149500.1, Vigun10g169300.1, Vigun10g169100.1, Vigun10g169200.1, Vigun05g272300.1, Vigun03g118300.1, Vigun07g153500.1
Molecular Function	5	GO:0046872	metal ion binding	0.00123818	0.00374698	22713	2290	39	11	Vigun07g185500.1, Vigun08g071400.1, Vigun10g169800.1, Vigun10g169700.1, Vigun10g149500.1, Vigun10g169300.1, Vigun10g169100.1, Vigun10g169200.1, Vigun05g272300.1, Vigun03g118300.1, Vigun07g153500.1
Molecular Function	5	GO:0016758	transferase activity, transferring hexosyl groups	0.00168688	0.00469393	22713	508	39	5	Vigun03g380900.1, Vigun07g244200.1, Vigun05g223400.1, Vigun03g381200.1, Vigun03g237400.1
Molecular Function	1	GO:0003674	molecular_function	0.00366484	0.009382	22713	19673	39	39	Vigun08g153500.1, Vigun05g223400.1, Vigun06g116300.2, Vigun01g111300.1, Vigun10g169100.1, Vigun06g116300.3, Vigun06g116300.4, Vigun11g046300.1, Vigun03g381200.1, Vigun08g153900.1, Vigun03g380900.1, Vigun08g153400.1, Vigun07g185500.1, Vigun03g112400.1, Vigun10g169700.1, Vigun10g149500.1, Vigun11g046200.1, Vigun10g178300.1, Vigun03g237400.1, Vigun05g177100.1, Vigun08g153800.1, Vigun01g111100.1, Vig…
Molecular Function	4	GO:0016757	transferase activity, transferring glycosyl groups	0.00361774	0.009382	22713	606	39	5	Vigun03g380900.1, Vigun07g244200.1, Vigun05g223400.1, Vigun03g381200.1, Vigun03g237400.1
Molecular Function	3	GO:0004784	superoxide dismutase activity	0.00855671	0.0202826	22713	5	39	1	Vigun07g185500.1
Molecular Function	4	GO:0016721	oxidoreductase activity, acting on superoxide radicals as acceptor	0.00855671	0.0202826	22713	5	39	1	Vigun07g185500.1
Molecular Function	6	GO:0016791	phosphatase activity	0.0103162	0.0235799	22713	263	39	3	Vigun10g178100.1, Vigun10g178200.1, Vigun10g178300.1
Molecular Function	5	GO:0042578	phosphoric ester hydrolase activity	0.0153404	0.0338547	22713	305	39	3	Vigun10g178100.1, Vigun10g178200.1, Vigun10g178300.1

## Sheet: GO_Down
								Down regulation
GO Type	Level	GO ID	GO Name	p-value	corr. pvalue	Pop total	Pop hits	Total	Gene count	Genes
Biological Process	4	GO:0006793	phosphorus metabolic process	0.00028843	0.000824087	22713	2564	10	6	Vigun08g136100.2, Vigun08g136100.1, Vigun08g136100.5, Vigun08g136100.4, Vigun08g136100.3, Vigun08g136800.1
Biological Process	5	GO:0006796	phosphate-containing compound metabolic process	0.00028843	0.000824087	22713	2564	10	6	Vigun08g136100.2, Vigun08g136100.1, Vigun08g136100.5, Vigun08g136100.4, Vigun08g136100.3, Vigun08g136800.1
Biological Process	5	GO:0043412	macromolecule modification	0.000265357	0.000824087	22713	2526	10	6	Vigun08g136100.2, Vigun08g136100.1, Vigun08g136100.5, Vigun08g136100.4, Vigun08g136100.3, Vigun08g136800.1
Biological Process	5	GO:0036211	protein modification process	0.000226238	0.000824087	22713	2455	10	6	Vigun08g136100.2, Vigun08g136100.1, Vigun08g136100.5, Vigun08g136100.4, Vigun08g136100.3, Vigun08g136800.1
Biological Process	6	GO:0016310	phosphorylation	8.50855e-05	0.000824087	22713	2064	10	6	Vigun08g136100.2, Vigun08g136100.1, Vigun08g136100.5, Vigun08g136100.4, Vigun08g136100.3, Vigun08g136800.1
Biological Process	6	GO:0006464	cellular protein modification process	0.000226238	0.000824087	22713	2455	10	6	Vigun08g136100.2, Vigun08g136100.1, Vigun08g136100.5, Vigun08g136100.4, Vigun08g136100.3, Vigun08g136800.1
Biological Process	7	GO:0006468	protein phosphorylation	5.5739e-05	0.000824087	22713	1916	10	6	Vigun08g136100.2, Vigun08g136100.1, Vigun08g136100.5, Vigun08g136100.4, Vigun08g136100.3, Vigun08g136800.1
Biological Process	5	GO:0044267	cellular protein metabolic process	0.00113333	0.00283332	22713	3286	10	6	Vigun08g136100.2, Vigun08g136100.1, Vigun08g136100.5, Vigun08g136100.4, Vigun08g136100.3, Vigun08g136800.1
Biological Process	4	GO:0019538	protein metabolic process	0.00264701	0.00588225	22713	3846	10	6	Vigun08g136100.2, Vigun08g136100.1, Vigun08g136100.5, Vigun08g136100.4, Vigun08g136100.3, Vigun08g136800.1
Biological Process	4	GO:1901564	organonitrogen compound metabolic process	0.00567218	0.0113444	22713	4444	10	6	Vigun08g136100.2, Vigun08g136100.1, Vigun08g136100.5, Vigun08g136100.4, Vigun08g136100.3, Vigun08g136800.1
Biological Process	4	GO:0044260	cellular macromolecule metabolic process	0.0158692	0.0288531	22713	5436	10	6	Vigun08g136100.2, Vigun08g136100.1, Vigun08g136100.5, Vigun08g136100.4, Vigun08g136100.3, Vigun08g136800.1
Molecular Function	3	GO:0008144	drug binding	1.32538e-05	0.000245345	22713	2404	10	7	Vigun08g136100.2, Vigun08g136100.1, Vigun08g136100.5, Vigun08g136100.4, Vigun08g136100.3, Vigun08g136800.1, Vigun07g208100.1
Molecular Function	3	GO:0043167	ion binding	2.67367e-05	0.000245345	22713	5616	10	9	Vigun08g136100.2, Vigun08g136100.1, Vigun08g136100.5, Vigun08g136100.4, Vigun08g136100.3, Vigun01g050900.1, Vigun08g136800.1, Vigun04g004600.1, Vigun07g208100.1
Molecular Function	4	GO:0005524	ATP binding	9.26135e-06	0.000245345	22713	2279	10	7	Vigun08g136100.2, Vigun08g136100.1, Vigun08g136100.5, Vigun08g136100.4, Vigun08g136100.3, Vigun08g136800.1, Vigun07g208100.1
Molecular Function	5	GO:0035639	purine ribonucleoside triphosphate binding	1.93593e-05	0.000245345	22713	2544	10	7	Vigun08g136100.2, Vigun08g136100.1, Vigun08g136100.5, Vigun08g136100.4, Vigun08g136100.3, Vigun08g136800.1, Vigun07g208100.1
Molecular Function	6	GO:0030554	adenyl nucleotide binding	3.59041e-05	0.000245345	22713	2791	10	7	Vigun08g136100.2, Vigun08g136100.1, Vigun08g136100.5, Vigun08g136100.4, Vigun08g136100.3, Vigun08g136800.1, Vigun07g208100.1
Molecular Function	6	GO:0032559	adenyl ribonucleotide binding	3.54786e-05	0.000245345	22713	2786	10	7	Vigun08g136100.2, Vigun08g136100.1, Vigun08g136100.5, Vigun08g136100.4, Vigun08g136100.3, Vigun08g136800.1, Vigun07g208100.1
Molecular Function	3	GO:0097367	carbohydrate derivative binding	7.30691e-05	0.000272349	22713	3107	10	7	Vigun08g136100.2, Vigun08g136100.1, Vigun08g136100.5, Vigun08g136100.4, Vigun08g136100.3, Vigun08g136800.1, Vigun07g208100.1
Molecular Function	4	GO:0004672	protein kinase activity	5.36179e-05	0.000272349	22713	1903	10	6	Vigun08g136100.2, Vigun08g136100.1, Vigun08g136100.5, Vigun08g136100.4, Vigun08g136100.3, Vigun08g136800.1
Molecular Function	4	GO:0032553	ribonucleotide binding	6.83876e-05	0.000272349	22713	3076	10	7	Vigun08g136100.2, Vigun08g136100.1, Vigun08g136100.5, Vigun08g136100.4, Vigun08g136100.3, Vigun08g136800.1, Vigun07g208100.1
Molecular Function	5	GO:0032555	purine ribonucleotide binding	6.47978e-05	0.000272349	22713	3051	10	7	Vigun08g136100.2, Vigun08g136100.1, Vigun08g136100.5, Vigun08g136100.4, Vigun08g136100.3, Vigun08g136800.1, Vigun07g208100.1
Molecular Function	5	GO:0017076	purine nucleotide binding	6.79483e-05	0.000272349	22713	3073	10	7	Vigun08g136100.2, Vigun08g136100.1, Vigun08g136100.5, Vigun08g136100.4, Vigun08g136100.3, Vigun08g136800.1, Vigun07g208100.1
Molecular Function	5	GO:0016301	kinase activity	9.71853e-05	0.000306508	22713	2113	10	6	Vigun08g136100.2, Vigun08g136100.1, Vigun08g136100.5, Vigun08g136100.4, Vigun08g136100.3, Vigun08g136800.1
Molecular Function	5	GO:0016773	phosphotransferase activity, alcohol group as acceptor	9.48642e-05	0.000306508	22713	2104	10	6	Vigun08g136100.2, Vigun08g136100.1, Vigun08g136100.5, Vigun08g136100.4, Vigun08g136100.3, Vigun08g136800.1
Molecular Function	4	GO:0000166	nucleotide binding	0.000137116	0.000374784	22713	3419	10	7	Vigun08g136100.2, Vigun08g136100.1, Vigun08g136100.5, Vigun08g136100.4, Vigun08g136100.3, Vigun08g136800.1, Vigun07g208100.1
Molecular Function	4	GO:1901265	nucleoside phosphate binding	0.000137116	0.000374784	22713	3419	10	7	Vigun08g136100.2, Vigun08g136100.1, Vigun08g136100.5, Vigun08g136100.4, Vigun08g136100.3, Vigun08g136800.1, Vigun07g208100.1
Molecular Function	4	GO:0043168	anion binding	0.000149095	0.000382057	22713	3463	10	7	Vigun08g136100.2, Vigun08g136100.1, Vigun08g136100.5, Vigun08g136100.4, Vigun08g136100.3, Vigun08g136800.1, Vigun07g208100.1
Molecular Function	3	GO:0036094	small molecule binding	0.000186627	0.000450101	22713	3584	10	7	Vigun08g136100.2, Vigun08g136100.1, Vigun08g136100.5, Vigun08g136100.4, Vigun08g136100.3, Vigun08g136800.1, Vigun07g208100.1
Molecular Function	4	GO:0016772	transferase activity, transferring phosphorus-containing groups	0.000221124	0.000503671	22713	2445	10	6	Vigun08g136100.2, Vigun08g136100.1, Vigun08g136100.5, Vigun08g136100.4, Vigun08g136100.3, Vigun08g136800.1
Molecular Function	3	GO:0140096	catalytic activity, acting on a protein	0.000612654	0.00132204	22713	2937	10	6	Vigun08g136100.2, Vigun08g136100.1, Vigun08g136100.5, Vigun08g136100.4, Vigun08g136100.3, Vigun08g136800.1
Molecular Function	3	GO:1901363	heterocyclic compound binding	0.00134177	0.00261964	22713	6659	10	8	Vigun08g136100.2, Vigun08g136100.1, Vigun08g136100.5, Vigun08g136100.4, Vigun08g136100.3, Vigun01g050900.1, Vigun08g136800.1, Vigun07g208100.1
Molecular Function	3	GO:0097159	organic cyclic compound binding	0.00134177	0.00261964	22713	6659	10	8	Vigun08g136100.2, Vigun08g136100.1, Vigun08g136100.5, Vigun08g136100.4, Vigun08g136100.3, Vigun01g050900.1, Vigun08g136800.1, Vigun07g208100.1
Molecular Function	3	GO:0016740	transferase activity	0.00359401	0.00669793	22713	4074	10	6	Vigun08g136100.2, Vigun08g136100.1, Vigun08g136100.5, Vigun08g136100.4, Vigun08g136100.3, Vigun08g136800.1
Molecular Function	2	GO:0003824	catalytic activity	0.00408448	0.00728103	22713	10104	10	9	Vigun08g136100.2, Vigun08g136100.1, Vigun08g136100.5, Vigun09g235300.1, Vigun08g136100.4, Vigun08g136100.3, Vigun01g050900.1, Vigun08g136800.1, Vigun07g208100.1
Molecular Function	3	GO:0005515	protein binding	0.00482791	0.00824769	22713	4309	10	6	Vigun08g136100.2, Vigun08g136100.1, Vigun08g136100.5, Vigun08g136100.4, Vigun08g136100.3, Vigun08g136800.1
Molecular Function	2	GO:0005488	binding	0.0118044	0.0193592	22713	11490	10	9	Vigun08g136100.2, Vigun08g136100.1, Vigun08g136100.5, Vigun08g136100.4, Vigun08g136100.3, Vigun01g050900.1, Vigun08g136800.1, Vigun04g004600.1, Vigun07g208100.1

## Sheet: KEGG
								Up regulation			Down regulation
Major Classification	Sub Classification	Pathway ID	Pathway Name	Num. of whole gene	Whole gene list	Num. of ref.gene	ref.gene list	Num. of upR.DEGs	upR.DEGs list	upR.pvalue	Num. of dwR.DEGs	dwR.DEGs.list	downR.pvalue
Cellular Processes	Transport and catabolism	vra04146	Peroxisome	209	Vigun03g005900.1, Vigun03g036400.1, Vigun03g053700.1, Vigun03g225600.1, Vigun03g225600.2, Vigun03g225600.3, Vigun03g423500.1, Vigun02g034800.1, Vigun02g034800.2, Vigun02g062000.1, Vigun02g090100.1, Vigun05g112900.1, Vigun05g285400.1, Vigun08g056000.1, Vigun04g003400.1, Vigun04g105900.1, Vigun10g059700.1, Vigun10g184100.1, Vigun10g199000.1, Vigun07g115700.1, Vigun07g186700.1, Vigun07g186700.2, Vig…	82	vra:106763575, vra:106768318, vra:106757091, vra:106768402, vra:106775972, vra:106769099, vra:106775527, vra:106754589, vra:106766985, vra:106768566, vra:106752517, vra:106768333, vra:106769230, vra:106758559, vra:106768536, vra:106769400, vra:106771188, vra:106767212, vra:106776334, vra:106772635, vra:106775087, vra:106777896, vra:106777688, vra:106762903, vra:106754176, vra:106759419, vra:10675…	1	Vigun07g185500.1	0.34
Cellular Processes	Transport and catabolism			209		82		1			0
Environmental Information Processing	Membrane transport	vra02010	ABC transporters	272	Vigun03g002500.1, Vigun03g062200.1, Vigun03g129000.1, Vigun03g129100.1, Vigun03g129200.1, Vigun03g129300.1, Vigun03g129300.6, Vigun03g129300.7, Vigun03g129300.2, Vigun03g129300.3, Vigun03g129300.4, Vigun03g129300.8, Vigun03g129300.9, Vigun03g129300.5, Vigun03g129600.1, Vigun03g129700.1, Vigun03g218100.1, Vigun03g218100.2, Vigun03g350200.1, Vigun03g408300.1, Vigun03g408400.1, Vigun03g408400.3, Vig…	37	vra:106780066, vra:106776571, vra:106755510, vra:106764736, vra:106766706, vra:106754856, vra:106757560, vra:106769062, vra:106765806, vra:106768648, vra:106766896, vra:106768839, vra:106765211, vra:106777606, vra:106759202, vra:106774930, vra:106755434, vra:106772273, vra:106773101, vra:106762324, vra:106764839, vra:106771398, vra:106770176, vra:106775905, vra:106757189, vra:106764749, vra:10677…				1	Vigun07g208100.1	0.18
Environmental Information Processing	Membrane transport			272		37		0			1
Environmental Information Processing	Signal transduction	vra04075	Plant hormone signal transduction	1793	Vigun03g002100.1, Vigun03g031700.1, Vigun03g038500.1, Vigun03g038500.2, Vigun03g097900.1, Vigun03g120400.1, Vigun03g158000.1, Vigun03g236500.2, Vigun03g280400.1, Vigun03g339000.1, Vigun03g350500.1, Vigun03g371200.1, Vigun03g399300.1, Vigun02g034900.1, Vigun02g077500.3, Vigun05g018700.1, Vigun05g052100.1, Vigun05g052100.2, Vigun05g081100.6, Vigun05g084300.1, Vigun05g084300.2, Vigun05g095200.1, Vig…	295	vra:106752751, vra:106772183, vra:106770782, vra:106766594, vra:106769287, vra:106774068, vra:106772189, vra:106769358, vra:106766748, vra:106765576, vra:106767735, vra:106774103, vra:106777770, vra:106767913, vra:106766658, vra:106768977, vra:106775894, vra:106768742, vra:106774250, vra:106767633, vra:106775194, vra:106772448, vra:106775710, vra:106775803, vra:106769280, vra:106766451, vra:10676…	6	Vigun03g237400.1, Vigun03g380900.1, Vigun05g223400.1, Vigun07g244200.1, Vigun03g381200.1, Vigun01g016400.1	0.13
Environmental Information Processing	Signal transduction			1793		295		6			0
Metabolism	Amino acid metabolism	vra00260	Glycine, serine and threonine metabolism	124	Vigun03g009600.1, Vigun03g045900.1, Vigun03g072000.1, Vigun03g074000.1, Vigun03g074000.2, Vigun03g164200.1, Vigun03g176400.1, Vigun06g015100.1, Vigun03g227100.1, Vigun03g232500.1, Vigun03g232500.3, Vigun03g232500.2, Vigun06g006600.1, Vigun03g251500.1, Vigun03g274800.1, Vigun03g274900.1, Vigun03g274900.2, Vigun03g274900.3, Vigun11g130800.1, Vigun03g328400.1, Vigun03g388900.1, Vigun03g388900.2, Vig…	69	vra:106763748, vra:106765813, vra:106767849, vra:106767873, vra:106757830, vra:106754610, vra:106778215, vra:106780771, vra:106768312, vra:106767854, vra:106769439, vra:106768797, vra:106768131, vra:106769504, vra:106767441, vra:106768284, vra:106765435, vra:106753402, vra:106768881, vra:106777621, vra:106777802, vra:106776308, vra:106776968, vra:106777245, vra:106779340, vra:106759444, vra:10675…	3	Vigun06g116300.2, Vigun06g116300.4, Vigun06g116300.3	0
Metabolism	Amino acid metabolism	vra00350	Tyrosine metabolism	90	Vigun03g057900.1, Vigun03g057900.2, Vigun07g089300.1, Vigun03g073400.1, Vigun05g288500.1, Vigun05g288500.2, Vigun07g122900.1, Vigun03g111800.1, Vigun03g118200.1, Vigun03g111900.1, Vigun03g167300.1, Vigun09g155800.1, Vigun03g226500.1, Vigun05g213300.1, Vigun05g213300.2, Vigun03g232500.1, Vigun03g232500.3, Vigun03g232500.2, Vigun06g006600.1, Vigun03g387900.1, Vigun03g420600.1, Vigun03g420600.2, Vig…	46	vra:106771196, vra:106775438, vra:106768984, vra:106769290, vra:106778879, vra:106754783, vra:106780771, vra:106765688, vra:106768193, vra:106753402, vra:106768140, vra:106777802, vra:106752977, vra:106754911, vra:106770750, vra:106764754, vra:106765124, vra:106764892, vra:106764807, vra:106765342, vra:106772547, vra:106758458, vra:106773627, vra:106754931, vra:106780397, vra:106780392, vra:10678…	1	Vigun08g071400.1	0.16
Metabolism	Amino acid metabolism			214		115		4			0
Metabolism	Biosynthesis of other secondary metabolites	vra00940	Phenylpropanoid biosynthesis	493	Vigun03g018300.1, Vigun03g261500.1, Vigun04g020000.1, Vigun04g158800.1, Vigun03g020000.1, Vigun03g020100.1, Vigun04g016600.1, Vigun04g016800.1, Vigun03g029000.1, Vigun03g029000.2, Vigun03g029100.1, Vigun03g171400.1, Vigun03g171400.2, Vigun01g052300.1, Vigun01g052300.4, Vigun01g052300.5, Vigun01g052300.2, Vigun01g052300.3, Vigun03g066900.1, Vigun03g102500.1, Vigun03g141500.1, Vigun03g141600.1, Vig…	190	vra:106765924, vra:106774202, vra:106765809, vra:106774042, vra:106752866, vra:106766577, vra:106752832, vra:106774466, vra:106752849, vra:106752857, vra:106752863, vra:106752853, vra:106752794, vra:106752791, vra:106752836, vra:106768028, vra:106753926, vra:106767069, vra:106767486, vra:106768541, vra:106778623, vra:106767023, vra:106769006, vra:106769350, vra:106769201, vra:106769396, vra:10676…	1	Vigun06g224100.1	0.63
Metabolism	Biosynthesis of other secondary metabolites	vra00941	Flavonoid biosynthesis	268	Vigun03g029000.1, Vigun03g029000.2, Vigun03g029100.1, Vigun03g171400.1, Vigun03g171400.2, Vigun01g052300.1, Vigun01g052300.4, Vigun01g052300.5, Vigun01g052300.2, Vigun01g052300.3, Vigun03g118700.1, Vigun03g118800.1, Vigun03g118800.2, Vigun03g128100.1, Vigun03g158300.1, Vigun03g231400.1, Vigun02g082000.1, Vigun05g029900.1, Vigun05g048500.1, Vigun05g176100.1, Vigun05g176200.2, Vigun05g176400.1, Vig…	44	vra:106765809, vra:106767332, vra:106766353, vra:106769199, vra:106763888, vra:106754681, vra:106753926, vra:106767069, vra:106767486, vra:106778623, vra:106769061, vra:106769006, vra:106766418, vra:106771362, vra:106761674, vra:106756729, vra:106766496, vra:106779704, vra:106753774, vra:106777796, vra:106777513, vra:106762915, vra:106775701, vra:106764122, vra:106760839, vra:106770756, vra:10676…	2	Vigun05g177100.1, Vigun10g149500.1	0.1
Metabolism	Biosynthesis of other secondary metabolites	vra00944	Flavone and flavonol biosynthesis	47	Vigun03g192800.1, Vigun02g047800.1, Vigun10g149500.1, Vigun07g294900.1, Vigun03g229100.1, Vigun03g229200.1, Vigun10g024600.1, Vigun10g024700.1, Vigun10g024800.1, Vigun10g024900.1, Vigun10g025000.1, Vigun10g132900.1, Vigun10g133000.1, Vigun07g186100.1, Vigun06g225800.1, Vigun11g085200.1, Vigun03g309200.1, Vigun03g309300.1, Vigun02g004500.1, Vigun10g114800.1, Vigun10g115000.1, Vigun10g115200.1, Vig…	10	vra:106766418, vra:106769849, vra:106756729, vra:106778578, vra:106778555, vra:106778553, vra:106778549, vra:106779200, vra:106755140, vra:106780203	1	Vigun10g149500.1	0.09
Metabolism	Biosynthesis of other secondary metabolites	vra00945	Stilbenoid, diarylheptanoid and gingerol biosynthesis	127	Vigun03g029000.1, Vigun03g029000.2, Vigun03g029100.1, Vigun03g171400.1, Vigun03g171400.2, Vigun01g052300.1, Vigun01g052300.4, Vigun01g052300.5, Vigun01g052300.2, Vigun01g052300.3, Vigun03g168100.1, Vigun07g210400.1, Vigun01g102500.1, Vigun01g246900.1, Vigun03g168200.1, Vigun03g278900.1, Vigun03g279000.1, Vigun02g145000.1, Vigun03g171500.1, Vigun04g114400.1, Vigun04g114500.1, Vigun04g114600.1, Vig…	19	vra:106765809, vra:106753926, vra:106767069, vra:106767486, vra:106778623, vra:106769006, vra:106761674, vra:106766496, vra:106753774, vra:106760839, vra:106774315, vra:106764335, vra:106764845, vra:106771868, vra:106776117, vra:106767834, vra:106775017, vra:106753861, vra:106754211	1	Vigun10g152900.1	0.22
Metabolism	Biosynthesis of other secondary metabolites	vra01100	Metabolic pathways	4475	VigunL081000.1, VigunL002700.1, Vigun04g099800.1, Vigun10g090700.1, Vigun10g102200.1, Vigun07g095200.1, Vigun09g100100.1, Vigun01g063500.1, VigunL006900.1, VigunL011300.1, VigunL028900.1, VigunL030400.1, VigunL033300.1, VigunL034900.1, VigunL041500.1, VigunL043000.1, Vigun11g065000.1, Vigun11g069800.1, Vigun11g069900.1, Vigun03g001200.1, Vigun09g191100.1, Vigun03g001400.1, Vigun03g001500.1, Vigun…	1972	vra:106761818, vra:106764470, vra:106764973, vra:106763382, vra:106763329, vra:106766845, vra:106763748, vra:106768416, vra:106766589, vra:106766804, vra:106778203, vra:106766803, vra:106766802, vra:106765924, vra:106768855, vra:106767822, vra:106766850, vra:106762096, vra:106768708, vra:106767721, vra:106765822, vra:106766865, vra:106765809, vra:106765460, vra:106766638, vra:106768542, vra:10676…	14	Vigun11g123800.1, Vigun11g123900.1, Vigun11g124000.1, Vigun03g118300.1, Vigun05g177100.1, Vigun10g149500.1, Vigun11g124400.1, Vigun08g071400.1, Vigun06g116300.2, Vigun06g116300.4, Vigun06g116300.3, Vigun06g224100.1, Vigun11g046200.1, Vigun11g046300.1	0.03	2	Vigun03g081700.1, Vigun03g081700.2	0.88
					Vigun01g139100.1, Vigun11g087400.1, Vigun11g087400.2, Vigun11g087400.3, Vigun11g202500.1, Vigun02g163300.1, Vigun02g163700.1, Vigun02g164200.1, Vigun02g167300.1, Vigun02g167900.1, Vigun02g168800.1, Vigun10g157000.1, Vigun02g171400.1, Vigun05g100700.1, Vigun05g176200.1, Vigun05g176300.1, Vigun05g176300.2, Vigun08g105000.1, Vigun10g080400.1, Vigun09g149800.1, Vigun09g269400.1, Vigun01g228500.1, Vig…
					Vigun09g175200.1, Vigun09g177800.1, Vigun09g181800.1, Vigun09g182100.1, Vigun09g182700.1, Vigun09g183000.1, Vigun09g183000.3, Vigun09g183000.2, Vigun09g184100.1, Vigun09g187100.1, Vigun09g188100.1, Vigun09g188500.1, Vigun09g188500.2, Vigun09g188500.3, Vigun09g188500.4, Vigun09g188500.6, Vigun09g188500.7, Vigun09g188500.5, Vigun09g189600.1, Vigun09g190500.1, Vigun09g190500.3, Vigun09g190500.4, Vig…
Metabolism	Biosynthesis of other secondary metabolites	vra01110	Biosynthesis of secondary metabolites	2720	VigunL054300.1, VigunL054400.1, Vigun03g113900.1, Vigun03g157200.1, Vigun03g316500.1, Vigun03g336600.1, Vigun02g003000.1, Vigun02g003300.1, Vigun02g139600.1, Vigun05g279200.1, Vigun08g004100.1, Vigun08g004300.1, Vigun08g004600.1, Vigun08g097700.1, Vigun08g144100.1, Vigun08g177700.1, Vigun04g065700.1, Vigun10g177600.1, Vigun07g060100.1, Vigun07g060500.1, Vigun07g149500.1, Vigun07g160200.1, Vigun09…	1146	vra:106775287, vra:106763329, vra:106763748, vra:106766802, vra:106765924, vra:106768708, vra:106765822, vra:106766865, vra:106765809, vra:106766638, vra:106766639, vra:106769258, vra:106769074, vra:106766643, vra:106766647, vra:111242097, vra:106766779, vra:106768317, vra:106769161, vra:106761417, vra:106768779, vra:106768300, vra:106759138, vra:106769019, vra:106771196, vra:106768627, vra:10676…	11	Vigun11g123800.1, Vigun11g123900.1, Vigun11g124000.1, Vigun05g177100.1, Vigun10g149500.1, Vigun11g124400.1, Vigun08g071400.1, Vigun06g116300.2, Vigun06g116300.4, Vigun06g116300.3, Vigun06g224100.1	0.01	3	Vigun03g081700.1, Vigun03g081700.2, Vigun01g050900.1	0.31
					Vigun04g115500.3, Vigun04g119300.1, Vigun04g124800.1, Vigun04g124800.2, Vigun11g164200.1, Vigun04g127700.1, Vigun04g127700.2, Vigun04g127800.1, Vigun04g128000.1, Vigun04g130100.1, Vigun04g130300.1, Vigun11g182100.1, Vigun11g182100.2, Vigun04g132300.1, Vigun04g132300.2, Vigun04g141300.1, Vigun04g149300.1, Vigun04g163000.1, Vigun04g163100.1, Vigun07g230800.1, Vigun04g163700.1, Vigun07g037900.1, Vig…
Metabolism	Biosynthesis of other secondary metabolites			8130		3381		30			5
Metabolism	Carbohydrate metabolism	vra00010	Glycolysis / Gluconeogenesis	247	Vigun03g015200.1, Vigun03g015200.3, Vigun03g015200.2, Vigun03g025800.1, Vigun08g007500.1, Vigun03g027400.1, Vigun03g027400.2, Vigun03g038600.1, Vigun03g038600.3, Vigun03g038600.2, Vigun03g057900.1, Vigun03g057900.2, Vigun07g089300.1, Vigun03g060200.1, Vigun03g060200.2, Vigun03g074000.1, Vigun03g074000.2, Vigun03g099600.1, Vigun03g101400.1, Vigun09g070700.1, Vigun09g070700.2, Vigun01g083200.1, Vig…	132	vra:106766802, vra:106768708, vra:106766865, vra:106766779, vra:106771196, vra:106769529, vra:106767873, vra:106753952, vra:106765747, vra:106778879, vra:106768737, vra:106768556, vra:106778711, vra:106780236, vra:106779917, vra:106769132, vra:106765921, vra:106767854, vra:106769439, vra:106766278, vra:106765855, vra:106769426, vra:106768078, vra:106768525, vra:106768436, vra:106768284, vra:10676…	1	Vigun08g071400.1	0.39
Metabolism	Carbohydrate metabolism	vra00500	Starch and sucrose metabolism	474	Vigun03g013600.1, Vigun03g026300.3, Vigun03g026300.2, Vigun03g163900.1, Vigun05g011600.1, Vigun08g172900.1, Vigun08g202200.1, Vigun03g014500.1, Vigun03g015200.1, Vigun03g015200.3, Vigun03g015200.2, Vigun03g025800.1, Vigun08g007500.1, Vigun03g026300.1, Vigun05g136500.1, Vigun05g295000.1, Vigun08g144600.1, Vigun08g144600.2, Vigun08g156000.1, Vigun10g041100.1, Vigun01g111100.1, Vigun01g111300.1, Vig…	174	vra:106769043, vra:106766804, vra:106766802, vra:106768708, vra:106763013, vra:106765779, vra:106769258, vra:106768815, vra:106765465, vra:106753580, vra:106759907, vra:106766786, vra:106766380, vra:106769555, vra:106765540, vra:106766464, vra:111240847, vra:106766577, vra:106752882, vra:106764229, vra:106774495, vra:106769201, vra:106769260, vra:106768375, vra:106779910, vra:106777409, vra:10677…	2	Vigun01g111100.1, Vigun01g111300.1	0.24
Metabolism	Carbohydrate metabolism	vra00520	Amino sugar and nucleotide sugar metabolism	328	Vigun03g015200.1, Vigun03g015200.3, Vigun03g015200.2, Vigun03g025800.1, Vigun08g007500.1, Vigun03g030600.1, Vigun03g411900.1, Vigun03g035800.1, Vigun03g047600.1, Vigun11g053700.1, Vigun03g051900.1, Vigun07g131600.1, Vigun09g278000.1, Vigun06g113200.1, Vigun01g202900.1, Vigun03g067200.1, Vigun03g097300.1, Vigun03g152800.1, Vigun03g164700.1, Vigun03g373300.1, Vigun02g024300.1, Vigun02g095200.1, Vig…	132	vra:106766802, vra:106768708, vra:106768507, vra:106767273, vra:106769420, vra:106762230, vra:106757692, vra:106765617, vra:106774299, vra:106768474, vra:106753719, vra:106766798, vra:106768653, vra:106767934, vra:106767933, vra:106768580, vra:106768582, vra:106756646, vra:106761984, vra:106766278, vra:106765479, vra:106766835, vra:106766799, vra:106765707, vra:106766879, vra:106766479, vra:10675…	2	Vigun11g046200.1, Vigun11g046300.1	0.13
Metabolism	Carbohydrate metabolism			1049		438		5			0
Metabolism	Glycan biosynthesis and metabolism	vra00511	Other glycan degradation	75	Vigun03g060500.1, Vigun03g060500.2, Vigun03g060500.3, Vigun03g177100.1, Vigun03g262300.1, Vigun03g377400.1, Vigun03g391600.1, Vigun03g391700.1, Vigun03g391700.2, Vigun03g399800.1, Vigun02g126200.1, Vigun05g201300.1, Vigun05g249600.1, Vigun05g274700.1, Vigun05g274700.2, Vigun05g276000.1, Vigun08g011600.1, Vigun08g011600.3, Vigun08g011600.2, Vigun10g173700.1, Vigun09g032900.1, Vigun09g032900.2, Vig…	20	vra:106762651, vra:106768403, vra:106762863, vra:106768691, vra:106776681, vra:106777853, vra:106759380, vra:106758179, vra:106764861, vra:106771863, vra:106771139, vra:106772471, vra:106770777, vra:106762474, vra:106759878, vra:106760571, vra:106753925, vra:106753895, vra:106777164, vra:106779264				1	Vigun09g235300.1	0.05
Metabolism	Glycan biosynthesis and metabolism			75		20		0			1
Metabolism	Lipid metabolism	vra00062	Fatty acid elongation	58	Vigun03g081700.1, Vigun03g081700.2, Vigun03g185700.1, VigunL050400.1, Vigun03g230100.1, Vigun03g351200.1, Vigun03g351200.2, Vigun03g369300.1, Vigun03g395400.1, Vigun04g089900.1, Vigun04g089900.2, Vigun04g089900.3, Vigun02g032700.1, Vigun02g084100.1, Vigun02g095100.1, Vigun02g095100.2, Vigun02g163300.1, Vigun05g026500.1, Vigun05g026500.2, Vigun05g067200.1, Vigun05g136200.1, Vigun05g252600.1, Vigun…	39	vra:106767852, vra:106755143, vra:106769152, vra:106765565, vra:106771252, vra:106776380, vra:106776467, vra:106778079, vra:106778007, vra:106758139, vra:106759170, vra:106758776, vra:106758797, vra:106765300, vra:106762967, vra:106779316, vra:106755656, vra:106763681, vra:106767496, vra:106763737, vra:106772966, vra:106772800, vra:106772416, vra:106770661, vra:106772353, vra:106769687, vra:10676…				2	Vigun03g081700.1, Vigun03g081700.2	0
Metabolism	Lipid metabolism	vra00071	Fatty acid degradation	108	Vigun03g036400.1, Vigun03g057900.1, Vigun03g057900.2, Vigun07g089300.1, Vigun03g060200.1, Vigun03g060200.2, Vigun03g074300.1, Vigun03g074400.1, Vigun03g167300.1, Vigun09g155800.1, Vigun03g176300.1, Vigun03g237500.1, Vigun03g237500.2, Vigun03g237500.3, VigunL051800.1, VigunL052000.1, Vigun03g262100.1, Vigun03g300900.1, Vigun03g325700.1, Vigun03g421100.1, Vigun03g421200.1, Vigun03g437900.1, Vigun02…	52	vra:106768318, vra:106771196, vra:106769529, vra:106768402, vra:106778879, vra:106754589, vra:106779917, vra:106765921, vra:106768333, vra:106769426, vra:106768824, vra:106766980, vra:106769088, vra:106776334, vra:106772635, vra:106779020, vra:106777896, vra:106777688, vra:106759281, vra:106770750, vra:106760437, vra:106758153, vra:106765124, vra:106764892, vra:106765066, vra:106764867, vra:10676…	1	Vigun08g071400.1	0.19
Metabolism	Lipid metabolism	vra00591	Linoleic acid metabolism	53	Vigun03g108200.1, Vigun03g108300.1, Vigun03g163500.1, Vigun10g128400.1, Vigun03g169600.1, Vigun03g195100.1, Vigun03g195300.1, Vigun03g195400.1, Vigun03g195700.1, Vigun03g448400.1, Vigun02g105100.1, Vigun07g193300.1, Vigun11g208700.1, Vigun11g208700.2, Vigun05g272100.1, Vigun05g272200.1, Vigun05g272300.1, Vigun05g272400.1, Vigun05g272500.1, Vigun10g029200.1, Vigun10g163400.1, Vigun06g201200.1, Vig…	28	vra:106766401, vra:106764316, vra:106768893, vra:106768697, vra:106760770, vra:106762003, vra:106761928, vra:106761927, vra:106760780, vra:106773843, vra:106774108, vra:106773087, vra:106773086, vra:106773085, vra:106773084, vra:106773082, vra:106773712, vra:106773713, vra:106772743, vra:106772236, vra:106752571, vra:106780387, vra:106780386, vra:106760016, vra:106776123, vra:106774705, vra:10677…	6	Vigun05g272300.1, Vigun10g169100.1, Vigun10g169200.1, Vigun10g169300.1, Vigun10g169700.1, Vigun10g169800.1	0
Metabolism	Lipid metabolism	vra00592	alpha-Linolenic acid metabolism	107	Vigun03g074300.1, Vigun03g074400.1, Vigun03g108200.1, Vigun03g108300.1, Vigun03g163500.1, Vigun10g128400.1, Vigun03g167300.1, Vigun09g155800.1, Vigun03g169600.1, Vigun03g173300.1, Vigun03g178200.1, Vigun05g047900.1, Vigun07g104500.1, Vigun06g192800.1, Vigun03g197200.1, Vigun03g264500.1, Vigun03g264600.1, Vigun02g046100.1, Vigun02g127900.1, Vigun03g299100.1, Vigun05g048000.1, Vigun05g048100.1, Vig…	53	vra:106768402, vra:106766401, vra:106764316, vra:106778879, vra:106768893, vra:106758443, vra:106768502, vra:106764224, vra:106758441, vra:106768333, vra:106769071, vra:106766957, vra:106768824, vra:106766980, vra:106778055, vra:106772635, vra:106777743, vra:106758442, vra:106777896, vra:106777106, vra:106777103, vra:106777102, vra:106758100, vra:106779582, vra:106773738, vra:106753095, vra:10676…	1	Vigun08g071400.1	0.19
Metabolism	Lipid metabolism	vra01040	Biosynthesis of unsaturated fatty acids	50	Vigun03g074300.1, Vigun03g074400.1, Vigun03g081700.1, Vigun03g081700.2, Vigun03g185700.1, VigunL050400.1, Vigun03g170400.1, Vigun03g449600.1, Vigun01g234300.1, VigunL051200.1, Vigun03g181400.1, Vigun03g230100.1, Vigun03g300900.1, Vigun03g370900.1, Vigun05g100200.1, Vigun08g120400.1, Vigun08g120400.2, Vigun01g124300.1, Vigun02g012000.1, Vigun07g051400.1, Vigun02g084100.1, Vigun02g163700.1, Vigun05…	26	vra:106768402, vra:106767852, vra:106766716, vra:106768998, vra:106755143, vra:106768333, vra:106757695, vra:106772635, vra:106776467, vra:106777896, vra:106759170, vra:106764312, vra:106765123, vra:106762967, vra:106767496, vra:106763737, vra:106770720, vra:106774338, vra:106772966, vra:106771256, vra:106776194, vra:106753791, vra:106776031, vra:106755396, vra:106780644, vra:106755607				2	Vigun03g081700.1, Vigun03g081700.2	0
Metabolism	Lipid metabolism			376		198		8			4
Metabolism	Metabolism of terpenoids and polyketides	vra00905	Brassinosteroid biosynthesis	55	Vigun03g071400.1, Vigun03g071400.2, Vigun03g071600.1, Vigun03g071700.1, Vigun03g071800.1, Vigun04g019300.1, Vigun04g019600.1, Vigun04g019700.1, Vigun04g019900.1, Vigun04g020100.1, Vigun04g020100.5, Vigun04g020100.2, Vigun04g020100.3, Vigun04g020100.4, Vigun04g020200.1, Vigun04g158900.1, Vigun10g163500.1, Vigun07g192200.1, Vigun07g192200.3, Vigun07g192200.2, Vigun03g088500.1, Vigun02g132000.1, Vig…	14	vra:106774369, vra:106778030, vra:106768728, vra:106765911, vra:106767283, vra:106753400, vra:106777471, vra:106757945, vra:106758156, vra:106764341, vra:106763863, vra:106779292, vra:106773857, vra:106753547				1	Vigun01g050900.1	0.04
Metabolism	Metabolism of terpenoids and polyketides	vra00906	Carotenoid biosynthesis	140	Vigun03g032200.1, Vigun03g084300.1, Vigun02g108000.1, Vigun09g247800.1, Vigun06g087300.1, Vigun03g049100.1, Vigun03g049200.1, Vigun03g049200.2, Vigun05g024000.1, Vigun04g173400.1, Vigun04g173600.1, Vigun07g147700.1, Vigun01g034400.1, Vigun01g034400.2, Vigun01g078400.2, Vigun01g186000.1, Vigun01g186000.3, Vigun01g186000.2, Vigun01g186000.4, Vigun01g200400.1, Vigun01g200500.1, Vigun01g200600.1, Vig…	39	vra:106777777, vra:106761417, vra:106754170, vra:106765605, vra:106765517, vra:106767139, vra:106764057, vra:106772686, vra:106768400, vra:106760860, vra:106753610, vra:106777861, vra:106776942, vra:106755462, vra:106758055, vra:106759033, vra:106779115, vra:106765025, vra:106764610, vra:106764609, vra:106762898, vra:106755472, vra:106763718, vra:106757431, vra:106772401, vra:106761448, vra:10677…	4	Vigun11g123800.1, Vigun11g123900.1, Vigun11g124000.1, Vigun11g124400.1	0
Metabolism	Metabolism of terpenoids and polyketides	vra00909	Sesquiterpenoid and triterpenoid biosynthesis	72	Vigun03g032100.1, Vigun03g117900.1, Vigun03g118100.1, Vigun03g118000.1, Vigun03g118300.1, Vigun03g121500.1, Vigun03g140500.1, Vigun10g199600.1, Vigun06g169200.1, Vigun06g169300.1, Vigun06g169500.1, Vigun06g169500.3, Vigun06g169500.2, Vigun06g169700.1, Vigun06g169700.2, Vigun06g169800.1, Vigun06g169800.2, Vigun06g169900.1, Vigun06g170000.1, Vigun06g170200.1, Vigun06g170300.1, Vigun06g170400.1, Vig…	18	vra:106766643, vra:106766374, vra:106765590, vra:106766844, vra:106779110, vra:106758614, vra:106778564, vra:106778773, vra:106765138, vra:106765073, vra:106778111, vra:106765593, vra:106762372, vra:106753043, vra:106774503, vra:106774500, vra:106778567, vra:106756236	1	Vigun03g118300.1	0.13
Metabolism	Metabolism of terpenoids and polyketides			267		71		5			1
Metabolism	Overview	vra01212	Fatty acid metabolism	101	Vigun03g031500.1, Vigun03g034300.1, Vigun03g036400.1, Vigun03g074300.1, Vigun03g074400.1, Vigun03g081700.1, Vigun03g081700.2, Vigun03g185700.1, VigunL050400.1, Vigun03g132900.1, Vigun06g224400.1, Vigun06g224400.2, Vigun03g148300.1, Vigun03g170400.1, Vigun03g449600.1, Vigun01g234300.1, VigunL051200.1, Vigun03g176300.1, Vigun03g181400.1, Vigun03g230100.1, Vigun03g300900.1, Vigun03g349800.1, Vigun03…	61	vra:106769074, vra:106766866, vra:106768318, vra:106768402, vra:106767852, vra:106775788, vra:106768835, vra:106766716, vra:106754589, vra:106768998, vra:106755143, vra:106768333, vra:106768841, vra:106757695, vra:106768583, vra:106768824, vra:106766980, vra:106769088, vra:106776334, vra:106772635, vra:106776467, vra:106778007, vra:106777896, vra:106777688, vra:106779583, vra:106759425, vra:10676…				2	Vigun03g081700.1, Vigun03g081700.2	0
Metabolism	Overview	vra01230	Biosynthesis of amino acids	393	Vigun03g009600.1, Vigun03g027400.1, Vigun03g027400.2, Vigun03g053200.1, Vigun03g070500.1, Vigun03g073400.1, Vigun05g288500.1, Vigun05g288500.2, Vigun07g122900.1, Vigun03g074000.1, Vigun03g074000.2, Vigun03g087400.1, Vigun03g102800.1, Vigun03g110200.1, Vigun03g110200.2, Vigun03g110200.3, Vigun03g110200.4, Vigun03g120800.1, Vigun03g120900.1, Vigun03g120900.2, Vigun03g121000.1, Vigun03g121000.2, Vig…	226	vra:106763748, vra:106766865, vra:106768300, vra:106759786, vra:106775438, vra:106767873, vra:106768850, vra:106769466, vra:106765864, vra:106768005, vra:106767843, vra:106769117, vra:106769459, vra:106752873, vra:106757830, vra:106754610, vra:106768517, vra:106768737, vra:106754783, vra:106778215, vra:106780236, vra:106768312, vra:106768315, vra:106768314, vra:106767854, vra:106769439, vra:10676…	3	Vigun06g116300.2, Vigun06g116300.4, Vigun06g116300.3	0.04
Metabolism	Overview			494		287		3			2
Organismal Systems	Environmental adaptation	vra04626	Plant-pathogen interaction	2428	Vigun03g001800.1, Vigun03g001800.2, Vigun03g001800.3, Vigun08g057400.1, Vigun08g142900.1, Vigun08g142900.2, Vigun07g071000.1, Vigun09g202900.1, Vigun03g004200.1, Vigun03g008700.1, Vigun03g029900.1, Vigun03g032000.1, Vigun03g032000.2, Vigun03g088700.1, Vigun03g110300.1, Vigun03g110300.3, Vigun03g110300.2, Vigun03g116700.1, Vigun03g117000.1, Vigun03g117200.1, Vigun03g118600.1, Vigun03g118600.3, Vig…	156	vra:106756531, vra:106763935, vra:106772190, vra:106777977, vra:106767974, vra:106774068, vra:106775950, vra:106752886, vra:106777871, vra:106758642, vra:106754669, vra:106773888, vra:106763139, vra:106767050, vra:106768261, vra:106766668, vra:106755105, vra:106768745, vra:106768224, vra:106774250, vra:106759504, vra:106752878, vra:106760241, vra:106764873, vra:106755495, vra:106775803, vra:10675…				6	Vigun08g136100.1, Vigun08g136100.3, Vigun08g136100.4, Vigun08g136100.2, Vigun08g136100.5, Vigun08g136800.1	0
					Vigun10g042500.1, Vigun10g042700.1, Vigun10g043000.1, Vigun10g067500.1, Vigun10g068800.1, Vigun10g068800.2, Vigun10g070200.1, Vigun10g070200.2, Vigun10g070800.1, Vigun10g070800.2, Vigun10g070900.1, Vigun10g089300.1, Vigun10g089400.1, Vigun10g089400.3, Vigun10g089400.4, Vigun10g089400.2, Vigun10g089700.1, Vigun10g089700.2, Vigun10g120000.1, Vigun10g120000.2, Vigun10g120400.1, Vigun10g120900.1, Vig…
Organismal Systems	Environmental adaptation			2428		156		0			6
