# Supplementary material for: A Comparison of the Transcriptomes of Cowpeas in Response to Two Different Ionizing Radiations
Source: Plants (Basel). 2021 Mar 17;10(3):567. doi: 10.3390/plants10030567 (PMC8002818; doi:10.3390/plants10030567)
Supplement: Supplementary file 1 [file plants-10-00567-s001.zip › Table S4.xlsx]

## Sheet: DEGs
	DEGs info.							Normalization																					Log2FoldChange						Annotation_Phytozome
Gene id	Read count	Control	g_300Gy	foldChange	log2FoldChange	pval	padj	Control_1	Control_2	Control_3	p_100Gy_1	p_100Gy_2	p_100Gy_3	p_200Gy_1	p_200Gy_2	p_200Gy_3	p_300Gy_1	p_300Gy_2	p_300Gy_3	g_100Gy_1	g_100Gy_2	g_100Gy_3	g_200Gy_1	g_200Gy_2	g_200Gy_3	g_300Gy_1	g_300Gy_2	g_300Gy_3	p_100Gy_vs_Control	p_200Gy_vs_Control	p_300Gy_vs_Control	g_100Gy_vs_Control	g_200Gy_vs_Control	g_300Gy_vs_Control	Pfam	Panther	KOG	ec	KO	GO	Best-hit-arabi-name	arabi-symbol	arabi-defline
Vigun06g224100.1	69.4266	18.3199	120.533	6.57936	2.71795	8.95437e-09	1.75116e-06	26	18	12	13	8	15	36	115	38	122	49	46	211	110	121	209	208	126	51	227	84	-0.638616	1.78618	1.97718	3.00776	3.30412	2.71795	PF00141	PTHR31235		1.11.1.7	K00430	GO:0055114,GO:0020037,GO:0006979,GO:0004601	AT5G39580.1		Peroxidase superfamily protein
Vigun11g123900.1	68.4532	27.9606	108.946	3.8964	1.96214	5.70007e-07	5.69631e-05	31	15	37	24	17	27	51	102	45	166	121	86	158	99	142	237	263	97	47	172	108	-0.291618	1.24727	2.15014	2.25249	2.83352	1.96214	PF13561	PTHR24322,PTHR24322:SF600	KOG0725	1.1.1.331			AT3G51680.1		NAD(P)-binding Rossmann-fold superfamily protein
Vigun11g123800.1	100.83	41.232	160.429	3.89088	1.9601	9.85052e-07	8.66279e-05	51	25	48	34	26	40	69	157	68	233	174	101	271	155	192	362	389	152	70	262	149	-0.316501	1.2499	2.03738	2.31997	2.86972	1.9601	PF13561	PTHR24322,PTHR24322:SF600	KOG0725	1.1.1.198			AT3G51680.1		NAD(P)-binding Rossmann-fold superfamily protein
Vigun07g106700.2	212.048	95.4618	328.634	3.44257	1.78348	4.12065e-14	7.65561e-11	51	120	116	228	314	347	638	424	353	952	721	1086	239	124	152	200	174	156	253	292	442	1.63378	2.30466	3.26807	0.848498	0.886827	1.78348	PF00447	PTHR10015,PTHR10015:SF160	KOG0627		K09419	GO:0043565,GO:0006355,GO:0005634,GO:0003700	AT3G22830.1	AT-HSFA6B,HSFA6B	heat shock transcription factor A6B
Vigun07g106700.5	209.334	94.4143	324.253	3.43436	1.78004	3.03726e-14	6.53379e-11	50	120	114	224	308	345	629	415	351	941	714	1066	233	122	148	196	175	156	246	289	437	1.63057	2.30108	3.26396	0.828349	0.894456	1.78004	PF00447	PTHR10015,PTHR10015:SF160	KOG0627		K09419	GO:0043565,GO:0006355,GO:0005634,GO:0003700	AT3G22830.1	AT-HSFA6B,HSFA6B	heat shock transcription factor A6B
Vigun07g106700.4	193.088	88.5431	297.634	3.36146	1.74909	3.19572e-12	2.25204e-09	45	117	103	203	273	315	581	379	312	836	636	994	218	116	132	181	167	134	219	269	406	1.57446	2.25866	3.21488	0.808391	0.85863	1.74909	PF00447	PTHR10015,PTHR10015:SF160	KOG0627		K09419	GO:0043565,GO:0006355,GO:0005634,GO:0003700	AT3G22830.1	AT-HSFA6B,HSFA6B	heat shock transcription factor A6B
Vigun07g106700.3	201.808	92.6062	311.01	3.35842	1.74778	9.77131e-13	7.83104e-10	50	118	109	217	297	333	612	403	327	895	679	1046	228	119	142	191	170	149	236	277	421	1.60994	2.27264	3.23779	0.816717	0.874309	1.74778	PF00447	PTHR10015,PTHR10015:SF160	KOG0627		K09419	GO:0043565,GO:0006355,GO:0005634,GO:0003700	AT3G22830.1	AT-HSFA6B,HSFA6B	heat shock transcription factor A6B
Vigun07g106700.1	203.939	94.3551	313.524	3.32281	1.7324	1.14306e-12	8.81516e-10	50	122	111	218	298	337	614	404	329	905	682	1049	229	120	143	192	170	151	238	279	423	1.59261	2.25132	3.21895	0.799812	0.857869	1.7324	PF00447	PTHR10015,PTHR10015:SF160	KOG0627		K09419	GO:0043565,GO:0006355,GO:0005634,GO:0003700	AT3G22830.1	AT-HSFA6B,HSFA6B	heat shock transcription factor A6B
Vigun08g219000.1	193.928	112.615	275.241	2.4441	1.2893	4.53806e-13	4.56408e-10	125	134	79	182	168	138	267	173	194	229	239	313	272	209	359	354	289	346	279	360	186	0.53182	0.908283	1.2089	1.31315	1.54933	1.2893
Vigun05g107600.1	92.9835	54.6413	131.326	2.40342	1.26509	0.000118816	0.00330637	24	42	98	131	141	136	94	100	141	327	195	117	106	53	82	97	103	103	120	108	166	1.31534	1.02832	1.9617	0.556641	0.885844	1.26509	PF00560,PF13855	PTHR27004,PTHR27004:SF11	KOG0531,KOG0472	2.7.11.1		GO:0005515	AT5G49290.1	ATRLP56,RLP56	receptor like protein 56
Vigun05g107600.3	87.9303	51.8033	124.057	2.39478	1.25989	0.000134069	0.00360639	24	40	91	125	129	127	88	93	133	310	178	111	98	49	73	94	93	95	115	103	154	1.29294	1.01162	1.94689	0.504862	0.859111	1.25989	PF00560,PF13855	PTHR27004,PTHR27004:SF11	KOG0472	2.7.11.1		GO:0005515	AT5G49290.1	ATRLP56,RLP56	receptor like protein 56
Vigun02g090200.1	104.601	62.302	146.899	2.35786	1.23748	1.59258e-07	1.99674e-05	72	58	57	63	68	63	118	82	87	163	128	77	77	63	58	93	73	132	190	98	153	0.0556408	0.621673	0.978566	0.0832087	0.673417	1.23748		PTHR34190,PTHR34190:SF3					AT5G46795.1	MSP2	microspore-specific promoter 2
Vigun08g153600.1	219.246	131.928	306.564	2.32372	1.21644	0.000337882	0.00720786	81	213	102	311	259	207	273	477	259	519	148	383	604	305	409	737	594	326	136	488	296	0.973426	1.34988	1.40775	1.73464	2.06577	1.21644	PF00082	PTHR10795,PTHR10795:SF348		3.4.21.25		GO:0006508,GO:0004252	AT5G59100.1		Subtilisin-like serine endopeptidase family protein
Vigun08g153700.1	125.603	76.5841	174.622	2.28014	1.18912	0.000362274	0.00758955	46	121	63	173	165	119	159	278	146	320	85	227	341	186	247	418	340	197	78	273	173	0.993339	1.34379	1.45938	1.75361	2.05524	1.18912	PF02225,PF05922,PF00082	PTHR10795,PTHR10795:SF348		3.4.21.25		GO:0006508,GO:0004252	AT5G59100.1		Subtilisin-like serine endopeptidase family protein
Vigun10g149500.1	480.786	293.932	667.64	2.27141	1.18359	0.000103248	0.00294904	250	303	329	286	287	239	357	615	320	737	531	352	908	828	931	1183	860	493	349	1103	550	-0.119922	0.550228	0.877078	1.5962	1.52431	1.18359	PF00067	PTHR24298,PTHR24298:SF46	KOG0156	1.14.13.21		GO:0055114,GO:0020037,GO:0016705,GO:0005506	AT2G46660.1	CYP78A6	cytochrome P450, family 78, subfamily A, polypeptide 6
Vigun08g153400.1	293.769	181.916	405.622	2.22972	1.15686	0.00041017	0.00830768	100	297	148	463	412	288	404	675	353	787	224	579	813	456	585	1018	852	478	174	643	400	1.09172	1.39178	1.54307	1.76455	2.10482	1.15686	PF02225,PF05922,PF00082	PTHR10795,PTHR10795:SF348		3.4.21.25		GO:0006508,GO:0004252	AT5G59100.1		Subtilisin-like serine endopeptidase family protein
Vigun03g187000.1	299.39	187.975	410.805	2.18542	1.12791	5.19811e-05	0.00175154	98	294	171	568	641	429	1227	648	733	505	479	874	125	175	178	329	220	271	434	344	455	1.53777	2.20944	1.72008	-0.236945	0.540713	1.12791	PF03460,PF01077	PTHR32439,PTHR32439:SF0		1.7.7.1	K00366	GO:0055114,GO:0016491,GO:0051536,GO:0020037	AT2G15620.1	ATHNIR,NIR,NIR1	nitrite reductase 1
Vigun09g044900.1	75.6384	47.5566	103.72	2.18099	1.12498	5.15201e-13	4.89447e-10	36	53	53	61	87	66	99	89	92	127	102	86	84	77	69	90	69	73	106	98	106	0.589136	0.975232	1.14148	0.68659	0.69991	1.12498	PF05184,PF03489,PF00026	PTHR13683,PTHR13683:SF296	KOG1339	3.4.23.40	K08245	GO:0006629,GO:0006508,GO:0004190	AT1G11910.1	APA1,ATAPA1	aspartic proteinase A1
Vigun09g044900.4	75.1469	47.3802	102.914	2.17208	1.11908	7.66808e-13	6.81342e-10	35	54	53	56	87	66	99	86	91	126	102	86	83	76	69	89	68	71	105	98	107	0.556236	0.958873	1.14717	0.688468	0.677979	1.11908	PF05184,PF03489,PF00026	PTHR13683,PTHR13683:SF296	KOG1339	3.4.23.40	K08245	GO:0006629,GO:0006508,GO:0004190	AT1G11910.1	APA1,ATAPA1	aspartic proteinase A1
Vigun09g044900.3	74.5206	47.0345	102.007	2.16876	1.11687	9.67239e-13	7.83104e-10	35	53	52	56	86	66	99	86	90	125	102	85	83	77	69	88	68	71	104	98	104	0.569043	0.962195	1.14706	0.702427	0.685172	1.11687	PF05184,PF03489,PF00026	PTHR13683,PTHR13683:SF296	KOG1339	3.4.23.40	K08245	GO:0006629,GO:0006508,GO:0004190	AT1G11910.1	APA1,ATAPA1	aspartic proteinase A1
Vigun09g044900.2	74.9928	47.3802	102.605	2.16557	1.11475	9.66291e-13	7.83104e-10	35	54	53	56	86	66	99	86	91	126	102	86	83	76	69	88	68	71	104	98	106	0.552785	0.956452	1.14717	0.688468	0.674606	1.11475	PF05184,PF03489,PF00026	PTHR13683,PTHR13683:SF296	KOG1339	3.4.23.40	K08245	GO:0006629,GO:0006508,GO:0004190	AT1G11910.1	APA1,ATAPA1	aspartic proteinase A1
Vigun03g285600.1	413.708	261.927	565.488	2.15895	1.11033	2.99816e-10	1.0212e-07	337	276	172	263	226	241	663	634	372	219	185	334	298	357	376	496	474	327	643	465	588	-0.106001	1.08662	-0.0911887	0.391468	0.723624	1.11033	PF03195	PTHR31304,PTHR31304:SF6					AT4G37540.1	LBD39	LOB domain-containing protein 39
Vigun02g150500.1	104.226	66.1396	142.313	2.1517	1.10548	7.61575e-09	1.53339e-06	90	53	55	80	67	79	157	143	65	65	60	110	108	85	110	126	119	88	159	130	138	0.186421	0.882232	0.244513	0.608366	0.747777	1.10548	PF03195	PTHR31304,PTHR31304:SF6					AT5G67420.1	ASL39,LBD37	LOB domain-containing protein 37
Vigun05g017200.2	76.3481	48.9351	103.761	2.12038	1.08432	6.76408e-12	4.31981e-09	36	30	81	79	67	80	178	144	137	125	103	109	58	54	63	104	87	70	111	103	97	0.619778	1.64535	1.19968	0.252212	0.831683	1.08432	PF09713	PTHR31871,PTHR31871:SF10		3.4.17.23			AT3G55240.1		Plant protein 1589 of unknown function
Vigun05g017200.1	76.5085	49.0968	103.92	2.11664	1.08177	7.45714e-12	4.61812e-09	36	30	81	78	67	80	178	145	137	126	103	110	58	54	63	105	87	70	111	103	97	0.612637	1.64181	1.20275	0.247452	0.829853	1.08177	PF09713	PTHR31871,PTHR31871:SF10		3.4.17.23			AT3G55240.1		Plant protein 1589 of unknown function
Vigun06g076000.1	100.254	64.6037	135.904	2.10366	1.0729	2.14247e-09	4.83807e-07	65	58	71	77	110	99	135	122	155	175	164	118	155	102	130	129	114	107	115	184	109	0.564794	1.0895	1.23675	0.999424	0.853113	1.0729	PF01699	PTHR31503,PTHR31503:SF9	KOG1397		K07300	GO:0055085,GO:0016021	AT2G38170.1	ATCAX1,CAX1,RCI4	cation exchanger 1
Vigun03g275100.2	268.626	174.143	363.109	2.08512	1.06013	3.22394e-11	1.60698e-08	118	219	185	170	266	219	552	397	420	340	283	383	193	160	185	124	261	214	368	306	416	0.32725	1.38877	0.945383	0.0440234	0.199318	1.06013	PF00106	PTHR24322,PTHR24322:SF315				GO:0016491,GO:0008152	AT3G50560.1		NAD(P)-binding Rossmann-fold superfamily protein
Vigun05g223400.1	2222.81	1444.05	3001.56	2.07858	1.0556	3.84888e-34	1.57315e-29	1342	1369	1622	2653	3521	3684	4623	5109	4602	3445	3461	3136	1765	1744	2610	2961	3292	2840	2897	3173	2934	1.18608	1.72629	1.21285	0.498264	1.06973	1.0556	PF06955,PF00722	PTHR31062,PTHR31062:SF11		2.4.1.207	K08235	GO:0048046,GO:0016762,GO:0006073,GO:0005618,GO:0005975,GO:0004553	AT4G03210.1	XTH9	xyloglucan endotransglucosylase/hydrolase 9
Vigun08g119600.1	149.555	97.7473	201.363	2.06004	1.04267	9.50995e-15	2.15945e-11	94	84	115	117	141	93	203	180	201	276	203	188	223	146	206	182	155	188	186	232	185	0.257716	0.99317	1.18496	0.969742	0.842017	1.04267	PF01699	PTHR31503,PTHR31503:SF9	KOG1397		K07300	GO:0055085,GO:0016021	AT2G38170.3	ATCAX1,CAX1,RCI4	cation exchanger 1
Vigun01g001200.1	110.413	72.4133	148.413	2.04953	1.03529	0.000115868	0.00325042	56	118	43	146	110	82	346	272	196	105	75	161	78	72	83	45	86	97	119	114	212	0.641248	1.90578	0.647006	0.098405	0.0682105	1.03529	PF00657	PTHR22835,PTHR22835:SF207		3.1.1.3		GO:0016788	AT1G33811.1		GDSL-like Lipase/Acylhydrolase superfamily protein
Vigun03g426100.1	74.6359	48.9563	100.315	2.04908	1.03498	1.87667e-06	0.000146868	37	75	35	83	79	64	140	136	90	141	86	90	110	61	73	121	83	71	67	117	117	0.629527	1.31909	1.11188	0.73156	0.905736	1.03498	PF04535	PTHR11615,PTHR11615:SF150					AT4G15630.1		Uncharacterised protein family (UPF0497)
Vigun06g116300.3	102.747	67.5503	137.944	2.0421	1.03005	8.97744e-14	1.26529e-10	78	58	66	62	56	70	128	128	110	141	131	110	110	112	77	176	131	109	137	151	125	-0.113773	0.856726	0.914396	0.556732	1.03464	1.03005	PF00155	PTHR10289,PTHR10289:SF5	KOG1368	4.1.2.5,4.1.2.48		GO:0030170,GO:0009058	AT1G08630.2	THA1	threonine aldolase 1
Vigun05g106800.1	192.671	126.755	258.587	2.04005	1.0286	4.30718e-05	0.00151896	67	90	223	273	317	261	224	212	317	666	453	341	237	122	166	182	178	197	257	253	266	1.16218	0.986329	1.94047	0.465571	0.550483	1.0286	PF08263,PF00560,PF13855	PTHR27004,PTHR27004:SF11	KOG0472	2.7.11.1		GO:0005515	AT1G74170.1	AtRLP13,RLP13	receptor like protein 13
Vigun06g128100.1	334.461	220.361	448.56	2.03557	1.02543	3.8646e-07	4.17878e-05	160	274	227	308	338	310	448	496	347	513	337	383	550	323	440	533	369	338	315	634	397	0.531576	0.965723	0.899853	0.991093	0.907743	1.02543
Vigun06g116300.2	106.43	70.3487	142.512	2.0258	1.01849	7.74588e-14	1.17258e-10	85	57	69	66	58	74	131	140	113	146	141	111	117	119	80	180	130	114	141	158	129	-0.0877641	0.864903	0.917091	0.580937	1.00669	1.01849	PF00155	PTHR10289,PTHR10289:SF5		4.1.2.5,4.1.2.48	K01620	GO:0030170,GO:0009058	AT1G08630.3	THA1	threonine aldolase 1
Vigun06g116300.4	100.249	66.375	134.123	2.02069	1.01485	3.0992e-13	3.33352e-10	78	57	64	59	56	67	120	124	104	139	127	106	104	109	76	170	127	106	135	150	117	-0.128047	0.805079	0.897532	0.534507	1.01668	1.01485	PF00155	PTHR10289,PTHR10289:SF5	KOG1368	4.1.2.5,4.1.2.48		GO:0030170,GO:0009058	AT1G08630.4	THA1	threonine aldolase 1
Vigun01g022800.1	86.0282	57.017	115.039	2.01763	1.01266	1.07624e-05	0.000542682	42	70	59	58	70	68	109	115	86	151	78	108	134	81	117	139	105	82	77	166	101	0.193986	0.856004	0.980074	0.957852	0.930015	1.01266	PF10604	PTHR31907,PTHR31907:SF4					AT1G70830.3	MLP28	MLP-like protein 28
Vigun01g087800.1	2153	1427.47	2878.53	2.01653	1.01187	8.65998e-15	2.08211e-11	1064	1701	1517	2898	3149	2575	5810	4503	4539	3257	2548	2676	1419	1383	1784	1608	1772	2470	2481	2693	3461	1.00945	1.79415	0.985673	0.0988642	0.45005	1.01187		PTHR34114					AT5G56540.1	AGP14,ATAGP14	arabinogalactan protein 14
Vigun03g275100.1	258.043	171.096	344.99	2.01635	1.01175	3.097e-10	1.04615e-07	116	219	178	167	260	216	540	392	411	336	284	386	184	152	181	120	254	200	348	290	397	0.325458	1.38761	0.970091	0.00988488	0.159422	1.01175	PF00106	PTHR24322,PTHR24322:SF315	KOG1014	1.1.1.102		GO:0016491,GO:0008152	AT3G50560.1		NAD(P)-binding Rossmann-fold superfamily protein
Vigun03g047700.1	108.503	72.1426	144.863	2.00801	1.00576	3.28618e-07	3.68887e-05	45	75	96	194	215	173	157	154	201	285	232	239	166	79	103	198	166	109	105	188	142	1.42727	1.24556	1.80528	0.679987	1.12623	1.00576	PF00314	PTHR31048,PTHR31048:SF36					AT4G11650.1	ATOSM34,OSM34	osmotin 34
Vigun06g116300.1	103.932	69.1734	138.691	2.00498	1.00358	5.26892e-13	4.89447e-10	85	56	67	64	58	71	123	136	107	144	137	107	111	116	79	174	126	112	139	156	121	-0.100769	0.81581	0.900989	0.56039	0.988639	1.00358	PF00155	PTHR10289,PTHR10289:SF5		4.1.2.5,4.1.2.48	K01620	GO:0030170,GO:0009058	AT1G08630.1	THA1	threonine aldolase 1
Vigun05g041000.1	185.735	248.584	122.886	0.494343	-1.01641	4.47396e-10	1.37492e-07	236	337	173	122	137	141	119	106	123	129	123	103	255	246	200	166	153	147	113	130	126	-0.896675	-1.10124	-1.07248	-0.0874843	-0.677962	-1.01641	PF02701	PTHR31089,PTHR31089:SF4				GO:0006355,GO:0003677	AT5G39660.2	CDF2	cycling DOF factor 2
Vigun05g185100.1	157.964	211.527	104.401	0.493559	-1.01871	2.05283e-16	5.99323e-13	230	144	260	257	265	287	115	140	161	245	281	286	162	176	203	220	214	162	104	129	81	0.350411	-0.612039	0.355351	-0.229604	-0.0890477	-1.01871	PF01453	PTHR32444,PTHR32444:SF13					AT1G78860.1		D-mannose binding lectin protein with Apple-like carbohydrate-binding domain
Vigun06g125400.1	180.965	242.487	119.443	0.492576	-1.02158	1.05561e-08	1.98406e-06	223	185	319	182	186	214	117	136	111	91	115	78	185	143	136	166	162	67	125	122	112	-0.322283	-1.00077	-1.35702	-0.649393	-0.881003	-1.02158	PF00847	PTHR31985,PTHR31985:SF15			K09286	GO:0006355,GO:0003700	AT1G01250.1		Integrase-type DNA-binding superfamily protein
Vigun07g143800.1	190.982	255.965	125.999	0.492251	-1.02253	1.10928e-11	6.38588e-09	191	242	336	346	326	406	126	180	207	233	273	345	250	215	210	226	207	137	139	128	111	0.489636	-0.584885	0.148045	-0.186092	-0.431398	-1.02253	PF05564	PTHR33565,PTHR33565:SF1					AT1G56220.1		Dormancy/auxin associated family protein
Vigun03g126100.4	85.6602	115.157	56.1634	0.487711	-1.0359	4.41577e-10	1.37492e-07	72	127	147	113	120	139	59	65	97	91	86	76	98	76	75	91	69	72	48	54	67	0.10813	-0.637416	-0.451151	-0.474184	-0.575529	-1.0359	PF01486,PF00319	PTHR11945,PTHR11945:SF179	KOG0014			GO:0006355,GO:0005634,GO:0003700,GO:0046983,GO:0003677	AT2G22540.1	AGL22,SVP	K-box region and MADS-box transcription factor family protein
Vigun11g046000.1	1018.42	1376.78	660.062	0.479426	-1.06062	0.000282323	0.00628506	1180	847	2104	1119	896	1945	674	759	358	1117	1656	810	1080	845	1171	1346	1493	671	404	804	772	-0.0606743	-1.20511	-0.204984	-0.416072	-0.234798	-1.06062	PF00704	PTHR11177,PTHR11177:SF170		3.2.1.14	K01183	GO:0005975,GO:0004553	AT5G24090.1	ATCHIA,CHIA	chitinase A
Vigun05g143700.1	5874.79	7943.53	3806.05	0.479139	-1.06149	5.33625e-08	8.38879e-06	7929	5493	10408	6861	6941	9643	3609	3729	3083	5953	7885	5405	6242	5671	6631	9063	9031	6335	2562	5181	3675	-0.0235059	-1.19327	-0.308478	-0.361819	0.0357824	-1.06149	PF00197	PTHR33107,PTHR33107:SF5				GO:0004866	AT1G73260.1	ATKTI1,KTI1	kunitz trypsin inhibitor 1
Vigun09g157700.1	276.827	374.462	179.192	0.478533	-1.06331	2.04009e-11	1.06903e-08	363	269	492	332	342	336	153	182	194	259	331	182	342	331	332	344	384	265	146	251	141	-0.152842	-1.08843	-0.541791	-0.160577	-0.178186	-1.06331	PF00676	PTHR11516,PTHR11516:SF33		1.2.1.25,1.2.4.4	K00166	GO:0016624,GO:0008152	AT1G21400.1		Thiamin diphosphate-binding fold (THDP-binding) superfamily protein
Vigun02g125600.2	178.735	241.793	115.677	0.478413	-1.06367	1.31935e-10	5.18515e-08	166	245	314	256	228	244	66	140	186	112	131	99	224	199	213	151	129	132	94	137	116	0.00445801	-0.889594	-1.08384	-0.188272	-0.816625	-1.06367	PF01486,PF00319	PTHR11945,PTHR11945:SF173	KOG0014		K09264	GO:0006355,GO:0005634,GO:0003700,GO:0046983,GO:0003677	AT3G54340.1	AP3,ATAP3	K-box region and MADS-box transcription factor family protein
Vigun02g125600.1	178.734	241.793	115.674	0.478404	-1.0637	1.21524e-10	4.86967e-08	166	245	314	256	229	244	67	140	186	112	131	99	225	199	213	151	129	132	94	137	116	0.00617879	-0.885934	-1.08587	-0.186172	-0.816625	-1.0637	PF01486,PF00319	PTHR11945,PTHR11945:SF173	KOG0014		K09264	GO:0006355,GO:0005634,GO:0003700,GO:0046983,GO:0003677	AT3G54340.1	AP3,ATAP3	K-box region and MADS-box transcription factor family protein
Vigun05g003500.1	87.8847	118.935	56.8343	0.477861	-1.06534	1.31899e-06	0.000110928	70	152	135	145	173	122	116	108	82	145	145	138	75	142	89	123	143	69	34	67	69	0.303934	-0.221914	0.261464	-0.21678	-0.0904978	-1.06534	PF01190
Vigun02g125600.3	168.738	229.004	108.472	0.473667	-1.07805	4.1094e-10	1.31221e-07	153	233	301	239	216	227	63	129	175	103	124	96	204	185	202	144	119	124	87	130	109	-0.0111077	-0.905897	-1.09143	-0.217068	-0.827837	-1.07805	PF01486,PF00319	PTHR11945,PTHR11945:SF173	KOG0014			GO:0006355,GO:0005634,GO:0003700,GO:0046983,GO:0003677	AT3G54340.1	AP3,ATAP3	K-box region and MADS-box transcription factor family protein
Vigun01g203100.2	516.484	703.777	329.19	0.467748	-1.0962	1.05822e-08	1.98406e-06	395	887	830	921	769	711	254	290	571	453	356	396	611	688	537	423	401	384	279	332	376	0.185465	-0.919836	-0.809315	-0.201917	-0.805619	-1.0962	PF00010	PTHR12565,PTHR12565:SF178	KOG4709,KOG4304			GO:0046983	AT1G09530.2	PAP3,PIF3,POC1	phytochrome interacting factor 3
Vigun01g203100.1	527.793	719.421	336.164	0.46727	-1.09767	1.03454e-08	1.96441e-06	402	903	854	941	793	727	259	297	583	465	364	408	622	707	549	431	410	400	282	340	387	0.189216	-0.923098	-0.80325	-0.200628	-0.798221	-1.09767	PF00010	PTHR12565,PTHR12565:SF178	KOG4709,KOG4304		K12126	GO:0046983	AT1G09530.2	PAP3,PIF3,POC1	phytochrome interacting factor 3
Vigun08g169000.1	369.562	505.644	233.481	0.46175	-1.11482	2.95946e-08	4.93722e-06	593	301	623	353	358	407	140	228	212	270	245	198	475	337	431	384	405	232	208	305	188	-0.439795	-1.38637	-1.08775	-0.287244	-0.57131	-1.11482		PTHR37389
Vigun11g007300.1	2788.11	3823.79	1752.43	0.458297	-1.12565	0.000502903	0.00965031	1763	3939	5769	5193	6090	3830	1342	1771	2251	5803	2814	803	2411	2367	3001	3337	3219	5353	1100	2367	1790	0.397773	-1.09677	-0.284245	-0.560354	0.0539644	-1.12565
Vigun04g004600.1	643.311	884.251	402.371	0.455042	-1.13593	1.78739e-16	5.99323e-13	721	805	1127	713	788	831	279	358	496	462	480	464	666	625	590	478	436	277	366	437	404	-0.186001	-1.22716	-0.916877	-0.49571	-1.1557	-1.13593	PF00642	PTHR14493	KOG1595			GO:0046872	AT2G19810.1		CCCH-type zinc finger family protein
Vigun11g007200.1	3552.92	4885.98	2219.85	0.454331	-1.13818	6.48371e-05	0.00209162	2441	4936	7281	6283	7550	4961	1746	2329	2772	6725	3549	1370	3110	3414	3874	4353	4363	6527	1438	3084	2138	0.358579	-1.09797	-0.332056	-0.495365	0.056475	-1.13818
Vigun04g090300.1	2718.35	3741.91	1694.79	0.452922	-1.14267	8.54647e-19	6.98639e-15	3288	3428	4510	3837	3556	4428	1476	1904	1652	2215	2238	1644	2858	2994	2672	3565	3435	2821	1153	2562	1370	0.074481	-1.15779	-0.880536	-0.397249	-0.192968	-1.14267	PF00657	PTHR22835,PTHR22835:SF164		3.1.1.3		GO:0016788	AT5G33370.1		GDSL-like Lipase/Acylhydrolase superfamily protein
Vigun04g090400.1	3244.61	4518.89	1970.33	0.436021	-1.19753	7.17327e-21	7.32983e-17	3861	4178	5518	4794	4407	5104	1923	2475	2003	2710	2721	2115	3270	3758	3275	4255	4210	3360	1270	2981	1661	0.0775662	-1.08265	-0.845245	-0.395878	-0.197217	-1.19753	PF00657	PTHR22835,PTHR22835:SF164		3.1.1.3		GO:0016788	AT5G33370.1		GDSL-like Lipase/Acylhydrolase superfamily protein
Vigun05g045800.1	90.5253	127.026	54.0247	0.425304	-1.23343	1.01173e-11	6.08127e-09	115	112	154	128	98	134	38	58	59	94	73	48	94	102	91	102	102	96	20	98	44	-0.0819475	-1.2972	-0.825077	-0.406711	-0.341951	-1.23343	PF00657	PTHR22835,PTHR22835:SF164		3.1.1.3		GO:0016788	AT5G33370.1		GDSL-like Lipase/Acylhydrolase superfamily protein
Vigun04g090600.1	4244.05	5996.99	2491.11	0.415394	-1.26745	2.13557e-26	4.36436e-22	4846	5806	7340	6462	6011	6603	2802	3354	2797	3644	3603	2830	4135	4997	4421	5503	5559	4593	1689	3638	2146	0.0845519	-1.00684	-0.836169	-0.408721	-0.200603	-1.26745	PF00657	PTHR22835,PTHR22835:SF164		3.1.1.3		GO:0016788	AT5G33370.1		GDSL-like Lipase/Acylhydrolase superfamily protein
Vigun05g143400.1	5619.08	8000.51	3237.64	0.404679	-1.30515	1.26009e-16	5.4331e-13	7457	5692	10853	8512	7185	10228	3599	3874	4010	6062	7003	5370	6458	5995	6268	7529	6446	5197	2882	3513	3318	0.111185	-1.0637	-0.380628	-0.358462	-0.324136	-1.30515	PF00197	PTHR33107,PTHR33107:SF5				GO:0004866	AT1G17860.1		Kunitz family trypsin and protease inhibitor protein
Vigun05g144200.1	1464.75	2108.2	821.302	0.389576	-1.36002	6.57176e-09	1.34304e-06	1867	1475	2982	2021	1909	3039	1070	969	820	1753	2279	1504	1551	1468	1671	2191	2182	1566	499	1073	892	0.140224	-1.14575	-0.192387	-0.431028	-0.0907658	-1.36002	PF00197	PTHR33107,PTHR33107:SF5				GO:0004866	AT1G73260.1	ATKTI1,KTI1	kunitz trypsin inhibitor 1
Vigun11g114300.1	128.521	186.592	70.4501	0.377563	-1.40521	1.38335e-10	5.28426e-08	185	145	229	160	187	98	72	67	71	191	175	96	124	162	224	166	167	110	49	80	82	-0.330721	-1.41675	-0.276592	-0.133535	-0.340208	-1.40521	PF01397,PF03936	PTHR31225,PTHR31225:SF5		4.2.3.105,4.2.3.106		GO:0016829,GO:0010333,GO:0008152,GO:0000287	AT3G25830.1	ATTPS-CIN,TPS-CIN	terpene synthase-like sequence-1,8-cineole
Vigun11g114000.1	124.357	181.449	67.2642	0.370706	-1.43165	1.27674e-09	3.30279e-07	187	139	218	145	179	95	64	58	65	177	166	86	118	162	231	165	166	98	46	81	75	-0.377116	-1.54489	-0.343213	-0.0896713	-0.340747	-1.43165	PF01397,PF03936	PTHR31225,PTHR31225:SF5		4.2.3.105,4.2.3.106		GO:0016829,GO:0010333,GO:0008152,GO:0000287	AT3G25830.1	ATTPS-CIN,TPS-CIN	terpene synthase-like sequence-1,8-cineole
Vigun11g114100.1	115.487	179.181	51.7928	0.289053	-1.79059	3.03525e-13	3.33352e-10	172	138	227	143	172	98	46	55	53	139	129	70	123	166	231	174	149	87	37	68	51	-0.382738	-1.79668	-0.668226	-0.04555	-0.386893	-1.79059	PF01397,PF03936	PTHR31225,PTHR31225:SF5		4.2.3.105,4.2.3.106		GO:0016829,GO:0010333,GO:0008152,GO:0000287	AT4G16740.1	ATTPS03,TPS03	terpene synthase 03
Vigun09g235300.1	101.852	160.724	42.9795	0.267411	-1.90287	1.45499e-05	0.000677333	70	106	306	163	235	148	38	45	87	91	89	41	102	73	154	64	51	30	21	68	39	0.182578	-1.50681	-1.1315	-0.553776	-1.72616	-1.90287	PF01112	PTHR10188,PTHR10188:SF13	KOG1592	3.5.1.1	K13051	GO:0016787	AT3G16150.1		N-terminal nucleophile aminohydrolases (Ntn hydrolases) superfamily protein

## Sheet: GO_UP
								Up regulation
GO Type	Level	GO ID	GO Name	p-value	corr. pvalue	Pop total	Pop hits	Total	Gene count	Genes
Biological Process	5	GO:0006508	proteolysis	9.26187e-06	0.000611283	22713	636	28	7	Vigun08g153400.1, Vigun09g044900.1, Vigun09g044900.2, Vigun09g044900.3, Vigun09g044900.4, Vigun08g153700.1, Vigun08g153600.1
Biological Process	2	GO:0008152	metabolic process	0.000690023	0.0227708	22713	10713	28	22	Vigun05g223400.1, Vigun06g116300.1, Vigun06g224100.1, Vigun06g116300.2, Vigun06g116300.3, Vigun06g116300.4, Vigun09g044900.4, Vigun08g153700.1, Vigun03g187000.1, Vigun08g153400.1, Vigun07g106700.5, Vigun07g106700.4, Vigun03g275100.1, Vigun07g106700.3, Vigun10g149500.1, Vigun09g044900.1, Vigun03g275100.2, Vigun09g044900.2, Vigun09g044900.3, Vigun08g153600.1, Vigun07g106700.2, Vigun07g106700.1
Molecular Function	6	GO:0004175	endopeptidase activity	1.51877e-07	7.74573e-06	22713	343	28	7	Vigun08g153400.1, Vigun09g044900.1, Vigun09g044900.2, Vigun09g044900.3, Vigun08g153700.1, Vigun09g044900.4, Vigun08g153600.1
Molecular Function	4	GO:0070279	vitamin B6 binding	9.06437e-06	9.06014e-05	22713	108	28	4	Vigun06g116300.1, Vigun06g116300.2, Vigun06g116300.3, Vigun06g116300.4
Molecular Function	4	GO:0008233	peptidase activity	6.75783e-06	9.06014e-05	22713	606	28	7	Vigun08g153400.1, Vigun09g044900.1, Vigun09g044900.2, Vigun09g044900.3, Vigun08g153700.1, Vigun09g044900.4, Vigun08g153600.1
Molecular Function	4	GO:0019842	vitamin binding	1.4212e-05	9.06014e-05	22713	121	28	4	Vigun06g116300.1, Vigun06g116300.2, Vigun06g116300.3, Vigun06g116300.4
Molecular Function	5	GO:0030170	pyridoxal phosphate binding	9.06437e-06	9.06014e-05	22713	108	28	4	Vigun06g116300.1, Vigun06g116300.2, Vigun06g116300.3, Vigun06g116300.4
Molecular Function	5	GO:0070011	peptidase activity, acting on L-amino acid peptides	5.54755e-06	9.06014e-05	22713	588	28	7	Vigun08g153400.1, Vigun09g044900.1, Vigun09g044900.2, Vigun09g044900.3, Vigun08g153700.1, Vigun09g044900.4, Vigun08g153600.1
Molecular Function	6	GO:0070001	aspartic-type peptidase activity	1.33066e-05	9.06014e-05	22713	119	28	4	Vigun09g044900.1, Vigun09g044900.2, Vigun09g044900.3, Vigun09g044900.4
Molecular Function	7	GO:0004190	aspartic-type endopeptidase activity	1.33066e-05	9.06014e-05	22713	119	28	4	Vigun09g044900.1, Vigun09g044900.2, Vigun09g044900.3, Vigun09g044900.4
Molecular Function	6	GO:0043565	sequence-specific DNA binding	0.000187239	0.00106102	22713	443	28	5	Vigun07g106700.5, Vigun07g106700.4, Vigun07g106700.3, Vigun07g106700.2, Vigun07g106700.1
Molecular Function	3	GO:0048037	cofactor binding	0.000307903	0.0015703	22713	1107	28	7	Vigun03g187000.1, Vigun10g149500.1, Vigun06g116300.1, Vigun06g224100.1, Vigun06g116300.2, Vigun06g116300.3, Vigun06g116300.4
Molecular Function	6	GO:0004252	serine-type endopeptidase activity	0.000358742	0.00166326	22713	113	28	3	Vigun08g153400.1, Vigun08g153700.1, Vigun08g153600.1
Molecular Function	3	GO:0003700	DNA-binding transcription factor activity	0.00289043	0.0100619	22713	814	28	5	Vigun07g106700.5, Vigun07g106700.4, Vigun07g106700.3, Vigun07g106700.2, Vigun07g106700.1
Molecular Function	4	GO:0017171	serine hydrolase activity	0.00295937	0.0100619	22713	235	28	3	Vigun08g153400.1, Vigun08g153700.1, Vigun08g153600.1
Molecular Function	4	GO:0050662	coenzyme binding	0.00282075	0.0100619	22713	486	28	4	Vigun06g116300.1, Vigun06g116300.2, Vigun06g116300.3, Vigun06g116300.4
Molecular Function	5	GO:0008236	serine-type peptidase activity	0.00295937	0.0100619	22713	235	28	3	Vigun08g153400.1, Vigun08g153700.1, Vigun08g153600.1
Molecular Function	2	GO:0140110	transcription regulator activity	0.00417719	0.0133148	22713	887	28	5	Vigun07g106700.5, Vigun07g106700.4, Vigun07g106700.3, Vigun07g106700.2, Vigun07g106700.1
Molecular Function	3	GO:0016787	hydrolase activity	0.0116185	0.0348555	22713	3187	28	9	Vigun08g153400.1, Vigun05g223400.1, Vigun09g044900.1, Vigun09g044900.2, Vigun09g044900.3, Vigun08g153700.1, Vigun09g044900.4, Vigun08g153600.1, Vigun01g001200.1

## Sheet: GO_Down
								Down regulation
GO Type	Level	GO ID	GO Name	p-value	corr. pvalue	Pop total	Pop hits	Total	Gene count	Genes
Biological Process	3	GO:0019222	regulation of metabolic process	0.00355686	0.0116191	22713	1616	22	6	Vigun03g126100.4, Vigun06g125400.1, Vigun02g125600.2, Vigun02g125600.3, Vigun02g125600.1, Vigun05g041000.1
Biological Process	4	GO:0031323	regulation of cellular metabolic process	0.00308767	0.0116191	22713	1571	22	6	Vigun03g126100.4, Vigun06g125400.1, Vigun02g125600.2, Vigun02g125600.3, Vigun02g125600.1, Vigun05g041000.1
Biological Process	4	GO:0009889	regulation of biosynthetic process	0.00257988	0.0116191	22713	1516	22	6	Vigun03g126100.4, Vigun06g125400.1, Vigun02g125600.2, Vigun02g125600.3, Vigun02g125600.1, Vigun05g041000.1
Biological Process	4	GO:0080090	regulation of primary metabolic process	0.00305816	0.0116191	22713	1568	22	6	Vigun03g126100.4, Vigun06g125400.1, Vigun02g125600.2, Vigun02g125600.3, Vigun02g125600.1, Vigun05g041000.1
Biological Process	4	GO:0060255	regulation of macromolecule metabolic process	0.00344821	0.0116191	22713	1606	22	6	Vigun03g126100.4, Vigun06g125400.1, Vigun02g125600.2, Vigun02g125600.3, Vigun02g125600.1, Vigun05g041000.1
Biological Process	4	GO:0051171	regulation of nitrogen compound metabolic process	0.0030386	0.0116191	22713	1566	22	6	Vigun03g126100.4, Vigun06g125400.1, Vigun02g125600.2, Vigun02g125600.3, Vigun02g125600.1, Vigun05g041000.1
Biological Process	5	GO:0019219	regulation of nucleobase-containing compound metabolic process	0.00264069	0.0116191	22713	1523	22	6	Vigun03g126100.4, Vigun06g125400.1, Vigun02g125600.2, Vigun02g125600.3, Vigun02g125600.1, Vigun05g041000.1
Biological Process	5	GO:0010468	regulation of gene expression	0.00292325	0.0116191	22713	1554	22	6	Vigun03g126100.4, Vigun06g125400.1, Vigun02g125600.2, Vigun02g125600.3, Vigun02g125600.1, Vigun05g041000.1
Biological Process	5	GO:0031326	regulation of cellular biosynthetic process	0.00257988	0.0116191	22713	1516	22	6	Vigun03g126100.4, Vigun06g125400.1, Vigun02g125600.2, Vigun02g125600.3, Vigun02g125600.1, Vigun05g041000.1
Biological Process	5	GO:0010556	regulation of macromolecule biosynthetic process	0.00257988	0.0116191	22713	1516	22	6	Vigun03g126100.4, Vigun06g125400.1, Vigun02g125600.2, Vigun02g125600.3, Vigun02g125600.1, Vigun05g041000.1
Biological Process	5	GO:0051252	regulation of RNA metabolic process	0.00252014	0.0116191	22713	1509	22	6	Vigun03g126100.4, Vigun06g125400.1, Vigun02g125600.2, Vigun02g125600.3, Vigun02g125600.1, Vigun05g041000.1
Biological Process	6	GO:2000112	regulation of cellular macromolecule biosynthetic process	0.00257988	0.0116191	22713	1516	22	6	Vigun03g126100.4, Vigun06g125400.1, Vigun02g125600.2, Vigun02g125600.3, Vigun02g125600.1, Vigun05g041000.1
Biological Process	6	GO:2001141	regulation of RNA biosynthetic process	0.00251169	0.0116191	22713	1508	22	6	Vigun03g126100.4, Vigun06g125400.1, Vigun02g125600.2, Vigun02g125600.3, Vigun02g125600.1, Vigun05g041000.1
Biological Process	6	GO:0006355	regulation of transcription, DNA-templated	0.00251169	0.0116191	22713	1508	22	6	Vigun03g126100.4, Vigun06g125400.1, Vigun02g125600.2, Vigun02g125600.3, Vigun02g125600.1, Vigun05g041000.1
Biological Process	7	GO:1903506	regulation of nucleic acid-templated transcription	0.00251169	0.0116191	22713	1508	22	6	Vigun03g126100.4, Vigun06g125400.1, Vigun02g125600.2, Vigun02g125600.3, Vigun02g125600.1, Vigun05g041000.1
Biological Process	6	GO:0032774	RNA biosynthetic process	0.00502945	0.0136913	22713	1733	22	6	Vigun03g126100.4, Vigun06g125400.1, Vigun02g125600.2, Vigun02g125600.3, Vigun02g125600.1, Vigun05g041000.1
Biological Process	6	GO:0006351	transcription, DNA-templated	0.00497261	0.0136913	22713	1729	22	6	Vigun03g126100.4, Vigun06g125400.1, Vigun02g125600.2, Vigun02g125600.3, Vigun02g125600.1, Vigun05g041000.1
Biological Process	7	GO:0097659	nucleic acid-templated transcription	0.00497261	0.0136913	22713	1729	22	6	Vigun03g126100.4, Vigun06g125400.1, Vigun02g125600.2, Vigun02g125600.3, Vigun02g125600.1, Vigun05g041000.1
Biological Process	5	GO:0034654	nucleobase-containing compound biosynthetic process	0.00819045	0.0211227	22713	1916	22	6	Vigun03g126100.4, Vigun06g125400.1, Vigun02g125600.2, Vigun02g125600.3, Vigun02g125600.1, Vigun05g041000.1
Biological Process	5	GO:0019438	aromatic compound biosynthetic process	0.0107085	0.0262357	22713	2027	22	6	Vigun03g126100.4, Vigun06g125400.1, Vigun02g125600.2, Vigun02g125600.3, Vigun02g125600.1, Vigun05g041000.1
Biological Process	5	GO:0018130	heterocycle biosynthetic process	0.0113195	0.0264123	22713	2051	22	6	Vigun03g126100.4, Vigun06g125400.1, Vigun02g125600.2, Vigun02g125600.3, Vigun02g125600.1, Vigun05g041000.1
Biological Process	5	GO:1901362	organic cyclic compound biosynthetic process	0.0131882	0.0293736	22713	2119	22	6	Vigun03g126100.4, Vigun06g125400.1, Vigun02g125600.2, Vigun02g125600.3, Vigun02g125600.1, Vigun05g041000.1
Biological Process	6	GO:0016070	RNA metabolic process	0.0146971	0.0313112	22713	2169	22	6	Vigun03g126100.4, Vigun06g125400.1, Vigun02g125600.2, Vigun02g125600.3, Vigun02g125600.1, Vigun05g041000.1
Biological Process	3	GO:0050794	regulation of cellular process	0.0222298	0.0453858	22713	2375	22	6	Vigun03g126100.4, Vigun06g125400.1, Vigun02g125600.2, Vigun02g125600.3, Vigun02g125600.1, Vigun05g041000.1
Biological Process	2	GO:0050789	regulation of biological process	0.0250349	0.0490684	22713	2439	22	6	Vigun03g126100.4, Vigun06g125400.1, Vigun02g125600.2, Vigun02g125600.3, Vigun02g125600.1, Vigun05g041000.1
Molecular Function	4	GO:0046983	protein dimerization activity	2.20894e-06	7.2895e-05	22713	419	22	6	Vigun03g126100.4, Vigun01g203100.2, Vigun02g125600.2, Vigun01g203100.1, Vigun02g125600.3, Vigun02g125600.1
Molecular Function	5	GO:0016838	carbon-oxygen lyase activity, acting on phosphates	8.20929e-06	9.03022e-05	22713	41	22	3	Vigun11g114100.1, Vigun11g114300.1, Vigun11g114000.1
Molecular Function	6	GO:0010333	terpene synthase activity	6.50883e-06	9.03022e-05	22713	38	22	3	Vigun11g114100.1, Vigun11g114300.1, Vigun11g114000.1
Molecular Function	4	GO:0061134	peptidase regulator activity	3.62948e-05	0.000171104	22713	67	22	3	Vigun05g143400.1, Vigun05g144200.1, Vigun05g143700.1
Molecular Function	5	GO:0061135	endopeptidase regulator activity	3.62948e-05	0.000171104	22713	67	22	3	Vigun05g143400.1, Vigun05g144200.1, Vigun05g143700.1
Molecular Function	5	GO:0030414	peptidase inhibitor activity	3.62948e-05	0.000171104	22713	67	22	3	Vigun05g143400.1, Vigun05g144200.1, Vigun05g143700.1
Molecular Function	6	GO:0004866	endopeptidase inhibitor activity	3.62948e-05	0.000171104	22713	67	22	3	Vigun05g143400.1, Vigun05g144200.1, Vigun05g143700.1
Molecular Function	4	GO:0016835	carbon-oxygen lyase activity	0.000154919	0.00063904	22713	109	22	3	Vigun11g114100.1, Vigun11g114300.1, Vigun11g114000.1
Molecular Function	6	GO:0000287	magnesium ion binding	0.000696649	0.00255438	22713	182	22	3	Vigun11g114100.1, Vigun11g114300.1, Vigun11g114000.1
Molecular Function	4	GO:0004857	enzyme inhibitor activity	0.000777226	0.00256485	22713	189	22	3	Vigun05g143400.1, Vigun05g144200.1, Vigun05g143700.1
Molecular Function	3	GO:0003700	DNA-binding transcription factor activity	0.000925049	0.00277515	22713	814	22	5	Vigun03g126100.4, Vigun06g125400.1, Vigun02g125600.2, Vigun02g125600.3, Vigun02g125600.1
Molecular Function	2	GO:0140110	transcription regulator activity	0.00135833	0.00373542	22713	887	22	5	Vigun03g126100.4, Vigun06g125400.1, Vigun02g125600.2, Vigun02g125600.3, Vigun02g125600.1
Molecular Function	3	GO:0016829	lyase activity	0.00211893	0.00537883	22713	268	22	3	Vigun11g114100.1, Vigun11g114300.1, Vigun11g114000.1
Molecular Function	3	GO:0030234	enzyme regulator activity	0.00302776	0.00713686	22713	304	22	3	Vigun05g143400.1, Vigun05g144200.1, Vigun05g143700.1
Molecular Function	2	GO:0098772	molecular function regulator	0.00453129	0.00996884	22713	351	22	3	Vigun05g143400.1, Vigun05g144200.1, Vigun05g143700.1
Molecular Function	4	GO:0016788	hydrolase activity, acting on ester bonds	0.00633069	0.013057	22713	786	22	4	Vigun04g090600.1, Vigun04g090300.1, Vigun05g045800.1, Vigun04g090400.1
Molecular Function	5	GO:0016624	oxidoreductase activity, acting on the aldehyde or oxo group of donors, disulfide as acceptor	0.0086853	0.0168597	22713	9	22	1	Vigun09g157700.1
Molecular Function	5	GO:0003677	DNA binding	0.0233798	0.0428631	22713	1747	22	5	Vigun03g126100.4, Vigun02g125600.2, Vigun02g125600.3, Vigun02g125600.1, Vigun05g041000.1

## Sheet: KEGG
								Up regulation			Down regulation
Major Classification	Sub Classification	Pathway ID	Pathway Name	Num. of whole gene	Whole gene list	Num. of ref.gene	ref.gene list	Num. of upR.DEGs	upR.DEGs list	upR.pvalue	Num. of dwR.DEGs	dwR.DEGs.list	downR.pvalue
Environmental Information Processing	Signal transduction	vra04075	Plant hormone signal transduction	1793	Vigun03g002100.1, Vigun03g031700.1, Vigun03g038500.1, Vigun03g038500.2, Vigun03g097900.1, Vigun03g120400.1, Vigun03g158000.1, Vigun03g236500.2, Vigun03g280400.1, Vigun03g339000.1, Vigun03g350500.1, Vigun03g371200.1, Vigun03g399300.1, Vigun02g034900.1, Vigun02g077500.3, Vigun05g018700.1, Vigun05g052100.1, Vigun05g052100.2, Vigun05g081100.6, Vigun05g084300.1, Vigun05g084300.2, Vigun05g095200.1, Vig…	295	vra:106752751, vra:106772183, vra:106770782, vra:106766594, vra:106769287, vra:106774068, vra:106772189, vra:106769358, vra:106766748, vra:106765576, vra:106767735, vra:106774103, vra:106777770, vra:106767913, vra:106766658, vra:106768977, vra:106775894, vra:106768742, vra:106774250, vra:106767633, vra:106775194, vra:106772448, vra:106775710, vra:106775803, vra:106769280, vra:106766451, vra:10676…	1	Vigun05g223400.1	0.83	2	Vigun01g203100.1, Vigun01g203100.2	0.46
Environmental Information Processing	Signal transduction			1793		295		1			2
Metabolism	Amino acid metabolism	vra00260	Glycine, serine and threonine metabolism	124	Vigun03g009600.1, Vigun03g045900.1, Vigun03g072000.1, Vigun03g074000.1, Vigun03g074000.2, Vigun03g164200.1, Vigun03g176400.1, Vigun06g015100.1, Vigun03g227100.1, Vigun03g232500.1, Vigun03g232500.3, Vigun03g232500.2, Vigun06g006600.1, Vigun03g251500.1, Vigun03g274800.1, Vigun03g274900.1, Vigun03g274900.2, Vigun03g274900.3, Vigun11g130800.1, Vigun03g328400.1, Vigun03g388900.1, Vigun03g388900.2, Vig…	69	vra:106763748, vra:106765813, vra:106767849, vra:106767873, vra:106757830, vra:106754610, vra:106778215, vra:106780771, vra:106768312, vra:106767854, vra:106769439, vra:106768797, vra:106768131, vra:106769504, vra:106767441, vra:106768284, vra:106765435, vra:106753402, vra:106768881, vra:106777621, vra:106777802, vra:106776308, vra:106776968, vra:106777245, vra:106779340, vra:106759444, vra:10675…	4	Vigun06g116300.1, Vigun06g116300.2, Vigun06g116300.4, Vigun06g116300.3	0
Metabolism	Amino acid metabolism	vra00280	Valine, leucine and isoleucine degradation	99	Vigun03g019000.1, Vigun03g019000.2, Vigun03g019000.3, Vigun03g019000.4, Vigun03g060200.1, Vigun03g060200.2, Vigun03g072000.1, Vigun03g120800.1, Vigun03g120900.1, Vigun03g120900.2, Vigun03g121000.1, Vigun03g121000.2, Vigun03g121000.4, Vigun03g121000.3, Vigun03g123900.1, Vigun07g141700.1, Vigun07g141700.3, Vigun07g141700.7, Vigun07g141700.10, Vigun07g141700.5, Vigun07g141700.9, Vigun07g141700.6, Vi…	49	vra:106768855, vra:106769529, vra:106767849, vra:106768005, vra:106767843, vra:106769117, vra:106768856, vra:106769185, vra:106779917, vra:106765921, vra:106767015, vra:106766787, vra:106769426, vra:106768284, vra:106765435, vra:106768191, vra:106769088, vra:106772635, vra:106779020, vra:106777955, vra:106777968, vra:106758593, vra:106758153, vra:106762900, vra:106765066, vra:106763107, vra:10676…				1	Vigun09g157700.1	0.08
Metabolism	Amino acid metabolism			223		118		4			1
Metabolism	Biosynthesis of other secondary metabolites	vra00901	Indole alkaloid biosynthesis	144	VigunL054300.1, VigunL054400.1, Vigun03g113900.1, Vigun03g157200.1, Vigun03g316500.1, Vigun03g336600.1, Vigun02g003000.1, Vigun02g003300.1, Vigun02g139600.1, Vigun05g279200.1, Vigun08g004100.1, Vigun08g004300.1, Vigun08g004600.1, Vigun08g097700.1, Vigun08g144100.1, Vigun08g177700.1, Vigun04g065700.1, Vigun10g177600.1, Vigun07g060100.1, Vigun07g060500.1, Vigun07g149500.1, Vigun07g160200.1, Vigun09…	9	vra:106775287, vra:106775230, vra:106775378, vra:106758415, vra:106776226, vra:106774956, vra:106758416, vra:106775283, vra:106756693	1	Vigun01g001200.1	0.12	4	Vigun05g045800.1, Vigun04g090300.1, Vigun04g090400.1, Vigun04g090600.1	0
Metabolism	Biosynthesis of other secondary metabolites	vra00940	Phenylpropanoid biosynthesis	493	Vigun03g018300.1, Vigun03g261500.1, Vigun04g020000.1, Vigun04g158800.1, Vigun03g020000.1, Vigun03g020100.1, Vigun04g016600.1, Vigun04g016800.1, Vigun03g029000.1, Vigun03g029000.2, Vigun03g029100.1, Vigun03g171400.1, Vigun03g171400.2, Vigun01g052300.1, Vigun01g052300.4, Vigun01g052300.5, Vigun01g052300.2, Vigun01g052300.3, Vigun03g066900.1, Vigun03g102500.1, Vigun03g141500.1, Vigun03g141600.1, Vig…	190	vra:106765924, vra:106774202, vra:106765809, vra:106774042, vra:106752866, vra:106766577, vra:106752832, vra:106774466, vra:106752849, vra:106752857, vra:106752863, vra:106752853, vra:106752794, vra:106752791, vra:106752836, vra:106768028, vra:106753926, vra:106767069, vra:106767486, vra:106768541, vra:106778623, vra:106767023, vra:106769006, vra:106769350, vra:106769201, vra:106769396, vra:10676…	1	Vigun06g224100.1	0.37
Metabolism	Biosynthesis of other secondary metabolites	vra00941	Flavonoid biosynthesis	268	Vigun03g029000.1, Vigun03g029000.2, Vigun03g029100.1, Vigun03g171400.1, Vigun03g171400.2, Vigun01g052300.1, Vigun01g052300.4, Vigun01g052300.5, Vigun01g052300.2, Vigun01g052300.3, Vigun03g118700.1, Vigun03g118800.1, Vigun03g118800.2, Vigun03g128100.1, Vigun03g158300.1, Vigun03g231400.1, Vigun02g082000.1, Vigun05g029900.1, Vigun05g048500.1, Vigun05g176100.1, Vigun05g176200.2, Vigun05g176400.1, Vig…	44	vra:106765809, vra:106767332, vra:106766353, vra:106769199, vra:106763888, vra:106754681, vra:106753926, vra:106767069, vra:106767486, vra:106778623, vra:106769061, vra:106769006, vra:106766418, vra:106771362, vra:106761674, vra:106756729, vra:106766496, vra:106779704, vra:106753774, vra:106777796, vra:106777513, vra:106762915, vra:106775701, vra:106764122, vra:106760839, vra:106770756, vra:10676…	1	Vigun10g149500.1	0.22
Metabolism	Biosynthesis of other secondary metabolites	vra00944	Flavone and flavonol biosynthesis	47	Vigun03g192800.1, Vigun02g047800.1, Vigun10g149500.1, Vigun07g294900.1, Vigun03g229100.1, Vigun03g229200.1, Vigun10g024600.1, Vigun10g024700.1, Vigun10g024800.1, Vigun10g024900.1, Vigun10g025000.1, Vigun10g132900.1, Vigun10g133000.1, Vigun07g186100.1, Vigun06g225800.1, Vigun11g085200.1, Vigun03g309200.1, Vigun03g309300.1, Vigun02g004500.1, Vigun10g114800.1, Vigun10g115000.1, Vigun10g115200.1, Vig…	10	vra:106766418, vra:106769849, vra:106756729, vra:106778578, vra:106778555, vra:106778553, vra:106778549, vra:106779200, vra:106755140, vra:106780203	1	Vigun10g149500.1	0.04
Metabolism	Biosynthesis of other secondary metabolites	vra01100	Metabolic pathways	4475	VigunL081000.1, VigunL002700.1, Vigun04g099800.1, Vigun10g090700.1, Vigun10g102200.1, Vigun07g095200.1, Vigun09g100100.1, Vigun01g063500.1, VigunL006900.1, VigunL011300.1, VigunL028900.1, VigunL030400.1, VigunL033300.1, VigunL034900.1, VigunL041500.1, VigunL043000.1, Vigun11g065000.1, Vigun11g069800.1, Vigun11g069900.1, Vigun03g001200.1, Vigun09g191100.1, Vigun03g001400.1, Vigun03g001500.1, Vigun…	1972	vra:106761818, vra:106764470, vra:106764973, vra:106763382, vra:106763329, vra:106766845, vra:106763748, vra:106768416, vra:106766589, vra:106766804, vra:106778203, vra:106766803, vra:106766802, vra:106765924, vra:106768855, vra:106767822, vra:106766850, vra:106762096, vra:106768708, vra:106767721, vra:106765822, vra:106766865, vra:106765809, vra:106765460, vra:106766638, vra:106768542, vra:10676…	8	Vigun11g123800.1, Vigun11g123900.1, Vigun10g149500.1, Vigun06g116300.1, Vigun06g116300.2, Vigun06g116300.4, Vigun06g116300.3, Vigun06g224100.1	0.03	2	Vigun09g157700.1, Vigun11g046000.1	0.93
					Vigun01g139100.1, Vigun11g087400.1, Vigun11g087400.2, Vigun11g087400.3, Vigun11g202500.1, Vigun02g163300.1, Vigun02g163700.1, Vigun02g164200.1, Vigun02g167300.1, Vigun02g167900.1, Vigun02g168800.1, Vigun10g157000.1, Vigun02g171400.1, Vigun05g100700.1, Vigun05g176200.1, Vigun05g176300.1, Vigun05g176300.2, Vigun08g105000.1, Vigun10g080400.1, Vigun09g149800.1, Vigun09g269400.1, Vigun01g228500.1, Vig…
					Vigun09g175200.1, Vigun09g177800.1, Vigun09g181800.1, Vigun09g182100.1, Vigun09g182700.1, Vigun09g183000.1, Vigun09g183000.3, Vigun09g183000.2, Vigun09g184100.1, Vigun09g187100.1, Vigun09g188100.1, Vigun09g188500.1, Vigun09g188500.2, Vigun09g188500.3, Vigun09g188500.4, Vigun09g188500.6, Vigun09g188500.7, Vigun09g188500.5, Vigun09g189600.1, Vigun09g190500.1, Vigun09g190500.3, Vigun09g190500.4, Vig…
Metabolism	Biosynthesis of other secondary metabolites	vra01110	Biosynthesis of secondary metabolites	2720	VigunL054300.1, VigunL054400.1, Vigun03g113900.1, Vigun03g157200.1, Vigun03g316500.1, Vigun03g336600.1, Vigun02g003000.1, Vigun02g003300.1, Vigun02g139600.1, Vigun05g279200.1, Vigun08g004100.1, Vigun08g004300.1, Vigun08g004600.1, Vigun08g097700.1, Vigun08g144100.1, Vigun08g177700.1, Vigun04g065700.1, Vigun10g177600.1, Vigun07g060100.1, Vigun07g060500.1, Vigun07g149500.1, Vigun07g160200.1, Vigun09…	1146	vra:106775287, vra:106763329, vra:106763748, vra:106766802, vra:106765924, vra:106768708, vra:106765822, vra:106766865, vra:106765809, vra:106766638, vra:106766639, vra:106769258, vra:106769074, vra:106766643, vra:106766647, vra:111242097, vra:106766779, vra:106768317, vra:106769161, vra:106761417, vra:106768779, vra:106768300, vra:106759138, vra:106769019, vra:106771196, vra:106768627, vra:10676…	9	Vigun11g123800.1, Vigun11g123900.1, Vigun01g001200.1, Vigun10g149500.1, Vigun06g116300.1, Vigun06g116300.2, Vigun06g116300.4, Vigun06g116300.3, Vigun06g224100.1	0	8	Vigun05g045800.1, Vigun04g090300.1, Vigun04g090400.1, Vigun04g090600.1, Vigun11g114000.1, Vigun11g114100.1, Vigun11g114300.1, Vigun09g157700.1	0
					Vigun04g115500.3, Vigun04g119300.1, Vigun04g124800.1, Vigun04g124800.2, Vigun11g164200.1, Vigun04g127700.1, Vigun04g127700.2, Vigun04g127800.1, Vigun04g128000.1, Vigun04g130100.1, Vigun04g130300.1, Vigun11g182100.1, Vigun11g182100.2, Vigun04g132300.1, Vigun04g132300.2, Vigun04g141300.1, Vigun04g149300.1, Vigun04g163000.1, Vigun04g163100.1, Vigun07g230800.1, Vigun04g163700.1, Vigun07g037900.1, Vig…
Metabolism	Biosynthesis of other secondary metabolites			8147		3371		21			14
Metabolism	Carbohydrate metabolism	vra00520	Amino sugar and nucleotide sugar metabolism	328	Vigun03g015200.1, Vigun03g015200.3, Vigun03g015200.2, Vigun03g025800.1, Vigun08g007500.1, Vigun03g030600.1, Vigun03g411900.1, Vigun03g035800.1, Vigun03g047600.1, Vigun11g053700.1, Vigun03g051900.1, Vigun07g131600.1, Vigun09g278000.1, Vigun06g113200.1, Vigun01g202900.1, Vigun03g067200.1, Vigun03g097300.1, Vigun03g152800.1, Vigun03g164700.1, Vigun03g373300.1, Vigun02g024300.1, Vigun02g095200.1, Vig…	132	vra:106766802, vra:106768708, vra:106768507, vra:106767273, vra:106769420, vra:106762230, vra:106757692, vra:106765617, vra:106774299, vra:106768474, vra:106753719, vra:106766798, vra:106768653, vra:106767934, vra:106767933, vra:106768580, vra:106768582, vra:106756646, vra:106761984, vra:106766278, vra:106765479, vra:106766835, vra:106766799, vra:106765707, vra:106766879, vra:106766479, vra:10675…				1	Vigun11g046000.1	0.25
Metabolism	Carbohydrate metabolism	vra00640	Propanoate metabolism	61	Vigun03g019000.1, Vigun03g019000.2, Vigun03g019000.3, Vigun03g019000.4, Vigun03g031500.1, Vigun03g099600.1, Vigun03g101400.1, Vigun09g070700.1, Vigun09g070700.2, Vigun01g083200.1, Vigun03g123900.1, Vigun07g141700.1, Vigun07g141700.3, Vigun07g141700.7, Vigun07g141700.10, Vigun07g141700.5, Vigun07g141700.9, Vigun07g141700.6, Vigun07g141700.2, Vigun07g141700.8, Vigun07g141700.4, Vigun03g304300.1, Vi…	30	vra:106768855, vra:106769074, vra:106753952, vra:106768856, vra:106765855, vra:106768284, vra:106765435, vra:106768191, vra:106769088, vra:106776606, vra:106779583, vra:106764858, vra:106762900, vra:106764727, vra:106774937, vra:106762024, vra:106763365, vra:106757180, vra:106757162, vra:106773811, vra:106774224, vra:106754885, vra:106772816, vra:106760144, vra:106760127, vra:106754716, vra:10677…				1	Vigun09g157700.1	0.05
Metabolism	Carbohydrate metabolism			389		162		0			2
Metabolism	Energy metabolism	vra00910	Nitrogen metabolism	67	Vigun03g187000.1, Vigun03g233900.1, Vigun03g236600.1, Vigun03g285700.1, Vigun03g285700.2, Vigun03g297800.1, Vigun03g297800.2, Vigun03g297800.3, Vigun02g046700.1, Vigun08g093300.1, Vigun09g144500.1, Vigun09g232900.1, Vigun02g077100.1, Vigun02g077100.2, Vigun05g129000.1, Vigun04g007800.1, Vigun04g007800.2, Vigun04g007800.3, Vigun10g067300.1, Vigun10g149400.1, Vigun10g149400.2, Vigun09g170600.1, Vig…	36	vra:106769212, vra:106754387, vra:106779923, vra:106769332, vra:106767162, vra:106764856, vra:106779026, vra:106761747, vra:106758999, vra:106759098, vra:106759052, vra:106764633, vra:106778389, vra:106763809, vra:106764801, vra:106756019, vra:106773541, vra:106771342, vra:106774017, vra:106774018, vra:106770952, vra:106771451, vra:106771665, vra:106771245, vra:106761538, vra:106775673, vra:10677…	1	Vigun03g187000.1	0.06
Metabolism	Energy metabolism			67		36		1			0
Metabolism	Glycan biosynthesis and metabolism	vra00511	Other glycan degradation	75	Vigun03g060500.1, Vigun03g060500.2, Vigun03g060500.3, Vigun03g177100.1, Vigun03g262300.1, Vigun03g377400.1, Vigun03g391600.1, Vigun03g391700.1, Vigun03g391700.2, Vigun03g399800.1, Vigun02g126200.1, Vigun05g201300.1, Vigun05g249600.1, Vigun05g274700.1, Vigun05g274700.2, Vigun05g276000.1, Vigun08g011600.1, Vigun08g011600.3, Vigun08g011600.2, Vigun10g173700.1, Vigun09g032900.1, Vigun09g032900.2, Vig…	20	vra:106762651, vra:106768403, vra:106762863, vra:106768691, vra:106776681, vra:106777853, vra:106759380, vra:106758179, vra:106764861, vra:106771863, vra:106771139, vra:106772471, vra:106770777, vra:106762474, vra:106759878, vra:106760571, vra:106753925, vra:106753895, vra:106777164, vra:106779264				1	Vigun09g235300.1	0.06
Metabolism	Glycan biosynthesis and metabolism			75		20		0			1
Metabolism	Metabolism of terpenoids and polyketides	vra00906	Carotenoid biosynthesis	140	Vigun03g032200.1, Vigun03g084300.1, Vigun02g108000.1, Vigun09g247800.1, Vigun06g087300.1, Vigun03g049100.1, Vigun03g049200.1, Vigun03g049200.2, Vigun05g024000.1, Vigun04g173400.1, Vigun04g173600.1, Vigun07g147700.1, Vigun01g034400.1, Vigun01g034400.2, Vigun01g078400.2, Vigun01g186000.1, Vigun01g186000.3, Vigun01g186000.2, Vigun01g186000.4, Vigun01g200400.1, Vigun01g200500.1, Vigun01g200600.1, Vig…	39	vra:106777777, vra:106761417, vra:106754170, vra:106765605, vra:106765517, vra:106767139, vra:106764057, vra:106772686, vra:106768400, vra:106760860, vra:106753610, vra:106777861, vra:106776942, vra:106755462, vra:106758055, vra:106759033, vra:106779115, vra:106765025, vra:106764610, vra:106764609, vra:106762898, vra:106755472, vra:106763718, vra:106757431, vra:106772401, vra:106761448, vra:10677…	2	Vigun11g123800.1, Vigun11g123900.1	0.01
Metabolism	Metabolism of terpenoids and polyketides	vra00909	Sesquiterpenoid and triterpenoid biosynthesis	72	Vigun03g032100.1, Vigun03g117900.1, Vigun03g118100.1, Vigun03g118000.1, Vigun03g118300.1, Vigun03g121500.1, Vigun03g140500.1, Vigun10g199600.1, Vigun06g169200.1, Vigun06g169300.1, Vigun06g169500.1, Vigun06g169500.3, Vigun06g169500.2, Vigun06g169700.1, Vigun06g169700.2, Vigun06g169800.1, Vigun06g169800.2, Vigun06g169900.1, Vigun06g170000.1, Vigun06g170200.1, Vigun06g170300.1, Vigun06g170400.1, Vig…	18	vra:106766643, vra:106766374, vra:106765590, vra:106766844, vra:106779110, vra:106758614, vra:106778564, vra:106778773, vra:106765138, vra:106765073, vra:106778111, vra:106765593, vra:106762372, vra:106753043, vra:106774503, vra:106774500, vra:106778567, vra:106756236				3	Vigun11g114000.1, Vigun11g114100.1, Vigun11g114300.1	0
Metabolism	Metabolism of terpenoids and polyketides			212		57		2			3
Metabolism	Overview	vra01230	Biosynthesis of amino acids	393	Vigun03g009600.1, Vigun03g027400.1, Vigun03g027400.2, Vigun03g053200.1, Vigun03g070500.1, Vigun03g073400.1, Vigun05g288500.1, Vigun05g288500.2, Vigun07g122900.1, Vigun03g074000.1, Vigun03g074000.2, Vigun03g087400.1, Vigun03g102800.1, Vigun03g110200.1, Vigun03g110200.2, Vigun03g110200.3, Vigun03g110200.4, Vigun03g120800.1, Vigun03g120900.1, Vigun03g120900.2, Vigun03g121000.1, Vigun03g121000.2, Vig…	226	vra:106763748, vra:106766865, vra:106768300, vra:106759786, vra:106775438, vra:106767873, vra:106768850, vra:106769466, vra:106765864, vra:106768005, vra:106767843, vra:106769117, vra:106769459, vra:106752873, vra:106757830, vra:106754610, vra:106768517, vra:106768737, vra:106754783, vra:106778215, vra:106780236, vra:106768312, vra:106768315, vra:106768314, vra:106767854, vra:106769439, vra:10676…	4	Vigun06g116300.1, Vigun06g116300.2, Vigun06g116300.4, Vigun06g116300.3	0
Metabolism	Overview			393		226		4			0
Organismal Systems	Environmental adaptation	vra04626	Plant-pathogen interaction	2428	Vigun03g001800.1, Vigun03g001800.2, Vigun03g001800.3, Vigun08g057400.1, Vigun08g142900.1, Vigun08g142900.2, Vigun07g071000.1, Vigun09g202900.1, Vigun03g004200.1, Vigun03g008700.1, Vigun03g029900.1, Vigun03g032000.1, Vigun03g032000.2, Vigun03g088700.1, Vigun03g110300.1, Vigun03g110300.3, Vigun03g110300.2, Vigun03g116700.1, Vigun03g117000.1, Vigun03g117200.1, Vigun03g118600.1, Vigun03g118600.3, Vig…	156	vra:106756531, vra:106763935, vra:106772190, vra:106777977, vra:106767974, vra:106774068, vra:106775950, vra:106752886, vra:106777871, vra:106758642, vra:106754669, vra:106773888, vra:106763139, vra:106767050, vra:106768261, vra:106766668, vra:106755105, vra:106768745, vra:106768224, vra:106774250, vra:106759504, vra:106752878, vra:106760241, vra:106764873, vra:106755495, vra:106775803, vra:10675…	3	Vigun05g106800.1, Vigun05g107600.1, Vigun05g107600.3	0.39	1	Vigun06g125400.1	0.89
					Vigun10g042500.1, Vigun10g042700.1, Vigun10g043000.1, Vigun10g067500.1, Vigun10g068800.1, Vigun10g068800.2, Vigun10g070200.1, Vigun10g070200.2, Vigun10g070800.1, Vigun10g070800.2, Vigun10g070900.1, Vigun10g089300.1, Vigun10g089400.1, Vigun10g089400.3, Vigun10g089400.4, Vigun10g089400.2, Vigun10g089700.1, Vigun10g089700.2, Vigun10g120000.1, Vigun10g120000.2, Vigun10g120400.1, Vigun10g120900.1, Vig…
Organismal Systems	Environmental adaptation	vra04712	Circadian rhythm - plant	256	Vigun03g005500.1, Vigun03g005600.1, Vigun04g109500.1, Vigun04g159500.1, Vigun01g173000.1, Vigun03g011300.1, Vigun03g446700.1, Vigun02g065300.1, Vigun07g139300.1, Vigun01g062300.1, Vigun01g209300.1, Vigun01g209300.2, Vigun03g016900.1, Vigun03g051000.1, Vigun03g051000.2, Vigun03g215500.1, Vigun03g278400.1, Vigun02g038500.1, Vigun02g038500.2, Vigun02g038500.4, Vigun02g038500.3, Vigun02g068600.1, Vig…	50	vra:106766377, vra:106765618, vra:106772189, vra:106768619, vra:106754681, vra:106756809, vra:106768692, vra:106768795, vra:106769384, vra:106765476, vra:106772690, vra:106769035, vra:106755199, vra:106753649, vra:106755176, vra:106779704, vra:106777885, vra:106777613, vra:106777513, vra:106758895, vra:106758531, vra:106760137, vra:106753828, vra:106758993, vra:106775701, vra:106753827, vra:10676…				2	Vigun01g203100.1, Vigun01g203100.2	0.02
Organismal Systems	Environmental adaptation			2684		206		3			3
