# Supplementary material for: A Comparison of the Transcriptomes of Cowpeas in Response to Two Different Ionizing Radiations
Source: Plants (Basel). 2021 Mar 17;10(3):567. doi: 10.3390/plants10030567 (PMC8002818; doi:10.3390/plants10030567)
Supplement: Supplementary file 1 [file plants-10-00567-s001.zip › Table S5.xlsx]

## Sheet: DEGs
	DEGs info.							Normalization																					Log2FoldChange						Annotation_Phytozome
Gene id	Read count	Control	p_100Gy	foldChange	log2FoldChange	pval	padj	Control_1	Control_2	Control_3	p_100Gy_1	p_100Gy_2	p_100Gy_3	p_200Gy_1	p_200Gy_2	p_200Gy_3	p_300Gy_1	p_300Gy_2	p_300Gy_3	g_100Gy_1	g_100Gy_2	g_100Gy_3	g_200Gy_1	g_200Gy_2	g_200Gy_3	g_300Gy_1	g_300Gy_2	g_300Gy_3	p_100Gy_vs_Control	p_200Gy_vs_Control	p_300Gy_vs_Control	g_100Gy_vs_Control	g_200Gy_vs_Control	g_300Gy_vs_Control	Pfam	Panther	KOG	ec	KO	GO	Best-hit-arabi-name	arabi-symbol	arabi-defline
Vigun03g381000.1	68.5609	22.4763	114.645	5.10072	2.3507	1.08347e-05	0.000371204	10	25	33	87	106	151	468	282	209	31	29	31	19	25	138	118	58	48	27	30	20	2.3507	3.83077	0.43175	1.43014	1.72723	0.172894	PF06955,PF00722	PTHR31062,PTHR31062:SF32		2.4.1.207		GO:0048046,GO:0016762,GO:0006073,GO:0005618,GO:0005975,GO:0004553	AT4G25810.1	XTH23,XTR6	xyloglucan endotransglycosylase 6
Vigun03g380900.1	118.735	42.0286	195.442	4.65021	2.2173	2.6071e-12	1.0656e-09	26	47	52	213	161	212	627	541	376	48	52	59	42	44	180	146	119	77	49	66	68	2.2173	3.61491	0.338962	1.07319	1.43998	0.54031	PF06955,PF00722	PTHR31062,PTHR31062:SF32		2.4.1.207		GO:0048046,GO:0016762,GO:0006073,GO:0005618,GO:0005975,GO:0004553	AT5G57560.1	TCH4,XTH22	Xyloglucan endotransglucosylase/hydrolase family protein
Vigun08g093300.1	547.226	234.817	859.635	3.66088	1.87219	8.72799e-16	7.7552e-13	43	209	452	813	1004	761	567	560	870	693	746	734	87	98	130	245	181	175	154	396	272	1.87219	1.50351	1.6249	-1.16022	-0.230993	0.222077	PF00173,PF00970,PF00175,PF03404,PF00174	PTHR19370,PTHR19370:SF100		1.7.1.1	K10534	GO:0055114,GO:0016491,GO:0030151,GO:0042128	AT1G77760.1	GNR1,NIA1,NR1	nitrate reductase 1
Vigun09g170600.1	95.8525	42.3749	149.33	3.52402	1.81722	2.06305e-16	2.0077e-13	16	48	63	101	194	152	311	276	263	176	131	224	42	59	63	93	78	52	58	130	96	1.81722	2.74027	2.06319	0.358322	0.81256	1.16118	PF00173,PF00970,PF00175,PF00174,PF03404	PTHR19370,PTHR19370:SF100		1.7.1.1	K10534	GO:0055114,GO:0016491,GO:0042128,GO:0030151	AT1G77760.1	GNR1,NIA1,NR1	nitrate reductase 1
Vigun09g170600.2	95.7693	42.3749	149.164	3.52009	1.81561	2.01395e-16	2.0077e-13	16	48	63	101	194	152	311	276	263	176	131	224	42	59	63	93	78	52	58	130	96	1.81561	2.74027	2.06319	0.358322	0.81256	1.16118	PF00173,PF00970,PF00175,PF03404,PF00174	PTHR19370,PTHR19370:SF100		1.7.1.1	K10534	GO:0055114,GO:0016491,GO:0030151,GO:0042128	AT1G77760.1	GNR1,NIA1,NR1	nitrate reductase 1
Vigun10g152900.1	353.089	162.932	543.246	3.33419	1.73733	9.22886e-15	7.25406e-12	75	171	243	602	594	434	260	205	428	534	638	392	252	188	220	471	301	236	248	261	250	1.73733	0.870308	1.67794	0.432654	1.04316	0.635475	PF08100,PF00891	PTHR11746,PTHR11746:SF103	KOG3178	2.1.1.68	K13066	GO:0046983,GO:0008171	AT5G54160.1	ATOMT1,OMT1	O-methyltransferase 1
Vigun07g125400.1	181.263	84.2454	278.28	3.30321	1.72387	0.000183532	0.00334588	29	187	37	266	341	228	977	760	503	304	127	682	49	62	70	41	99	101	108	162	328	1.72387	3.14714	2.13898	-0.479983	-0.0639273	1.24367	PF02672	PTHR33921,PTHR33921:SF2					AT3G62410.1	CP12,CP12-2	CP12 domain-containing protein 2
Vigun07g106700.2	195.852	95.4618	296.241	3.10324	1.63378	1.13681e-11	3.90462e-09	51	120	116	228	314	347	638	424	353	952	721	1086	239	124	152	200	174	156	253	292	442	1.63378	2.30466	3.26807	0.848498	0.886827	1.78348	PF00447	PTHR10015,PTHR10015:SF160	KOG0627		K09419	GO:0043565,GO:0006355,GO:0005634,GO:0003700	AT3G22830.1	AT-HSFA6B,HSFA6B	heat shock transcription factor A6B
Vigun07g106700.5	193.378	94.4143	292.341	3.09636	1.63057	8.86812e-12	3.23631e-09	50	120	114	224	308	345	629	415	351	941	714	1066	233	122	148	196	175	156	246	289	437	1.63057	2.30108	3.26396	0.828349	0.894456	1.78004	PF00447	PTHR10015,PTHR10015:SF160	KOG0627		K09419	GO:0043565,GO:0006355,GO:0005634,GO:0003700	AT3G22830.1	AT-HSFA6B,HSFA6B	heat shock transcription factor A6B
Vigun11g149100.1	803.235	393.673	1212.8	3.08072	1.62327	6.93272e-18	9.14068e-15	122	228	831	1041	1128	1469	1403	1211	1267	1658	1718	1970	218	214	329	290	393	471	654	522	799	1.62327	1.71639	2.17841	-0.633704	-0.0345158	0.742043	PF06203,PF00072	PTHR26402,PTHR26402:SF543			K12129	GO:0005515,GO:0000160	AT5G60100.1	APRR3,PRR3	pseudo-response regulator 3
Vigun03g381200.1	135.779	66.6384	204.919	3.07509	1.62063	2.45718e-11	7.84628e-09	51	69	79	142	212	260	257	310	176	135	136	137	67	87	158	229	170	125	80	134	96	1.62063	1.89268	1.02542	0.63951	1.39028	0.637595	PF06955,PF00722	PTHR31062,PTHR31062:SF32		2.4.1.207	K08235	GO:0048046,GO:0016762,GO:0006073,GO:0005618,GO:0005975,GO:0004553	AT4G25810.1	XTH23,XTR6	xyloglucan endotransglycosylase 6
Vigun07g106700.3	187.638	92.6062	282.67	3.05239	1.60994	1.17364e-10	2.97952e-08	50	118	109	217	297	333	612	403	327	895	679	1046	228	119	142	191	170	149	236	277	421	1.60994	2.27264	3.23779	0.816717	0.874309	1.74778	PF00447	PTHR10015,PTHR10015:SF160	KOG0627		K09419	GO:0043565,GO:0006355,GO:0005634,GO:0003700	AT3G22830.1	AT-HSFA6B,HSFA6B	heat shock transcription factor A6B
Vigun07g106700.1	189.463	94.3551	284.571	3.01595	1.59261	1.44987e-10	3.59155e-08	50	122	111	218	298	337	614	404	329	905	682	1049	229	120	143	192	170	151	238	279	423	1.59261	2.25132	3.21895	0.799812	0.857869	1.7324	PF00447	PTHR10015,PTHR10015:SF160	KOG0627		K09419	GO:0043565,GO:0006355,GO:0005634,GO:0003700	AT3G22830.1	AT-HSFA6B,HSFA6B	heat shock transcription factor A6B
Vigun10g153100.1	165.562	82.5351	248.589	3.01192	1.59068	2.7563e-12	1.11543e-09	37	89	122	260	278	207	119	95	186	247	286	163	105	88	85	212	143	109	105	114	109	1.59068	0.691212	1.49177	0.165844	0.904485	0.405392	PF08100,PF00891	PTHR11746,PTHR11746:SF103	KOG3178	2.1.1.68	K13066	GO:0046983,GO:0008171	AT5G54160.1	ATOMT1,OMT1	O-methyltransferase 1
Vigun07g106700.4	176.123	88.5431	263.703	2.97824	1.57446	7.54197e-10	1.54131e-07	45	117	103	203	273	315	581	379	312	836	636	994	218	116	132	181	167	134	219	269	406	1.57446	2.25866	3.21488	0.808391	0.85863	1.74909	PF00447	PTHR10015,PTHR10015:SF160	KOG0627		K09419	GO:0043565,GO:0006355,GO:0005634,GO:0003700	AT3G22830.1	AT-HSFA6B,HSFA6B	heat shock transcription factor A6B
Vigun07g244100.1	241.624	123.318	359.93	2.91871	1.54533	8.98255e-12	3.23737e-09	65	119	187	269	492	319	443	359	402	331	262	434	90	107	106	116	152	122	113	155	158	1.54533	1.70264	1.47276	-0.290533	0.0772552	0.203059	PF01946	PTHR10617,PTHR10617:SF115	KOG2960		K03146		AT5G54770.1	THI1,THI4,TZ	thiazole biosynthetic enzyme, chloroplast (ARA6) (THI1) (THI4)
Vigun03g187000.1	366.877	187.975	545.779	2.90346	1.53777	6.68243e-08	7.38192e-06	98	294	171	568	641	429	1227	648	733	505	479	874	125	175	178	329	220	271	434	344	455	1.53777	2.20944	1.72008	-0.236945	0.540713	1.12791	PF03460,PF01077	PTHR32439,PTHR32439:SF0		1.7.7.1	K00366	GO:0055114,GO:0016491,GO:0051536,GO:0020037	AT2G15620.1	ATHNIR,NIR,NIR1	nitrite reductase 1
Vigun04g055400.1	83.7899	43.6623	123.918	2.83809	1.50492	1.22241e-05	0.000406539	14	17	100	136	131	105	41	44	61	124	76	63	12	27	45	45	64	39	32	39	24	1.50492	0.165162	1.00662	-0.62889	0.165181	-0.463652	PF09366	PTHR34133,PTHR34133:SF2					AT5G39530.1		Protein of unknown function (DUF1997)
Vigun08g102500.1	709.477	371.645	1047.31	2.81804	1.49469	0.000166131	0.00310483	256	508	351	887	755	1501	3065	2281	1445	247	320	414	403	374	1413	824	739	358	361	337	449	1.49469	2.60653	-0.185146	0.973774	0.785212	0.0415382	PF04674	PTHR31279,PTHR31279:SF3					AT4G08950.1	EXO	Phosphate-responsive 1 family protein
Vigun08g102600.1	668.745	350.747	986.743	2.81326	1.49224	0.000177064	0.00325264	242	480	330	833	709	1418	2841	2133	1336	229	299	385	385	350	1326	779	704	325	333	319	419	1.49224	2.58427	-0.205004	0.970285	0.781069	0.0260175	PF04674	PTHR31279,PTHR31279:SF3					AT4G08950.1	EXO	Phosphate-responsive 1 family protein
Vigun08g102700.1	621.393	326.871	915.916	2.80207	1.4865	0.000207887	0.00368315	223	443	315	768	660	1320	2629	1984	1223	215	270	359	358	334	1225	729	663	286	299	289	389	1.4865	2.57314	-0.214886	0.966959	0.774038	-0.00486566	PF04674	PTHR31279,PTHR31279:SF3					AT4G08950.1	EXO	Phosphate-responsive 1 family protein
Vigun10g154700.1	135.889	71.7636	200.014	2.78713	1.47878	6.02916e-13	3.20039e-10	45	57	113	252	171	177	153	137	193	266	309	208	90	73	74	157	58	91	128	122	140	1.47878	1.16327	1.86269	0.136864	0.509784	0.857394	PF02365	PTHR31989,PTHR31989:SF5				GO:0006355,GO:0003677	AT4G35580.2	NTL9	NAC transcription factor-like 9
Vigun10g154700.2	130.88	69.2371	192.522	2.78062	1.47541	4.05065e-13	2.29947e-10	44	56	107	239	165	173	147	136	188	259	307	201	87	72	72	154	59	88	131	122	139	1.47541	1.18355	1.88372	0.153772	0.539465	0.912828	PF02365	PTHR31989,PTHR31989:SF5				GO:0006355,GO:0003677	AT4G35580.2	NTL9	NAC transcription factor-like 9
VigunL060000.1	143.163	76.0228	210.303	2.76632	1.46797	2.52338e-12	1.05155e-09	45	59	124	265	182	184	157	137	200	269	325	214	92	76	78	162	66	95	132	128	144	1.46797	1.11614	1.82467	0.105427	0.499468	0.827216	PF02365	PTHR31989,PTHR31989:SF5				GO:0006355,GO:0003677	AT4G35580.2	NTL9	NAC transcription factor-like 9
Vigun10g154300.1	143.939	76.5832	211.294	2.75902	1.46416	2.547e-12	1.05155e-09	46	59	125	266	183	185	157	137	200	270	326	214	92	76	79	162	66	95	133	130	145	1.46416	1.1069	1.81857	0.102812	0.488873	0.825083	PF02365	PTHR31989,PTHR31989:SF5				GO:0006355,GO:0003677	AT4G35580.2	NTL9	NAC transcription factor-like 9
Vigun08g112200.1	119.637	63.7691	175.505	2.7522	1.46058	2.14548e-09	3.91484e-07	22	122	48	235	155	136	136	183	169	113	82	109	83	45	100	69	73	44	73	112	91	1.46058	1.34991	0.67164	0.25468	-0.0368149	0.529646	PF03106	PTHR31282,PTHR31282:SF37				GO:0043565,GO:0006355,GO:0003700	AT3G56400.1	ATWRKY70,WRKY70	WRKY DNA-binding protein 70
Vigun03g165200.1	272.338	146.495	398.18	2.71804	1.44257	1.60425e-11	5.24563e-09	59	236	145	432	388	374	533	433	470	270	163	416	109	120	133	112	222	219	151	178	267	1.44257	1.70823	0.948448	-0.28112	0.331989	0.438463	PF02115	PTHR10980,PTHR10980:SF3	KOG3205		K12462	GO:0005737,GO:0005094	AT3G07880.1	SCN1	Immunoglobulin E-set superfamily protein
Vigun01g211100.1	120.087	64.6108	175.563	2.71724	1.44214	3.44648e-12	1.38106e-09	27	47	119	124	199	204	143	162	142	237	212	239	51	22	50	48	41	43	55	62	89	1.44214	1.20572	1.82845	-0.649532	-0.546002	0.0867823	PF00226	PTHR24078					AT1G56300.1		Chaperone DnaJ-domain superfamily protein
Vigun03g047700.1	133.081	72.1426	194.019	2.68937	1.42727	2.76634e-13	1.66278e-10	45	75	96	194	215	173	157	154	201	285	232	239	166	79	103	198	166	109	105	188	142	1.42727	1.24556	1.80528	0.679987	1.12623	1.00576	PF00314	PTHR31048,PTHR31048:SF36					AT4G11650.1	ATOSM34,OSM34	osmotin 34
Vigun09g248900.1	413.315	225.624	601.006	2.66375	1.41346	1.12484e-11	3.89622e-09	93	351	234	760	539	504	482	463	556	363	201	390	205	197	306	221	256	297	278	227	399	1.41346	1.14956	0.494609	0.0654346	0.193614	0.416356	PF01565,PF09265	PTHR13878,PTHR13878:SF60		1.5.99.12	K00279	GO:0055114,GO:0050660,GO:0016491,GO:0019139,GO:0009690	AT1G75450.1	ATCKX5,ATCKX6,CKX5	cytokinin oxidase 5
Vigun03g318000.1	127.529	69.9884	185.069	2.64429	1.40288	3.06773e-14	2.16185e-11	45	33	132	181	204	170	145	170	180	158	218	198	45	49	56	47	75	74	96	79	102	1.40288	1.23753	1.45057	-0.482757	-0.10028	0.398482	PF01490	PTHR22950,PTHR22950:SF268	KOG1303				AT2G39890.2	ATPROT1,PROT1	proline transporter 1
Vigun03g318000.2	126.816	69.7898	183.841	2.63422	1.39737	4.1874e-14	2.80576e-11	44	33	132	181	201	169	144	169	177	158	217	198	45	47	56	47	75	73	95	78	101	1.39737	1.22634	1.45095	-0.499452	-0.10408	0.390336	PF01490	PTHR22950,PTHR22950:SF268	KOG1303				AT2G39890.1	ATPROT1,PROT1	proline transporter 1
Vigun03g129100.1	146.172	80.6846	211.659	2.62329	1.39138	3.35954e-07	2.67149e-05	73	42	127	230	235	170	79	133	233	156	180	237	94	143	99	95	65	135	191	93	107	1.39138	0.880657	1.24375	0.472983	0.284948	0.689548	PF00005,PF01061	PTHR19241,PTHR19241:SF301	KOG0061	3.6.3.36		GO:0016887,GO:0005524,GO:0016020	AT1G17840.1	ABCG11,ATWBC11,COF1,DSO,WBC11	white-brown complex homolog protein 11
Vigun09g248900.2	289.351	160.089	418.613	2.61487	1.38674	4.5746e-11	1.37484e-08	62	243	175	526	386	344	322	314	377	268	153	281	144	146	212	157	197	186	159	167	259	1.38674	1.07668	0.548351	0.0638375	0.171031	0.284071	PF01565,PF09265	PTHR13878,PTHR13878:SF60	KOG1231	1.5.99.12		GO:0055114,GO:0050660,GO:0016491,GO:0019139,GO:0009690	AT1G75450.1	ATCKX5,ATCKX6,CKX5	cytokinin oxidase 5
Vigun02g108000.1	171.132	95.8136	246.45	2.57218	1.36299	2.61727e-06	0.000126404	73	98	117	170	224	345	299	299	226	94	87	71	72	61	225	172	103	109	101	85	66	1.36299	1.52004	-0.192762	0.318128	0.417366	-0.193563	PF00067	PTHR24286,PTHR24286:SF10	KOG0157	1.14.13.93		GO:0055114,GO:0020037,GO:0016705,GO:0005506	AT4G19230.1	CYP707A1	cytochrome P450, family 707, subfamily A, polypeptide 1
Vigun07g213100.2	1237.3	692.914	1781.68	2.57129	1.36249	5.59446e-12	2.19868e-09	278	414	1386	1476	1811	2058	1431	1489	1648	2046	2013	1867	467	425	586	472	605	634	758	873	1099	1.36249	1.1361	1.51124	-0.492995	-0.280297	0.393343		PTHR36319,PTHR36319:SF1			K12124		AT1G22770.1	FB,GI	gigantea protein (GI)
Vigun04g018300.1	85.9265	48.1788	123.674	2.56698	1.36007	0.000235977	0.00406109	26	80	38	124	99	148	233	158	119	167	102	303	33	51	52	53	69	47	48	64	103	1.36007	1.82031	1.98365	-0.0887966	0.224259	0.57357	PF00561	PTHR10992,PTHR10992:SF841	KOG1454				AT3G24420.1		alpha/beta-Hydrolases superfamily protein
Vigun07g213100.1	1241.64	696.308	1786.98	2.56637	1.35973	7.03e-12	2.70636e-09	280	415	1394	1478	1816	2068	1440	1497	1659	2055	2023	1875	469	429	584	473	607	638	759	874	1102	1.35973	1.13755	1.51096	-0.495429	-0.282136	0.388985		PTHR36319,PTHR36319:SF1			K12124		AT1G22770.1	FB,GI	gigantea protein (GI)
Vigun08g071400.1	512.343	288.318	736.369	2.55402	1.35277	2.47527e-06	0.000121309	354	262	249	957	726	527	533	303	498	586	466	1014	536	668	1071	1202	822	534	423	336	220	1.35277	0.625832	1.25617	1.395	1.56449	0.177639	PF00107,PF08240	PTHR11695,PTHR11695:SF493		1.1.1.1	K18857	GO:0055114,GO:0016491,GO:0008270	AT1G77120.1	ADH,ADH1,ATADH,ATADH1	alcohol dehydrogenase 1
Vigun05g266400.1	70.371	39.6616	101.081	2.54858	1.34969	0.000490642	0.00729767	27	31	61	82	89	132	118	74	75	153	110	104	45	52	38	78	75	58	37	50	66	1.34969	1.16726	1.62472	0.182572	0.819994	0.358771	PF00232	PTHR10353,PTHR10353:SF81		3.2.1.21		GO:0005975,GO:0004553	AT2G44480.1	BGLU17	beta glucosidase 17
Vigun03g434100.1	75.8008	42.7853	108.816	2.54331	1.34671	3.69178e-09	6.26116e-07	29	58	41	158	87	82	228	184	169	75	39	88	55	37	44	39	48	61	43	39	56	1.34671	2.17906	0.653984	0.0781705	0.201259	0.0981062		PTHR34956,PTHR34956:SF2					AT3G06070.1
Vigun06g056700.2	253.859	145.323	362.395	2.49372	1.3183	2.39893e-07	2.05558e-05	45	273	118	440	412	235	458	441	368	362	234	420	137	113	162	181	231	149	100	240	283	1.3183	1.5383	1.22081	-0.0780942	0.366516	0.514907	PF03009	PTHR23344,PTHR23344:SF8	KOG2258	3.1.4.46		GO:0008081,GO:0006629,GO:0008889	AT5G55480.1	SVL1	SHV3-like 1
Vigun05g107600.1	95.3111	54.6413	135.981	2.48861	1.31534	8.17663e-05	0.00178623	24	42	98	131	141	136	94	100	141	327	195	117	106	53	82	97	103	103	120	108	166	1.31534	1.02832	1.9617	0.556641	0.885844	1.26509	PF00560,PF13855	PTHR27004,PTHR27004:SF11	KOG0531,KOG0472	2.7.11.1		GO:0005515	AT5G49290.1	ATRLP56,RLP56	receptor like protein 56
Vigun02g107100.1	224.997	129.794	320.201	2.46699	1.30275	2.80494e-10	6.40483e-08	51	95	243	345	337	279	250	228	316	300	295	229	108	85	112	115	132	171	116	160	192	1.30275	1.0279	1.08116	-0.348895	0.101299	0.264633	PF08263,PF00560,PF13855,PF00069	PTHR27000,PTHR27000:SF153	KOG1187	2.7.11.1		GO:0005515,GO:0006468,GO:0005524,GO:0004672	AT3G47570.1		Leucine-rich repeat protein kinase family protein
Vigun06g056700.1	239.561	138.309	340.813	2.46415	1.30109	2.50079e-07	2.12948e-05	44	257	114	412	385	225	439	413	351	332	215	396	133	109	155	171	213	142	100	230	273	1.30109	1.53657	1.18355	-0.0644142	0.343961	0.53794	PF03009	PTHR23344,PTHR23344:SF8	KOG2258	3.1.4.46		GO:0008081,GO:0006629,GO:0008889	AT5G55480.1	SVL1	SHV3-like 1
Vigun05g279100.1	398.984	231.121	566.847	2.4526	1.29431	1.0598e-20	2.06273e-17	143	216	334	581	604	515	467	411	589	481	423	507	160	141	174	164	193	213	209	213	280	1.29431	1.08083	1.02536	-0.543393	-0.283645	0.0179445	PF00560,PF07714,PF12819	PTHR27003,PTHR27003:SF105	KOG1187	2.7.11.1,2.7.10.1		GO:0005515,GO:0006468,GO:0004672	AT4G29990.1		Leucine-rich repeat transmembrane protein kinase protein
Vigun05g107600.3	89.3675	51.8033	126.932	2.45026	1.29294	0.000111953	0.00228565	24	40	91	125	129	127	88	93	133	310	178	111	98	49	73	94	93	95	115	103	154	1.29294	1.01162	1.94689	0.504862	0.859111	1.25989	PF00560,PF13855	PTHR27004,PTHR27004:SF11	KOG0472	2.7.11.1		GO:0005515	AT5G49290.1	ATRLP56,RLP56	receptor like protein 56
Vigun04g101900.1	316.082	183.427	448.736	2.4464	1.29066	4.604e-08	5.47033e-06	73	292	185	555	397	394	626	415	471	340	184	318	130	151	174	89	170	229	224	179	348	1.29066	1.45818	0.612972	-0.277771	-0.173328	0.449942	PF01694	PTHR22936,PTHR22936:SF4	KOG2289	3.4.21.105		GO:0016021,GO:0004252,GO:0006508	AT5G38510.1		Rhomboid-related intramembrane serine protease family protein
Vigun01g223000.2	110.502	64.6623	156.341	2.41781	1.2737	3.99446e-19	6.29357e-16	44	64	86	141	140	188	137	147	148	130	147	163	57	67	116	118	116	92	93	119	97	1.2737	1.15603	1.17892	0.307417	0.745722	0.672642	PF00201	PTHR11926,PTHR11926:SF204		2.4.1.118		GO:0016758,GO:0008152	AT3G55700.1		UDP-Glycosyltransferase superfamily protein
Vigun10g151400.1	90.144	52.8923	127.396	2.40859	1.26819	5.92408e-09	9.4216e-07	18	94	47	144	135	103	175	141	127	129	78	164	65	71	76	89	94	60	58	73	71	1.26819	1.4833	1.22609	0.414251	0.615072	0.350611	PF05922,PF00082	PTHR10795,PTHR10795:SF396	KOG1153	3.4.14.10		GO:0006508,GO:0004252	AT5G67090.1		Subtilisin-like serine endopeptidase family protein
Vigun01g223000.1	110.838	65.0455	156.63	2.40801	1.26784	5.5441e-19	8.093e-16	44	65	86	142	140	188	138	148	149	129	148	164	57	66	116	118	117	92	93	119	98	1.26784	1.15693	1.17402	0.29566	0.744981	0.668465	PF00201	PTHR11926,PTHR11926:SF204		2.4.1.118		GO:0016758,GO:0008152	AT3G55700.1		UDP-Glycosyltransferase superfamily protein
Vigun04g047900.1	323.069	190.056	456.083	2.39972	1.26287	2.48199e-11	7.86406e-09	107	168	295	456	498	414	233	281	379	522	463	397	224	159	190	387	253	180	175	244	186	1.26287	0.645777	1.27802	0.00807401	0.523029	0.0860693	PF00004,PF14363	PTHR23070,PTHR23070:SF5				GO:0005524	AT5G40010.1	AATP1	AAA-ATPase 1
Vigun05g265900.1	189.134	111.293	266.974	2.39884	1.26234	4.32469e-10	9.40229e-08	80	81	173	240	257	304	315	209	181	381	312	294	116	153	125	205	197	147	124	171	175	1.26234	1.07998	1.56223	0.239916	0.717544	0.491343	PF00232	PTHR10353,PTHR10353:SF81		3.2.1.21		GO:0005975,GO:0004553	AT5G44640.1	BGLU13	beta glucosidase 13
Vigun02g117600.2	94.9029	55.8758	133.93	2.39692	1.26118	4.51909e-07	3.43965e-05	30	56	82	173	96	132	133	157	110	133	108	204	64	81	58	69	70	62	31	100	68	1.26118	1.25132	1.41143	0.274492	0.254341	0.256166	PF00581	PTHR12231		2.8.1.1			AT4G35770.1	ATSEN1,DIN1,SEN1	Rhodanese/Cell cycle control phosphatase superfamily protein
Vigun02g117600.1	99.451	58.5873	140.315	2.39497	1.26001	6.28189e-07	4.38951e-05	32	61	84	180	102	139	142	165	114	136	113	217	69	87	59	73	73	63	34	109	74	1.26001	1.26172	1.40629	0.291869	0.253104	0.305143	PF00581	PTHR12231	KOG1530	2.8.1.1			AT4G35770.1	ATSEN1,DIN1,SEN1	Rhodanese/Cell cycle control phosphatase superfamily protein
Vigun05g107600.2	81.9409	48.4958	115.386	2.3793	1.25053	0.000498677	0.00740102	23	35	87	107	122	117	75	79	120	287	171	93	96	45	71	86	92	87	104	86	149	1.25053	0.91017	1.92071	0.540892	0.866251	1.21797	PF00560,PF13855	PTHR27004,PTHR27004:SF11	KOG0472	2.7.11.1		GO:0005515	AT5G49290.1	ATRLP56,RLP56	receptor like protein 56
Vigun07g170000.1	877.073	519.315	1234.83	2.37781	1.24963	2.5277e-19	4.30478e-16	350	544	664	1189	1456	1060	2106	2309	1878	672	793	717	622	699	896	1197	1316	747	891	929	823	1.24963	2.01421	0.485966	0.508824	1.06498	0.762153	PF04674	PTHR31279,PTHR31279:SF9					AT2G17230.1	EXL5	EXORDIUM like 5
Vigun02g059700.1	112.113	66.5147	157.712	2.37109	1.24555	1.333e-18	1.81613e-15	44	61	94	125	164	183	138	169	191	205	196	233	63	46	73	76	73	62	99	105	114	1.24555	1.3191	1.67001	-0.131263	0.0845648	0.674291	PF13639	PTHR22763,PTHR22763:SF77		6.3.2.19		GO:0008270,GO:0005515	AT1G26800.1		RING/U-box superfamily protein
Vigun10g160500.3	513.297	305.649	720.944	2.35874	1.23801	1.7145e-31	3.50383e-27	155	297	464	706	728	729	881	767	786	968	1015	958	295	222	294	286	338	375	422	422	534	1.23801	1.40778	1.68131	-0.177835	0.12382	0.588008	PF00226	PTHR24078,PTHR24078:SF193					AT3G14200.1		Chaperone DnaJ-domain superfamily protein
Vigun10g160500.4	514.694	306.804	722.585	2.3552	1.23585	4.01549e-31	5.47084e-27	155	298	467	707	731	729	884	769	788	964	1012	956	295	224	294	287	338	376	424	423	535	1.23585	1.40781	1.67177	-0.178796	0.12069	0.587002	PF00226	PTHR24078,PTHR24078:SF193					AT3G14200.1		Chaperone DnaJ-domain superfamily protein
Vigun04g007400.1	106.064	63.3935	148.734	2.3462	1.23033	8.38049e-15	6.71638e-12	33	85	71	160	168	118	174	234	186	145	140	144	84	74	101	88	99	84	75	142	109	1.23033	1.64107	1.1753	0.449159	0.510606	0.773894	PF08263,PF00560,PF00069	PTHR27000,PTHR27000:SF111	KOG1187	2.7.11.1		GO:0005515,GO:0006468,GO:0005524,GO:0004672	AT5G25930.1		Protein kinase family protein with leucine-rich repeat domain
Vigun01g214200.1	217.067	129.863	304.272	2.34303	1.22837	5.30419e-09	8.67193e-07	93	159	138	227	250	436	393	367	357	200	183	195	135	90	236	147	151	134	179	161	170	1.22837	1.52048	0.56779	0.241448	0.148459	0.387005	PF00026	PTHR13683,PTHR13683:SF327		3.4.23.12		GO:0006508,GO:0004190	AT1G66180.1		Eukaryotic aspartyl protease family protein
Vigun10g122200.1	74.8934	44.8115	104.975	2.3426	1.22811	8.01917e-08	8.58031e-06	39	23	72	131	102	82	36	42	73	74	60	57	42	44	46	76	46	45	52	49	37	1.22811	0.165926	0.506355	-0.032715	0.312159	0.0446654	PF00168	PTHR32246,PTHR32246:SF20				GO:0005515	AT2G45760.1	BAL,BAP2	BON association protein 2
Vigun09g211100.1	400.509	239.758	561.261	2.34095	1.22709	1.22624e-06	7.34901e-05	105	419	195	571	657	456	1297	1092	813	555	304	703	234	170	264	149	277	213	333	406	565	1.22709	2.15435	1.11897	-0.106807	-0.170239	0.858344	PF14547	PTHR31731,PTHR31731:SF19					AT2G45180.1		Bifunctional inhibitor/lipid-transfer protein/seed storage 2S albumin superfamily protein
Vigun03g045100.1	628.281	376.263	880.298	2.33958	1.22625	2.22431e-14	1.62347e-11	236	434	459	811	1037	792	1149	1056	859	950	663	1063	331	389	506	500	448	395	326	439	441	1.22625	1.441	1.24493	0.120036	0.250619	0.0960615	PF03953,PF00091	PTHR11588,PTHR11588:SF124		2.4.2.1	K07375	GO:0003924,GO:0007017,GO:0005874	AT5G62700.1	TUB3	tubulin beta chain 3
Vigun10g122300.1	73.4144	44.2511	102.578	2.31808	1.21293	9.06647e-08	9.54247e-06	38	23	71	128	99	81	36	42	70	74	61	57	41	42	44	74	45	42	51	47	37	1.21293	0.152703	0.529199	-0.0526389	0.282688	0.0271888	PF00168	PTHR32246,PTHR32246:SF20				GO:0005515	AT2G45760.1	BAL,BAP2	BON association protein 2
Vigun01g214100.1	224.721	135.485	313.957	2.31728	1.21243	3.30223e-09	5.64737e-07	94	168	144	242	311	389	414	397	305	205	165	225	121	132	263	162	179	120	116	172	171	1.21243	1.45637	0.548826	0.345175	0.181083	0.174232	PF00026	PTHR13683,PTHR13683:SF327		3.4.23.12		GO:0006508,GO:0004190	AT1G66180.1		Eukaryotic aspartyl protease family protein
Vigun04g156600.1	1438.81	871.901	2005.71	2.30039	1.20188	7.90937e-22	1.796e-18	502	1184	929	2009	2046	1962	2301	2087	2404	1517	1203	1673	697	724	880	765	960	1202	779	1143	1267	1.20188	1.37655	0.74773	-0.185084	0.162445	0.286005	PF03766,PF03763	PTHR31775					AT5G23750.2		Remorin family protein
Vigun10g160500.1	540.814	327.819	753.809	2.29947	1.2013	5.61108e-30	5.73354e-26	167	323	493	735	760	767	934	808	818	977	1030	989	313	240	312	307	355	393	451	451	557	1.2013	1.37996	1.60722	-0.184735	0.102337	0.568981	PF00226	PTHR24078,PTHR24078:SF193					AT3G14200.1		Chaperone DnaJ-domain superfamily protein
Vigun05g266000.1	148.767	90.3122	207.222	2.2945	1.19818	5.61954e-06	0.000225848	69	67	135	180	193	249	238	153	141	292	238	201	102	113	96	142	154	107	103	121	141	1.19818	0.972943	1.43173	0.199081	0.571377	0.432134	PF00232	PTHR10353,PTHR10353:SF81		3.2.1.21	K01188	GO:0005975,GO:0004553	AT5G44640.1	BGLU13	beta glucosidase 13
Vigun10g166400.2	107.764	65.4721	150.056	2.29191	1.19655	4.42138e-08	5.28407e-06	43	36	117	149	140	162	137	117	161	265	223	139	103	74	82	96	80	71	128	104	141	1.19655	1.07794	1.67621	0.400886	0.33117	0.923456	PF07725,PF13676,PF00931	PTHR11017,PTHR11017:SF163	KOG4658			GO:0007165,GO:0005515,GO:0043531	AT5G41750.2		Disease resistance protein (TIR-NBS-LRR class) family
Vigun10g166400.1	108.284	65.7959	150.772	2.29152	1.1963	6.02341e-08	6.83875e-06	43	36	118	149	141	162	137	117	163	267	223	139	103	75	83	95	81	71	128	104	143	1.1963	1.07728	1.67266	0.404277	0.32141	0.923282	PF07725,PF13676,PF00931	PTHR11017,PTHR11017:SF163	KOG4658			GO:0007165,GO:0005515,GO:0043531	AT5G41750.1		Disease resistance protein (TIR-NBS-LRR class) family
Vigun11g199300.1	146.985	89.6369	204.334	2.27958	1.18876	4.81484e-07	3.63524e-05	91	97	81	163	181	269	294	292	199	125	115	148	63	83	191	192	102	95	109	88	103	1.18876	1.54627	0.531214	0.325711	0.534444	0.156504	PF03330,PF01357	PTHR31692,PTHR31692:SF4					AT3G45970.1	ATEXLA1,ATEXPL1,ATHEXP BETA 2.1,EXLA1,EXPL1	expansin-like A1
Vigun11g031000.1	570.88	348.282	793.478	2.27826	1.18793	3.01011e-07	2.48049e-05	200	136	709	844	737	800	362	507	564	967	1008	846	231	167	231	282	242	289	192	286	223	1.18793	0.455145	1.43314	-0.731623	-0.362646	-0.576841	PF00407	PTHR31907,PTHR31907:SF2				GO:0009607,GO:0006952	AT1G70890.1	MLP43	MLP-like protein 43
Vigun05g223400.1	2364.87	1444.05	3285.69	2.27534	1.18608	3.58033e-41	1.46339e-36	1342	1369	1622	2653	3521	3684	4623	5109	4602	3445	3461	3136	1765	1744	2610	2961	3292	2840	2897	3173	2934	1.18608	1.72629	1.21285	0.498264	1.06973	1.0556	PF06955,PF00722	PTHR31062,PTHR31062:SF11		2.4.1.207	K08235	GO:0048046,GO:0016762,GO:0006073,GO:0005618,GO:0005975,GO:0004553	AT4G03210.1	XTH9	xyloglucan endotransglucosylase/hydrolase 9
Vigun05g266100.1	157.304	96.131	218.477	2.2727	1.18441	2.71289e-06	0.000129391	74	72	143	196	206	253	255	176	156	313	256	222	108	121	109	149	164	111	115	140	160	1.18441	1.02393	1.45542	0.229046	0.556722	0.522679	PF00232	PTHR10353,PTHR10353:SF81		3.2.1.21	K01188	GO:0005975,GO:0004553	AT5G44640.1	BGLU13	beta glucosidase 13
Vigun05g266100.2	157.304	96.131	218.477	2.2727	1.18441	2.71289e-06	0.000129391	74	72	143	196	206	253	255	176	156	313	256	222	108	121	109	149	164	111	115	140	160	1.18441	1.02393	1.45542	0.229046	0.556722	0.522679	PF00232	PTHR10353,PTHR10353:SF81		3.2.1.21	K01188	GO:0005975,GO:0004553	AT5G44640.1	BGLU13	beta glucosidase 13
Vigun04g147000.1	103.807	63.5852	144.028	2.26512	1.17959	5.07604e-05	0.00121971	29	61	102	170	148	114	94	81	124	306	163	151	94	48	61	109	88	110	96	89	124	1.17959	0.650871	1.69917	0.0944922	0.680595	0.700411	PF08263,PF00560,PF13855	PTHR27004,PTHR27004:SF27	KOG0472	2.7.11.1		GO:0005515	AT2G34930.1		disease resistance family protein / LRR family protein
Vigun04g146800.1	124.295	76.2076	172.383	2.26201	1.17761	1.81965e-05	0.000551331	33	69	126	200	188	129	115	104	149	356	202	183	116	62	85	130	94	128	128	112	140	1.17761	0.686947	1.69603	0.205317	0.619861	0.732296	PF08263,PF00560,PF13855	PTHR27004,PTHR27004:SF27	KOG0472	2.7.11.1		GO:0005515	AT2G34930.1		disease resistance family protein / LRR family protein
Vigun10g160500.2	483.393	297.079	669.707	2.2543	1.17268	2.47219e-27	1.6841e-23	151	292	448	660	679	670	837	717	733	866	917	871	288	218	267	269	315	355	411	402	498	1.17268	1.36005	1.57467	-0.205455	0.0745775	0.556843	PF00226	PTHR24078,PTHR24078:SF193					AT3G14200.1		Chaperone DnaJ-domain superfamily protein
Vigun09g155400.1	76.9233	47.3156	106.531	2.2515	1.17088	0.00032905	0.00530124	8	92	42	85	136	99	82	129	162	152	93	137	19	23	23	23	22	36	36	102	63	1.17088	1.39454	1.427	-1.13001	-0.80443	0.502086	PF00892	PTHR31218,PTHR31218:SF61				GO:0016021,GO:0016020,GO:0022857	AT1G70260.1		nodulin MtN21 /EamA-like transporter family protein
Vigun06g057000.1	147.35	90.714	203.986	2.24867	1.16907	2.93479e-06	0.00013748	33	175	64	235	217	160	313	310	244	191	107	205	92	48	87	95	93	81	84	163	214	1.16907	1.67059	0.885224	-0.262251	-0.0192493	0.760214		PTHR23344,PTHR23344:SF8		3.1.4.46		GO:0008889	AT5G55480.1	SVL1	SHV3-like 1
Vigun05g106800.1	205.214	126.755	283.673	2.23796	1.16218	4.9402e-06	0.000203353	67	90	223	273	317	261	224	212	317	666	453	341	237	122	166	182	178	197	257	253	266	1.16218	0.986329	1.94047	0.465571	0.550483	1.0286	PF08263,PF00560,PF13855	PTHR27004,PTHR27004:SF11	KOG0472	2.7.11.1		GO:0005515	AT1G74170.1	AtRLP13,RLP13	receptor like protein 13
Vigun08g044200.2	285.952	177.233	394.672	2.22685	1.15501	4.64919e-19	7.03802e-16	99	163	270	429	389	366	373	362	370	363	318	299	181	140	162	180	170	173	140	224	221	1.15501	1.05532	0.881542	-0.137406	-0.02461	0.137392	PF00481	PTHR13832,PTHR13832:SF356	KOG0699	3.1.3.16	K17499	GO:0003824,GO:0006470,GO:0004722	AT4G31860.1		Protein phosphatase 2C family protein
Vigun08g044200.1	286.179	177.395	394.962	2.22645	1.15475	4.00345e-19	6.29357e-16	99	163	270	429	389	366	373	362	371	364	318	299	181	140	162	181	170	174	141	225	221	1.15475	1.05581	0.881959	-0.140109	-0.0215136	0.140796	PF00481	PTHR13832,PTHR13832:SF356	KOG0699	3.1.3.16	K17499	GO:0003824,GO:0006470,GO:0004722	AT4G31860.1		Protein phosphatase 2C family protein
Vigun06g122600.1	290.205	179.934	400.475	2.22568	1.15425	7.90771e-06	0.000289616	137	168	235	279	285	637	337	298	291	303	287	318	205	172	318	270	172	180	231	245	218	1.15425	0.779425	0.749885	0.363659	0.20325	0.362028	PF03106	PTHR31282,PTHR31282:SF26				GO:0043565,GO:0006355,GO:0003700	AT5G24110.1	ATWRKY30,WRKY30	WRKY DNA-binding protein 30
Vigun09g155400.3	82.0871	51.0533	113.121	2.21574	1.14779	0.000269304	0.00450011	11	96	47	93	143	103	90	134	179	157	98	140	21	25	27	27	27	41	42	115	75	1.14779	1.39201	1.36674	-1.06231	-0.693315	0.59599	PF00892	PTHR31218,PTHR31218:SF61				GO:0016021,GO:0016020,GO:0022857	AT1G70260.1		nodulin MtN21 /EamA-like transporter family protein
Vigun01g210700.1	105.605	65.9639	145.247	2.20191	1.13876	1.61928e-06	9.06642e-05	41	43	113	165	156	114	61	62	108	102	117	84	68	48	50	96	50	53	71	63	68	1.13876	0.221334	0.614104	-0.253178	0.0106573	0.0252029	PF07887	PTHR31713,PTHR31713:SF14				GO:0006950,GO:0005516	AT5G57580.1		Calmodulin-binding protein
Vigun09g139800.1	527.359	334.03	720.688	2.15755	1.1094	1.26928e-18	1.78895e-15	269	373	359	747	836	580	727	639	595	733	681	606	494	335	383	521	438	308	555	725	619	1.1094	0.968742	1.01146	0.274479	0.337395	0.921978	PF14226,PF03171	PTHR10209,PTHR10209:SF111	KOG0143	1.14.11.9		GO:0055114,GO:0016491	AT5G24530.1	DMR6	2-oxoglutarate (2OG) and Fe(II)-dependent oxygenase superfamily protein
Vigun03g127000.1	510.361	323.764	696.958	2.15267	1.10613	1.27201e-05	0.000419958	195	271	505	479	821	791	710	533	551	938	1284	879	532	377	493	669	789	266	294	634	607	1.10613	0.885697	1.67467	0.529689	0.828471	0.660153
Vigun05g266800.1	1585.87	1008.32	2163.41	2.14557	1.10136	1.47422e-07	1.39481e-05	861	690	1473	2042	1994	2454	2602	1770	1713	3661	2750	1807	1189	1126	1212	1667	1605	1327	1277	1485	1941	1.10136	1.00843	1.44196	0.221345	0.604542	0.636578	PF00232	PTHR10353,PTHR10353:SF81		3.2.1.21		GO:0005975,GO:0004553	AT2G44450.1	BGLU15	beta glucosidase 15
Vigun05g266700.1	1585.87	1008.32	2163.41	2.14557	1.10136	1.47422e-07	1.39481e-05	861	690	1473	2042	1994	2454	2602	1770	1713	3661	2750	1807	1189	1126	1212	1667	1605	1327	1277	1485	1941	1.10136	1.00843	1.44196	0.221345	0.604542	0.636578	PF00232	PTHR10353,PTHR10353:SF81		3.2.1.21		GO:0005975,GO:0004553	AT2G44450.1	BGLU15	beta glucosidase 15
Vigun05g266500.1	1614.1	1029.35	2198.85	2.13616	1.09502	2.63583e-07	2.21675e-05	889	707	1492	2066	2019	2511	2655	1801	1757	3773	2797	1810	1232	1138	1237	1691	1628	1370	1316	1502	1999	1.09502	1.00843	1.44024	0.224172	0.602751	0.641474	PF00232	PTHR10353,PTHR10353:SF81		3.2.1.21		GO:0005975,GO:0004553	AT2G44450.1	BGLU15	beta glucosidase 15
Vigun05g266600.1	1629.04	1039.38	2218.69	2.13462	1.09398	2.95359e-07	2.44518e-05	897	716	1506	2082	2043	2530	2677	1820	1776	3831	2830	1824	1248	1148	1254	1706	1643	1388	1345	1526	2024	1.09398	1.00853	1.44405	0.22737	0.603219	0.650778	PF00232	PTHR10353,PTHR10353:SF81		3.2.1.21		GO:0005975,GO:0004553	AT2G44450.1	BGLU15	beta glucosidase 15
Vigun06g096000.3	89.4012	57.2867	121.516	2.12119	1.08487	4.19332e-09	7.02433e-07	38	39	96	143	116	105	82	60	110	123	93	107	65	51	54	84	66	66	70	75	70	1.08487	0.554506	0.910296	-0.0198752	0.329562	0.324977		PTHR32133					AT5G07610.1		F-box family protein
Vigun01g208600.1	77.8806	49.9787	105.783	2.11655	1.08172	1.54648e-11	5.09752e-09	27	55	68	106	88	123	150	98	135	165	163	187	63	52	47	42	34	43	74	66	108	1.08172	1.34999	1.78222	0.112773	-0.325722	0.729476	PF03126	PTHR13115,PTHR13115:SF8	KOG2402		K15178	GO:0003677,GO:0016593,GO:0016570,GO:0006368	AT1G61040.1	VIP5	plus-3 domain-containing protein
Vigun04g145500.1	80.515	51.7893	109.241	2.10933	1.07678	1.35856e-07	1.31273e-05	30	42	83	113	125	89	90	78	112	213	139	158	68	49	48	104	80	79	66	89	107	1.07678	0.84704	1.71714	0.0983209	0.756614	0.753997	PF08263,PF00560,PF13855	PTHR27004,PTHR27004:SF27	KOG0472			GO:0005515	AT1G71400.1	AtRLP12,RLP12	receptor like protein 12
Vigun08g102400.1	419.948	270.201	569.695	2.10841	1.07615	1.55309e-06	8.80436e-05	225	286	300	557	494	658	1713	1543	999	306	358	357	347	366	691	607	652	460	433	392	392	1.07615	2.39209	0.331552	0.79234	1.085	0.586738	PF04674	PTHR31279,PTHR31279:SF3					AT4G08950.1	EXO	Phosphate-responsive 1 family protein
Vigun05g081100.2	117.295	75.4706	159.119	2.10835	1.07612	3.82177e-10	8.44363e-08	44	72	111	137	195	145	119	104	148	193	186	147	77	60	73	70	73	91	76	91	109	1.07612	0.713846	1.21628	-0.105256	0.0546738	0.286351	PF07714,PF01657	PTHR27002,PTHR27002:SF51		2.7.11.1		GO:0006468,GO:0004672	AT4G23310.1	CRK23	cysteine-rich RLK (RECEPTOR-like protein kinase) 23
Vigun05g287100.1	207.572	133.64	281.504	2.10643	1.0748	3.12489e-05	0.000840064	65	97	240	353	266	225	133	122	221	252	227	197	152	101	116	211	109	142	145	145	132	1.0748	0.248571	0.754151	-0.118385	0.20274	0.0736402	PF00400	PTHR19876				GO:0005515	AT1G52360.2		Coatomer, beta\' subunit
Vigun04g148000.1	144.27	93.1539	195.385	2.09745	1.06863	4.7493e-06	0.000197676	90	90	100	123	176	287	289	236	230	821	1197	1045	73	92	83	143	119	115	139	162	231	1.06863	1.43301	3.45437	-0.170226	0.433732	0.929098	PF02518,PF00183	PTHR11528,PTHR11528:SF47			K04079	GO:0051082,GO:0006950,GO:0006457,GO:0005524	AT5G52640.1	ATHS83,AtHsp90-1,ATHSP90.1,HSP81-1,HSP81.1,HSP83,HSP90.1	heat shock protein 90.1
Vigun03g071400.1	84.1769	54.3863	113.968	2.09552	1.06731	6.6487e-07	4.61379e-05	30	43	90	96	125	121	54	100	91	93	125	88	49	30	47	54	52	66	56	87	69	1.06731	0.58596	0.902927	-0.370748	0.0769514	0.379558	PF00067	PTHR24298,PTHR24298:SF157				GO:0055114,GO:0020037,GO:0016705,GO:0005506	AT4G36220.1	CYP84A1,FAH1	ferulic acid 5-hydroxylase 1
Vigun05g193900.1	149.826	96.8534	202.798	2.09387	1.06617	7.52092e-11	2.0631e-08	60	96	135	222	226	160	175	185	184	270	229	229	154	136	139	215	152	134	92	198	144	1.06617	0.906002	1.32387	0.558639	0.785989	0.58096	PF11145	PTHR33389,PTHR33389:SF1					AT4G21700.1		Protein of unknown function (DUF2921)
Vigun09g132500.1	84.7245	54.8018	114.647	2.09203	1.06491	3.90831e-11	1.20109e-08	41	48	75	125	114	105	104	123	107	121	63	92	55	49	55	56	37	68	43	56	63	1.06491	1.02631	0.745424	-0.0557075	-0.0345142	-0.02049	PF13639	PTHR14155,PTHR14155:SF106			K19040	GO:0008270,GO:0005515	AT3G10910.1		RING/U-box superfamily protein
Vigun05g046000.1	106.812	69.0919	144.533	2.09189	1.06481	7.311e-05	0.00164114	32	43	132	156	148	130	67	69	121	190	140	127	95	42	54	108	51	68	129	83	110	1.06481	0.312216	1.14157	-0.11408	0.132799	0.633541	PF00560,PF13855,PF00069	PTHR27000,PTHR27000:SF64	KOG1187	2.7.11.1		GO:0005515,GO:0006468,GO:0005524,GO:0004672	AT4G08850.1		Leucine-rich repeat receptor-like protein kinase family protein
Vigun05g179800.2	202.622	131.114	274.131	2.09079	1.06405	4.0592e-06	0.000176127	77	100	217	254	314	254	177	236	255	552	445	302	176	122	184	211	188	157	126	199	203	1.06405	0.764585	1.72352	0.291749	0.498989	0.424357	PF11721,PF07714	PTHR27006,PTHR27006:SF11	KOG1187	2.7.11.1		GO:0006468,GO:0004672	AT1G53420.1		Leucine-rich repeat transmembrane protein kinase
Vigun05g081100.1	120.09	77.7509	162.429	2.08909	1.06288	5.8687e-10	1.23011e-07	45	73	115	141	198	148	123	106	150	201	191	149	78	61	78	73	74	93	78	96	112	1.06288	0.699395	1.21275	-0.107452	0.0413368	0.292042	PF07714,PF01657	PTHR27002	KOG1187	2.7.11.1		GO:0006468,GO:0004672	AT4G23310.1	CRK23	cysteine-rich RLK (RECEPTOR-like protein kinase) 23
Vigun07g244200.1	333.061	215.69	450.433	2.08834	1.06236	5.33198e-24	2.17934e-20	180	197	270	456	467	428	682	649	529	406	384	383	248	288	361	447	434	424	345	399	324	1.06236	1.52348	0.858708	0.470017	1.01092	0.722703	PF06955,PF00722	PTHR31062,PTHR31062:SF1		2.4.1.207	K08235	GO:0048046,GO:0016762,GO:0006073,GO:0005618,GO:0005975,GO:0004553	AT1G11545.1	XTH8	xyloglucan endotransglucosylase/hydrolase 8
Vigun08g090700.1	126.763	82.135	171.391	2.0867	1.06122	1.11404e-15	9.68812e-13	54	117	75	165	187	162	174	159	180	205	168	204	99	108	119	83	95	82	86	105	99	1.06122	1.05591	1.22769	0.402554	0.0759398	0.234058	PF13855,PF07714,PF12819	PTHR27003	KOG1187	2.7.11.1,2.7.10.1		GO:0005515,GO:0006468,GO:0004672	AT2G19210.1		Leucine-rich repeat transmembrane protein kinase protein
Vigun01g078600.1	113.875	73.8442	153.906	2.0842	1.05949	7.84836e-08	8.44174e-06	56	56	110	179	111	171	55	63	82	77	81	114	62	69	58	66	72	52	50	49	45	1.05949	-0.142411	0.29686	-0.231561	-0.216785	-0.613143	PF07207	PTHR36762,PTHR36762:SF2					AT3G26740.1	CCL	CCR-like
Vigun03g077800.1	98.4131	64.0275	132.799	2.07409	1.05248	0.000133368	0.0026107	39	35	118	138	142	119	72	73	100	138	112	62	51	43	52	59	48	42	39	58	52	1.05248	0.355643	0.69941	-0.397114	-0.365954	-0.367815		PTHR36714					AT1G23850.1
Vigun01g222300.1	2072.58	1349.47	2795.69	2.0717	1.05081	2.32515e-07	2.03068e-05	625	2152	1271	2887	3132	2368	5028	4178	3003	3081	2423	3798	1069	1379	1599	1607	1802	1636	1440	2326	2304	1.05081	1.59251	1.20024	-0.000101273	0.317237	0.58435	PF05922,PF00082	PTHR10795,PTHR10795:SF348		3.4.21.25		GO:0006508,GO:0004252	AT3G46850.1		Subtilase family protein
Vigun05g211100.1	175.636	114.461	236.811	2.06893	1.04889	1.2788e-17	1.63339e-14	94	139	110	208	272	230	277	245	237	148	131	170	117	129	148	151	162	156	135	117	115	1.04889	1.14242	0.387695	0.199849	0.447888	0.0983425	PF07716	PTHR13301,PTHR13301:SF69				GO:0043565,GO:0006355,GO:0003700	AT3G58120.1	ATBZIP61,BZIP61	Basic-leucine zipper (bZIP) transcription factor family protein
Vigun05g179800.1	222.651	145.15	300.152	2.06788	1.04815	3.35504e-06	0.000152198	88	105	242	278	344	279	194	262	283	600	497	335	195	139	201	228	210	185	138	227	216	1.04815	0.763167	1.71755	0.297435	0.517403	0.415786	PF07714,PF11721	PTHR27006,PTHR27006:SF11	KOG1187	2.7.11.1		GO:0006468,GO:0004672	AT3G14840.2		Leucine-rich repeat transmembrane protein kinase
Vigun05g179800.3	216.602	141.317	291.886	2.06547	1.04647	3.97633e-06	0.000173508	88	102	233	267	336	272	187	256	271	583	482	321	190	134	197	222	204	185	135	219	210	1.04647	0.754202	1.70851	0.299192	0.528009	0.411676	PF07714,PF11721	PTHR27006,PTHR27006:SF11	KOG1187	2.7.11.1		GO:0006468,GO:0004672	AT3G14840.2		Leucine-rich repeat transmembrane protein kinase
Vigun04g025400.6	119.244	77.8385	160.65	2.06389	1.04536	7.00307e-07	4.77061e-05	44	62	128	146	181	155	76	108	147	137	105	98	68	57	72	85	64	78	92	91	63	1.04536	0.50171	0.541103	-0.24774	-0.0410443	0.074925	PF07714	PTHR27005,PTHR27005:SF31	KOG1187	2.7.11.1		GO:0006468,GO:0004672	AT1G25390.1		Protein kinase superfamily protein
Vigun04g145500.2	79.3335	51.7893	106.878	2.0637	1.04523	2.64889e-07	2.22316e-05	30	42	83	110	123	88	88	77	110	209	138	158	65	49	46	101	73	78	64	87	104	1.04523	0.819516	1.70117	0.0459621	0.694856	0.714588	PF08263,PF00560,PF13855	PTHR27004,PTHR27004:SF27	KOG0472			GO:0005515	AT1G71400.1	AtRLP12,RLP12	receptor like protein 12
Vigun06g096000.1	96.9573	63.324	130.591	2.06226	1.04423	1.71197e-08	2.46385e-06	42	41	107	151	126	115	87	70	122	141	102	115	71	56	57	89	74	72	77	78	77	1.04423	0.5563	0.917033	-0.0457268	0.307685	0.291436		PTHR32133					AT5G07610.1		F-box family protein
Vigun05g179800.4	207.104	135.27	278.939	2.0621	1.04411	3.83668e-06	0.000168802	79	100	227	259	323	255	182	242	260	555	470	314	185	131	188	212	195	167	131	211	203	1.04411	0.754376	1.72172	0.31213	0.49986	0.423338	PF07714,PF11721	PTHR27006,PTHR27006:SF11	KOG1187	2.7.11.1		GO:0006468,GO:0004672	AT3G14840.2		Leucine-rich repeat transmembrane protein kinase
Vigun05g211100.2	174.906	114.277	235.534	2.06107	1.0434	2.01154e-17	2.41817e-14	94	138	110	207	271	228	275	244	235	148	130	170	117	129	148	151	162	156	135	117	114	1.0434	1.13628	0.386342	0.202162	0.45045	0.0971284	PF00170	PTHR13301,PTHR13301:SF69				GO:0043565,GO:0006355,GO:0003700	AT3G58120.1	ATBZIP61,BZIP61	Basic-leucine zipper (bZIP) transcription factor family protein
Vigun11g188800.2	661.038	432.057	890.019	2.05996	1.04261	7.64089e-13	3.90119e-10	280	494	522	886	960	824	1667	1498	1158	749	630	906	467	498	665	620	704	617	681	740	971	1.04261	1.73791	0.817816	0.330588	0.582237	0.884025	PF06813	PTHR21576,PTHR21576:SF17					AT4G34950.1		Major facilitator superfamily protein
Vigun05g081100.6	98.5671	64.434	132.7	2.05947	1.04227	7.54164e-10	1.54131e-07	36	62	95	113	161	124	98	88	123	156	148	129	53	53	58	54	69	76	57	80	82	1.04227	0.67265	1.16661	-0.235422	0.0409565	0.176379	PF01657	PTHR32099,PTHR32099:SF1					AT4G23310.1	CRK23	cysteine-rich RLK (RECEPTOR-like protein kinase) 23
Vigun11g188800.1	660.895	432.073	889.716	2.05918	1.04207	7.88446e-13	3.93002e-10	281	494	522	886	960	823	1668	1498	1157	749	630	906	467	498	665	620	704	617	681	740	971	1.04207	1.73788	0.817762	0.330535	0.582578	0.884257	PF06813	PTHR21576,PTHR21576:SF17					AT4G34950.1		Major facilitator superfamily protein
Vigun04g025400.1	119.436	78.1403	160.732	2.05697	1.04052	1.04523e-06	6.54238e-05	44	61	130	148	181	153	75	108	143	137	105	96	67	58	72	84	64	79	94	93	60	1.04052	0.479526	0.529304	-0.255487	-0.0465793	0.0731501	PF07714	PTHR27005,PTHR27005:SF31	KOG1187	2.7.11.1		GO:0006468,GO:0004672	AT5G38210.1		Protein kinase family protein
Vigun06g056800.1	202.327	132.503	272.151	2.05392	1.03838	5.84406e-07	4.17595e-05	75	200	122	330	310	177	317	308	270	305	208	338	109	130	144	162	209	141	114	193	196	1.03838	1.17112	1.09884	-0.0568408	0.364538	0.338397	PF03009	PTHR23344,PTHR23344:SF8		3.1.4.46	K01126	GO:0008081,GO:0006629,GO:0008889	AT1G66980.1	SNC4	suppressor of npr1-1 constitutive 4
Vigun01g223100.1	198.452	130.009	266.895	2.0529	1.03766	4.83732e-17	5.64902e-14	103	112	174	215	300	285	224	267	267	254	260	204	140	122	164	184	182	140	193	197	167	1.03766	0.959607	0.881446	0.124599	0.375916	0.513911	PF00201	PTHR11926,PTHR11926:SF204	KOG1192	2.4.1.118		GO:0016758,GO:0008152	AT3G55700.1		UDP-Glycosyltransferase superfamily protein
Vigun09g132500.2	82.9073	54.3657	111.449	2.04999	1.03561	1.03553e-10	2.71315e-08	39	48	76	122	111	101	103	118	102	114	59	86	54	49	53	52	36	61	42	54	61	1.03561	0.986467	0.664126	-0.0691452	-0.139276	-0.0515451	PF13639	PTHR14155,PTHR14155:SF106			K19040	GO:0008270,GO:0005515	AT3G10910.1		RING/U-box superfamily protein
Vigun04g145500.3	78.7964	51.7681	105.825	2.04421	1.03154	4.88398e-07	3.6763e-05	30	41	84	109	123	86	86	76	107	208	138	158	66	49	45	101	73	78	64	88	104	1.03154	0.794473	1.69891	0.0508317	0.695473	0.720673	PF08263,PF00560,PF13855	PTHR27004,PTHR27004:SF27	KOG0472			GO:0005515	AT1G71400.1	AtRLP12,RLP12	receptor like protein 12
Vigun01g078600.2	107.421	70.5755	144.267	2.04415	1.0315	1.21148e-06	7.30337e-05	53	52	107	169	104	160	50	57	74	69	79	114	57	66	55	68	65	51	47	43	46	1.0315	-0.232665	0.309536	-0.249259	-0.204057	-0.637728	PF07207	PTHR36762,PTHR36762:SF2					AT3G26740.1	CCL	CCR-like
Vigun06g096000.2	95.2526	62.6019	127.903	2.04312	1.03078	3.36384e-08	4.31003e-06	41	41	106	147	125	112	85	68	120	136	102	111	69	53	57	89	72	70	78	78	73	1.03078	0.540168	0.89907	-0.0614811	0.299626	0.285619		PTHR32133					AT5G07610.1		F-box family protein
Vigun04g025400.3	118.388	77.8112	158.965	2.04296	1.03066	1.43515e-06	8.28515e-05	44	60	129	145	179	152	75	106	142	136	104	95	67	58	70	83	64	79	95	92	60	1.03066	0.469002	0.519735	-0.26329	-0.0438804	0.0791979	PF07714	PTHR27005,PTHR27005:SF31	KOG1187	2.7.11.1		GO:0006468,GO:0004672	AT5G38210.1		Protein kinase family protein
Vigun01g137100.2	231.638	152.351	310.924	2.04085	1.02917	2.37811e-09	4.24457e-07	109	166	183	236	281	416	422	377	335	683	798	941	140	138	164	143	181	172	247	187	290	1.02917	1.30973	2.40559	-0.0505201	0.116281	0.664893	PF00447	PTHR10015,PTHR10015:SF160	KOG0627		K09419	GO:0043565,GO:0006355,GO:0005634,GO:0003700	AT3G22830.1	AT-HSFA6B,HSFA6B	heat shock transcription factor A6B
Vigun04g025400.2	119.007	78.4072	159.607	2.03561	1.02546	1.20408e-06	7.2702e-05	46	60	129	146	179	153	75	106	143	136	106	96	67	58	70	84	65	80	95	94	60	1.02546	0.464193	0.524858	-0.274297	-0.0408618	0.0822665	PF07714	PTHR27005,PTHR27005:SF31	KOG1187	2.7.11.1		GO:0006468,GO:0004672	AT5G38210.1		Protein kinase family protein
Vigun03g245500.2	563.358	371.543	755.172	2.03253	1.02328	8.40375e-23	2.28991e-19	228	347	540	701	797	768	630	648	708	767	772	799	317	431	349	374	402	442	407	443	428	1.02328	0.83336	1.06865	-0.0235341	0.128644	0.197084	PF08263,PF07714	PTHR27003,PTHR27003:SF22	KOG1187	2.7.11.1		GO:0006468,GO:0004672	AT1G79620.1		Leucine-rich repeat protein kinase family protein
Vigun03g245500.1	562.266	371.035	753.496	2.03079	1.02204	8.34152e-23	2.28991e-19	228	347	539	700	795	766	629	646	706	766	771	799	317	430	348	374	401	442	406	441	426	1.02204	0.831163	1.06968	-0.0247685	0.129163	0.194256	PF08263,PF07714	PTHR27003,PTHR27003:SF22	KOG1187	2.7.11.1		GO:0006468,GO:0004672	AT1G79620.1		Leucine-rich repeat protein kinase family protein
Vigun05g081100.3	115.965	76.5422	155.388	2.0301	1.02155	1.18165e-09	2.322e-07	44	73	112	133	190	143	118	101	145	188	181	146	73	61	74	70	73	85	76	94	110	1.02155	0.6638	1.16645	-0.141271	-0.0162237	0.288252	PF01657	PTHR32099,PTHR32099:SF1					AT4G23310.1	CRK23	cysteine-rich RLK (RECEPTOR-like protein kinase) 23
Vigun09g235600.3	615.461	406.45	824.472	2.02847	1.02039	1.4884e-25	8.69074e-22	268	504	447	791	834	848	872	760	896	793	728	900	370	393	457	322	423	438	554	455	585	1.02039	1.05219	0.989729	0.000379993	-0.0430109	0.386353	PF14215	PTHR13902,PTHR13902:SF64					AT1G60060.1		Serine/threonine-protein kinase WNK (With No Lysine)-related
Vigun03g245500.3	555.525	366.925	744.125	2.028	1.02006	3.56974e-23	1.12235e-19	224	347	530	693	783	757	618	641	697	755	760	788	317	426	343	372	399	439	404	438	424	1.02006	0.82897	1.06555	-0.0202054	0.135345	0.201719	PF07714	PTHR27003,PTHR27003:SF22	KOG1187	2.7.11.1		GO:0006468,GO:0004672	AT1G79620.1		Leucine-rich repeat protein kinase family protein
Vigun05g081100.4	108.448	71.6363	145.259	2.02773	1.01987	1.71527e-09	3.26085e-07	41	69	105	122	178	135	106	96	134	176	172	139	68	58	68	64	70	80	70	81	99	1.01987	0.644564	1.17993	-0.146996	-0.00291611	0.222764	PF01657	PTHR32099,PTHR32099:SF1					AT4G05200.1	CRK25	cysteine-rich RLK (RECEPTOR-like protein kinase) 25
Vigun04g025400.7	119.459	78.9142	160.004	2.02756	1.01975	1.44153e-06	8.31023e-05	46	61	130	147	179	154	75	106	143	137	106	96	66	58	70	84	65	80	95	95	60	1.01975	0.452834	0.517763	-0.287023	-0.0501609	0.0757799	PF07714	PTHR27005,PTHR27005:SF31	KOG1187	2.7.11.1		GO:0006468,GO:0004672	AT5G38210.1		Protein kinase family protein
Vigun04g025400.5	119.147	78.7306	159.563	2.0267	1.01913	1.40662e-06	8.21326e-05	46	60	130	147	179	153	75	106	142	136	106	96	66	58	70	84	65	80	95	95	60	1.01913	0.454122	0.518919	-0.283663	-0.0468008	0.0763772	PF07714	PTHR27005,PTHR27005:SF31	KOG1187	2.7.11.1		GO:0006468,GO:0004672	AT5G38210.1		Protein kinase family protein
Vigun04g179800.1	198.054	130.918	265.19	2.02562	1.01837	6.53762e-05	0.00149615	58	108	226	190	308	297	129	119	175	268	264	194	120	91	123	176	149	121	60	126	109	1.01837	0.105082	0.886181	-0.234352	0.186112	-0.408895	PF00067	PTHR24298,PTHR24298:SF111	KOG0156			GO:0055114,GO:0020037,GO:0016705,GO:0005506	AT4G31970.1	CYP82C2	cytochrome P450, family 82, subfamily C, polypeptide 2
Vigun04g025400.4	119.322	78.9142	159.729	2.02409	1.01727	1.55825e-06	8.81144e-05	46	61	130	147	179	153	75	106	143	137	106	96	66	58	70	84	65	80	95	95	60	1.01727	0.452834	0.517763	-0.287023	-0.0501609	0.0730171	PF07714	PTHR27005,PTHR27005:SF31	KOG1187	2.7.11.1		GO:0006468,GO:0004672	AT5G38210.1		Protein kinase family protein
Vigun03g071400.2	80.9308	53.5987	108.263	2.01988	1.01427	6.994e-07	4.77061e-05	30	43	87	91	118	115	54	98	88	90	119	89	48	30	46	53	50	61	56	84	68	1.01427	0.573997	0.890271	-0.382275	0.026448	0.368027	PF00067	PTHR24298,PTHR24298:SF157		1.14.13.109		GO:0055114,GO:0020037,GO:0016705,GO:0005506	AT3G48320.1	CYP71A21	cytochrome P450, family 71, subfamily A, polypeptide 21
Vigun01g137100.1	273.019	181.141	364.897	2.01444	1.01038	1.51636e-11	5.04682e-09	133	197	214	279	335	481	495	451	414	807	931	1047	174	172	182	166	211	223	303	226	352	1.01038	1.32292	2.35764	-0.0405871	0.142056	0.695934	PF00447	PTHR10015,PTHR10015:SF160	KOG0627		K09419	GO:0043565,GO:0006355,GO:0005634,GO:0003700	AT3G22830.1	AT-HSFA6B,HSFA6B	heat shock transcription factor A6B
Vigun09g177500.1	135.219	89.7219	180.716	2.01418	1.01019	2.21807e-15	1.88873e-12	72	105	92	174	165	203	136	139	133	176	156	167	136	143	167	187	165	155	155	124	118	1.01019	0.600384	0.891757	0.73049	0.912156	0.559022	PF00076	PTHR24012,PTHR24012:SF421	KOG0149			GO:0003676	AT1G22330.1		RNA-binding (RRM/RBD/RNP motifs) family protein
Vigun01g087800.1	2150.58	1427.47	2873.7	2.01314	1.00945	3.268e-14	2.26395e-11	1064	1701	1517	2898	3149	2575	5810	4503	4539	3257	2548	2676	1419	1383	1784	1608	1772	2470	2481	2693	3461	1.00945	1.79415	0.985673	0.0988642	0.45005	1.01187		PTHR34114					AT5G56540.1	AGP14,ATAGP14	arabinogalactan protein 14
Vigun05g222700.1	206.444	137.122	275.765	2.01109	1.00797	1.65994e-16	1.73966e-13	82	125	204	256	302	270	258	280	308	331	338	340	148	136	148	191	198	142	155	214	227	1.00797	1.04019	1.29447	0.0684903	0.366871	0.536284	PF00024,PF00954,PF01453,PF07714	PTHR27002,PTHR27002:SF92	KOG1187	2.7.11.1		GO:0048544,GO:0006468,GO:0004672	AT4G03230.1		S-locus lectin protein kinase family protein
Vigun05g081100.5	111.243	73.9166	148.569	2.00996	1.00717	2.19288e-09	3.98354e-07	42	71	108	127	181	138	110	98	136	184	177	140	69	59	72	67	71	81	72	86	102	1.00717	0.630819	1.17726	-0.148066	-0.0156929	0.231014	PF07714,PF01657	PTHR27002		2.7.11.1		GO:0006468,GO:0004672	AT4G05200.1	CRK25	cysteine-rich RLK (RECEPTOR-like protein kinase) 25
Vigun08g051900.1	77.3811	51.4191	103.343	2.00982	1.00707	9.48522e-10	1.9098e-07	24	67	63	108	101	101	123	94	90	110	98	108	61	45	72	71	92	60	62	78	91	1.00707	0.993238	1.03024	0.205865	0.531896	0.586675	PF13947,PF00069	PTHR27009,PTHR27009:SF19	KOG1187	3.1.4.46		GO:0030247,GO:0006468,GO:0005524,GO:0004672	AT1G66920.2		Protein kinase superfamily protein
Vigun07g080800.1	78.2446	52.0204	104.469	2.00823	1.00592	3.43092e-05	0.000901814	37	87	32	133	81	100	112	112	96	64	31	119	53	76	75	50	61	65	68	40	48	1.00592	1.03467	0.453687	0.388934	0.172419	0.00302455							AT5G03120.1
Vigun08g081300.1	413.497	275.179	551.815	2.00529	1.00381	3.90871e-06	0.00017105	188	281	356	434	412	809	396	362	379	381	370	377	226	206	307	318	228	251	269	285	320	1.00381	0.460698	0.450531	-0.158615	-0.0521824	0.081231	PF07714	PTHR27009	KOG1187	3.1.4.46		GO:0006468,GO:0004672	AT1G66980.1	SNC4	suppressor of npr1-1 constitutive 4
Vigun03g204800.1	476.579	317.317	635.842	2.00381	1.00275	2.1362e-11	6.87503e-09	277	274	401	597	714	597	399	460	601	708	568	819	246	230	236	226	250	333	383	286	240	1.00275	0.61763	1.13781	-0.420361	-0.234377	-0.0656631		PTHR35098,PTHR35098:SF1					AT2G03440.1	ATNRP1,NRP1	nodulin-related protein 1
Vigun11g025000.1	116.427	77.6168	155.236	2.00004	1.00003	4.25333e-13	2.38145e-10	67	73	93	145	169	151	76	111	91	189	164	152	105	88	119	132	91	99	86	87	120	1.00003	0.256733	1.11669	0.423903	0.470537	0.334098	PF00724	PTHR22893,PTHR22893:SF44	KOG0134	1.3.1.42	K05894	GO:0055114,GO:0016491,GO:0010181	AT1G76690.1	ATOPR2,OPR2	12-oxophytodienoate reductase 2
Vigun10g175500.1	413.808	571.404	256.212	0.448391	-1.15717	2.55707e-09	4.54413e-07	652	570	492	227	238	304	458	427	326	168	195	441	709	522	578	431	500	746	810	529	587	-1.15717	-0.501927	-1.09252	0.0773821	-0.0317946	0.168123	PF06888	PTHR20889,PTHR20889:SF4	KOG3120	3.6.1.1,3.1.3.75	K13248	GO:0016791,GO:0008152	AT1G17710.1		Pyridoxal phosphate phosphatase-related protein
Vigun09g066000.1	194.028	269.149	118.907	0.44179	-1.17857	7.10456e-06	0.00026813	292	281	235	120	97	139	284	225	176	121	94	220	389	301	344	234	271	441	662	325	385	-1.17857	-0.238163	-0.892846	0.355697	0.229384	0.765154	PF03105	PTHR10783,PTHR10783:SF44	KOG1161				AT5G20150.1	ATSPX1,SPX1	SPX domain gene 1
Vigun08g041700.1	75.9445	105.618	46.2709	0.438097	-1.19068	9.86087e-08	1.01013e-05	151	104	62	48	40	51	92	108	72	60	67	77	98	92	74	93	92	57	103	85	97	-1.19068	-0.218212	-0.634286	-0.26622	-0.387205	-0.153934
Vigun10g175400.1	682.388	950.144	414.633	0.436389	-1.19631	2.90744e-14	2.08484e-11	1085	941	824	390	380	474	725	699	501	291	352	709	1126	897	939	800	883	1210	1246	937	1012	-1.19631	-0.566963	-1.07668	0.055302	0.021586	0.164859	PF06888	PTHR20889,PTHR20889:SF4	KOG3120	3.6.1.1,3.1.3.75	K13248	GO:0016791,GO:0008152	AT1G17710.1		Pyridoxal phosphate phosphatase-related protein
Vigun04g151300.5	94.4644	132.712	56.2172	0.423604	-1.23921	8.87499e-05	0.00190141	202	149	48	62	55	52	77	73	71	40	41	40	88	104	92	69	96	96	75	66	92	-1.23921	-0.840449	-1.7124	-0.484906	-0.609021	-0.773954	PF03600	PTHR10283,PTHR10283:SF94	KOG2639			GO:0055085,GO:0016021	AT1G02260.1		Divalent ion symporter
Vigun04g151300.3	94.4644	132.712	56.2172	0.423604	-1.23921	8.78996e-05	0.00188892	202	149	48	62	55	52	77	73	71	40	41	40	88	104	92	69	96	97	75	66	93	-1.23921	-0.840449	-1.7124	-0.484906	-0.600192	-0.771161	PF03600	PTHR10283,PTHR10283:SF94	KOG2639			GO:0055085,GO:0016021	AT1G02260.1		Divalent ion symporter
Vigun04g151300.1	94.4644	132.712	56.2172	0.423604	-1.23921	8.78923e-05	0.00188892	202	149	48	62	55	52	78	74	71	40	42	40	88	104	92	69	96	96	75	66	93	-1.23921	-0.834066	-1.70671	-0.484906	-0.609021	-0.771161	PF03600	PTHR10283,PTHR10283:SF94	KOG2639			GO:0055085,GO:0016021	AT1G02260.1		Divalent ion symporter
Vigun04g151300.4	94.4644	132.712	56.2172	0.423604	-1.23921	8.87499e-05	0.00190141	202	149	48	62	55	52	77	73	71	40	41	40	88	104	92	69	96	96	75	66	92	-1.23921	-0.840449	-1.7124	-0.484906	-0.609021	-0.773954	PF03600	PTHR10283,PTHR10283:SF94	KOG2639			GO:0055085,GO:0016021	AT1G02260.1		Divalent ion symporter
Vigun04g151300.2	96.5936	136.01	57.1773	0.420391	-1.2502	6.77036e-05	0.00153822	204	155	49	63	56	52	81	75	73	40	42	41	90	106	95	70	96	101	76	67	98	-1.2502	-0.834521	-1.73436	-0.489397	-0.609474	-0.762095	PF03600	PTHR10283,PTHR10283:SF94	KOG2639			GO:0055085,GO:0016021	AT1G02260.1		Divalent ion symporter
Vigun11g209100.1	655.856	927.234	384.477	0.41465	-1.27003	2.00563e-16	2.0077e-13	941	878	962	414	303	436	854	812	575	434	405	790	1085	837	1053	836	844	1117	1317	893	944	-1.27003	-0.312227	-0.771955	0.0965573	0.00784842	0.181325	PF07690	PTHR11662,PTHR11662:SF302	KOG2533	3.6.3.20	K13783	GO:0055085,GO:0016021	AT3G47420.1	ATPS3,PS3	phosphate starvation-induced gene 3
Vigun01g074400.1	461.163	675.81	246.516	0.364772	-1.45493	1.81864e-10	4.39715e-08	700	672	656	237	183	319	661	622	345	254	211	623	818	569	750	520	724	923	1206	694	876	-1.45493	-0.3167	-0.898928	0.076018	0.0965898	0.453688	PF03009	PTHR22958,PTHR22958:SF10	KOG2421	3.1.4.46		GO:0008081,GO:0006629	AT3G02040.1	SRG3	senescence-related gene 3
Vigun03g376600.1	144.876	218.025	71.7264	0.328982	-1.60392	3.25783e-05	0.000863535	365	195	94	66	70	80	650	410	108	118	73	251	231	273	305	352	422	414	481	293	457	-1.60392	0.836982	-0.565093	0.305089	0.860401	0.912058	PF00892	PTHR31218,PTHR31218:SF30				GO:0016021,GO:0016020,GO:0022857	AT4G28040.4		nodulin MtN21 /EamA-like transporter family protein
Vigun07g240500.1	117.079	179.834	54.3231	0.302073	-1.72703	4.42751e-07	3.38253e-05	285	174	81	61	50	51	58	62	56	43	21	28	170	160	156	77	108	102	109	83	71	-1.72703	-1.61983	-2.54355	-0.14824	-0.912582	-1.03195	PF02727,PF02728,PF01179	PTHR10638,PTHR10638:SF35		1.4.3.21	K00276	GO:0055114,GO:0048038,GO:0009308,GO:0008131,GO:0005507	AT1G31690.1		Copper amine oxidase family protein
Vigun03g001400.1	189.65	291.963	87.3363	0.299135	-1.74113	2.87613e-05	0.00078791	377	274	225	47	56	159	591	535	258	139	55	505	440	384	415	251	469	820	1057	411	715	-1.74113	0.660499	-0.324563	0.500005	0.814183	1.31749	PF00149	PTHR10161,PTHR10161:SF14	KOG2679	3.1.3.2,1.11.1.7	K14379	GO:0016787	AT3G17790.1	ATACP5,ATPAP17,PAP17	purple acid phosphatase 17

## Sheet: GO_UP
								Up regulation
GO Type	Level	GO ID	GO Name	p-value	corr. pvalue	Pop total	Pop hits	Total	Gene count	Genes
Biological Process	3	GO:0071704	organic substance metabolic process	1.83089e-08	2.06891e-06	22713	8280	112	70	Vigun08g044200.2, Vigun01g222300.1, Vigun10g154300.1, Vigun08g044200.1, Vigun03g381200.1, Vigun03g245500.3, Vigun06g122600.1, Vigun03g381000.1, Vigun03g245500.2, Vigun05g266100.2, Vigun03g245500.1, Vigun01g214200.1, Vigun08g112200.1, Vigun08g081300.1, Vigun05g266100.1, Vigun01g137100.1, Vigun01g137100.2, VigunL060000.1, Vigun08g090700.1, Vigun04g007400.1, Vigun05g266400.1, Vigun06g056800.1, Vigun…
Biological Process	2	GO:0008152	metabolic process	5.43991e-08	3.07355e-06	22713	10713	112	81	Vigun08g044200.2, Vigun01g222300.1, Vigun10g154300.1, Vigun08g044200.1, Vigun03g381200.1, Vigun03g187000.1, Vigun03g245500.3, Vigun06g122600.1, Vigun03g381000.1, Vigun03g245500.2, Vigun05g266100.2, Vigun03g245500.1, Vigun01g214200.1, Vigun08g112200.1, Vigun01g223100.1, Vigun08g081300.1, Vigun05g266100.1, Vigun01g137100.1, Vigun01g137100.2, VigunL060000.1, Vigun01g223000.2, Vigun01g223000.1, Vigun…
Biological Process	3	GO:0044238	primary metabolic process	4.26762e-07	8.7617e-06	22713	7912	112	65	Vigun08g044200.2, Vigun01g222300.1, Vigun10g154300.1, Vigun08g044200.1, Vigun03g381200.1, Vigun03g245500.3, Vigun03g381000.1, Vigun06g122600.1, Vigun03g245500.2, Vigun05g266100.2, Vigun01g214200.1, Vigun03g245500.1, Vigun08g112200.1, Vigun08g081300.1, Vigun05g266100.1, Vigun01g137100.1, Vigun01g137100.2, VigunL060000.1, Vigun08g090700.1, Vigun04g007400.1, Vigun05g266400.1, Vigun06g056800.1, Vigun…
Biological Process	4	GO:2001057	reactive nitrogen species metabolic process	4.65223e-07	8.7617e-06	22713	4	112	3	Vigun08g093300.1, Vigun09g170600.2, Vigun09g170600.1
Biological Process	5	GO:0042126	nitrate metabolic process	4.65223e-07	8.7617e-06	22713	4	112	3	Vigun08g093300.1, Vigun09g170600.2, Vigun09g170600.1
Biological Process	5	GO:0042128	nitrate assimilation	4.65223e-07	8.7617e-06	22713	4	112	3	Vigun08g093300.1, Vigun09g170600.2, Vigun09g170600.1
Biological Process	4	GO:0071941	nitrogen cycle metabolic process	4.02692e-06	6.5006e-05	22713	7	112	3	Vigun08g093300.1, Vigun09g170600.2, Vigun09g170600.1
Biological Process	7	GO:0006468	protein phosphorylation	5.38657e-06	7.60853e-05	22713	1916	112	25	Vigun04g025400.2, Vigun04g025400.1, Vigun04g025400.6, Vigun08g051900.1, Vigun04g025400.5, Vigun04g025400.4, Vigun04g025400.3, Vigun05g081100.5, Vigun05g179800.1, Vigun05g081100.1, Vigun05g081100.2, Vigun05g179800.3, Vigun05g179800.2, Vigun03g245500.3, Vigun03g245500.2, Vigun03g245500.1, Vigun08g081300.1, Vigun02g107100.1, Vigun08g090700.1, Vigun04g007400.1, Vigun05g222700.1, Vigun05g179800.4, Vig…
Biological Process	4	GO:0044260	cellular macromolecule metabolic process	7.6971e-06	9.66413e-05	22713	5436	112	48	Vigun08g044200.2, Vigun10g154300.1, Vigun08g044200.1, Vigun03g381200.1, Vigun03g245500.3, Vigun03g381000.1, Vigun06g122600.1, Vigun03g245500.2, Vigun03g245500.1, Vigun08g112200.1, Vigun08g081300.1, Vigun01g137100.1, Vigun01g137100.2, VigunL060000.1, Vigun08g090700.1, Vigun04g007400.1, Vigun05g211100.1, Vigun05g279100.1, Vigun05g046000.1, Vigun05g211100.2, Vigun04g025400.2, Vigun04g025400.1, Vigun…
Biological Process	4	GO:0043170	macromolecule metabolic process	1.0892e-05	0.000123079	22713	6370	112	53	Vigun08g044200.2, Vigun01g222300.1, Vigun10g154300.1, Vigun08g044200.1, Vigun03g381200.1, Vigun03g245500.3, Vigun03g381000.1, Vigun06g122600.1, Vigun03g245500.2, Vigun01g214200.1, Vigun03g245500.1, Vigun08g112200.1, Vigun08g081300.1, Vigun01g137100.1, Vigun01g137100.2, VigunL060000.1, Vigun08g090700.1, Vigun04g007400.1, Vigun05g211100.1, Vigun05g279100.1, Vigun05g046000.1, Vigun05g211100.2, Vigun…
Biological Process	5	GO:0036211	protein modification process	1.66648e-05	0.000156927	22713	2455	112	28	Vigun04g025400.2, Vigun04g025400.1, Vigun08g044200.2, Vigun04g025400.6, Vigun08g051900.1, Vigun04g025400.5, Vigun04g025400.4, Vigun04g025400.3, Vigun05g081100.5, Vigun08g044200.1, Vigun05g179800.1, Vigun05g081100.1, Vigun05g081100.2, Vigun05g179800.3, Vigun05g179800.2, Vigun03g245500.3, Vigun03g245500.2, Vigun03g245500.1, Vigun08g081300.1, Vigun02g107100.1, Vigun08g090700.1, Vigun04g007400.1, Vig…
Biological Process	6	GO:0006464	cellular protein modification process	1.66648e-05	0.000156927	22713	2455	112	28	Vigun04g025400.2, Vigun04g025400.1, Vigun08g044200.2, Vigun04g025400.6, Vigun08g051900.1, Vigun04g025400.5, Vigun04g025400.4, Vigun04g025400.3, Vigun05g081100.5, Vigun08g044200.1, Vigun05g179800.1, Vigun05g081100.1, Vigun05g081100.2, Vigun05g179800.3, Vigun05g179800.2, Vigun03g245500.3, Vigun03g245500.2, Vigun03g245500.1, Vigun08g081300.1, Vigun02g107100.1, Vigun08g090700.1, Vigun04g007400.1, Vig…
Biological Process	6	GO:0016310	phosphorylation	1.94745e-05	0.000169279	22713	2064	112	25	Vigun04g025400.2, Vigun04g025400.1, Vigun04g025400.6, Vigun08g051900.1, Vigun04g025400.5, Vigun04g025400.4, Vigun04g025400.3, Vigun05g081100.5, Vigun05g179800.1, Vigun05g081100.1, Vigun05g081100.2, Vigun05g179800.3, Vigun05g179800.2, Vigun03g245500.3, Vigun03g245500.2, Vigun03g245500.1, Vigun08g081300.1, Vigun02g107100.1, Vigun08g090700.1, Vigun04g007400.1, Vigun05g222700.1, Vigun05g179800.4, Vig…
Biological Process	5	GO:0043412	macromolecule modification	2.81349e-05	0.000227089	22713	2526	112	28	Vigun04g025400.2, Vigun04g025400.1, Vigun08g044200.2, Vigun04g025400.6, Vigun08g051900.1, Vigun04g025400.5, Vigun04g025400.4, Vigun04g025400.3, Vigun05g081100.5, Vigun08g044200.1, Vigun05g179800.1, Vigun05g081100.1, Vigun05g081100.2, Vigun05g179800.3, Vigun05g179800.2, Vigun03g245500.3, Vigun03g245500.2, Vigun03g245500.1, Vigun08g081300.1, Vigun02g107100.1, Vigun08g090700.1, Vigun04g007400.1, Vig…
Biological Process	4	GO:0005975	carbohydrate metabolic process	5.18273e-05	0.000390432	22713	820	112	14	Vigun05g266700.1, Vigun07g244200.1, Vigun05g223400.1, Vigun05g265900.1, Vigun05g266000.1, Vigun03g381200.1, Vigun05g266600.1, Vigun05g266400.1, Vigun03g381000.1, Vigun03g380900.1, Vigun05g266100.2, Vigun05g266800.1, Vigun05g266500.1, Vigun05g266100.1
Biological Process	4	GO:0006793	phosphorus metabolic process	9.86276e-05	0.000655583	22713	2564	112	27	Vigun04g025400.2, Vigun04g025400.1, Vigun08g044200.2, Vigun04g025400.6, Vigun08g051900.1, Vigun04g025400.5, Vigun04g025400.4, Vigun04g025400.3, Vigun05g081100.5, Vigun08g044200.1, Vigun05g179800.1, Vigun05g081100.1, Vigun05g081100.2, Vigun05g179800.3, Vigun05g179800.2, Vigun03g245500.3, Vigun03g245500.2, Vigun03g245500.1, Vigun08g081300.1, Vigun02g107100.1, Vigun08g090700.1, Vigun04g007400.1, Vig…
Biological Process	5	GO:0006796	phosphate-containing compound metabolic process	9.86276e-05	0.000655583	22713	2564	112	27	Vigun04g025400.2, Vigun04g025400.1, Vigun08g044200.2, Vigun04g025400.6, Vigun08g051900.1, Vigun04g025400.5, Vigun04g025400.4, Vigun04g025400.3, Vigun05g081100.5, Vigun08g044200.1, Vigun05g179800.1, Vigun05g081100.1, Vigun05g081100.2, Vigun05g179800.3, Vigun05g179800.2, Vigun03g245500.3, Vigun03g245500.2, Vigun03g245500.1, Vigun08g081300.1, Vigun02g107100.1, Vigun08g090700.1, Vigun04g007400.1, Vig…
Biological Process	3	GO:0006807	nitrogen compound metabolic process	0.000106552	0.000668911	22713	6874	112	53	Vigun08g044200.2, Vigun01g222300.1, Vigun10g154300.1, Vigun08g044200.1, Vigun03g245500.3, Vigun06g122600.1, Vigun03g245500.2, Vigun01g214200.1, Vigun03g245500.1, Vigun08g112200.1, Vigun08g081300.1, Vigun01g137100.1, Vigun01g137100.2, VigunL060000.1, Vigun08g090700.1, Vigun04g007400.1, Vigun05g211100.1, Vigun05g279100.1, Vigun05g046000.1, Vigun05g211100.2, Vigun04g025400.2, Vigun04g025400.1, Vigun…
Biological Process	6	GO:0006073	cellular glucan metabolic process	0.000125663	0.000709996	22713	98	112	5	Vigun03g381000.1, Vigun03g380900.1, Vigun07g244200.1, Vigun05g223400.1, Vigun03g381200.1
Biological Process	6	GO:0044042	glucan metabolic process	0.000125663	0.000709996	22713	98	112	5	Vigun03g381000.1, Vigun03g380900.1, Vigun07g244200.1, Vigun05g223400.1, Vigun03g381200.1
Biological Process	5	GO:0044264	cellular polysaccharide metabolic process	0.000144862	0.000779494	22713	101	112	5	Vigun03g381000.1, Vigun03g380900.1, Vigun07g244200.1, Vigun05g223400.1, Vigun03g381200.1
Biological Process	5	GO:0005976	polysaccharide metabolic process	0.000255203	0.00131082	22713	114	112	5	Vigun03g381000.1, Vigun03g380900.1, Vigun07g244200.1, Vigun05g223400.1, Vigun03g381200.1
Biological Process	1	GO:0008150	biological_process	0.000332497	0.00163357	22713	14355	112	88	Vigun11g031000.1, Vigun08g044200.2, Vigun01g222300.1, Vigun10g154300.1, Vigun03g381200.1, Vigun08g044200.1, Vigun03g187000.1, Vigun06g122600.1, Vigun03g381000.1, Vigun03g245500.3, Vigun03g245500.2, Vigun05g266100.2, Vigun01g214200.1, Vigun03g245500.1, Vigun08g112200.1, Vigun01g223100.1, Vigun08g081300.1, Vigun05g266100.1, Vigun01g137100.1, Vigun01g137100.2, VigunL060000.1, Vigun01g223000.2, Vigun…
Biological Process	3	GO:0044237	cellular metabolic process	0.000410953	0.0019349	22713	7215	112	53	Vigun08g044200.2, Vigun10g154300.1, Vigun08g044200.1, Vigun03g381200.1, Vigun03g245500.3, Vigun03g381000.1, Vigun06g122600.1, Vigun03g245500.2, Vigun03g245500.1, Vigun08g112200.1, Vigun08g081300.1, Vigun01g137100.1, Vigun01g137100.2, VigunL060000.1, Vigun08g090700.1, Vigun04g007400.1, Vigun05g211100.1, Vigun05g279100.1, Vigun05g046000.1, Vigun05g211100.2, Vigun04g025400.2, Vigun04g025400.1, Vigun…
Biological Process	4	GO:0019538	protein metabolic process	0.000694027	0.003137	22713	3846	112	33	Vigun04g025400.2, Vigun04g025400.1, Vigun08g044200.2, Vigun04g025400.6, Vigun08g051900.1, Vigun04g025400.5, Vigun04g025400.4, Vigun04g025400.3, Vigun05g081100.5, Vigun01g222300.1, Vigun08g044200.1, Vigun05g179800.1, Vigun05g081100.1, Vigun05g081100.2, Vigun05g179800.3, Vigun05g179800.2, Vigun03g245500.3, Vigun03g245500.2, Vigun03g245500.1, Vigun01g214200.1, Vigun08g081300.1, Vigun10g151400.1, Vig…
Biological Process	4	GO:0034754	cellular hormone metabolic process	0.00128751	0.00538848	22713	11	112	2	Vigun09g248900.2, Vigun09g248900.1
Biological Process	5	GO:0009690	cytokinin metabolic process	0.00128751	0.00538848	22713	11	112	2	Vigun09g248900.2, Vigun09g248900.1
Biological Process	4	GO:1901564	organonitrogen compound metabolic process	0.00215086	0.00867952	22713	4444	112	35	Vigun04g025400.2, Vigun04g025400.1, Vigun08g044200.2, Vigun04g025400.6, Vigun08g051900.1, Vigun04g025400.5, Vigun04g025400.4, Vigun04g025400.3, Vigun05g081100.5, Vigun01g222300.1, Vigun08g044200.1, Vigun05g179800.1, Vigun05g081100.1, Vigun05g081100.2, Vigun05g179800.3, Vigun05g179800.2, Vigun03g245500.3, Vigun03g245500.2, Vigun03g245500.1, Vigun01g214200.1, Vigun08g081300.1, Vigun10g151400.1, Vig…
Biological Process	5	GO:0044267	cellular protein metabolic process	0.00222749	0.00867952	22713	3286	112	28	Vigun04g025400.2, Vigun04g025400.1, Vigun08g044200.2, Vigun04g025400.6, Vigun08g051900.1, Vigun04g025400.5, Vigun04g025400.4, Vigun04g025400.3, Vigun05g081100.5, Vigun08g044200.1, Vigun05g179800.1, Vigun05g081100.1, Vigun05g081100.2, Vigun05g179800.3, Vigun05g179800.2, Vigun03g245500.3, Vigun03g245500.2, Vigun03g245500.1, Vigun08g081300.1, Vigun02g107100.1, Vigun08g090700.1, Vigun04g007400.1, Vig…
Biological Process	4	GO:0044262	cellular carbohydrate metabolic process	0.00264876	0.00997699	22713	192	112	5	Vigun03g381000.1, Vigun03g380900.1, Vigun07g244200.1, Vigun05g223400.1, Vigun03g381200.1
Biological Process	2	GO:0009987	cellular process	0.00315262	0.0114918	22713	8778	112	58	Vigun08g044200.2, Vigun10g154300.1, Vigun08g044200.1, Vigun03g381200.1, Vigun03g245500.3, Vigun06g122600.1, Vigun03g381000.1, Vigun03g245500.2, Vigun03g245500.1, Vigun08g112200.1, Vigun08g081300.1, Vigun01g137100.1, Vigun01g137100.2, VigunL060000.1, Vigun10g166400.1, Vigun08g090700.1, Vigun10g166400.2, Vigun04g007400.1, Vigun05g211100.1, Vigun05g279100.1, Vigun04g148000.1, Vigun05g046000.1, Vigun…
Biological Process	3	GO:0042445	hormone metabolic process	0.00390122	0.0137762	22713	19	112	2	Vigun09g248900.2, Vigun09g248900.1
Biological Process	4	GO:0010817	regulation of hormone levels	0.00476029	0.0163004	22713	21	112	2	Vigun09g248900.2, Vigun09g248900.1
Biological Process	4	GO:0009889	regulation of biosynthetic process	0.00752811	0.0207482	22713	1516	112	15	VigunL060000.1, Vigun10g154700.2, Vigun10g154700.1, Vigun10g154300.1, Vigun06g122600.1, Vigun07g106700.5, Vigun07g106700.4, Vigun07g106700.3, Vigun08g112200.1, Vigun05g211100.1, Vigun05g211100.2, Vigun07g106700.2, Vigun07g106700.1, Vigun01g137100.1, Vigun01g137100.2
Biological Process	5	GO:0051252	regulation of RNA metabolic process	0.00722619	0.0207482	22713	1509	112	15	VigunL060000.1, Vigun10g154700.2, Vigun10g154700.1, Vigun10g154300.1, Vigun06g122600.1, Vigun07g106700.5, Vigun07g106700.4, Vigun07g106700.3, Vigun08g112200.1, Vigun05g211100.1, Vigun05g211100.2, Vigun07g106700.2, Vigun07g106700.1, Vigun01g137100.1, Vigun01g137100.2
Biological Process	5	GO:0010556	regulation of macromolecule biosynthetic process	0.00752811	0.0207482	22713	1516	112	15	VigunL060000.1, Vigun10g154700.2, Vigun10g154700.1, Vigun10g154300.1, Vigun06g122600.1, Vigun07g106700.5, Vigun07g106700.4, Vigun07g106700.3, Vigun08g112200.1, Vigun05g211100.1, Vigun05g211100.2, Vigun07g106700.2, Vigun07g106700.1, Vigun01g137100.1, Vigun01g137100.2
Biological Process	5	GO:0031326	regulation of cellular biosynthetic process	0.00752811	0.0207482	22713	1516	112	15	VigunL060000.1, Vigun10g154700.2, Vigun10g154700.1, Vigun10g154300.1, Vigun06g122600.1, Vigun07g106700.5, Vigun07g106700.4, Vigun07g106700.3, Vigun08g112200.1, Vigun05g211100.1, Vigun05g211100.2, Vigun07g106700.2, Vigun07g106700.1, Vigun01g137100.1, Vigun01g137100.2
Biological Process	6	GO:0006355	regulation of transcription, DNA-templated	0.00718387	0.0207482	22713	1508	112	15	VigunL060000.1, Vigun10g154700.2, Vigun10g154700.1, Vigun10g154300.1, Vigun06g122600.1, Vigun07g106700.5, Vigun07g106700.4, Vigun07g106700.3, Vigun08g112200.1, Vigun05g211100.1, Vigun05g211100.2, Vigun07g106700.2, Vigun07g106700.1, Vigun01g137100.1, Vigun01g137100.2
Biological Process	6	GO:2001141	regulation of RNA biosynthetic process	0.00718387	0.0207482	22713	1508	112	15	VigunL060000.1, Vigun10g154700.2, Vigun10g154700.1, Vigun10g154300.1, Vigun06g122600.1, Vigun07g106700.5, Vigun07g106700.4, Vigun07g106700.3, Vigun08g112200.1, Vigun05g211100.1, Vigun05g211100.2, Vigun07g106700.2, Vigun07g106700.1, Vigun01g137100.1, Vigun01g137100.2
Biological Process	6	GO:2000112	regulation of cellular macromolecule biosynthetic process	0.00752811	0.0207482	22713	1516	112	15	VigunL060000.1, Vigun10g154700.2, Vigun10g154700.1, Vigun10g154300.1, Vigun06g122600.1, Vigun07g106700.5, Vigun07g106700.4, Vigun07g106700.3, Vigun08g112200.1, Vigun05g211100.1, Vigun05g211100.2, Vigun07g106700.2, Vigun07g106700.1, Vigun01g137100.1, Vigun01g137100.2
Biological Process	7	GO:1903506	regulation of nucleic acid-templated transcription	0.00718387	0.0207482	22713	1508	112	15	VigunL060000.1, Vigun10g154700.2, Vigun10g154700.1, Vigun10g154300.1, Vigun06g122600.1, Vigun07g106700.5, Vigun07g106700.4, Vigun07g106700.3, Vigun08g112200.1, Vigun05g211100.1, Vigun05g211100.2, Vigun07g106700.2, Vigun07g106700.1, Vigun01g137100.1, Vigun01g137100.2
Biological Process	5	GO:0019219	regulation of nucleobase-containing compound metabolic process	0.0078401	0.0210936	22713	1523	112	15	VigunL060000.1, Vigun10g154700.2, Vigun10g154700.1, Vigun10g154300.1, Vigun06g122600.1, Vigun07g106700.5, Vigun07g106700.4, Vigun07g106700.3, Vigun08g112200.1, Vigun05g211100.1, Vigun05g211100.2, Vigun07g106700.2, Vigun07g106700.1, Vigun01g137100.1, Vigun01g137100.2
Biological Process	5	GO:0010468	regulation of gene expression	0.00934908	0.0245685	22713	1554	112	15	VigunL060000.1, Vigun10g154700.2, Vigun10g154700.1, Vigun10g154300.1, Vigun06g122600.1, Vigun07g106700.5, Vigun07g106700.4, Vigun07g106700.3, Vigun08g112200.1, Vigun05g211100.1, Vigun05g211100.2, Vigun07g106700.2, Vigun07g106700.1, Vigun01g137100.1, Vigun01g137100.2
Biological Process	4	GO:0080090	regulation of primary metabolic process	0.0101025	0.0251872	22713	1568	112	15	VigunL060000.1, Vigun10g154700.2, Vigun10g154700.1, Vigun10g154300.1, Vigun06g122600.1, Vigun07g106700.5, Vigun07g106700.4, Vigun07g106700.3, Vigun08g112200.1, Vigun05g211100.1, Vigun05g211100.2, Vigun07g106700.2, Vigun07g106700.1, Vigun01g137100.1, Vigun01g137100.2
Biological Process	4	GO:0031323	regulation of cellular metabolic process	0.0102701	0.0251872	22713	1571	112	15	VigunL060000.1, Vigun10g154700.2, Vigun10g154700.1, Vigun10g154300.1, Vigun06g122600.1, Vigun07g106700.5, Vigun07g106700.4, Vigun07g106700.3, Vigun08g112200.1, Vigun05g211100.1, Vigun05g211100.2, Vigun07g106700.2, Vigun07g106700.1, Vigun01g137100.1, Vigun01g137100.2
Biological Process	4	GO:0051171	regulation of nitrogen compound metabolic process	0.009992	0.0251872	22713	1566	112	15	VigunL060000.1, Vigun10g154700.2, Vigun10g154700.1, Vigun10g154300.1, Vigun06g122600.1, Vigun07g106700.5, Vigun07g106700.4, Vigun07g106700.3, Vigun08g112200.1, Vigun05g211100.1, Vigun05g211100.2, Vigun07g106700.2, Vigun07g106700.1, Vigun01g137100.1, Vigun01g137100.2
Biological Process	6	GO:0006351	transcription, DNA-templated	0.010699	0.0251872	22713	1729	112	16	VigunL060000.1, Vigun10g154700.2, Vigun10g154700.1, Vigun10g154300.1, Vigun06g122600.1, Vigun07g106700.5, Vigun07g106700.4, Vigun07g106700.3, Vigun08g112200.1, Vigun05g211100.1, Vigun01g208600.1, Vigun05g211100.2, Vigun07g106700.2, Vigun07g106700.1, Vigun01g137100.1, Vigun01g137100.2
Biological Process	7	GO:0097659	nucleic acid-templated transcription	0.010699	0.0251872	22713	1729	112	16	VigunL060000.1, Vigun10g154700.2, Vigun10g154700.1, Vigun10g154300.1, Vigun06g122600.1, Vigun07g106700.5, Vigun07g106700.4, Vigun07g106700.3, Vigun08g112200.1, Vigun05g211100.1, Vigun01g208600.1, Vigun05g211100.2, Vigun07g106700.2, Vigun07g106700.1, Vigun01g137100.1, Vigun01g137100.2
Biological Process	6	GO:0032774	RNA biosynthetic process	0.0109223	0.0251882	22713	1733	112	16	VigunL060000.1, Vigun10g154700.2, Vigun10g154700.1, Vigun10g154300.1, Vigun06g122600.1, Vigun07g106700.5, Vigun07g106700.4, Vigun07g106700.3, Vigun08g112200.1, Vigun05g211100.1, Vigun01g208600.1, Vigun05g211100.2, Vigun07g106700.2, Vigun07g106700.1, Vigun01g137100.1, Vigun01g137100.2
Biological Process	4	GO:0060255	regulation of macromolecule metabolic process	0.0123929	0.028008	22713	1606	112	15	VigunL060000.1, Vigun10g154700.2, Vigun10g154700.1, Vigun10g154300.1, Vigun06g122600.1, Vigun07g106700.5, Vigun07g106700.4, Vigun07g106700.3, Vigun08g112200.1, Vigun05g211100.1, Vigun05g211100.2, Vigun07g106700.2, Vigun07g106700.1, Vigun01g137100.1, Vigun01g137100.2
Biological Process	3	GO:0019222	regulation of metabolic process	0.0130589	0.0289345	22713	1616	112	15	VigunL060000.1, Vigun10g154700.2, Vigun10g154700.1, Vigun10g154300.1, Vigun06g122600.1, Vigun07g106700.5, Vigun07g106700.4, Vigun07g106700.3, Vigun08g112200.1, Vigun05g211100.1, Vigun05g211100.2, Vigun07g106700.2, Vigun07g106700.1, Vigun01g137100.1, Vigun01g137100.2
Biological Process	2	GO:0065007	biological regulation	0.0218086	0.0473918	22713	2525	112	20	VigunL060000.1, Vigun11g149100.1, Vigun10g154700.2, Vigun09g248900.2, Vigun10g154700.1, Vigun10g166400.1, Vigun09g248900.1, Vigun10g154300.1, Vigun10g166400.2, Vigun06g122600.1, Vigun07g106700.5, Vigun07g106700.4, Vigun07g106700.3, Vigun08g112200.1, Vigun05g211100.1, Vigun05g211100.2, Vigun07g106700.2, Vigun07g106700.1, Vigun01g137100.1, Vigun01g137100.2
Cellular Component	3	GO:0048046	apoplast	4.82527e-07	2.36438e-05	22713	32	112	5	Vigun03g381000.1, Vigun03g380900.1, Vigun07g244200.1, Vigun05g223400.1, Vigun03g381200.1
Cellular Component	2	GO:0005576	extracellular region	1.07906e-05	0.00026437	22713	59	112	5	Vigun03g381000.1, Vigun03g380900.1, Vigun07g244200.1, Vigun05g223400.1, Vigun03g381200.1
Cellular Component	3	GO:0030312	external encapsulating structure	0.00029945	0.00366826	22713	118	112	5	Vigun03g381000.1, Vigun03g380900.1, Vigun07g244200.1, Vigun05g223400.1, Vigun03g381200.1
Cellular Component	4	GO:0005618	cell wall	0.00029945	0.00366826	22713	118	112	5	Vigun03g381000.1, Vigun03g380900.1, Vigun07g244200.1, Vigun05g223400.1, Vigun03g381200.1
Cellular Component	3	GO:0071944	cell periphery	0.00420741	0.0412326	22713	214	112	5	Vigun03g381000.1, Vigun03g380900.1, Vigun07g244200.1, Vigun05g223400.1, Vigun03g381200.1
Molecular Function	4	GO:0016798	hydrolase activity, acting on glycosyl bonds	5.64038e-07	1.33959e-05	22713	551	112	14	Vigun05g266700.1, Vigun07g244200.1, Vigun05g223400.1, Vigun05g265900.1, Vigun05g266000.1, Vigun03g381200.1, Vigun05g266600.1, Vigun05g266400.1, Vigun03g381000.1, Vigun03g380900.1, Vigun05g266100.2, Vigun05g266800.1, Vigun05g266500.1, Vigun05g266100.1
Molecular Function	5	GO:0004553	hydrolase activity, hydrolyzing O-glycosyl compounds	2.95065e-07	1.33959e-05	22713	522	112	14	Vigun05g266700.1, Vigun07g244200.1, Vigun05g223400.1, Vigun05g265900.1, Vigun05g266000.1, Vigun03g381200.1, Vigun05g266600.1, Vigun05g266400.1, Vigun03g381000.1, Vigun03g380900.1, Vigun05g266100.2, Vigun05g266800.1, Vigun05g266500.1, Vigun05g266100.1
Molecular Function	7	GO:0016762	xyloglucan:xyloglucosyl transferase activity	4.82527e-07	1.33959e-05	22713	32	112	5	Vigun03g381000.1, Vigun03g380900.1, Vigun07g244200.1, Vigun05g223400.1, Vigun03g381200.1
Molecular Function	7	GO:0008889	glycerophosphodiester phosphodiesterase activity	3.87071e-07	1.33959e-05	22713	13	112	4	Vigun06g056800.1, Vigun06g057000.1, Vigun06g056700.1, Vigun06g056700.2
Molecular Function	1	GO:0003674	molecular_function	1.8083e-06	3.43577e-05	22713	19673	112	111	Vigun06g057000.1, Vigun04g047900.1, Vigun03g381200.1, Vigun04g147000.1, Vigun03g381000.1, Vigun06g122600.1, Vigun05g266100.2, Vigun05g266100.1, Vigun10g122200.1, Vigun05g106800.1, VigunL060000.1, Vigun01g223000.2, Vigun01g223000.1, Vigun10g166400.1, Vigun08g090700.1, Vigun10g166400.2, Vigun03g165200.1, Vigun05g279100.1, Vigun05g046000.1, Vigun04g148000.1, Vigun06g056700.1, Vigun06g056700.2, Vigun…
Molecular Function	4	GO:0004672	protein kinase activity	4.77784e-06	7.56492e-05	22713	1903	112	25	Vigun04g025400.2, Vigun04g025400.1, Vigun04g025400.6, Vigun08g051900.1, Vigun04g025400.5, Vigun04g025400.4, Vigun04g025400.3, Vigun05g081100.5, Vigun05g179800.1, Vigun05g081100.1, Vigun05g081100.2, Vigun05g179800.3, Vigun05g179800.2, Vigun03g245500.3, Vigun03g245500.2, Vigun03g245500.1, Vigun08g081300.1, Vigun02g107100.1, Vigun08g090700.1, Vigun04g007400.1, Vigun05g222700.1, Vigun05g179800.4, Vig…
Molecular Function	3	GO:0140096	catalytic activity, acting on a protein	8.80658e-06	0.000113943	22713	2937	112	32	Vigun04g025400.2, Vigun04g025400.1, Vigun08g044200.2, Vigun04g025400.6, Vigun08g051900.1, Vigun04g025400.5, Vigun04g025400.4, Vigun04g025400.3, Vigun05g081100.5, Vigun01g222300.1, Vigun08g044200.1, Vigun05g179800.1, Vigun05g081100.1, Vigun05g081100.2, Vigun05g179800.3, Vigun05g179800.2, Vigun03g245500.3, Vigun03g245500.2, Vigun01g214200.1, Vigun03g245500.1, Vigun08g081300.1, Vigun10g151400.1, Vig…
Molecular Function	7	GO:0030151	molybdenum ion binding	9.59521e-06	0.000113943	22713	9	112	3	Vigun08g093300.1, Vigun09g170600.2, Vigun09g170600.1
Molecular Function	6	GO:0043565	sequence-specific DNA binding	1.22999e-05	0.000129832	22713	443	112	11	Vigun06g122600.1, Vigun07g106700.5, Vigun07g106700.4, Vigun07g106700.3, Vigun08g112200.1, Vigun05g211100.1, Vigun05g211100.2, Vigun07g106700.2, Vigun07g106700.1, Vigun01g137100.1, Vigun01g137100.2
Molecular Function	6	GO:0008081	phosphoric diester hydrolase activity	1.81101e-05	0.000172046	22713	32	112	4	Vigun06g056800.1, Vigun06g057000.1, Vigun06g056700.1, Vigun06g056700.2
Molecular Function	5	GO:0016773	phosphotransferase activity, alcohol group as acceptor	2.69186e-05	0.000228908	22713	2104	112	25	Vigun04g025400.2, Vigun04g025400.1, Vigun04g025400.6, Vigun08g051900.1, Vigun04g025400.5, Vigun04g025400.4, Vigun04g025400.3, Vigun05g081100.5, Vigun05g179800.1, Vigun05g081100.1, Vigun05g081100.2, Vigun05g179800.3, Vigun05g179800.2, Vigun03g245500.3, Vigun03g245500.2, Vigun03g245500.1, Vigun08g081300.1, Vigun02g107100.1, Vigun08g090700.1, Vigun04g007400.1, Vigun05g222700.1, Vigun05g179800.4, Vig…
Molecular Function	5	GO:0016301	kinase activity	2.89147e-05	0.000228908	22713	2113	112	25	Vigun04g025400.2, Vigun04g025400.1, Vigun04g025400.6, Vigun08g051900.1, Vigun04g025400.5, Vigun04g025400.4, Vigun04g025400.3, Vigun05g081100.5, Vigun05g179800.1, Vigun05g081100.1, Vigun05g081100.2, Vigun05g179800.3, Vigun05g179800.2, Vigun03g245500.3, Vigun03g245500.2, Vigun03g245500.1, Vigun08g081300.1, Vigun02g107100.1, Vigun08g090700.1, Vigun04g007400.1, Vigun05g222700.1, Vigun05g179800.4, Vig…
Molecular Function	2	GO:0003824	catalytic activity	9.14768e-05	0.000668484	22713	10104	112	70	Vigun08g044200.2, Vigun06g057000.1, Vigun01g222300.1, Vigun03g381200.1, Vigun08g044200.1, Vigun03g187000.1, Vigun03g381000.1, Vigun03g245500.3, Vigun05g266100.2, Vigun03g245500.2, Vigun01g214200.1, Vigun03g245500.1, Vigun01g223100.1, Vigun08g081300.1, Vigun05g266100.1, Vigun01g223000.2, Vigun01g223000.1, Vigun08g090700.1, Vigun04g007400.1, Vigun05g266400.1, Vigun06g056800.1, Vigun05g279100.1, Vig…
Molecular Function	6	GO:0046527	glucosyltransferase activity	0.000207095	0.00140528	22713	109	112	5	Vigun03g381000.1, Vigun03g380900.1, Vigun07g244200.1, Vigun05g223400.1, Vigun03g381200.1
Molecular Function	4	GO:0016772	transferase activity, transferring phosphorus-containing groups	0.000300317	0.00190201	22713	2445	112	25	Vigun04g025400.2, Vigun04g025400.1, Vigun04g025400.6, Vigun08g051900.1, Vigun04g025400.5, Vigun04g025400.4, Vigun04g025400.3, Vigun05g081100.5, Vigun05g179800.1, Vigun05g081100.1, Vigun05g081100.2, Vigun05g179800.3, Vigun05g179800.2, Vigun03g245500.3, Vigun03g245500.2, Vigun03g245500.1, Vigun08g081300.1, Vigun02g107100.1, Vigun08g090700.1, Vigun04g007400.1, Vigun05g222700.1, Vigun05g179800.4, Vig…
Molecular Function	3	GO:0016740	transferase activity	0.000434233	0.00257826	22713	4074	112	35	Vigun04g025400.2, Vigun04g025400.1, Vigun05g223400.1, Vigun04g025400.6, Vigun08g051900.1, Vigun04g025400.5, Vigun04g025400.4, Vigun04g025400.3, Vigun05g081100.5, Vigun03g381200.1, Vigun05g179800.1, Vigun05g081100.1, Vigun05g081100.2, Vigun05g179800.3, Vigun05g179800.2, Vigun03g381000.1, Vigun03g380900.1, Vigun03g245500.3, Vigun03g245500.2, Vigun03g245500.1, Vigun01g223100.1, Vigun08g081300.1, Vig…
Molecular Function	5	GO:0019139	cytokinin dehydrogenase activity	0.00128751	0.00719492	22713	11	112	2	Vigun09g248900.2, Vigun09g248900.1
Molecular Function	3	GO:0003700	DNA-binding transcription factor activity	0.00229523	0.0121137	22713	814	112	11	Vigun06g122600.1, Vigun07g106700.5, Vigun07g106700.4, Vigun07g106700.3, Vigun08g112200.1, Vigun05g211100.1, Vigun05g211100.2, Vigun07g106700.2, Vigun07g106700.1, Vigun01g137100.1, Vigun01g137100.2
Molecular Function	3	GO:0016787	hydrolase activity	0.00295634	0.0147817	22713	3187	112	27	Vigun05g266700.1, Vigun05g223400.1, Vigun08g044200.2, Vigun05g265900.1, Vigun06g057000.1, Vigun01g222300.1, Vigun03g381200.1, Vigun08g044200.1, Vigun05g266600.1, Vigun03g045100.1, Vigun03g129100.1, Vigun03g381000.1, Vigun03g380900.1, Vigun05g266100.2, Vigun01g214200.1, Vigun05g266500.1, Vigun05g266100.1, Vigun10g151400.1, Vigun07g244200.1, Vigun04g101900.1, Vigun01g214100.1, Vigun05g266000.1, Vig…
Molecular Function	5	GO:0016758	transferase activity, transferring hexosyl groups	0.00370387	0.0175934	22713	508	112	8	Vigun03g381000.1, Vigun03g380900.1, Vigun07g244200.1, Vigun05g223400.1, Vigun01g223000.2, Vigun01g223000.1, Vigun01g223100.1, Vigun03g381200.1
Molecular Function	5	GO:0042578	phosphoric ester hydrolase activity	0.00406727	0.0183995	22713	305	112	6	Vigun06g056800.1, Vigun08g044200.2, Vigun06g057000.1, Vigun08g044200.1, Vigun06g056700.1, Vigun06g056700.2
Molecular Function	2	GO:0140110	transcription regulator activity	0.00440349	0.0190151	22713	887	112	11	Vigun06g122600.1, Vigun07g106700.5, Vigun07g106700.4, Vigun07g106700.3, Vigun08g112200.1, Vigun05g211100.1, Vigun05g211100.2, Vigun07g106700.2, Vigun07g106700.1, Vigun01g137100.1, Vigun01g137100.2
Molecular Function	4	GO:0016645	oxidoreductase activity, acting on the CH-NH group of donors	0.00958012	0.0395701	22713	30	112	2	Vigun09g248900.2, Vigun09g248900.1
Molecular Function	4	GO:0016757	transferase activity, transferring glycosyl groups	0.0103318	0.0408966	22713	606	112	8	Vigun03g381000.1, Vigun03g380900.1, Vigun07g244200.1, Vigun05g223400.1, Vigun01g223000.2, Vigun01g223000.1, Vigun01g223100.1, Vigun03g381200.1
Molecular Function	5	GO:0003677	DNA binding	0.0117332	0.0445863	22713	1747	112	16	VigunL060000.1, Vigun10g154700.2, Vigun10g154700.1, Vigun10g154300.1, Vigun06g122600.1, Vigun07g106700.5, Vigun07g106700.4, Vigun07g106700.3, Vigun08g112200.1, Vigun05g211100.1, Vigun01g208600.1, Vigun05g211100.2, Vigun07g106700.2, Vigun07g106700.1, Vigun01g137100.1, Vigun01g137100.2

## Sheet: GO_Down
								Down regulation
GO Type	Level	GO ID	GO Name	p-value	corr. pvalue	Pop total	Pop hits	Total	Gene count	Genes
Biological Process	5	GO:0055085	transmembrane transport	1.1805e-05	0.000153465	22713	1150	12	6	Vigun11g209100.1, Vigun04g151300.1, Vigun04g151300.3, Vigun04g151300.2, Vigun04g151300.5, Vigun04g151300.4
Biological Process	2	GO:0051179	localization	0.000273274	0.000888139	22713	2007	12	6	Vigun11g209100.1, Vigun04g151300.1, Vigun04g151300.3, Vigun04g151300.2, Vigun04g151300.5, Vigun04g151300.4
Biological Process	3	GO:0051234	establishment of localization	0.000264372	0.000888139	22713	1995	12	6	Vigun11g209100.1, Vigun04g151300.1, Vigun04g151300.3, Vigun04g151300.2, Vigun04g151300.5, Vigun04g151300.4
Biological Process	4	GO:0006810	transport	0.000256418	0.000888139	22713	1984	12	6	Vigun11g209100.1, Vigun04g151300.1, Vigun04g151300.3, Vigun04g151300.2, Vigun04g151300.5, Vigun04g151300.4
Cellular Component	3	GO:0031224	intrinsic component of membrane	2.69475e-06	6.73688e-06	22713	1463	12	7	Vigun11g209100.1, Vigun04g151300.1, Vigun03g376600.1, Vigun04g151300.3, Vigun04g151300.2, Vigun04g151300.5, Vigun04g151300.4
Cellular Component	4	GO:0016021	integral component of membrane	2.49123e-06	6.73688e-06	22713	1446	12	7	Vigun11g209100.1, Vigun04g151300.1, Vigun03g376600.1, Vigun04g151300.3, Vigun04g151300.2, Vigun04g151300.5, Vigun04g151300.4
Cellular Component	2	GO:0044425	membrane part	1.30485e-05	2.17474e-05	22713	1853	12	7	Vigun11g209100.1, Vigun04g151300.1, Vigun03g376600.1, Vigun04g151300.3, Vigun04g151300.2, Vigun04g151300.5, Vigun04g151300.4
Cellular Component	2	GO:0016020	membrane	0.000312909	0.000391137	22713	3020	12	7	Vigun11g209100.1, Vigun04g151300.1, Vigun03g376600.1, Vigun04g151300.3, Vigun04g151300.2, Vigun04g151300.5, Vigun04g151300.4
Cellular Component	1	GO:0005575	cellular_component	0.0195072	0.0195072	22713	6008	12	7	Vigun11g209100.1, Vigun04g151300.1, Vigun03g376600.1, Vigun04g151300.3, Vigun04g151300.2, Vigun04g151300.5, Vigun04g151300.4
Molecular Function	5	GO:0042578	phosphoric ester hydrolase activity	0.000482164	0.0101254	22713	305	12	3	Vigun10g175400.1, Vigun01g074400.1, Vigun10g175500.1
Molecular Function	4	GO:0016638	oxidoreductase activity, acting on the CH-NH2 group of donors	0.0167803	0.0467786	22713	32	12	1	Vigun07g240500.1
Molecular Function	4	GO:0048038	quinone binding	0.0178204	0.0467786	22713	34	12	1	Vigun07g240500.1
Molecular Function	4	GO:0016788	hydrolase activity, acting on ester bonds	0.00718775	0.0467786	22713	786	12	3	Vigun10g175400.1, Vigun01g074400.1, Vigun10g175500.1
Molecular Function	5	GO:0016641	oxidoreductase activity, acting on the CH-NH2 group of donors, oxygen as acceptor	0.0115644	0.0467786	22713	22	12	1	Vigun07g240500.1
Molecular Function	6	GO:0016791	phosphatase activity	0.00816603	0.0467786	22713	263	12	2	Vigun10g175400.1, Vigun10g175500.1
Molecular Function	6	GO:0008131	primary amine oxidase activity	0.0105181	0.0467786	22713	20	12	1	Vigun07g240500.1
Molecular Function	6	GO:0008081	phosphoric diester hydrolase activity	0.0167803	0.0467786	22713	32	12	1	Vigun01g074400.1

## Sheet: KEGG
								Up regulation			Down regulation
Major Classification	Sub Classification	Pathway ID	Pathway Name	Num. of whole gene	Whole gene list	Num. of ref.gene	ref.gene list	Num. of upR.DEGs	upR.DEGs list	upR.pvalue	Num. of dwR.DEGs	dwR.DEGs.list	downR.pvalue
Cellular Processes	Transport and catabolism	vra04145	Phagosome	201	Vigun03g020500.1, Vigun03g020500.2, Vigun03g076500.1, Vigun03g076500.2, Vigun03g076500.3, Vigun03g076500.4, Vigun03g295200.1, Vigun03g295200.2, Vigun02g158600.1, Vigun02g158900.1, Vigun06g095800.1, Vigun03g038700.1, Vigun09g182800.1, Vigun03g045100.1, Vigun03g054100.1, Vigun03g054100.2, Vigun03g054200.1, Vigun03g069700.1, Vigun03g069900.1, Vigun03g069900.2, Vigun11g174700.1, Vigun03g098000.1, Vig…	76	vra:106767791, vra:106762745, vra:106767911, vra:106765668, vra:106772381, vra:106756493, vra:106770536, vra:106779813, vra:106752872, vra:106765788, vra:106763181, vra:106767713, vra:106766755, vra:106768236, vra:106766750, vra:106765474, vra:106768548, vra:106768475, vra:106766827, vra:106768102, vra:106777832, vra:106759348, vra:106777517, vra:106778110, vra:106777927, vra:106759502, vra:10675…	1	Vigun03g045100.1	0.7
Cellular Processes	Transport and catabolism			201		76		1			0
Environmental Information Processing	Membrane transport	vra02010	ABC transporters	272	Vigun03g002500.1, Vigun03g062200.1, Vigun03g129000.1, Vigun03g129100.1, Vigun03g129200.1, Vigun03g129300.1, Vigun03g129300.6, Vigun03g129300.7, Vigun03g129300.2, Vigun03g129300.3, Vigun03g129300.4, Vigun03g129300.8, Vigun03g129300.9, Vigun03g129300.5, Vigun03g129600.1, Vigun03g129700.1, Vigun03g218100.1, Vigun03g218100.2, Vigun03g350200.1, Vigun03g408300.1, Vigun03g408400.1, Vigun03g408400.3, Vig…	37	vra:106780066, vra:106776571, vra:106755510, vra:106764736, vra:106766706, vra:106754856, vra:106757560, vra:106769062, vra:106765806, vra:106768648, vra:106766896, vra:106768839, vra:106765211, vra:106777606, vra:106759202, vra:106774930, vra:106755434, vra:106772273, vra:106773101, vra:106762324, vra:106764839, vra:106771398, vra:106770176, vra:106775905, vra:106757189, vra:106764749, vra:10677…	1	Vigun03g129100.1	0.81
Environmental Information Processing	Membrane transport			272		37		1			0
Environmental Information Processing	Signal transduction	vra04075	Plant hormone signal transduction	1793	Vigun03g002100.1, Vigun03g031700.1, Vigun03g038500.1, Vigun03g038500.2, Vigun03g097900.1, Vigun03g120400.1, Vigun03g158000.1, Vigun03g236500.2, Vigun03g280400.1, Vigun03g339000.1, Vigun03g350500.1, Vigun03g371200.1, Vigun03g399300.1, Vigun02g034900.1, Vigun02g077500.3, Vigun05g018700.1, Vigun05g052100.1, Vigun05g052100.2, Vigun05g081100.6, Vigun05g084300.1, Vigun05g084300.2, Vigun05g095200.1, Vig…	295	vra:106752751, vra:106772183, vra:106770782, vra:106766594, vra:106769287, vra:106774068, vra:106772189, vra:106769358, vra:106766748, vra:106765576, vra:106767735, vra:106774103, vra:106777770, vra:106767913, vra:106766658, vra:106768977, vra:106775894, vra:106768742, vra:106774250, vra:106767633, vra:106775194, vra:106772448, vra:106775710, vra:106775803, vra:106769280, vra:106766451, vra:10676…	14	Vigun05g081100.6, Vigun08g051900.1, Vigun05g179800.1, Vigun05g179800.3, Vigun05g179800.4, Vigun05g179800.2, Vigun08g081300.1, Vigun03g380900.1, Vigun05g223400.1, Vigun07g244200.1, Vigun08g044200.1, Vigun08g044200.2, Vigun03g381000.1, Vigun03g381200.1	0.17
Environmental Information Processing	Signal transduction			1793		295		14			0
Genetic Information Processing	Folding, sorting and degradation	vra04141	Protein processing in endoplasmic reticulum	491	VigunL078100.1, Vigun02g122700.1, Vigun04g085100.1, Vigun04g085100.2, Vigun10g160500.1, Vigun10g160500.3, Vigun10g160500.4, Vigun10g160500.2, Vigun09g001100.1, Vigun09g001100.6, Vigun09g001100.2, Vigun09g001100.3, Vigun09g001100.4, Vigun09g001100.5, Vigun01g087200.1, Vigun01g111800.1, Vigun01g158700.1, Vigun01g211100.1, VigunL071000.1, Vigun03g003100.1, Vigun03g012200.1, Vigun03g013400.1, Vigun03…	183	vra:106757116, vra:106774165, vra:106769225, vra:106769406, vra:106765711, vra:106779998, vra:106765529, vra:106765668, vra:106774292, vra:106766912, vra:106767583, vra:106769253, vra:106766404, vra:106765428, vra:106759635, vra:106757917, vra:106780218, vra:106780217, vra:106768819, vra:106768372, vra:106768790, vra:106768538, vra:106778299, vra:106771608, vra:106765870, vra:106766749, vra:10676…	6	Vigun10g160500.1, Vigun10g160500.3, Vigun10g160500.4, Vigun10g160500.2, Vigun01g211100.1, Vigun04g148000.1	0.07
Genetic Information Processing	Folding, sorting and degradation			491		183		6			0
Genetic Information Processing	Transcription	vra03022	Basal transcription factors	182	Vigun03g005800.1, Vigun03g064300.1, Vigun03g065000.1, Vigun03g065000.2, Vigun03g065000.3, Vigun05g237400.7, Vigun05g237400.8, Vigun05g237400.9, Vigun05g237400.10, Vigun05g287100.1, Vigun05g287200.1, Vigun05g287200.2, Vigun10g185500.1, Vigun07g151700.1, Vigun09g124900.1, Vigun09g124900.2, Vigun09g174700.1, Vigun09g174700.2, Vigun09g215100.1, Vigun01g148100.1, Vigun01g173800.1, Vigun01g173800.2, Vi…	44	vra:106762344, vra:106774441, vra:106767754, vra:106774524, vra:106768950, vra:106766842, vra:106765355, vra:106765332, vra:106768620, vra:106768217, vra:106767081, vra:106765786, vra:106765978, vra:106777544, vra:106763916, vra:106776307, vra:106776399, vra:106758746, vra:106758550, vra:106759260, vra:106772666, vra:106758062, vra:106762385, vra:106764661, vra:106778943, vra:106764373, vra:10676…	1	Vigun05g287100.1	0.66
Genetic Information Processing	Transcription	vra03040	Spliceosome	602	Vigun03g005700.1, Vigun03g005700.2, Vigun03g350300.1, Vigun03g350300.3, Vigun03g350300.2, Vigun03g423800.1, Vigun05g128600.1, Vigun05g128600.3, Vigun05g128600.4, Vigun05g128600.2, Vigun08g058600.1, Vigun08g058600.2, Vigun08g058600.4, Vigun08g058600.3, Vigun04g058800.1, Vigun04g058800.2, Vigun04g162500.1, Vigun07g036800.1, Vigun07g042300.1, Vigun07g042300.6, Vigun07g042300.3, Vigun07g042300.2, Vig…	159	vra:106769644, vra:106763637, vra:106769610, vra:106763873, vra:106760155, vra:106753980, vra:106757811, vra:106771801, vra:106752402, vra:106762283, vra:106765620, vra:106774261, vra:106773997, vra:106752884, vra:106752845, vra:106758602, vra:106772380, vra:106768663, vra:106755385, vra:106768674, vra:106768477, vra:106765396, vra:106756145, vra:106767166, vra:106768331, vra:106769429, vra:10676…	1	Vigun09g177500.1	0.97
Genetic Information Processing	Transcription			784		203		2			0
Metabolism	Amino acid metabolism	vra00260	Glycine, serine and threonine metabolism	124	Vigun03g009600.1, Vigun03g045900.1, Vigun03g072000.1, Vigun03g074000.1, Vigun03g074000.2, Vigun03g164200.1, Vigun03g176400.1, Vigun06g015100.1, Vigun03g227100.1, Vigun03g232500.1, Vigun03g232500.3, Vigun03g232500.2, Vigun06g006600.1, Vigun03g251500.1, Vigun03g274800.1, Vigun03g274900.1, Vigun03g274900.2, Vigun03g274900.3, Vigun11g130800.1, Vigun03g328400.1, Vigun03g388900.1, Vigun03g388900.2, Vig…	69	vra:106763748, vra:106765813, vra:106767849, vra:106767873, vra:106757830, vra:106754610, vra:106778215, vra:106780771, vra:106768312, vra:106767854, vra:106769439, vra:106768797, vra:106768131, vra:106769504, vra:106767441, vra:106768284, vra:106765435, vra:106753402, vra:106768881, vra:106777621, vra:106777802, vra:106776308, vra:106776968, vra:106777245, vra:106779340, vra:106759444, vra:10675…				1	Vigun07g240500.1	0.04
Metabolism	Amino acid metabolism	vra00350	Tyrosine metabolism	90	Vigun03g057900.1, Vigun03g057900.2, Vigun07g089300.1, Vigun03g073400.1, Vigun05g288500.1, Vigun05g288500.2, Vigun07g122900.1, Vigun03g111800.1, Vigun03g118200.1, Vigun03g111900.1, Vigun03g167300.1, Vigun09g155800.1, Vigun03g226500.1, Vigun05g213300.1, Vigun05g213300.2, Vigun03g232500.1, Vigun03g232500.3, Vigun03g232500.2, Vigun06g006600.1, Vigun03g387900.1, Vigun03g420600.1, Vigun03g420600.2, Vig…	46	vra:106771196, vra:106775438, vra:106768984, vra:106769290, vra:106778879, vra:106754783, vra:106780771, vra:106765688, vra:106768193, vra:106753402, vra:106768140, vra:106777802, vra:106752977, vra:106754911, vra:106770750, vra:106764754, vra:106765124, vra:106764892, vra:106764807, vra:106765342, vra:106772547, vra:106758458, vra:106773627, vra:106754931, vra:106780397, vra:106780392, vra:10678…	1	Vigun08g071400.1	0.42	1	Vigun07g240500.1	0.03
Metabolism	Amino acid metabolism	vra00360	Phenylalanine metabolism	102	Vigun03g003800.1, Vigun03g003800.3, Vigun03g003800.2, Vigun03g130200.1, Vigun07g147800.1, Vigun06g223200.1, Vigun03g029000.1, Vigun03g029000.2, Vigun03g029100.1, Vigun03g171400.1, Vigun03g171400.2, Vigun01g052300.1, Vigun01g052300.4, Vigun01g052300.5, Vigun01g052300.2, Vigun01g052300.3, Vigun03g054400.1, Vigun03g054500.1, Vigun03g054500.2, Vigun03g164800.1, Vigun03g073400.1, Vigun05g288500.1, Vig…	49	vra:106771813, vra:106765809, vra:106754823, vra:106775438, vra:106767069, vra:106769006, vra:106754783, vra:106780771, vra:106768751, vra:106767575, vra:106767325, vra:106765688, vra:106753402, vra:106778160, vra:106777802, vra:106776996, vra:106777872, vra:106754911, vra:106759615, vra:106761921, vra:106764754, vra:106764845, vra:106765342, vra:106764951, vra:106772547, vra:106754931, vra:10677…				1	Vigun07g240500.1	0.03
Metabolism	Amino acid metabolism	vra00380	Tryptophan metabolism	122	Vigun03g003800.1, Vigun03g003800.3, Vigun03g003800.2, Vigun03g130200.1, Vigun07g147800.1, Vigun06g223200.1, Vigun03g020800.1, Vigun03g054400.1, Vigun03g054500.1, Vigun03g054500.2, Vigun03g164800.1, Vigun03g060200.1, Vigun03g060200.2, Vigun03g087700.1, Vigun03g124100.1, Vigun03g124200.1, Vigun03g282100.1, Vigun03g380300.1, Vigun02g072500.1, Vigun02g086000.1, Vigun02g086100.1, Vigun05g051500.1, Vig…	37	vra:106771813, vra:106767822, vra:106754823, vra:106769529, vra:106754697, vra:106768697, vra:106779917, vra:106765921, vra:106753302, vra:106769426, vra:106770152, vra:106757377, vra:106769088, vra:106779020, vra:106776775, vra:106759201, vra:106758671, vra:106758153, vra:106764998, vra:106764471, vra:106765066, vra:106764337, vra:106764727, vra:106767860, vra:106761959, vra:106771087, vra:10677…	3	Vigun01g223000.1, Vigun01g223000.2, Vigun01g223100.1	0.04
Metabolism	Amino acid metabolism			438		201		4			3
Metabolism	Biosynthesis of other secondary metabolites	vra00940	Phenylpropanoid biosynthesis	493	Vigun03g018300.1, Vigun03g261500.1, Vigun04g020000.1, Vigun04g158800.1, Vigun03g020000.1, Vigun03g020100.1, Vigun04g016600.1, Vigun04g016800.1, Vigun03g029000.1, Vigun03g029000.2, Vigun03g029100.1, Vigun03g171400.1, Vigun03g171400.2, Vigun01g052300.1, Vigun01g052300.4, Vigun01g052300.5, Vigun01g052300.2, Vigun01g052300.3, Vigun03g066900.1, Vigun03g102500.1, Vigun03g141500.1, Vigun03g141600.1, Vig…	190	vra:106765924, vra:106774202, vra:106765809, vra:106774042, vra:106752866, vra:106766577, vra:106752832, vra:106774466, vra:106752849, vra:106752857, vra:106752863, vra:106752853, vra:106752794, vra:106752791, vra:106752836, vra:106768028, vra:106753926, vra:106767069, vra:106767486, vra:106768541, vra:106778623, vra:106767023, vra:106769006, vra:106769350, vra:106769201, vra:106769396, vra:10676…	9	Vigun05g265900.1, Vigun05g266000.1, Vigun05g266100.1, Vigun05g266100.2, Vigun05g266400.1, Vigun05g266500.1, Vigun05g266600.1, Vigun05g266700.1, Vigun05g266800.1	0
Metabolism	Biosynthesis of other secondary metabolites	vra00941	Flavonoid biosynthesis	268	Vigun03g029000.1, Vigun03g029000.2, Vigun03g029100.1, Vigun03g171400.1, Vigun03g171400.2, Vigun01g052300.1, Vigun01g052300.4, Vigun01g052300.5, Vigun01g052300.2, Vigun01g052300.3, Vigun03g118700.1, Vigun03g118800.1, Vigun03g118800.2, Vigun03g128100.1, Vigun03g158300.1, Vigun03g231400.1, Vigun02g082000.1, Vigun05g029900.1, Vigun05g048500.1, Vigun05g176100.1, Vigun05g176200.2, Vigun05g176400.1, Vig…	44	vra:106765809, vra:106767332, vra:106766353, vra:106769199, vra:106763888, vra:106754681, vra:106753926, vra:106767069, vra:106767486, vra:106778623, vra:106769061, vra:106769006, vra:106766418, vra:106771362, vra:106761674, vra:106756729, vra:106766496, vra:106779704, vra:106753774, vra:106777796, vra:106777513, vra:106762915, vra:106775701, vra:106764122, vra:106760839, vra:106770756, vra:10676…	1	Vigun09g139800.1	0.8
Metabolism	Biosynthesis of other secondary metabolites	vra00945	Stilbenoid, diarylheptanoid and gingerol biosynthesis	127	Vigun03g029000.1, Vigun03g029000.2, Vigun03g029100.1, Vigun03g171400.1, Vigun03g171400.2, Vigun01g052300.1, Vigun01g052300.4, Vigun01g052300.5, Vigun01g052300.2, Vigun01g052300.3, Vigun03g168100.1, Vigun07g210400.1, Vigun01g102500.1, Vigun01g246900.1, Vigun03g168200.1, Vigun03g278900.1, Vigun03g279000.1, Vigun02g145000.1, Vigun03g171500.1, Vigun04g114400.1, Vigun04g114500.1, Vigun04g114600.1, Vig…	19	vra:106765809, vra:106753926, vra:106767069, vra:106767486, vra:106778623, vra:106769006, vra:106761674, vra:106766496, vra:106753774, vra:106760839, vra:106774315, vra:106764335, vra:106764845, vra:106771868, vra:106776117, vra:106767834, vra:106775017, vra:106753861, vra:106754211	2	Vigun10g152900.1, Vigun10g153100.1	0.17
Metabolism	Biosynthesis of other secondary metabolites	vra00950	Isoquinoline alkaloid biosynthesis	47	Vigun03g073400.1, Vigun05g288500.1, Vigun05g288500.2, Vigun07g122900.1, Vigun03g111800.1, Vigun03g118200.1, Vigun03g111900.1, Vigun03g226500.1, Vigun05g213300.1, Vigun05g213300.2, Vigun03g232500.1, Vigun03g232500.3, Vigun03g232500.2, Vigun06g006600.1, Vigun03g430500.1, Vigun03g430600.1, Vigun02g046800.1, Vigun02g081300.1, Vigun02g081300.2, Vigun05g076500.1, Vigun05g078300.1, Vigun08g050500.1, Vig…	26	vra:106775438, vra:106768984, vra:106769290, vra:106754783, vra:106780771, vra:106753402, vra:106777802, vra:106752977, vra:106764754, vra:106754931, vra:106780397, vra:106780392, vra:106780388, vra:106780384, vra:106759848, vra:106755872, vra:106760737, vra:106775283, vra:106774966, vra:106774639, vra:106762355, vra:106762852, vra:106756693, vra:106755649, vra:106775828, vra:106776015				1	Vigun07g240500.1	0.02
Metabolism	Biosynthesis of other secondary metabolites	vra00960	Tropane, piperidine and pyridine alkaloid biosynthesis	66	Vigun03g073400.1, Vigun05g288500.1, Vigun05g288500.2, Vigun07g122900.1, Vigun03g226500.1, Vigun05g213300.1, Vigun05g213300.2, Vigun03g232500.1, Vigun03g232500.3, Vigun03g232500.2, Vigun06g006600.1, Vigun03g430500.1, Vigun03g430600.1, Vigun02g046800.1, Vigun03g434200.1, Vigun05g115500.1, Vigun02g081300.1, Vigun02g081300.2, Vigun05g053800.1, Vigun05g115600.1, Vigun05g114700.1, VigunL052300.1, Vigun…	35	vra:106775438, vra:106754783, vra:106780771, vra:106753402, vra:106758655, vra:106777802, vra:106759606, vra:106772813, vra:106758661, vra:106759452, vra:106758588, vra:106764754, vra:106772547, vra:106754931, vra:106780397, vra:106780392, vra:106780388, vra:106780384, vra:106759848, vra:106755872, vra:106760737, vra:106762355, vra:106762852, vra:106757582, vra:106757583, vra:106757821, vra:10675…				1	Vigun07g240500.1	0.02
Metabolism	Biosynthesis of other secondary metabolites	vra00966	Glucosinolate biosynthesis	62	Vigun03g087700.1, Vigun03g124100.1, Vigun03g124200.1, Vigun03g282100.1, Vigun03g380300.1, Vigun02g072500.1, Vigun02g086000.1, Vigun02g086100.1, Vigun05g051500.1, Vigun05g147800.1, Vigun08g101100.1, Vigun08g102300.1, Vigun08g124100.1, Vigun08g124300.1, Vigun08g125300.1, Vigun08g125300.2, Vigun04g053700.1, Vigun04g054900.1, Vigun04g055000.1, Vigun04g055100.1, Vigun04g120300.1, Vigun04g120400.1, Vig…	10	vra:106754697, vra:106774787, vra:106774698, vra:106778952, vra:106772732, vra:106771070, vra:106779950, vra:106775278, vra:106774790, vra:106774791	3	Vigun01g223000.1, Vigun01g223000.2, Vigun01g223100.1	0.01
Metabolism	Biosynthesis of other secondary metabolites	vra01100	Metabolic pathways	4475	VigunL081000.1, VigunL002700.1, Vigun04g099800.1, Vigun10g090700.1, Vigun10g102200.1, Vigun07g095200.1, Vigun09g100100.1, Vigun01g063500.1, VigunL006900.1, VigunL011300.1, VigunL028900.1, VigunL030400.1, VigunL033300.1, VigunL034900.1, VigunL041500.1, VigunL043000.1, Vigun11g065000.1, Vigun11g069800.1, Vigun11g069900.1, Vigun03g001200.1, Vigun09g191100.1, Vigun03g001400.1, Vigun03g001500.1, Vigun…	1972	vra:106761818, vra:106764470, vra:106764973, vra:106763382, vra:106763329, vra:106766845, vra:106763748, vra:106768416, vra:106766589, vra:106766804, vra:106778203, vra:106766803, vra:106766802, vra:106765924, vra:106768855, vra:106767822, vra:106766850, vra:106762096, vra:106768708, vra:106767721, vra:106765822, vra:106766865, vra:106765809, vra:106765460, vra:106766638, vra:106768542, vra:10676…	16	Vigun03g071400.1, Vigun03g071400.2, Vigun09g139800.1, Vigun04g179800.1, Vigun05g265900.1, Vigun05g266000.1, Vigun05g266100.1, Vigun05g266100.2, Vigun05g266400.1, Vigun05g266500.1, Vigun05g266600.1, Vigun05g266700.1, Vigun05g266800.1, Vigun08g071400.1, Vigun07g244100.1, Vigun11g025000.1	1	4	Vigun03g001400.1, Vigun10g175400.1, Vigun10g175500.1, Vigun07g240500.1	0.03
					Vigun01g139100.1, Vigun11g087400.1, Vigun11g087400.2, Vigun11g087400.3, Vigun11g202500.1, Vigun02g163300.1, Vigun02g163700.1, Vigun02g164200.1, Vigun02g167300.1, Vigun02g167900.1, Vigun02g168800.1, Vigun10g157000.1, Vigun02g171400.1, Vigun05g100700.1, Vigun05g176200.1, Vigun05g176300.1, Vigun05g176300.2, Vigun08g105000.1, Vigun10g080400.1, Vigun09g149800.1, Vigun09g269400.1, Vigun01g228500.1, Vig…
					Vigun09g175200.1, Vigun09g177800.1, Vigun09g181800.1, Vigun09g182100.1, Vigun09g182700.1, Vigun09g183000.1, Vigun09g183000.3, Vigun09g183000.2, Vigun09g184100.1, Vigun09g187100.1, Vigun09g188100.1, Vigun09g188500.1, Vigun09g188500.2, Vigun09g188500.3, Vigun09g188500.4, Vigun09g188500.6, Vigun09g188500.7, Vigun09g188500.5, Vigun09g189600.1, Vigun09g190500.1, Vigun09g190500.3, Vigun09g190500.4, Vig…
Metabolism	Biosynthesis of other secondary metabolites	vra01110	Biosynthesis of secondary metabolites	2720	VigunL054300.1, VigunL054400.1, Vigun03g113900.1, Vigun03g157200.1, Vigun03g316500.1, Vigun03g336600.1, Vigun02g003000.1, Vigun02g003300.1, Vigun02g139600.1, Vigun05g279200.1, Vigun08g004100.1, Vigun08g004300.1, Vigun08g004600.1, Vigun08g097700.1, Vigun08g144100.1, Vigun08g177700.1, Vigun04g065700.1, Vigun10g177600.1, Vigun07g060100.1, Vigun07g060500.1, Vigun07g149500.1, Vigun07g160200.1, Vigun09…	1146	vra:106775287, vra:106763329, vra:106763748, vra:106766802, vra:106765924, vra:106768708, vra:106765822, vra:106766865, vra:106765809, vra:106766638, vra:106766639, vra:106769258, vra:106769074, vra:106766643, vra:106766647, vra:111242097, vra:106766779, vra:106768317, vra:106769161, vra:106761417, vra:106768779, vra:106768300, vra:106759138, vra:106769019, vra:106771196, vra:106768627, vra:10676…	17	Vigun03g071400.1, Vigun03g071400.2, Vigun01g223000.1, Vigun01g223000.2, Vigun01g223100.1, Vigun09g139800.1, Vigun05g265900.1, Vigun05g266000.1, Vigun05g266100.1, Vigun05g266100.2, Vigun05g266400.1, Vigun05g266500.1, Vigun05g266600.1, Vigun05g266700.1, Vigun05g266800.1, Vigun08g071400.1, Vigun11g025000.1	0.45	1	Vigun07g240500.1	0.62
					Vigun04g115500.3, Vigun04g119300.1, Vigun04g124800.1, Vigun04g124800.2, Vigun11g164200.1, Vigun04g127700.1, Vigun04g127700.2, Vigun04g127800.1, Vigun04g128000.1, Vigun04g130100.1, Vigun04g130300.1, Vigun11g182100.1, Vigun11g182100.2, Vigun04g132300.1, Vigun04g132300.2, Vigun04g141300.1, Vigun04g149300.1, Vigun04g163000.1, Vigun04g163100.1, Vigun07g230800.1, Vigun04g163700.1, Vigun07g037900.1, Vig…
Metabolism	Biosynthesis of other secondary metabolites			8258		3442		48			7
Metabolism	Carbohydrate metabolism	vra00010	Glycolysis / Gluconeogenesis	247	Vigun03g015200.1, Vigun03g015200.3, Vigun03g015200.2, Vigun03g025800.1, Vigun08g007500.1, Vigun03g027400.1, Vigun03g027400.2, Vigun03g038600.1, Vigun03g038600.3, Vigun03g038600.2, Vigun03g057900.1, Vigun03g057900.2, Vigun07g089300.1, Vigun03g060200.1, Vigun03g060200.2, Vigun03g074000.1, Vigun03g074000.2, Vigun03g099600.1, Vigun03g101400.1, Vigun09g070700.1, Vigun09g070700.2, Vigun01g083200.1, Vig…	132	vra:106766802, vra:106768708, vra:106766865, vra:106766779, vra:106771196, vra:106769529, vra:106767873, vra:106753952, vra:106765747, vra:106778879, vra:106768737, vra:106768556, vra:106778711, vra:106780236, vra:106779917, vra:106769132, vra:106765921, vra:106767854, vra:106769439, vra:106766278, vra:106765855, vra:106769426, vra:106768078, vra:106768525, vra:106768436, vra:106768284, vra:10676…	1	Vigun08g071400.1	0.77
Metabolism	Carbohydrate metabolism	vra00500	Starch and sucrose metabolism	474	Vigun03g013600.1, Vigun03g026300.3, Vigun03g026300.2, Vigun03g163900.1, Vigun05g011600.1, Vigun08g172900.1, Vigun08g202200.1, Vigun03g014500.1, Vigun03g015200.1, Vigun03g015200.3, Vigun03g015200.2, Vigun03g025800.1, Vigun08g007500.1, Vigun03g026300.1, Vigun05g136500.1, Vigun05g295000.1, Vigun08g144600.1, Vigun08g144600.2, Vigun08g156000.1, Vigun10g041100.1, Vigun01g111100.1, Vigun01g111300.1, Vig…	174	vra:106769043, vra:106766804, vra:106766802, vra:106768708, vra:106763013, vra:106765779, vra:106769258, vra:106768815, vra:106765465, vra:106753580, vra:106759907, vra:106766786, vra:106766380, vra:106769555, vra:106765540, vra:106766464, vra:111240847, vra:106766577, vra:106752882, vra:106764229, vra:106774495, vra:106769201, vra:106769260, vra:106768375, vra:106779910, vra:106777409, vra:10677…	9	Vigun05g265900.1, Vigun05g266000.1, Vigun05g266100.1, Vigun05g266100.2, Vigun05g266400.1, Vigun05g266500.1, Vigun05g266600.1, Vigun05g266700.1, Vigun05g266800.1	0
Metabolism	Carbohydrate metabolism			721		306		10			0
Metabolism	Energy metabolism	vra00910	Nitrogen metabolism	67	Vigun03g187000.1, Vigun03g233900.1, Vigun03g236600.1, Vigun03g285700.1, Vigun03g285700.2, Vigun03g297800.1, Vigun03g297800.2, Vigun03g297800.3, Vigun02g046700.1, Vigun08g093300.1, Vigun09g144500.1, Vigun09g232900.1, Vigun02g077100.1, Vigun02g077100.2, Vigun05g129000.1, Vigun04g007800.1, Vigun04g007800.2, Vigun04g007800.3, Vigun10g067300.1, Vigun10g149400.1, Vigun10g149400.2, Vigun09g170600.1, Vig…	36	vra:106769212, vra:106754387, vra:106779923, vra:106769332, vra:106767162, vra:106764856, vra:106779026, vra:106761747, vra:106758999, vra:106759098, vra:106759052, vra:106764633, vra:106778389, vra:106763809, vra:106764801, vra:106756019, vra:106773541, vra:106771342, vra:106774017, vra:106774018, vra:106770952, vra:106771451, vra:106771665, vra:106771245, vra:106761538, vra:106775673, vra:10677…	4	Vigun03g187000.1, Vigun08g093300.1, Vigun09g170600.1, Vigun09g170600.2	0
Metabolism	Energy metabolism			67		36		4			0
Metabolism	Lipid metabolism	vra00071	Fatty acid degradation	108	Vigun03g036400.1, Vigun03g057900.1, Vigun03g057900.2, Vigun07g089300.1, Vigun03g060200.1, Vigun03g060200.2, Vigun03g074300.1, Vigun03g074400.1, Vigun03g167300.1, Vigun09g155800.1, Vigun03g176300.1, Vigun03g237500.1, Vigun03g237500.2, Vigun03g237500.3, VigunL051800.1, VigunL052000.1, Vigun03g262100.1, Vigun03g300900.1, Vigun03g325700.1, Vigun03g421100.1, Vigun03g421200.1, Vigun03g437900.1, Vigun02…	52	vra:106768318, vra:106771196, vra:106769529, vra:106768402, vra:106778879, vra:106754589, vra:106779917, vra:106765921, vra:106768333, vra:106769426, vra:106768824, vra:106766980, vra:106769088, vra:106776334, vra:106772635, vra:106779020, vra:106777896, vra:106777688, vra:106759281, vra:106770750, vra:106760437, vra:106758153, vra:106765124, vra:106764892, vra:106765066, vra:106764867, vra:10676…	1	Vigun08g071400.1	0.48
Metabolism	Lipid metabolism	vra00564	Glycerophospholipid metabolism	230	Vigun03g003400.1, Vigun03g031000.1, Vigun03g031000.2, Vigun03g059200.1, Vigun03g059200.2, Vigun03g086700.1, Vigun03g149800.1, Vigun03g149800.2, Vigun03g149800.3, Vigun03g163500.1, Vigun10g128400.1, Vigun03g173300.1, Vigun03g178200.1, Vigun05g047900.1, Vigun07g104500.1, Vigun06g192800.1, Vigun03g197200.1, Vigun03g218500.1, Vigun03g299100.1, Vigun05g048000.1, Vigun05g048100.1, Vigun03g311500.1, Vig…	110	vra:106771134, vra:106769204, vra:106768627, vra:106765450, vra:106767415, vra:106764316, vra:106758443, vra:106768502, vra:106767032, vra:106758441, vra:106769119, vra:106753290, vra:106768670, vra:106766830, vra:106769196, vra:106765623, vra:106766905, vra:106753646, vra:106778076, vra:106777247, vra:106777818, vra:106777666, vra:106758442, vra:106776466, vra:106777915, vra:106758707, vra:10675…	3	Vigun06g056700.1, Vigun06g056700.2, Vigun06g056800.1	0.16	1	Vigun01g074400.1	0.07
Metabolism	Lipid metabolism	vra00592	alpha-Linolenic acid metabolism	107	Vigun03g074300.1, Vigun03g074400.1, Vigun03g108200.1, Vigun03g108300.1, Vigun03g163500.1, Vigun10g128400.1, Vigun03g167300.1, Vigun09g155800.1, Vigun03g169600.1, Vigun03g173300.1, Vigun03g178200.1, Vigun05g047900.1, Vigun07g104500.1, Vigun06g192800.1, Vigun03g197200.1, Vigun03g264500.1, Vigun03g264600.1, Vigun02g046100.1, Vigun02g127900.1, Vigun03g299100.1, Vigun05g048000.1, Vigun05g048100.1, Vig…	53	vra:106768402, vra:106766401, vra:106764316, vra:106778879, vra:106768893, vra:106758443, vra:106768502, vra:106764224, vra:106758441, vra:106768333, vra:106769071, vra:106766957, vra:106768824, vra:106766980, vra:106778055, vra:106772635, vra:106777743, vra:106758442, vra:106777896, vra:106777106, vra:106777103, vra:106777102, vra:106758100, vra:106779582, vra:106773738, vra:106753095, vra:10676…	2	Vigun08g071400.1, Vigun11g025000.1	0.13
Metabolism	Lipid metabolism			445		215		6			1
Metabolism	Metabolism of cofactors and vitamins	vra00730	Thiamine metabolism	31	Vigun03g228600.1, Vigun03g228800.1, Vigun03g314700.1, Vigun03g379700.1, Vigun03g414600.1, Vigun03g427500.1, Vigun02g113500.1, Vigun02g113500.2, Vigun02g113500.3, Vigun02g113500.4, Vigun02g154400.1, Vigun07g050500.1, Vigun07g078700.1, Vigun07g078700.2, Vigun09g106600.1, Vigun01g096300.1, Vigun07g157100.1, Vigun07g157100.2, Vigun07g244100.1, Vigun09g054700.1, Vigun09g054700.2, Vigun09g206500.1, Vig…	22	vra:106765440, vra:106765585, vra:106769383, vra:106767562, vra:106768513, vra:106777265, vra:106777938, vra:106771309, vra:106754411, vra:106772474, vra:106754377, vra:106762012, vra:106762427, vra:106775669, vra:106775981, vra:106776278, vra:106753899, vra:106756811, vra:106756800, vra:106756647, vra:106755182, vra:106754742	1	Vigun07g244100.1	0.17
Metabolism	Metabolism of cofactors and vitamins	vra00740	Riboflavin metabolism	41	Vigun03g001400.1, Vigun03g001500.1, Vigun03g001500.2, Vigun02g014900.1, Vigun03g026500.1, Vigun03g077700.1, Vigun03g077700.2, Vigun03g115100.1, Vigun03g115100.2, Vigun03g383000.1, Vigun03g383100.1, Vigun02g158100.1, Vigun02g158100.2, Vigun02g158100.3, Vigun09g098100.1, Vigun03g030500.1, Vigun03g044900.1, Vigun01g233400.1, Vigun03g079000.1, Vigun06g221300.1, Vigun03g128700.1, Vigun03g151900.1, Vig…	19	vra:106764973, vra:106763382, vra:106765822, vra:106765779, vra:106765600, vra:106776284, vra:106774300, vra:106765608, vra:106768896, vra:106769156, vra:106758103, vra:106758700, vra:106778587, vra:106758172, vra:106770641, vra:106756359, vra:106771021, vra:106757709, vra:106754429				1	Vigun03g001400.1	0.01
Metabolism	Metabolism of cofactors and vitamins	vra00750	Vitamin B6 metabolism	37	Vigun03g029800.1, Vigun03g091100.1, Vigun03g091100.2, Vigun03g091100.3, Vigun03g091100.4, Vigun05g019100.1, Vigun05g238200.1, Vigun07g234700.1, Vigun09g143800.1, Vigun09g143800.2, Vigun06g031200.1, Vigun06g031200.2, Vigun06g031200.3, Vigun06g112000.1, Vigun06g112100.2, Vigun06g112200.1, Vigun06g114200.1, Vigun06g114300.1, Vigun03g251500.1, Vigun03g395000.1, Vigun02g115100.1, Vigun06g184400.1, Vig…	16	vra:106768542, vra:106775783, vra:106768312, vra:106769504, vra:106776308, vra:106762734, vra:106761515, vra:106761497, vra:106773002, vra:106780371, vra:106773663, vra:106774221, vra:106774220, vra:106762423, vra:106774430, vra:106757066				2	Vigun10g175400.1, Vigun10g175500.1	0
Metabolism	Metabolism of cofactors and vitamins			109		57		1			3
Metabolism	Metabolism of other amino acids	vra00410	beta-Alanine metabolism	110	Vigun03g019000.1, Vigun03g019000.2, Vigun03g019000.3, Vigun03g019000.4, Vigun03g060200.1, Vigun03g060200.2, Vigun03g123900.1, Vigun07g141700.1, Vigun07g141700.3, Vigun07g141700.7, Vigun07g141700.10, Vigun07g141700.5, Vigun07g141700.9, Vigun07g141700.6, Vigun07g141700.2, Vigun07g141700.8, Vigun07g141700.4, Vigun03g125300.1, Vigun03g156100.1, Vigun03g156200.1, Vigun03g156300.1, Vigun03g156300.2, Vi…	53	vra:106768855, vra:106769529, vra:106768856, vra:106765697, vra:106780014, vra:106778772, vra:106780771, vra:106779917, vra:106779864, vra:106765921, vra:106769426, vra:106766365, vra:106767895, vra:106753402, vra:106779688, vra:106779020, vra:106777802, vra:106754844, vra:106758153, vra:106776036, vra:106762900, vra:106765066, vra:106764834, vra:106765328, vra:106765160, vra:106775408, vra:10677…				1	Vigun07g240500.1	0.04
Metabolism	Metabolism of other amino acids	vra00460	Cyanoamino acid metabolism	156	Vigun03g104000.1, Vigun03g323400.1, Vigun03g448600.1, Vigun03g448600.2, Vigun03g448700.1, Vigun08g089200.1, Vigun08g155900.1, Vigun08g196300.1, Vigun04g195200.1, Vigun10g061500.1, Vigun09g087400.1, Vigun09g166300.1, Vigun06g044800.1, Vigun06g163900.1, Vigun01g023600.1, Vigun01g223600.1, Vigun01g223600.2, Vigun01g223600.3, Vigun03g122100.1, Vigun03g164200.1, Vigun03g203800.1, Vigun03g227100.1, Vig…	59	vra:106766577, vra:106774787, vra:106757830, vra:106769201, vra:106778215, vra:106769332, vra:106767544, vra:106755284, vra:106759445, vra:106758615, vra:106758578, vra:106758793, vra:106756365, vra:106754631, vra:106762971, vra:106753059, vra:106758267, vra:106758564, vra:106758265, vra:106758548, vra:106778474, vra:106778446, vra:106778448, vra:106764877, vra:106775961, vra:106764611, vra:10677…	9	Vigun05g265900.1, Vigun05g266000.1, Vigun05g266100.1, Vigun05g266100.2, Vigun05g266400.1, Vigun05g266500.1, Vigun05g266600.1, Vigun05g266700.1, Vigun05g266800.1	0
Metabolism	Metabolism of other amino acids			266		112		9			1
Metabolism	Metabolism of terpenoids and polyketides	vra00905	Brassinosteroid biosynthesis	55	Vigun03g071400.1, Vigun03g071400.2, Vigun03g071600.1, Vigun03g071700.1, Vigun03g071800.1, Vigun04g019300.1, Vigun04g019600.1, Vigun04g019700.1, Vigun04g019900.1, Vigun04g020100.1, Vigun04g020100.5, Vigun04g020100.2, Vigun04g020100.3, Vigun04g020100.4, Vigun04g020200.1, Vigun04g158900.1, Vigun10g163500.1, Vigun07g192200.1, Vigun07g192200.3, Vigun07g192200.2, Vigun03g088500.1, Vigun02g132000.1, Vig…	14	vra:106774369, vra:106778030, vra:106768728, vra:106765911, vra:106767283, vra:106753400, vra:106777471, vra:106757945, vra:106758156, vra:106764341, vra:106763863, vra:106779292, vra:106773857, vra:106753547	2	Vigun03g071400.1, Vigun03g071400.2	0.04
Metabolism	Metabolism of terpenoids and polyketides	vra00906	Carotenoid biosynthesis	140	Vigun03g032200.1, Vigun03g084300.1, Vigun02g108000.1, Vigun09g247800.1, Vigun06g087300.1, Vigun03g049100.1, Vigun03g049200.1, Vigun03g049200.2, Vigun05g024000.1, Vigun04g173400.1, Vigun04g173600.1, Vigun07g147700.1, Vigun01g034400.1, Vigun01g034400.2, Vigun01g078400.2, Vigun01g186000.1, Vigun01g186000.3, Vigun01g186000.2, Vigun01g186000.4, Vigun01g200400.1, Vigun01g200500.1, Vigun01g200600.1, Vig…	39	vra:106777777, vra:106761417, vra:106754170, vra:106765605, vra:106765517, vra:106767139, vra:106764057, vra:106772686, vra:106768400, vra:106760860, vra:106753610, vra:106777861, vra:106776942, vra:106755462, vra:106758055, vra:106759033, vra:106779115, vra:106765025, vra:106764610, vra:106764609, vra:106762898, vra:106755472, vra:106763718, vra:106757431, vra:106772401, vra:106761448, vra:10677…	1	Vigun02g108000.1	0.57
Metabolism	Metabolism of terpenoids and polyketides	vra00908	Zeatin biosynthesis	46	Vigun03g392200.1, Vigun03g392300.1, Vigun03g432300.1, Vigun02g042800.1, Vigun07g034800.1, Vigun07g034900.1, Vigun02g099300.1, Vigun07g034700.1, Vigun01g230100.1, Vigun05g005900.1, Vigun05g006200.1, Vigun09g136300.1, Vigun05g101900.1, Vigun05g186900.1, Vigun05g186900.2, Vigun08g041000.1, Vigun04g098900.1, Vigun01g113500.1, Vigun04g102600.1, Vigun04g153700.1, Vigun10g015800.1, Vigun07g225200.1, Vig…	26	vra:106766499, vra:106767266, vra:106768196, vra:106770095, vra:106771491, vra:106758528, vra:106758203, vra:106770938, vra:106759789, vra:106765121, vra:106757212, vra:106758094, vra:106771235, vra:106770971, vra:106771461, vra:106770715, vra:106760070, vra:106761356, vra:106762749, vra:106759647, vra:106775423, vra:106761132, vra:106752528, vra:106757524, vra:106756421, vra:106779231	2	Vigun09g248900.1, Vigun09g248900.2	0.03
Metabolism	Metabolism of terpenoids and polyketides			241		79		5			0
Metabolism	Overview	vra01210	2-Oxocarboxylic acid metabolism	132	Vigun03g009600.1, Vigun03g087400.1, Vigun03g087700.1, Vigun03g124100.1, Vigun03g124200.1, Vigun03g282100.1, Vigun03g380300.1, Vigun02g072500.1, Vigun02g086000.1, Vigun02g086100.1, Vigun05g051500.1, Vigun05g147800.1, Vigun08g101100.1, Vigun08g102300.1, Vigun08g124100.1, Vigun08g124300.1, Vigun08g125300.1, Vigun08g125300.2, Vigun04g053700.1, Vigun04g054900.1, Vigun04g055000.1, Vigun04g055100.1, Vig…	56	vra:106763748, vra:106768850, vra:106754697, vra:106768005, vra:106767843, vra:106769117, vra:106774787, vra:106768314, vra:106769203, vra:106753643, vra:106777054, vra:106777621, vra:106778084, vra:106777667, vra:106778036, vra:106777955, vra:106776959, vra:106758343, vra:106778599, vra:106762010, vra:106759681, vra:106764754, vra:106762964, vra:106765126, vra:106765092, vra:106764674, vra:10676…	3	Vigun01g223000.1, Vigun01g223000.2, Vigun01g223100.1	0.04
Metabolism	Overview			132		56		3			0
Organismal Systems	Environmental adaptation	vra04626	Plant-pathogen interaction	2428	Vigun03g001800.1, Vigun03g001800.2, Vigun03g001800.3, Vigun08g057400.1, Vigun08g142900.1, Vigun08g142900.2, Vigun07g071000.1, Vigun09g202900.1, Vigun03g004200.1, Vigun03g008700.1, Vigun03g029900.1, Vigun03g032000.1, Vigun03g032000.2, Vigun03g088700.1, Vigun03g110300.1, Vigun03g110300.3, Vigun03g110300.2, Vigun03g116700.1, Vigun03g117000.1, Vigun03g117200.1, Vigun03g118600.1, Vigun03g118600.3, Vig…	156	vra:106756531, vra:106763935, vra:106772190, vra:106777977, vra:106767974, vra:106774068, vra:106775950, vra:106752886, vra:106777871, vra:106758642, vra:106754669, vra:106773888, vra:106763139, vra:106767050, vra:106768261, vra:106766668, vra:106755105, vra:106768745, vra:106768224, vra:106774250, vra:106759504, vra:106752878, vra:106760241, vra:106764873, vra:106755495, vra:106775803, vra:10675…	37	Vigun05g081100.5, Vigun05g222700.1, Vigun08g051900.1, Vigun02g107100.1, Vigun05g106800.1, Vigun05g107600.1, Vigun05g107600.2, Vigun05g107600.3, Vigun04g145500.1, Vigun04g145500.3, Vigun04g145500.2, Vigun04g146800.1, Vigun04g147000.1, Vigun03g245500.1, Vigun03g245500.2, Vigun03g245500.3, Vigun05g081100.1, Vigun05g081100.3, Vigun05g279100.1, Vigun08g090700.1, Vigun08g112200.1, Vigun06g122600.1, Vig…	0
					Vigun10g042500.1, Vigun10g042700.1, Vigun10g043000.1, Vigun10g067500.1, Vigun10g068800.1, Vigun10g068800.2, Vigun10g070200.1, Vigun10g070200.2, Vigun10g070800.1, Vigun10g070800.2, Vigun10g070900.1, Vigun10g089300.1, Vigun10g089400.1, Vigun10g089400.3, Vigun10g089400.4, Vigun10g089400.2, Vigun10g089700.1, Vigun10g089700.2, Vigun10g120000.1, Vigun10g120000.2, Vigun10g120400.1, Vigun10g120900.1, Vig…
Organismal Systems	Environmental adaptation	vra04712	Circadian rhythm - plant	256	Vigun03g005500.1, Vigun03g005600.1, Vigun04g109500.1, Vigun04g159500.1, Vigun01g173000.1, Vigun03g011300.1, Vigun03g446700.1, Vigun02g065300.1, Vigun07g139300.1, Vigun01g062300.1, Vigun01g209300.1, Vigun01g209300.2, Vigun03g016900.1, Vigun03g051000.1, Vigun03g051000.2, Vigun03g215500.1, Vigun03g278400.1, Vigun02g038500.1, Vigun02g038500.2, Vigun02g038500.4, Vigun02g038500.3, Vigun02g068600.1, Vig…	50	vra:106766377, vra:106765618, vra:106772189, vra:106768619, vra:106754681, vra:106756809, vra:106768692, vra:106768795, vra:106769384, vra:106765476, vra:106772690, vra:106769035, vra:106755199, vra:106753649, vra:106755176, vra:106779704, vra:106777885, vra:106777613, vra:106777513, vra:106758895, vra:106758531, vra:106760137, vra:106753828, vra:106758993, vra:106775701, vra:106753827, vra:10676…	3	Vigun07g213100.1, Vigun07g213100.2, Vigun11g149100.1	0.2
Organismal Systems	Environmental adaptation			2684		206		40			0
