# Supplementary material for: A Comparison of the Transcriptomes of Cowpeas in Response to Two Different Ionizing Radiations
Source: Plants (Basel). 2021 Mar 17;10(3):567. doi: 10.3390/plants10030567 (PMC8002818; doi:10.3390/plants10030567)
Supplement: Supplementary file 1 [file plants-10-00567-s001.zip › Table S6.xlsx]

## Sheet: DEGs
	DEGs info.							Normalization																					Log2FoldChange						Annotation_Phytozome
Gene id	Read count	Control	p_200Gy	foldChange	log2FoldChange	pval	padj	Control_1	Control_2	Control_3	p_100Gy_1	p_100Gy_2	p_100Gy_3	p_200Gy_1	p_200Gy_2	p_200Gy_3	p_300Gy_1	p_300Gy_2	p_300Gy_3	g_100Gy_1	g_100Gy_2	g_100Gy_3	g_200Gy_1	g_200Gy_2	g_200Gy_3	g_300Gy_1	g_300Gy_2	g_300Gy_3	p_100Gy_vs_Control	p_200Gy_vs_Control	p_300Gy_vs_Control	g_100Gy_vs_Control	g_200Gy_vs_Control	g_300Gy_vs_Control	Pfam	Panther	KOG	ec	KO	GO	Best-hit-arabi-name	arabi-symbol	arabi-defline
Vigun03g381000.1	171.147	22.4763	319.818	14.2291	3.83077	5.71678e-12	6.29817e-10	10	25	33	87	106	151	468	282	209	31	29	31	19	25	138	118	58	48	27	30	20	2.3507	3.83077	0.43175	1.43014	1.72723	0.172894	PF06955,PF00722	PTHR31062,PTHR31062:SF32		2.4.1.207		GO:0048046,GO:0016762,GO:0006073,GO:0005618,GO:0005975,GO:0004553	AT4G25810.1	XTH23,XTR6	xyloglucan endotransglycosylase 6
Vigun05g174900.1	64.6939	9.57245	119.815	12.5167	3.64578	6.28825e-10	4.01593e-08	7	7	16	50	55	46	184	106	69	11	13	11	6	9	55	30	21	25	17	6	18	2.39127	3.64578	0.241358	1.28929	1.41076	0.526832
Vigun03g380900.1	278.474	42.0286	514.92	12.2517	3.61491	6.35429e-28	9.27568e-25	26	47	52	213	161	212	627	541	376	48	52	59	42	44	180	146	119	77	49	66	68	2.2173	3.61491	0.338962	1.07319	1.43998	0.54031	PF06955,PF00722	PTHR31062,PTHR31062:SF32		2.4.1.207		GO:0048046,GO:0016762,GO:0006073,GO:0005618,GO:0005975,GO:0004553	AT5G57560.1	TCH4,XTH22	Xyloglucan endotransglucosylase/hydrolase family protein
Vigun05g223200.1	106.293	17.677	194.908	11.0261	3.46284	2.57513e-82	5.26266e-78	16	13	24	79	88	68	212	188	186	46	26	55	11	26	58	47	45	48	41	29	30	2.1478	3.46284	1.25973	0.836629	1.4032	0.917328		PTHR34558,PTHR34558:SF2					AT3G09280.1
Vigun07g125400.1	415.287	84.2454	746.328	8.85897	3.14714	5.41312e-11	4.70743e-09	29	187	37	266	341	228	977	760	503	304	127	682	49	62	70	41	99	101	108	162	328	1.72387	3.14714	2.13898	-0.479983	-0.0639273	1.24367	PF02672	PTHR33921,PTHR33921:SF2					AT3G62410.1	CP12,CP12-2	CP12 domain-containing protein 2
Vigun09g170600.2	162.761	42.3749	283.148	6.68197	2.74027	1.57739e-37	5.37271e-34	16	48	63	101	194	152	311	276	263	176	131	224	42	59	63	93	78	52	58	130	96	1.81561	2.74027	2.06319	0.358322	0.81256	1.16118	PF00173,PF00970,PF00175,PF03404,PF00174	PTHR19370,PTHR19370:SF100		1.7.1.1	K10534	GO:0055114,GO:0016491,GO:0030151,GO:0042128	AT1G77760.1	GNR1,NIA1,NR1	nitrate reductase 1
Vigun09g170600.1	162.761	42.3749	283.148	6.68197	2.74027	1.94166e-37	6.10472e-34	16	48	63	101	194	152	311	276	263	176	131	224	42	59	63	93	78	52	58	130	96	1.81722	2.74027	2.06319	0.358322	0.81256	1.16118	PF00173,PF00970,PF00175,PF00174,PF03404	PTHR19370,PTHR19370:SF100		1.7.1.1	K10534	GO:0055114,GO:0016491,GO:0042128,GO:0030151	AT1G77760.1	GNR1,NIA1,NR1	nitrate reductase 1
Vigun08g102500.1	1317.55	371.645	2263.45	6.09035	2.60653	3.0677e-10	2.12191e-08	256	508	351	887	755	1501	3065	2281	1445	247	320	414	403	374	1413	824	739	358	361	337	449	1.49469	2.60653	-0.185146	0.973774	0.785212	0.0415382	PF04674	PTHR31279,PTHR31279:SF3					AT4G08950.1	EXO	Phosphate-responsive 1 family protein
Vigun08g102600.1	1227.11	350.747	2103.47	5.99711	2.58427	4.66635e-10	3.07626e-08	242	480	330	833	709	1418	2841	2133	1336	229	299	385	385	350	1326	779	704	325	333	319	419	1.49224	2.58427	-0.205004	0.970285	0.781069	0.0260175	PF04674	PTHR31279,PTHR31279:SF3					AT4G08950.1	EXO	Phosphate-responsive 1 family protein
Vigun08g102700.1	1136.04	326.871	1945.22	5.95103	2.57314	6.96919e-10	4.37196e-08	223	443	315	768	660	1320	2629	1984	1223	215	270	359	358	334	1225	729	663	286	299	289	389	1.4865	2.57314	-0.214886	0.966959	0.774038	-0.00486566	PF04674	PTHR31279,PTHR31279:SF3					AT4G08950.1	EXO	Phosphate-responsive 1 family protein
Vigun01g226400.1	603.178	185.499	1020.86	5.50331	2.4603	4.20481e-09	2.07064e-07	113	241	203	282	320	292	1513	909	640	355	266	662	144	156	168	159	237	213	320	282	588	0.682667	2.4603	1.20537	-0.251856	0.128584	1.0976	PF00504	PTHR21649,PTHR21649:SF32			K08915	GO:0016020,GO:0009765	AT3G08940.2	LHCB4.2	light harvesting complex photosystem II
Vigun02g199500.1	261.466	81.3708	441.562	5.42654	2.44003	1.90628e-19	8.56215e-17	53	80	112	193	146	125	564	436	325	83	101	79	93	92	154	143	198	102	114	82	89	0.925493	2.44003	0.108249	0.472024	0.860137	0.226637	PF06219	PTHR31317,PTHR31317:SF3					AT3G19680.1		Protein of unknown function (DUF1005)
Vigun01g147100.1	64.2065	20.2636	108.149	5.33713	2.41606	6.50112e-06	0.000110487	13	39	10	34	24	16	166	99	59	37	9	53	21	13	14	11	28	20	28	19	59	0.291857	2.41606	0.699185	-0.322591	-0.0547632	0.794819	PF03912	PTHR34963,PTHR34963:SF2			K08903	GO:0016020,GO:0015979,GO:0009654,GO:0009523	AT4G28660.1	PSB28	photosystem II reaction center PSB28 protein
Vigun08g102400.1	844.269	270.201	1418.34	5.24918	2.39209	3.65545e-25	3.55736e-22	225	286	300	557	494	658	1713	1543	999	306	358	357	347	366	691	607	652	460	433	392	392	1.07615	2.39209	0.331552	0.79234	1.085	0.586738	PF04674	PTHR31279,PTHR31279:SF3					AT4G08950.1	EXO	Phosphate-responsive 1 family protein
Vigun03g145600.1	73.2104	23.4603	122.96	5.24121	2.3899	1.16817e-11	1.17026e-09	17	31	23	59	68	80	178	109	82	68	25	79	38	28	92	81	56	46	71	45	45	1.55977	2.3899	1.28952	1.16423	1.3794	1.18889	PF00560,PF08263,PF00069,PF13855	PTHR27000,PTHR27000:SF16	KOG1187	2.7.11.1	K13420	GO:0005515,GO:0006468,GO:0005524,GO:0004672	AT5G46330.1	FLS2	Leucine-rich receptor-like protein kinase family protein
Vigun03g270500.1	75.0409	25.1736	124.908	4.96189	2.31089	4.49642e-16	1.25878e-13	19	42	15	47	50	41	153	125	97	11	25	53	21	28	53	41	50	33	61	30	24	0.871823	2.31089	0.231522	0.441434	0.725421	0.609343	PF14009	PTHR33052,PTHR33052:SF17					AT2G23690.1
Vigun07g106700.2	283.546	95.4618	471.631	4.94052	2.30466	1.13512e-21	7.02963e-19	51	120	116	228	314	347	638	424	353	952	721	1086	239	124	152	200	174	156	253	292	442	1.63378	2.30466	3.26807	0.848498	0.886827	1.78348	PF00447	PTHR10015,PTHR10015:SF160	KOG0627		K09419	GO:0043565,GO:0006355,GO:0005634,GO:0003700	AT3G22830.1	AT-HSFA6B,HSFA6B	heat shock transcription factor A6B
Vigun07g106700.5	279.856	94.4143	465.298	4.92826	2.30108	6.71313e-22	4.35533e-19	50	120	114	224	308	345	629	415	351	941	714	1066	233	122	148	196	175	156	246	289	437	1.63057	2.30108	3.26396	0.828349	0.894456	1.78004	PF00447	PTHR10015,PTHR10015:SF160	KOG0627		K09419	GO:0043565,GO:0006355,GO:0005634,GO:0003700	AT3G22830.1	AT-HSFA6B,HSFA6B	heat shock transcription factor A6B
Vigun07g106700.3	270.043	92.6062	447.48	4.83208	2.27264	1.13061e-19	5.3734e-17	50	118	109	217	297	333	612	403	327	895	679	1046	228	119	142	191	170	149	236	277	421	1.60994	2.27264	3.23779	0.816717	0.874309	1.74778	PF00447	PTHR10015,PTHR10015:SF160	KOG0627		K09419	GO:0043565,GO:0006355,GO:0005634,GO:0003700	AT3G22830.1	AT-HSFA6B,HSFA6B	heat shock transcription factor A6B
Vigun07g106700.4	256.131	88.5431	423.719	4.78546	2.25866	1.29977e-18	5.22242e-16	45	117	103	203	273	315	581	379	312	836	636	994	218	116	132	181	167	134	219	269	406	1.57446	2.25866	3.21488	0.808391	0.85863	1.74909	PF00447	PTHR10015,PTHR10015:SF160	KOG0627		K09419	GO:0043565,GO:0006355,GO:0005634,GO:0003700	AT3G22830.1	AT-HSFA6B,HSFA6B	heat shock transcription factor A6B
Vigun07g106700.1	271.799	94.3551	449.242	4.76118	2.25132	1.49557e-19	6.86981e-17	50	122	111	218	298	337	614	404	329	905	682	1049	229	120	143	192	170	151	238	279	423	1.59261	2.25132	3.21895	0.799812	0.857869	1.7324	PF00447	PTHR10015,PTHR10015:SF160	KOG0627		K09419	GO:0043565,GO:0006355,GO:0005634,GO:0003700	AT3G22830.1	AT-HSFA6B,HSFA6B	heat shock transcription factor A6B
Vigun03g187000.1	528.678	187.975	869.38	4.62497	2.20944	1.88885e-14	3.52526e-12	98	294	171	568	641	429	1227	648	733	505	479	874	125	175	178	329	220	271	434	344	455	1.53777	2.20944	1.72008	-0.236945	0.540713	1.12791	PF03460,PF01077	PTHR32439,PTHR32439:SF0		1.7.7.1	K00366	GO:0055114,GO:0016491,GO:0051536,GO:0020037	AT2G15620.1	ATHNIR,NIR,NIR1	nitrite reductase 1
Vigun03g434100.1	118.271	42.7853	193.756	4.52857	2.17906	1.16802e-20	6.45139e-18	29	58	41	158	87	82	228	184	169	75	39	88	55	37	44	39	48	61	43	39	56	1.34671	2.17906	0.653984	0.0781705	0.201259	0.0981062		PTHR34956,PTHR34956:SF2					AT3G06070.1
Vigun09g211100.1	653.542	239.758	1067.33	4.45169	2.15435	2.92607e-17	9.64495e-15	105	419	195	571	657	456	1297	1092	813	555	304	703	234	170	264	149	277	213	333	406	565	1.22709	2.15435	1.11897	-0.106807	-0.170239	0.858344	PF14547	PTHR31731,PTHR31731:SF19					AT2G45180.1		Bifunctional inhibitor/lipid-transfer protein/seed storage 2S albumin superfamily protein
Vigun10g130100.1	93.3633	34.6649	152.062	4.38661	2.13311	1.05772e-22	7.08723e-20	23	50	31	55	67	66	191	144	121	70	58	109	44	38	44	33	43	56	83	65	100	0.853429	2.13311	1.18839	0.28237	0.344897	1.25144	PF04564,PF00069	PTHR27003,PTHR27003:SF52	KOG1187	2.7.11.1		GO:0016567,GO:0004842,GO:0006468,GO:0005524,GO:0004672	AT2G45910.1		U-box domain-containing protein kinase family protein
Vigun10g130100.2	93.3633	34.6649	152.062	4.38661	2.13311	7.91597e-23	5.39249e-20	23	50	31	55	67	66	191	144	121	70	58	108	44	38	44	33	43	56	83	65	100	0.850599	2.13311	1.18437	0.28237	0.344897	1.25144	PF04564,PF00069	PTHR27003,PTHR27003:SF52	KOG1187	2.7.11.1		GO:0016567,GO:0004842,GO:0006468,GO:0005524,GO:0004672	AT2G45910.1		U-box domain-containing protein kinase family protein
Vigun09g239100.1	118.879	46.9955	190.762	4.05915	2.02118	3.92712e-35	1.07009e-31	33	76	32	101	96	80	216	190	166	85	67	94	68	101	78	70	111	93	89	73	121	0.974503	2.02118	0.804142	0.808695	0.953607	1.0014		PTHR33312,PTHR33312:SF8			K14499		AT5G42750.1	BKI1	BRI1 kinase inhibitor 1
Vigun07g170000.1	1308.56	519.315	2097.81	4.03958	2.01421	8.34945e-49	8.53168e-45	350	544	664	1189	1456	1060	2106	2309	1878	672	793	717	622	699	896	1197	1316	747	891	929	823	1.24963	2.01421	0.485966	0.508824	1.06498	0.762153	PF04674	PTHR31279,PTHR31279:SF9					AT2G17230.1	EXL5	EXORDIUM like 5
Vigun08g213100.2	186.548	74.063	299.032	4.03754	2.01348	5.10506e-05	0.00062454	24	166	32	184	96	118	432	299	167	141	43	317	64	45	53	60	131	66	80	109	179	0.840044	2.01348	1.17274	-0.457671	0.209732	0.728598	PF00274	PTHR11627,PTHR11627:SF19		4.1.2.13	K01623	GO:0006096,GO:0004332	AT4G26530.1		Aldolase superfamily protein
Vigun01g020600.1	710.531	283.469	1137.59	4.01312	2.00472	3.08798e-30	5.48762e-27	263	241	346	519	521	506	1269	1205	938	309	342	301	318	303	674	619	486	413	481	359	419	0.862144	2.00472	0.162398	0.607111	0.835115	0.564925		PTHR33659,PTHR33659:SF3
Vigun08g213100.1	194.396	79.519	309.274	3.88931	1.95951	7.89765e-05	0.000890484	26	178	34	191	103	125	445	310	172	149	44	336	66	47	55	62	132	69	83	114	185	0.812975	1.95951	1.15132	-0.509413	0.140581	0.679832	PF00274	PTHR11627,PTHR11627:SF19		4.1.2.13	K01623	GO:0006096,GO:0004332	AT4G26530.1		Aldolase superfamily protein
Vigun03g231000.1	84.4506	35.1282	133.773	3.80815	1.92909	1.08891e-16	3.29683e-14	29	45	32	63	69	93	161	151	89	64	50	77	41	41	75	69	53	39	38	50	48	1.09484	1.92909	0.852469	0.573631	0.610839	0.374454		PTHR36321,PTHR36321:SF1
Vigun02g077100.1	904.774	379.636	1429.91	3.76653	1.91323	9.44755e-08	3.12925e-06	166	826	147	563	536	449	1904	1318	1067	629	355	959	315	313	444	289	645	594	488	533	1215	0.443315	1.91323	0.770771	-0.0879986	0.423897	0.973551	PF00484	PTHR11002,PTHR11002:SF15	KOG1578	4.2.1.1	K01673	GO:0008270,GO:0004089	AT1G70410.2	ATBCA4,BCA4,CA4	beta carbonic anhydrase 4
Vigun01g001200.1	171.877	72.4133	271.341	3.74712	1.90578	8.47409e-12	8.88107e-10	56	118	43	146	110	82	346	272	196	105	75	161	78	72	83	45	86	97	119	114	212	0.641248	1.90578	0.647006	0.098405	0.0682105	1.03529	PF00657	PTHR22835,PTHR22835:SF207		3.1.1.3		GO:0016788	AT1G33811.1		GDSL-like Lipase/Acylhydrolase superfamily protein
Vigun05g211800.1	578.394	244.724	912.064	3.7269	1.89798	3.59976e-16	1.03615e-13	166	391	177	365	472	363	1143	905	688	404	279	563	279	263	394	277	345	250	338	303	511	0.708852	1.89798	0.762536	0.35213	0.248553	0.651004	PF02469	PTHR32077,PTHR32077:SF6					AT2G20520.1	FLA6	FASCICLIN-like arabinogalactan 6
Vigun03g381200.1	157.042	66.6384	247.445	3.71325	1.89268	2.55065e-15	6.02617e-13	51	69	79	142	212	260	257	310	176	135	136	137	67	87	158	229	170	125	80	134	96	1.62063	1.89268	1.02542	0.63951	1.39028	0.637595	PF06955,PF00722	PTHR31062,PTHR31062:SF32		2.4.1.207	K08235	GO:0048046,GO:0016762,GO:0006073,GO:0005618,GO:0005975,GO:0004553	AT4G25810.1	XTH23,XTR6	xyloglucan endotransglycosylase 6
Vigun07g239400.1	287.169	123.717	450.62	3.64234	1.86487	0.000153938	0.0015482	64	233	74	191	137	128	736	408	207	187	94	235	116	90	113	93	152	141	95	157	235	0.296848	1.86487	0.473009	-0.215045	0.0574156	0.39228	PF00291	PTHR10314,PTHR10314:SF101	KOG1252	2.5.1.47	K01738		AT4G14880.2	ATCYS-3A,CYTACS1,OASA1,OLD3	O-acetylserine (thiol) lyase (OAS-TL) isoform A1
Vigun05g279200.1	502.413	216.72	788.106	3.63652	1.86256	1.42051e-15	3.51883e-13	139	356	155	402	390	288	964	746	654	340	255	493	186	208	232	163	231	250	259	369	554	0.732897	1.86256	0.742344	-0.0566173	-0.0138618	0.86201	PF00657	PTHR22835,PTHR22835:SF170		3.1.1.3		GO:0016788	AT3G16370.1		GDSL-like Lipase/Acylhydrolase superfamily protein
Vigun02g077100.2	800.865	349.644	1252.09	3.58103	1.84037	1.38015e-07	4.30945e-06	161	738	150	500	471	413	1668	1146	942	561	324	810	294	284	387	253	559	514	446	484	1047	0.4001	1.84037	0.692369	-0.120598	0.337326	0.914714	PF00484	PTHR11002,PTHR11002:SF15	KOG1578	4.2.1.1		GO:0008270,GO:0004089	AT5G14740.2	BETA CA2,CA18,CA2	carbonic anhydrase 2
Vigun04g018300.1	109.163	48.1788	170.147	3.53156	1.82031	1.4934e-06	3.28348e-05	26	80	38	124	99	148	233	158	119	167	102	303	33	51	52	53	69	47	48	64	103	1.36007	1.82031	1.98365	-0.0887966	0.224259	0.57357	PF00561	PTHR10992,PTHR10992:SF841	KOG1454				AT3G24420.1		alpha/beta-Hydrolases superfamily protein
Vigun01g087800.1	3189.05	1427.47	4950.63	3.46812	1.79415	2.95066e-41	2.01004e-37	1064	1701	1517	2898	3149	2575	5810	4503	4539	3257	2548	2676	1419	1383	1784	1608	1772	2470	2481	2693	3461	1.00945	1.79415	0.985673	0.0988642	0.45005	1.01187		PTHR34114					AT5G56540.1	AGP14,ATAGP14	arabinogalactan protein 14
Vigun04g017400.1	1635.18	732.472	2537.89	3.46482	1.79278	5.77062e-12	6.32806e-10	416	1495	286	1322	1459	998	2790	2422	2401	1155	607	1935	733	589	874	458	858	1242	1288	1104	1681	0.782365	1.79278	0.750499	-0.00149639	0.219433	0.890444
Vigun04g017400.2	1551.31	702.299	2400.33	3.41781	1.77307	1.17456e-11	1.1721e-09	399	1431	277	1243	1394	939	2612	2303	2286	1100	578	1840	694	559	835	429	819	1202	1237	1065	1583	0.76303	1.77307	0.739622	-0.0133007	0.217879	0.882957
Vigun03g237400.1	74.4607	33.7558	115.166	3.41173	1.7705	2.14329e-16	6.30235e-14	36	31	34	71	75	67	118	117	110	59	61	73	68	77	95	184	122	86	92	130	72	1.0727	1.7705	0.924521	1.24398	1.95499	1.53402	PF06955,PF00722	PTHR31062,PTHR31062:SF25		2.4.1.207	K08235	GO:0048046,GO:0016762,GO:0006073,GO:0005618,GO:0005975,GO:0004553	AT1G10550.1	XET,XTH33	xyloglucan:xyloglucosyl transferase 33
Vigun11g073600.4	188.109	85.993	290.225	3.37499	1.75488	5.2308e-05	0.000636684	66	115	77	129	150	98	480	239	151	192	110	216	81	95	110	102	75	136	74	167	293	0.550397	1.75488	1.00448	0.150334	0.282683	1.04825	PF03936,PF01397	PTHR31225,PTHR31225:SF15		4.2.3.22,4.2.3.75	K15803	GO:0016829,GO:0010333,GO:0000287,GO:0008152	AT3G14490.1		Terpenoid cyclases/Protein prenyltransferases superfamily protein
Vigun09g024700.2	308.602	141.444	475.759	3.36358	1.75	5.68067e-14	9.59446e-12	58	228	138	306	282	240	587	445	394	244	170	311	110	94	132	74	164	164	144	213	295	0.964535	1.75	0.773133	-0.339134	-0.0790216	0.619138	PF01894	PTHR30615,PTHR30615:SF1	KOG3267	2.5.1.3			AT1G21065.1
Vigun09g024700.1	307.307	141.319	473.294	3.34912	1.74378	1.02983e-13	1.69045e-11	59	228	137	304	280	238	587	440	393	240	169	309	109	93	130	73	162	164	144	212	294	0.956226	1.74378	0.761355	-0.352306	-0.0862864	0.614147	PF01894	PTHR30615,PTHR30615:SF1	KOG3267	2.5.1.3			AT1G21065.1
Vigun11g188800.2	936.598	432.057	1441.14	3.33553	1.73791	2.01486e-33	4.95125e-30	280	494	522	886	960	824	1667	1498	1158	749	630	906	467	498	665	620	704	617	681	740	971	1.04261	1.73791	0.817816	0.330588	0.582237	0.884025	PF06813	PTHR21576,PTHR21576:SF17					AT4G34950.1		Major facilitator superfamily protein
Vigun11g188800.1	936.616	432.073	1441.16	3.33545	1.73788	2.05934e-33	4.95125e-30	281	494	522	886	960	823	1668	1498	1157	749	630	906	467	498	665	620	704	617	681	740	971	1.04207	1.73788	0.817762	0.330535	0.582578	0.884257	PF06813	PTHR21576,PTHR21576:SF17					AT4G34950.1		Major facilitator superfamily protein
Vigun05g027900.1	373.54	172.717	574.363	3.32545	1.73355	4.54733e-08	1.68202e-06	91	321	106	302	282	231	793	497	433	246	177	402	142	154	180	84	171	157	221	253	441	0.653424	1.73355	0.67111	-0.124117	-0.329942	0.820105	PF01190	PTHR31614,PTHR31614:SF9					AT5G15780.1		Pollen Ole e 1 allergen and extensin family protein
Vigun05g223400.1	3111.02	1444.05	4777.99	3.30875	1.72629	2.53412e-87	1.03577e-82	1342	1369	1622	2653	3521	3684	4623	5109	4602	3445	3461	3136	1765	1744	2610	2961	3292	2840	2897	3173	2934	1.18608	1.72629	1.21285	0.498264	1.06973	1.0556	PF06955,PF00722	PTHR31062,PTHR31062:SF11		2.4.1.207	K08235	GO:0048046,GO:0016762,GO:0006073,GO:0005618,GO:0005975,GO:0004553	AT4G03210.1	XTH9	xyloglucan endotransglucosylase/hydrolase 9
Vigun11g073600.3	178.916	83.4646	274.367	3.28722	1.71687	6.1796e-05	0.000732112	64	111	75	124	137	96	458	225	141	183	105	188	81	94	107	101	72	132	73	163	275	0.511362	1.71687	0.927516	0.169711	0.284052	1.0281	PF01397,PF03936	PTHR31225,PTHR31225:SF15		4.2.3.13		GO:0016829,GO:0010333,GO:0008152,GO:0000287	AT3G14490.1		Terpenoid cyclases/Protein prenyltransferases superfamily protein
Vigun11g149100.1	843.668	393.673	1293.66	3.28613	1.71639	4.34387e-20	2.16521e-17	122	228	831	1041	1128	1469	1403	1211	1267	1658	1718	1970	218	214	329	290	393	471	654	522	799	1.62327	1.71639	2.17841	-0.633704	-0.0345158	0.742043	PF06203,PF00072	PTHR26402,PTHR26402:SF543			K12129	GO:0005515,GO:0000160	AT5G60100.1	APRR3,PRR3	pseudo-response regulator 3
Vigun08g085800.1	138.278	64.5645	211.992	3.28341	1.71519	7.53168e-12	8.10111e-10	48	101	45	82	83	75	273	190	173	79	66	117	68	63	63	35	78	92	77	77	142	0.313317	1.71519	0.432605	0.00343214	0.0815334	0.608782	PF03181	PTHR31236,PTHR31236:SF2					AT5G25610.1	ATRD22,RD22	BURP domain-containing protein
Vigun03g165200.1	312.591	146.495	478.688	3.2676	1.70823	1.85472e-15	4.53941e-13	59	236	145	432	388	374	533	433	470	270	163	416	109	120	133	112	222	219	151	178	267	1.44257	1.70823	0.948448	-0.28112	0.331989	0.438463	PF02115	PTHR10980,PTHR10980:SF3	KOG3205		K12462	GO:0005737,GO:0005094	AT3G07880.1	SCN1	Immunoglobulin E-set superfamily protein
Vigun07g244100.1	262.357	123.318	401.396	3.25496	1.70264	9.78767e-15	1.9707e-12	65	119	187	269	492	319	443	359	402	331	262	434	90	107	106	116	152	122	113	155	158	1.54533	1.70264	1.47276	-0.290533	0.0772552	0.203059	PF01946	PTHR10617,PTHR10617:SF115	KOG2960		K03146		AT5G54770.1	THI1,THI4,TZ	thiazole biosynthetic enzyme, chloroplast (ARA6) (THI1) (THI4)
Vigun05g114700.1	186.368	87.9439	284.792	3.23833	1.69525	1.27863e-08	5.52591e-07	57	149	57	112	114	87	386	267	201	139	107	232	82	87	96	86	124	129	144	105	229	0.244687	1.69525	0.856454	0.0026341	0.360978	0.856976	PF08659	PTHR24322,PTHR24322:SF593	KOG0725	1.1.1.206,1.1.1.236	K08081		AT5G06060.1		NAD(P)-binding Rossmann-fold superfamily protein
Vigun08g203400.1	182.579	86.5276	278.631	3.22014	1.68712	1.45802e-09	8.19718e-08	81	145	33	121	82	86	356	287	192	106	47	144	94	86	56	69	113	107	134	126	194	0.15775	1.68712	0.190203	-0.137697	0.156912	0.803826	PF14368	PTHR33286,PTHR33286:SF3					AT4G33550.2		Bifunctional inhibitor/lipid-transfer protein/seed storage 2S albumin superfamily protein
Vigun04g188900.3	19017.1	9083.34	28950.9	3.18726	1.67231	3.49005e-05	0.00045538	4694	17666	4890	14635	10496	9937	42697	25642	18514	10365	6660	22687	7272	8281	9314	5845	10920	10929	9416	8225	18688	0.363884	1.67231	0.543348	-0.132027	0.0232985	0.41486	PF00484	PTHR11002,PTHR11002:SF7	KOG1578	4.2.1.1	K01673	GO:0008270,GO:0004089	AT3G01500.3	ATBCA1,ATSABP3,CA1,SABP3	carbonic anhydrase 1
Vigun04g188900.2	18793	8981.43	28604.5	3.18485	1.67123	3.39042e-05	0.000444441	4650	17442	4853	14528	10385	9794	42165	25345	18303	10297	6609	22404	7197	8186	9206	5794	10798	10822	9256	8169	18456	0.365255	1.67123	0.544927	-0.131999	0.0249488	0.413228	PF00484	PTHR11002,PTHR11002:SF7	KOG1578	4.2.1.1	K01673	GO:0008270,GO:0004089	AT3G01500.3	ATBCA1,ATSABP3,CA1,SABP3	carbonic anhydrase 1
Vigun04g188900.1	18124.5	8663.67	27585.4	3.18403	1.67086	4.21419e-05	0.000530642	4431	16880	4680	13978	10009	9426	40778	24387	17591	9897	6365	21834	6831	7936	8873	5600	10432	10329	8696	7832	17721	0.362397	1.67086	0.551585	-0.136799	0.0203941	0.398031	PF00484	PTHR11002,PTHR11002:SF7	KOG1578	4.2.1.1	K01673	GO:0008270,GO:0004089	AT3G01500.2	ATBCA1,ATSABP3,CA1,SABP3	carbonic anhydrase 1
Vigun06g057000.1	189.749	90.714	288.783	3.18345	1.67059	2.66581e-11	2.46515e-09	33	175	64	235	217	160	313	310	244	191	107	205	92	48	87	95	93	81	84	163	214	1.16907	1.67059	0.885224	-0.262251	-0.0192493	0.760214		PTHR23344,PTHR23344:SF8		3.1.4.46		GO:0008889	AT5G55480.1	SVL1	SHV3-like 1
Vigun04g188900.4	18987.1	9091.26	28883	3.17701	1.66767	3.23324e-05	0.000428092	4736	17610	4928	14720	10507	9934	42560	25572	18517	10528	6693	22548	7302	8266	9316	5856	10909	10989	9476	8261	18792	0.366477	1.66767	0.544144	-0.132267	0.0251805	0.421519	PF00484	PTHR11002,PTHR11002:SF7	KOG1578	4.2.1.1	K01673	GO:0008270,GO:0004089	AT3G01500.3	ATBCA1,ATSABP3,CA1,SABP3	carbonic anhydrase 1
Vigun05g017200.2	101.008	48.9351	153.081	3.12824	1.64535	2.53627e-27	3.34403e-24	36	30	81	79	67	80	178	144	137	125	103	109	58	54	63	104	87	70	111	103	97	0.619778	1.64535	1.19968	0.252212	0.831683	1.08432	PF09713	PTHR31871,PTHR31871:SF10		3.4.17.23			AT3G55240.1		Plant protein 1589 of unknown function
Vigun05g017200.1	101.153	49.0968	153.21	3.12057	1.64181	3.02806e-27	3.86769e-24	36	30	81	78	67	80	178	145	137	126	103	110	58	54	63	105	87	70	111	103	97	0.612637	1.64181	1.20275	0.247452	0.829853	1.08177	PF09713	PTHR31871,PTHR31871:SF10		3.4.17.23			AT3G55240.1		Plant protein 1589 of unknown function
Vigun04g007400.1	130.558	63.3935	197.722	3.11896	1.64107	1.60671e-26	1.87632e-23	33	85	71	160	168	118	174	234	186	145	140	144	84	74	101	88	99	84	75	142	109	1.23033	1.64107	1.1753	0.449159	0.510606	0.773894	PF08263,PF00560,PF00069	PTHR27000,PTHR27000:SF111	KOG1187	2.7.11.1		GO:0005515,GO:0006468,GO:0005524,GO:0004672	AT5G25930.1		Protein kinase family protein with leucine-rich repeat domain
Vigun11g073600.1	286.499	139.8	433.197	3.09869	1.63166	6.90242e-05	0.000798761	112	188	120	187	204	148	700	374	226	255	153	317	127	138	153	152	130	186	121	238	424	0.360927	1.63166	0.790792	-0.00419772	0.157069	0.901353	PF01397,PF03936	PTHR31225,PTHR31225:SF15		4.2.3.22,4.2.3.75	K15803	GO:0016829,GO:0010333,GO:0008152,GO:0000287	AT5G23960.2	ATTPS21,TPS21	terpene synthase 21
Vigun04g201800.1	106.888	52.3642	161.412	3.08248	1.62409	2.31589e-06	4.76143e-05	27	99	31	99	101	89	222	143	119	69	31	107	31	31	54	28	38	49	42	53	116	0.884836	1.62409	0.398283	-0.438226	-0.458816	0.427864	PF05701	PTHR32054,PTHR32054:SF5					AT1G66840.1		Plant protein of unknown function (DUF827)
Vigun06g145900.2	644.706	316.353	973.06	3.07587	1.62099	2.37593e-06	4.84509e-05	92	729	128	578	561	379	1226	962	730	410	191	595	254	313	307	259	366	340	236	342	650	0.677798	1.62099	0.333422	-0.117579	0.0246515	0.371834	PF00026	PTHR13683,PTHR13683:SF267	KOG1339	3.4.23.12		GO:0006508,GO:0004190	AT5G10770.1		Eukaryotic aspartyl protease family protein
Vigun06g145900.1	644.875	316.536	973.214	3.07457	1.62039	2.4153e-06	4.89443e-05	92	730	128	578	561	379	1226	962	731	410	191	595	254	313	307	259	366	340	236	342	651	0.676962	1.62039	0.332586	-0.118415	0.0238155	0.372052	PF00026	PTHR13683,PTHR13683:SF267	KOG1339	3.4.23.12		GO:0006508,GO:0004190	AT5G10770.1		Eukaryotic aspartyl protease family protein
Vigun03g017700.1	253.846	125.476	382.216	3.04613	1.60698	2.91588e-07	8.15189e-06	79	237	60	177	125	126	516	376	254	112	76	256	126	147	156	115	181	174	217	151	240	0.185336	1.60698	0.239399	0.188826	0.321873	0.691553	PF00643,PF06203	PTHR31874,PTHR31874:SF1	KOG1601			GO:0008270,GO:0005622,GO:0005515	AT1G25440.1		B-box type zinc finger protein with CCT domain
Vigun11g073600.2	277.305	137.272	417.338	3.04024	1.60418	8.10748e-05	0.000908296	110	184	118	181	191	145	677	360	215	247	149	289	127	137	149	151	127	181	120	233	407	0.33017	1.60418	0.732546	0.00596414	0.15556	0.884943	PF01397,PF03936	PTHR31225,PTHR31225:SF15		4.2.3.22,4.2.3.75		GO:0016829,GO:0010333,GO:0008152,GO:0000287	AT5G23960.2	ATTPS21,TPS21	terpene synthase 21
Vigun01g222300.1	2709.55	1349.47	4069.63	3.01573	1.59251	4.48307e-15	9.81632e-13	625	2152	1271	2887	3132	2368	5028	4178	3003	3081	2423	3798	1069	1379	1599	1607	1802	1636	1440	2326	2304	1.05081	1.59251	1.20024	-0.000101273	0.317237	0.58435	PF05922,PF00082	PTHR10795,PTHR10795:SF348		3.4.21.25		GO:0006508,GO:0004252	AT3G46850.1		Subtilase family protein
Vigun08g053100.1	131.073	65.4437	196.702	3.00566	1.58768	3.06878e-07	8.52562e-06	22	114	60	138	118	112	276	175	140	141	78	161	64	48	81	76	77	81	69	77	167	0.904761	1.58768	0.95583	-0.0188477	0.256551	0.670787	PF13947,PF00069	PTHR27009,PTHR27009:SF19	KOG1187	3.1.4.46		GO:0030247,GO:0006468,GO:0005524,GO:0004672	AT1G67000.1		Protein kinase superfamily protein
Vigun07g239400.2	341.928	171.64	512.217	2.98425	1.57737	0.000213707	0.00203894	117	290	108	232	176	160	823	465	248	222	130	282	149	127	147	128	210	195	131	202	282	0.140208	1.57737	0.301227	-0.284374	0.0510711	0.257758	PF00291	PTHR10314,PTHR10314:SF101	KOG1252	2.5.1.47	K01738		AT4G14880.2	ATCYS-3A,CYTACS1,OASA1,OLD3	O-acetylserine (thiol) lyase (OAS-TL) isoform A1
Vigun03g430400.1	111.039	56.3346	165.743	2.94212	1.55686	9.1728e-27	1.13612e-23	44	53	71	106	124	83	176	158	163	70	79	111	66	76	78	98	83	75	64	99	97	0.887667	1.55686	0.62512	0.376849	0.598848	0.62327	PF00201	PTHR11926,PTHR11926:SF152		2.4.1.128		GO:0016758,GO:0008152	AT4G34138.1	UGT73B1	UDP-glucosyl transferase 73B1
Vigun11g199300.1	175.716	89.6369	261.795	2.92062	1.54627	6.48385e-11	5.49823e-09	91	97	81	163	181	269	294	292	199	125	115	148	63	83	191	192	102	95	109	88	103	1.18876	1.54627	0.531214	0.325711	0.534444	0.156504	PF03330,PF01357	PTHR31692,PTHR31692:SF4					AT3G45970.1	ATEXLA1,ATEXPL1,ATHEXP BETA 2.1,EXLA1,EXPL1	expansin-like A1
Vigun07g239400.4	329.425	168.079	490.77	2.91987	1.5459	0.000260761	0.00240318	117	281	106	224	170	157	788	449	235	211	125	266	147	123	144	127	196	188	129	197	272	0.130134	1.5459	0.256439	-0.285933	0.0172775	0.246203	PF00291	PTHR10314,PTHR10314:SF101	KOG1252	2.5.1.47	K01738		AT4G14880.2	ATCYS-3A,CYTACS1,OASA1,OLD3	O-acetylserine (thiol) lyase (OAS-TL) isoform A1
Vigun07g239400.3	331.063	169.335	492.792	2.91016	1.5411	0.00028425	0.00257895	118	283	107	224	171	157	793	450	236	215	125	268	147	124	144	127	198	187	129	196	276	0.12296	1.5411	0.257818	-0.289773	0.0102169	0.242958	PF00291	PTHR10314,PTHR10314:SF101	KOG1252	2.5.1.47	K01738		AT4G14880.1	ATCYS-3A,CYTACS1,OASA1,OLD3	O-acetylserine (thiol) lyase (OAS-TL) isoform A1
Vigun03g430300.1	155.784	79.6842	231.883	2.91002	1.54103	3.77319e-32	7.34389e-29	66	74	100	139	170	123	253	217	226	116	124	157	101	108	110	134	108	113	111	138	133	0.856622	1.54103	0.730737	0.416829	0.569174	0.675265	PF00201	PTHR11926,PTHR11926:SF152	KOG1192			GO:0016758,GO:0008152	AT2G15490.3	UGT73B4	UDP-glycosyltransferase 73B4
Vigun06g056700.2	283.708	145.323	422.093	2.90452	1.5383	1.55016e-09	8.66751e-08	45	273	118	440	412	235	458	441	368	362	234	420	137	113	162	181	231	149	100	240	283	1.3183	1.5383	1.22081	-0.0780942	0.366516	0.514907	PF03009	PTHR23344,PTHR23344:SF8	KOG2258	3.1.4.46		GO:0008081,GO:0006629,GO:0008889	AT5G55480.1	SVL1	SHV3-like 1
Vigun06g056700.1	269.774	138.309	401.238	2.90103	1.53657	1.0625e-09	6.2486e-08	44	257	114	412	385	225	439	413	351	332	215	396	133	109	155	171	213	142	100	230	273	1.30109	1.53657	1.18355	-0.0644142	0.343961	0.53794	PF03009	PTHR23344,PTHR23344:SF8	KOG2258	3.1.4.46		GO:0008081,GO:0006629,GO:0008889	AT5G55480.1	SVL1	SHV3-like 1
Vigun02g156200.1	118.557	60.9909	176.124	2.88771	1.52993	7.33267e-11	6.06697e-09	48	105	31	66	84	66	194	203	132	74	47	97	64	59	57	51	53	60	72	92	140	0.245254	1.52993	0.254044	-0.0208761	-0.165856	0.734076	PF13515	PTHR31086,PTHR31086:SF2	KOG4711			GO:0015743	AT4G17970.1	ALMT12,ATALMT12	aluminum-activated, malate transporter 12
Vigun05g022700.1	103.919	53.5603	154.278	2.88045	1.5263	7.84953e-07	1.91086e-05	34	106	20	48	74	50	199	166	98	59	50	106	65	53	52	60	72	60	54	91	116	0.0973771	1.5263	0.418659	0.080946	0.258892	0.697431	PF14416,PF13839	PTHR32285,PTHR32285:SF13					AT5G15900.1	TBL19	TRICHOME BIREFRINGENCE-LIKE 19
Vigun07g244200.1	417.881	215.69	620.073	2.87484	1.52348	6.69491e-49	8.53168e-45	180	197	270	456	467	428	682	649	529	406	384	383	248	288	361	447	434	424	345	399	324	1.06236	1.52348	0.858708	0.470017	1.01092	0.722703	PF06955,PF00722	PTHR31062,PTHR31062:SF1		2.4.1.207	K08235	GO:0048046,GO:0016762,GO:0006073,GO:0005618,GO:0005975,GO:0004553	AT1G11545.1	XTH8	xyloglucan endotransglucosylase/hydrolase 8
Vigun01g214200.1	251.211	129.863	372.559	2.86886	1.52048	4.3947e-13	6.39233e-11	93	159	138	227	250	436	393	367	357	200	183	195	135	90	236	147	151	134	179	161	170	1.22837	1.52048	0.56779	0.241448	0.148459	0.387005	PF00026	PTHR13683,PTHR13683:SF327		3.4.23.12		GO:0006508,GO:0004190	AT1G66180.1		Eukaryotic aspartyl protease family protein
Vigun02g108000.1	185.303	95.8136	274.792	2.86798	1.52004	1.23881e-07	3.93424e-06	73	98	117	170	224	345	299	299	226	94	87	71	72	61	225	172	103	109	101	85	66	1.36299	1.52004	-0.192762	0.318128	0.417366	-0.193563	PF00067	PTHR24286,PTHR24286:SF10	KOG0157	1.14.13.93		GO:0055114,GO:0020037,GO:0016705,GO:0005506	AT4G19230.1	CYP707A1	cytochrome P450, family 707, subfamily A, polypeptide 1
Vigun05g237800.1	145.184	75.2071	215.161	2.86091	1.51647	3.06996e-06	5.9188e-05	33	160	33	148	114	109	318	207	120	130	89	179	152	107	117	168	154	125	49	141	148	0.716226	1.51647	0.814553	0.737329	0.984466	0.581995	PF03015,PF07993	PTHR11011,PTHR11011:SF25	KOG1221	1.2.1.84	K13356	GO:0080019	AT4G33790.1	CER4,FAR3,G7	Jojoba acyl CoA reductase-related male sterility protein
Vigun07g256000.1	362.162	187.91	536.413	2.85462	1.5133	4.89245e-06	8.67921e-05	78	383	103	246	278	232	628	578	403	345	183	642	245	216	224	223	343	161	161	379	371	0.423382	1.5133	1.05364	0.282722	0.366522	0.692918		PTHR31439,PTHR31439:SF4					AT2G15020.1
Vigun09g177600.1	390.737	203.565	577.91	2.83895	1.50536	9.99126e-27	1.2011e-23	211	166	234	317	322	337	635	650	449	232	239	267	222	212	323	353	330	239	282	246	229	0.676328	1.50536	0.273932	0.310702	0.594002	0.310548	PF04674	PTHR31279,PTHR31279:SF3					AT4G08950.1	EXO	Phosphate-responsive 1 family protein
Vigun08g093300.1	450.298	234.817	665.78	2.83531	1.50351	5.25004e-11	4.58812e-09	43	209	452	813	1004	761	567	560	870	693	746	734	87	98	130	245	181	175	154	396	272	1.87219	1.50351	1.6249	-1.16022	-0.230993	0.222077	PF00173,PF00970,PF00175,PF03404,PF00174	PTHR19370,PTHR19370:SF100		1.7.1.1	K10534	GO:0055114,GO:0016491,GO:0030151,GO:0042128	AT1G77760.1	GNR1,NIA1,NR1	nitrate reductase 1
Vigun01g102600.1	210.978	110.285	311.671	2.82604	1.49878	3.36852e-07	9.23419e-06	81	185	64	198	124	141	429	260	246	158	118	288	122	129	117	101	182	214	232	123	259	0.482764	1.49878	0.769793	0.153921	0.585198	0.892984	PF13414,PF00254	PTHR10516,PTHR10516:SF312	KOG0543	5.2.1.8	K09571	GO:0006457	AT5G48570.1	ATFKBP65,FKBP65,ROF2	FKBP-type peptidyl-prolyl cis-trans isomerase family protein
Vigun10g151400.1	100.386	52.8923	147.881	2.79588	1.4833	1.04934e-11	1.06426e-09	18	94	47	144	135	103	175	141	127	129	78	164	65	71	76	89	94	60	58	73	71	1.26819	1.4833	1.22609	0.414251	0.615072	0.350611	PF05922,PF00082	PTHR10795,PTHR10795:SF396	KOG1153	3.4.14.10		GO:0006508,GO:0004252	AT5G67090.1		Subtilisin-like serine endopeptidase family protein
Vigun08g002500.1	935.555	493.504	1377.61	2.79148	1.48103	9.60858e-09	4.29215e-07	272	686	522	929	966	827	1750	1278	1105	918	642	1628	398	469	520	385	639	548	578	545	833	0.878352	1.48103	1.10625	-0.0938025	0.0866136	0.401627	PF00085	PTHR10438,PTHR10438:SF247	KOG0907	1.6.5.4		GO:0045454,GO:0015035,GO:0006662	AT1G76080.1	ATCDSP32,CDSP32	chloroplastic drought-induced stress protein of 32 kD
Vigun04g098800.1	120.381	63.5699	177.192	2.78736	1.4789	1.86377e-06	3.95936e-05	48	92	51	68	58	65	263	115	154	85	85	151	56	51	78	63	118	61	113	79	114	0.00519396	1.4789	0.749899	-0.0479272	0.339527	0.680053	PF02874,PF00306,PF00006	PTHR15184,PTHR15184:SF42	KOG1353	3.6.3.14		GO:0046034,GO:0015992,GO:0033178,GO:0016820,GO:0015991,GO:0005524	ATCG00120.1		ATP synthase subunit alpha
Vigun04g101100.1	113.897	60.1799	167.614	2.78522	1.47779	4.06749e-06	7.40537e-05	48	79	53	61	62	52	262	108	133	84	87	130	59	54	79	64	108	65	111	72	114	-0.0519758	1.47779	0.737567	0.0949861	0.395531	0.717719	PF00306,PF00006	PTHR15184,PTHR15184:SF42	KOG1353	3.6.3.14		GO:0033178,GO:0016820,GO:0015991,GO:0005524	ATCG00120.1		ATP synthase subunit alpha
VigunL070600.1	82.9035	44.1211	121.686	2.758	1.46362	3.74287e-05	0.000481986	33	56	43	45	39	48	191	80	93	82	65	71	54	32	66	57	116	53	104	52	92	0.00984278	1.46362	0.723881	0.201257	0.77293	0.905034	PF00306,PF00006	PTHR15184,PTHR15184:SF42		3.6.3.14		GO:0033178,GO:0016820,GO:0015991,GO:0005524	ATCG00120.1		ATP synthase subunit alpha
Vigun04g101900.1	343.708	183.427	503.988	2.74762	1.45818	1.33758e-09	7.6356e-08	73	292	185	555	397	394	626	415	471	340	184	318	130	151	174	89	170	229	224	179	348	1.29066	1.45818	0.612972	-0.277771	-0.173328	0.449942	PF01694	PTHR22936,PTHR22936:SF4	KOG2289	3.4.21.105		GO:0016021,GO:0004252,GO:0006508	AT5G38510.1		Rhomboid-related intramembrane serine protease family protein
Vigun01g214100.1	253.639	135.485	371.794	2.74416	1.45637	6.97211e-13	9.5308e-11	94	168	144	242	311	389	414	397	305	205	165	225	121	132	263	162	179	120	116	172	171	1.21243	1.45637	0.548826	0.345175	0.181083	0.174232	PF00026	PTHR13683,PTHR13683:SF327		3.4.23.12		GO:0006508,GO:0004190	AT1G66180.1		Eukaryotic aspartyl protease family protein
Vigun03g045100.1	698.927	376.263	1021.59	2.71509	1.441	7.09259e-20	3.45114e-17	236	434	459	811	1037	792	1149	1056	859	950	663	1063	331	389	506	500	448	395	326	439	441	1.22625	1.441	1.24493	0.120036	0.250619	0.0960615	PF03953,PF00091	PTHR11588,PTHR11588:SF124		2.4.2.1	K07375	GO:0003924,GO:0007017,GO:0005874	AT5G62700.1	TUB3	tubulin beta chain 3
Vigun06g227700.1	81.2503	43.8665	118.634	2.70443	1.43533	0.00027332	0.00249863	11	89	31	68	70	65	161	116	79	52	27	123	51	33	36	33	56	37	35	59	97	0.62021	1.43533	0.61776	-0.133178	-0.0671266	0.531354	PF00067	PTHR24298,PTHR24298:SF178		1.14.13.121		GO:0055114,GO:0020037,GO:0016705,GO:0005506	AT3G26300.1	CYP71B34	cytochrome P450, family 71, subfamily B, polypeptide 34
Vigun04g148000.1	172.339	93.1539	251.524	2.70009	1.43301	6.18635e-10	3.95704e-08	90	90	100	123	176	287	289	236	230	821	1197	1045	73	92	83	143	119	115	139	162	231	1.06863	1.43301	3.45437	-0.170226	0.433732	0.929098	PF02518,PF00183	PTHR11528,PTHR11528:SF47			K04079	GO:0051082,GO:0006950,GO:0006457,GO:0005524	AT5G52640.1	ATHS83,AtHsp90-1,ATHSP90.1,HSP81-1,HSP81.1,HSP83,HSP90.1	heat shock protein 90.1
Vigun10g103000.1	143.408	77.6906	209.126	2.69178	1.42856	1.07876e-06	2.49633e-05	59	105	70	75	75	82	309	137	181	101	107	177	78	68	93	76	144	76	130	95	137	-0.00268122	1.42856	0.725127	0.0401834	0.341835	0.635598	PF02874,PF00306,PF00006	PTHR15184,PTHR15184:SF42	KOG1353	3.6.3.14	K02111	GO:0046034,GO:0015992,GO:0033178,GO:0016820,GO:0015991,GO:0005524	ATCG00120.1		ATP synthase subunit alpha
Vigun10g160200.1	90.7255	49.1654	132.286	2.69062	1.42794	3.29811e-20	1.70638e-17	47	48	52	77	80	52	128	141	128	59	69	50	49	56	48	72	81	57	45	63	35	0.507515	1.42794	0.271184	0.0517057	0.509356	-0.0414258	PF02519	PTHR31374,PTHR31374:SF25				GO:0009733	AT1G72430.1		SAUR-like auxin-responsive protein family
Vigun02g114900.1	157.888	85.8585	229.918	2.67787	1.42108	1.65777e-06	3.5984e-05	63	119	75	86	82	87	342	153	194	112	117	196	83	74	104	86	154	82	146	102	151	-0.0174462	1.42108	0.72322	0.0183645	0.318388	0.631456	PF02874,PF00306,PF00006	PTHR15184,PTHR15184:SF42	KOG1353	3.6.3.14	K02111	GO:0046034,GO:0015992,GO:0033178,GO:0016820,GO:0015991,GO:0005524	ATCG00120.1		ATP synthase subunit alpha
Vigun01g182800.1	99.4711	54.1672	144.775	2.67274	1.41832	4.00531e-09	1.98435e-07	30	74	58	77	111	81	163	133	138	82	77	136	55	47	46	38	60	52	47	63	122	0.730797	1.41832	0.856448	-0.130019	-0.108869	0.516939	PF00005,PF01061	PTHR19241,PTHR19241:SF286	KOG0061			GO:0016887,GO:0005524,GO:0016020	AT5G06530.2		ABC-2 type transporter family protein
Vigun08g052300.1	96.1326	52.5159	139.749	2.66109	1.41202	2.2357e-11	2.09107e-09	20	78	60	114	101	96	172	134	113	123	89	150	66	56	75	82	73	60	59	84	111	0.977012	1.41202	1.19898	0.32529	0.450517	0.686342	PF13947,PF00069	PTHR27009,PTHR27009:SF19	KOG1187	3.1.4.46		GO:0030247,GO:0006468,GO:0005524,GO:0004672	AT5G38260.1		Protein kinase superfamily protein
Vigun05g127000.1	104.817	57.3394	152.294	2.65601	1.40926	4.02447e-06	7.34341e-05	86	54	32	34	30	33	210	162	85	59	59	82	63	47	65	49	75	63	59	70	123	-0.836044	1.40926	0.210483	0.0226175	0.118617	0.554237	PF13414	PTHR36326,PTHR36326:SF1					AT5G48850.1	ATSDI1	Tetratricopeptide repeat (TPR)-like superfamily protein
Vigun10g160500.4	560.429	306.804	814.053	2.65333	1.40781	1.3585e-40	6.94073e-37	155	298	467	707	731	729	884	769	788	964	1012	956	295	224	294	287	338	376	424	423	535	1.23585	1.40781	1.67177	-0.178796	0.12069	0.587002	PF00226	PTHR24078,PTHR24078:SF193					AT3G14200.1		Chaperone DnaJ-domain superfamily protein
Vigun10g160500.3	558.312	305.649	810.975	2.65329	1.40778	6.36002e-41	3.71361e-37	155	297	464	706	728	729	881	767	786	968	1015	958	295	222	294	286	338	375	422	422	534	1.23801	1.40778	1.68131	-0.177835	0.12382	0.588008	PF00226	PTHR24078,PTHR24078:SF193					AT3G14200.1		Chaperone DnaJ-domain superfamily protein
Vigun05g162300.1	130.285	71.3954	189.174	2.64966	1.40581	4.83654e-25	4.51517e-22	53	73	88	114	140	117	203	182	182	138	123	154	67	62	107	112	122	116	130	106	113	0.795248	1.40581	0.953266	0.143109	0.709464	0.706094	PF00134	PTHR15615,PTHR15615:SF15	KOG1674				AT3G60550.1	CYCP3;2	cyclin p3;2
Vigun06g118300.1	2162.76	1185.33	3140.19	2.64922	1.40557	0.00140193	0.00976332	452	2682	422	2221	1549	856	4742	3155	1523	1261	705	1805	1206	1130	1275	1281	1276	1081	623	1524	1917	0.379365	1.40557	0.0846289	0.0220725	0.0328513	0.192692	PF00657	PTHR22835,PTHR22835:SF160		3.1.1.3		GO:0016788	AT3G04290.1	ATLTL1,LTL1	Li-tolerant lipase 1
VigunL035800.1	153.862	84.4014	223.323	2.64596	1.40379	3.02353e-06	5.8569e-05	62	117	74	84	80	84	331	147	191	107	112	194	78	73	101	79	152	79	141	101	147	-0.0262766	1.40379	0.705028	-0.00623137	0.290778	0.618652	PF02874,PF00306,PF00006	PTHR15184,PTHR15184:SF42	KOG1353	3.6.3.14	K02111	GO:0046034,GO:0015992,GO:0033178,GO:0016820,GO:0015991,GO:0005524	ATCG00120.1		ATP synthase subunit alpha
VigunL028100.1	153.862	84.4014	223.323	2.64596	1.40379	3.02353e-06	5.8569e-05	62	117	74	84	80	84	331	147	191	107	112	194	78	73	101	79	152	79	141	101	147	-0.0262766	1.40379	0.705028	-0.00623137	0.290778	0.618652	PF02874,PF00306,PF00006	PTHR15184,PTHR15184:SF42	KOG1353	3.6.3.14	K02111	GO:0046034,GO:0015992,GO:0033178,GO:0016820,GO:0015991,GO:0005524	ATCG00120.1		ATP synthase subunit alpha
Vigun01g219300.1	71822.7	39463.9	104182	2.63992	1.40049	4.93673e-06	8.73881e-05	20302	73504	24586	65637	50811	45006	134908	100501	77136	44834	30141	84026	30589	34768	37659	29226	48165	44879	33272	43932	75281	0.447564	1.40049	0.425461	-0.200698	0.0465083	0.365097	PF00004	PTHR32429,PTHR32429:SF8	KOG0651			GO:0005524	AT2G39730.2	RCA	rubisco activase
Vigun08g064800.1	73.4314	40.4258	106.437	2.6329	1.39665	1.5868e-10	1.20329e-08	17	59	46	86	75	80	139	94	86	100	61	92	54	33	63	62	58	55	54	70	88	0.995083	1.39665	1.05961	0.308212	0.528105	0.804264	PF13947,PF00069	PTHR27009,PTHR27009:SF19	KOG1187	3.1.4.46		GO:0030247,GO:0006468,GO:0005524,GO:0004672	AT1G67000.1		Protein kinase superfamily protein
Vigun02g071100.1	91.961	50.6394	133.283	2.632	1.39616	1.64326e-06	3.57071e-05	29	65	58	100	98	98	180	128	92	46	57	87	65	38	114	102	54	33	46	56	50	0.960598	1.39616	0.326031	0.515698	0.312342	-0.00488465	PF00400	PTHR22844,PTHR22844:SF159	KOG0315,KOG0266	2.7.11.7		GO:0005515	AT1G24130.1		Transducin/WD40 repeat-like superfamily protein
Vigun05g225200.1	540.051	297.441	782.661	2.63132	1.39579	1.03135e-11	1.05124e-09	211	474	207	439	382	441	947	740	661	262	203	462	309	296	359	228	337	367	472	308	539	0.500246	1.39579	0.0551782	0.111648	0.0644003	0.564482	PF00134	PTHR15615,PTHR15615:SF20	KOG1674				AT3G21870.1	CYCP2;1	cyclin p2;1
Vigun09g155400.1	85.8553	47.3156	124.395	2.62905	1.39454	6.87251e-06	0.000115979	8	92	42	85	136	99	82	129	162	152	93	137	19	23	23	23	22	36	36	102	63	1.17088	1.39454	1.427	-1.13001	-0.80443	0.502086	PF00892	PTHR31218,PTHR31218:SF61				GO:0016021,GO:0016020,GO:0022857	AT1G70260.1		nodulin MtN21 /EamA-like transporter family protein
VigunL069700.1	152.777	84.2397	221.315	2.62721	1.39353	3.27093e-06	6.21249e-05	62	117	73	84	80	84	328	147	189	105	111	193	78	72	100	79	151	78	141	100	146	-0.0280402	1.39353	0.696657	-0.0179011	0.285331	0.614359	PF02874,PF00306,PF00006	PTHR15184,PTHR15184:SF42	KOG1353	3.6.3.14	K02111	GO:0046034,GO:0015992,GO:0033178,GO:0016820,GO:0015991,GO:0005524	ATCG00120.1		ATP synthase subunit alpha
Vigun09g155400.3	92.5196	51.0533	133.986	2.62444	1.39201	3.49004e-06	6.53152e-05	11	96	47	93	143	103	90	134	179	157	98	140	21	25	27	27	27	41	42	115	75	1.14779	1.39201	1.36674	-1.06231	-0.693315	0.59599	PF00892	PTHR31218,PTHR31218:SF61				GO:0016021,GO:0016020,GO:0022857	AT1G70260.1		nodulin MtN21 /EamA-like transporter family protein
Vigun08g153400.1	329.634	181.916	477.353	2.62403	1.39178	1.773e-05	0.000262484	100	297	148	463	412	288	404	675	353	787	224	579	813	456	585	1018	852	478	174	643	400	1.09172	1.39178	1.54307	1.76455	2.10482	1.15686	PF02225,PF05922,PF00082	PTHR10795,PTHR10795:SF348		3.4.21.25		GO:0006508,GO:0004252	AT5G59100.1		Subtilisin-like serine endopeptidase family protein
Vigun03g275100.2	315.073	174.143	456.003	2.61855	1.38877	8.64815e-18	3.10066e-15	118	219	185	170	266	219	552	397	420	340	283	383	193	160	185	124	261	214	368	306	416	0.32725	1.38877	0.945383	0.0440234	0.199318	1.06013	PF00106	PTHR24322,PTHR24322:SF315				GO:0016491,GO:0008152	AT3G50560.1		NAD(P)-binding Rossmann-fold superfamily protein
Vigun03g275100.1	309.38	171.096	447.663	2.61644	1.38761	1.43243e-17	5.00408e-15	116	219	178	167	260	216	540	392	411	336	284	386	184	152	181	120	254	200	348	290	397	0.325458	1.38761	0.970091	0.00988488	0.159422	1.01175	PF00106	PTHR24322,PTHR24322:SF315	KOG1014	1.1.1.102		GO:0016491,GO:0008152	AT3G50560.1		NAD(P)-binding Rossmann-fold superfamily protein
Vigun01g113500.1	145.375	80.5655	210.183	2.60885	1.38341	2.25213e-26	2.55698e-23	78	81	83	148	170	125	183	229	219	99	90	125	101	96	93	85	108	74	111	91	108	0.877964	1.38341	0.377919	0.266519	0.148125	0.363065	PF00201	PTHR11926,PTHR11926:SF276		2.4.1.203	K13495	GO:0016758,GO:0008152	AT2G36780.1		UDP-Glycosyltransferase superfamily protein
Vigun10g160500.1	590.5	327.819	853.182	2.6026	1.37996	1.03065e-39	3.82961e-36	167	323	493	735	760	767	934	808	818	977	1030	989	313	240	312	307	355	393	451	451	557	1.2013	1.37996	1.60722	-0.184735	0.102337	0.568981	PF00226	PTHR24078,PTHR24078:SF193					AT3G14200.1		Chaperone DnaJ-domain superfamily protein
Vigun04g156600.1	1567.88	871.901	2263.87	2.59647	1.37655	1.74981e-28	2.64888e-25	502	1184	929	2009	2046	1962	2301	2087	2404	1517	1203	1673	697	724	880	765	960	1202	779	1143	1267	1.20188	1.37655	0.74773	-0.185084	0.162445	0.286005	PF03766,PF03763	PTHR31775					AT5G23750.2		Remorin family protein
Vigun09g155400.2	82.1477	45.7511	118.544	2.59107	1.37355	1.77895e-05	0.000263254	8	89	40	75	129	93	78	124	154	138	86	127	18	20	22	23	20	32	28	95	59	1.11311	1.37355	1.35777	-1.16208	-0.870257	0.403985	PF00892	PTHR31218,PTHR31218:SF61				GO:0016021,GO:0016020,GO:0022857	AT1G70260.1		nodulin MtN21 /EamA-like transporter family protein
Vigun10g160500.2	529.832	297.079	762.584	2.56694	1.36005	7.24286e-37	2.11455e-33	151	292	448	660	679	670	837	717	733	866	917	871	288	218	267	269	315	355	411	402	498	1.17268	1.36005	1.57467	-0.205455	0.0745775	0.556843	PF00226	PTHR24078,PTHR24078:SF193					AT3G14200.1		Chaperone DnaJ-domain superfamily protein
Vigun06g227600.1	113.026	63.6868	162.366	2.54944	1.35018	0.000862153	0.00659532	21	129	41	101	97	91	231	150	106	77	41	175	68	44	49	45	71	59	46	83	142	0.596002	1.35018	0.619419	-0.239418	-0.130394	0.50339	PF00067	PTHR24298,PTHR24298:SF178	KOG0156	1.14.13.121		GO:0055114,GO:0020037,GO:0016705,GO:0005506	AT3G26300.1	CYP71B34	cytochrome P450, family 71, subfamily B, polypeptide 34
Vigun01g208600.1	88.6899	49.9787	127.401	2.54911	1.34999	4.88174e-17	1.54675e-14	27	55	68	106	88	123	150	98	135	165	163	187	63	52	47	42	34	43	74	66	108	1.08172	1.34999	1.78222	0.112773	-0.325722	0.729476	PF03126	PTHR13115,PTHR13115:SF8	KOG2402		K15178	GO:0003677,GO:0016593,GO:0016570,GO:0006368	AT1G61040.1	VIP5	plus-3 domain-containing protein
Vigun08g112200.1	113.157	63.7691	162.545	2.54896	1.34991	3.4766e-08	1.32432e-06	22	122	48	235	155	136	136	183	169	113	82	109	83	45	100	69	73	44	73	112	91	1.46058	1.34991	0.67164	0.25468	-0.0368149	0.529646	PF03106	PTHR31282,PTHR31282:SF37				GO:0043565,GO:0006355,GO:0003700	AT3G56400.1	ATWRKY70,WRKY70	WRKY DNA-binding protein 70
Vigun08g153600.1	234.101	131.928	336.273	2.54891	1.34988	5.61311e-05	0.000675971	81	213	102	311	259	207	273	477	259	519	148	383	604	305	409	737	594	326	136	488	296	0.973426	1.34988	1.40775	1.73464	2.06577	1.21644	PF00082	PTHR10795,PTHR10795:SF348		3.4.21.25		GO:0006508,GO:0004252	AT5G59100.1		Subtilisin-like serine endopeptidase family protein
Vigun08g153700.1	135.484	76.5841	194.384	2.53818	1.34379	4.4699e-05	0.000557705	46	121	63	173	165	119	159	278	146	320	85	227	341	186	247	418	340	197	78	273	173	0.993339	1.34379	1.45938	1.75361	2.05524	1.18912	PF02225,PF05922,PF00082	PTHR10795,PTHR10795:SF348		3.4.21.25		GO:0006508,GO:0004252	AT5G59100.1		Subtilisin-like serine endopeptidase family protein
Vigun05g278900.1	78.1989	44.437	111.961	2.51954	1.33316	1.58563e-06	3.46205e-05	24	67	42	102	81	101	110	128	98	94	51	137	72	38	34	56	63	53	34	51	111	1.09372	1.33316	1.08591	0.109873	0.37113	0.558765	PF00560,PF07714,PF12819	PTHR27003,PTHR27003:SF105	KOG1187	2.7.11.1,2.7.10.1		GO:0005515,GO:0006468,GO:0004672	AT1G51800.1		Leucine-rich repeat protein kinase family protein
Vigun04g061200.1	259.552	147.509	371.595	2.51914	1.33293	1.06968e-19	5.14366e-17	110	210	123	294	240	245	441	361	313	295	219	334	174	154	205	153	200	142	198	219	251	0.816742	1.33293	0.939383	0.26936	0.160615	0.594309
Vigun05g278900.2	78.0335	44.437	111.63	2.5121	1.32889	1.78018e-06	3.8055e-05	24	67	42	102	81	101	109	128	98	94	51	137	72	38	34	56	63	53	34	51	111	1.08931	1.32889	1.08591	0.109873	0.37113	0.558765	PF00560,PF07714,PF12819	PTHR27003,PTHR27003:SF105	KOG1187	2.7.11.1,2.7.10.1		GO:0005515,GO:0006468,GO:0004672	AT1G51800.1		Leucine-rich repeat protein kinase family protein
Vigun11g209200.2	89.0178	50.7091	127.327	2.51092	1.32822	7.04323e-15	1.46876e-12	36	51	65	92	92	103	161	111	110	296	378	399	45	53	45	82	66	75	86	100	112	0.912382	1.32822	2.81911	-0.0864725	0.551309	0.972594	PF00011	PTHR11527,PTHR11527:SF95	KOG0710		K13993		AT4G25200.1	ATHSP23.6-MITO,HSP23.6-MITO	mitochondrion-localized small heat shock protein 23.6
Vigun10g051700.1	175.621	100.122	251.121	2.50814	1.32662	1.34836e-05	0.000207576	81	113	107	99	105	132	386	229	139	165	128	192	109	92	105	105	99	88	68	104	118	0.163319	1.32662	0.688946	0.0287315	-0.0426586	-0.0475825	PF03171,PF14226	PTHR10209,PTHR10209:SF98	KOG0143	4.2.3.19		GO:0055114,GO:0016491	AT3G19010.1		2-oxoglutarate (2OG) and Fe(II)-dependent oxygenase superfamily protein
Vigun11g209200.1	88.8647	50.7091	127.02	2.50488	1.32474	1.20924e-14	2.4228e-12	36	51	65	92	92	102	161	110	110	296	377	400	45	53	45	82	66	75	86	100	112	0.908257	1.32474	2.81801	-0.0864725	0.551309	0.972594	PF00011	PTHR11527,PTHR11527:SF95	KOG0710		K13993		AT4G25200.1	ATHSP23.6-MITO,HSP23.6-MITO	mitochondrion-localized small heat shock protein 23.6
Vigun01g137100.1	317.152	181.141	453.163	2.50172	1.32292	3.90436e-19	1.67982e-16	133	197	214	279	335	481	495	451	414	807	931	1047	174	172	182	166	211	223	303	226	352	1.01038	1.32292	2.35764	-0.0405871	0.142056	0.695934	PF00447	PTHR10015,PTHR10015:SF160	KOG0627		K09419	GO:0043565,GO:0006355,GO:0005634,GO:0003700	AT3G22830.1	AT-HSFA6B,HSFA6B	heat shock transcription factor A6B
Vigun02g059700.1	116.238	66.5147	165.961	2.4951	1.3191	1.23252e-21	7.5189e-19	44	61	94	125	164	183	138	169	191	205	196	233	63	46	73	76	73	62	99	105	114	1.24555	1.3191	1.67001	-0.131263	0.0845648	0.674291	PF13639	PTHR22763,PTHR22763:SF77		6.3.2.19		GO:0008270,GO:0005515	AT1G26800.1		RING/U-box superfamily protein
Vigun03g426100.1	85.5533	48.9563	122.15	2.49509	1.31909	1.57385e-09	8.788e-08	37	75	35	83	79	64	140	136	90	141	86	90	110	61	73	121	83	71	67	117	117	0.629527	1.31909	1.11188	0.73156	0.905736	1.03498	PF04535	PTHR11615,PTHR11615:SF150					AT4G15630.1		Uncharacterised protein family (UPF0497)
Vigun01g147200.1	248.86	142.574	355.146	2.49097	1.31671	4.47158e-18	1.69229e-15	112	208	107	208	250	168	341	350	375	183	160	251	99	118	140	87	159	128	184	180	247	0.55072	1.31671	0.476137	-0.264519	-0.190458	0.514472	PF02225,PF05922,PF00082	PTHR10795,PTHR10795:SF350		3.4.14.10		GO:0006508,GO:0004252	AT1G04110.1	SDD1	Subtilase family protein
Vigun11g002800.1	209.007	119.749	298.264	2.49074	1.31657	2.04596e-29	3.34498e-26	115	108	136	190	225	246	282	315	298	158	194	171	139	139	179	229	206	189	199	189	157	0.879652	1.31657	0.53975	0.347708	0.796178	0.599648	PF10250	PTHR31741,PTHR31741:SF11					AT2G44500.1		O-fucosyltransferase family protein
Vigun09g173800.1	210.779	121.043	300.516	2.48273	1.31193	1.34207e-18	5.32569e-16	90	141	133	214	182	184	365	284	252	288	244	214	160	133	168	175	171	186	163	221	288	0.675781	1.31193	1.03806	0.34523	0.549468	0.887485	PF01740,PF00916	PTHR11814,PTHR11814:SF109			K17470	GO:0016021,GO:0015116,GO:0008272,GO:0055085,GO:0016020,GO:0008271	AT1G22150.1	SULTR1;3	sulfate transporter 1;3
Vigun01g137100.2	265.011	152.351	377.671	2.47896	1.30973	1.71293e-14	3.24133e-12	109	166	183	236	281	416	422	377	335	683	798	941	140	138	164	143	181	172	247	187	290	1.02917	1.30973	2.40559	-0.0505201	0.116281	0.664893	PF00447	PTHR10015,PTHR10015:SF160	KOG0627		K09419	GO:0043565,GO:0006355,GO:0005634,GO:0003700	AT3G22830.1	AT-HSFA6B,HSFA6B	heat shock transcription factor A6B
Vigun08g153900.1	105.26	60.7724	149.747	2.46406	1.30104	0.000130161	0.00134584	33	101	48	126	129	92	112	221	116	235	59	176	279	142	182	302	264	149	61	204	129	0.932017	1.30104	1.36604	1.72745	1.96979	1.11232	PF05922,PF00082	PTHR10795,PTHR10795:SF348		3.4.21.25		GO:0006508,GO:0004252	AT5G59190.1		subtilase family protein
Vigun05g278900.3	75.4113	43.5851	107.237	2.46041	1.2989	2.32449e-06	4.76952e-05	24	66	41	99	78	99	107	123	91	92	51	129	68	37	34	55	62	51	33	50	108	1.07617	1.2989	1.05692	0.0900498	0.366101	0.545143	PF00560,PF12819,PF07714	PTHR27003,PTHR27003:SF105	KOG1187	2.7.11.1,2.7.10.1		GO:0005515,GO:0006468,GO:0004672	AT4G29990.1		Leucine-rich repeat transmembrane protein kinase protein
Vigun05g236200.1	103.141	59.7022	146.579	2.45517	1.29582	2.81251e-06	5.53556e-05	20	95	64	94	103	81	203	133	104	99	58	113	61	45	62	46	63	86	75	94	140	0.631262	1.29582	0.591958	-0.0965234	0.1182	0.789712	PF00249,PF14379	PTHR31499,PTHR31499:SF4					AT3G04030.3		Homeodomain-like superfamily protein
Vigun09g103200.1	588.293	341.753	834.834	2.4428	1.28853	6.03641e-08	2.15106e-06	208	605	211	443	454	323	1047	781	676	393	292	611	349	307	359	275	410	432	451	503	722	0.250413	1.28853	0.337654	-0.0149661	0.123546	0.70944	PF03083	PTHR10791,PTHR10791:SF22	KOG1623		K15382	GO:0016021	AT5G23660.1	MTN3	homolog of Medicago truncatula MTN3
Vigun02g030100.1	159.188	92.6747	225.701	2.43541	1.28417	1.06872e-09	6.27613e-08	72	155	51	127	137	116	263	208	206	119	77	167	91	89	85	54	106	112	120	132	197	0.452086	1.28417	0.386801	-0.071799	-0.0345261	0.691098	PF00010	PTHR11514,PTHR11514:SF61				GO:0046983	AT3G24140.1	FMA	basic helix-loop-helix (bHLH) DNA-binding superfamily protein
Vigun08g154000.1	128.351	74.8762	181.825	2.42834	1.27997	0.000101293	0.00109119	41	123	61	167	169	118	145	258	143	290	86	218	349	172	222	389	338	185	70	245	159	1.01298	1.27997	1.40147	1.72489	2.0213	1.07914	PF02225,PF05922,PF00082	PTHR10795,PTHR10795:SF348		3.4.21.25		GO:0006508,GO:0004252	AT4G00230.1	XSP1	xylem serine peptidase 1
Vigun08g154000.2	128.351	74.8762	181.825	2.42834	1.27997	0.000101293	0.00109119	41	123	61	167	169	118	145	258	143	290	86	218	349	172	222	389	338	185	70	245	159	1.01298	1.27997	1.40147	1.72489	2.0213	1.07914	PF02225,PF05922,PF00082	PTHR10795,PTHR10795:SF348		3.4.21.25		GO:0006508,GO:0004252	AT4G00230.1	XSP1	xylem serine peptidase 1
Vigun03g190700.1	495.963	289.364	702.563	2.42796	1.27974	1.53028e-14	2.97843e-12	143	417	308	554	638	489	790	698	620	691	545	845	314	320	302	458	472	306	257	436	406	0.952714	1.27974	1.26086	0.108618	0.51044	0.339893	PF08263	PTHR27000,PTHR27000:SF60					AT1G49750.1		Leucine-rich repeat (LRR) family protein
Vigun05g222500.1	260.984	152.469	369.498	2.42343	1.27705	3.67898e-23	2.5926e-20	73	193	192	280	332	277	361	358	390	359	313	383	190	173	168	209	227	179	197	281	318	0.958097	1.27705	1.20409	0.214591	0.428023	0.79885	PF00024,PF13947,PF00954,PF01453,PF07714	PTHR27002,PTHR27002:SF92	KOG1187	2.7.11.1		GO:0030247,GO:0048544,GO:0006468,GO:0004672	AT4G03230.1		S-locus lectin protein kinase family protein
Vigun05g222500.2	260.982	152.469	369.496	2.42342	1.27704	3.07384e-23	2.20416e-20	73	193	192	279	333	277	361	359	389	359	312	383	190	173	168	210	227	180	198	281	316	0.959337	1.27704	1.20433	0.213375	0.431775	0.798138	PF00024,PF13947,PF00954,PF01453,PF07714	PTHR27002,PTHR27002:SF92	KOG1187	2.7.11.1		GO:0030247,GO:0048544,GO:0006468,GO:0004672	AT4G03230.1		S-locus lectin protein kinase family protein
Vigun06g122200.1	125.464	73.3947	177.533	2.41888	1.27434	3.69839e-21	2.0995e-18	53	107	60	122	135	114	211	165	156	130	118	128	73	86	109	111	132	139	85	105	113	0.75495	1.27434	0.771612	0.283471	0.794767	0.455361	PF14416,PF13839	PTHR32285,PTHR32285:SF9					AT1G01430.1	TBL25	TRICHOME BIREFRINGENCE-LIKE 25
Vigun07g177600.1	498.949	291.949	705.948	2.41805	1.27384	1.09703e-06	2.5347e-05	162	533	181	350	329	284	876	720	522	306	237	416	283	260	289	168	298	218	286	377	532	0.136955	1.27384	0.129931	-0.0761678	-0.357929	0.448195
Vigun06g164300.1	502.883	294.404	711.361	2.41627	1.27278	2.86939e-09	1.48432e-07	211	430	242	499	319	319	903	710	521	275	211	309	259	279	360	331	280	348	310	218	362	0.365031	1.27278	-0.151415	0.0236249	0.118727	0.0125634		PTHR34956,PTHR34956:SF2					AT3G06070.1
Vigun04g096900.3	140571	82457	198686	2.40957	1.26878	1.12546e-06	2.58868e-05	56487	137252	53632	125039	105003	94319	256691	185204	154162	90334	74755	175253	71831	79601	85442	66296	98151	90391	80183	84175	135276	0.390925	1.26878	0.460309	-0.0625558	0.0429058	0.276521	PF12338,PF00101	PTHR31262,PTHR31262:SF4		4.1.1.39			AT5G38430.1		Ribulose bisphosphate carboxylase (small chain) family protein
Vigun11g007400.1	4149.63	2435.36	5863.9	2.40781	1.26772	2.23723e-06	4.61626e-05	1258	4065	1983	3325	3905	2200	7812	6303	3477	4469	3207	4664	3759	4044	3747	4591	4904	3603	1282	5023	3862	0.368186	1.26772	0.756173	0.660725	0.842152	0.47669		PTHR22979
Vigun03g234900.3	380.135	223.11	537.16	2.4076	1.2676	1.78986e-12	2.27195e-10	150	269	250	360	338	323	681	459	472	331	268	406	195	175	171	138	181	239	297	266	344	0.609299	1.2676	0.585481	-0.306474	-0.262047	0.439623	PF09713	PTHR31871,PTHR31871:SF5		3.4.17.23			AT1G10657.2		Plant protein 1589 of unknown function
Vigun01g022900.1	145.833	85.5958	206.071	2.40748	1.26753	8.27915e-08	2.80127e-06	70	127	60	124	123	86	277	201	140	167	82	135	118	88	133	150	102	130	105	174	193	0.374933	1.26753	0.581771	0.401224	0.571514	0.876122	PF10604	PTHR31907,PTHR31907:SF4					AT5G28010.1		Polyketide cyclase/dehydrase and lipid transport superfamily protein
Vigun08g154100.1	111.93	65.7207	158.138	2.40622	1.26677	8.70261e-05	0.000961356	33	103	60	152	156	105	128	224	122	278	76	193	293	161	195	336	296	169	63	209	134	1.0664	1.26677	1.47222	1.72087	2.02133	1.04025	PF02225,PF05922,PF00082	PTHR10795,PTHR10795:SF348		3.4.21.25		GO:0006508,GO:0004252	AT4G00230.1	XSP1	xylem serine peptidase 1
Vigun05g278600.1	71.7404	42.145	101.336	2.40446	1.26571	1.39553e-06	3.10402e-05	20	73	34	107	82	79	115	104	84	89	51	133	67	44	49	47	61	42	42	50	83	1.0839	1.26571	1.11226	0.335529	0.238347	0.469414	PF07714,PF12819	PTHR27003,PTHR27003:SF105	KOG1187	2.7.11.1,2.7.10.1		GO:0006468,GO:0004672	AT1G51800.1		Leucine-rich repeat protein kinase family protein
Vigun02g117600.1	99.5345	58.5873	140.482	2.39782	1.26172	1.00438e-06	2.35254e-05	32	61	84	180	102	139	142	165	114	136	113	217	69	87	59	73	73	63	34	109	74	1.26001	1.26172	1.40629	0.291869	0.253104	0.305143	PF00581	PTHR12231	KOG1530	2.8.1.1			AT4G35770.1	ATSEN1,DIN1,SEN1	Rhodanese/Cell cycle control phosphatase superfamily protein
Vigun08g153800.1	126.571	74.6078	178.535	2.39298	1.25881	0.000200292	0.00192761	39	123	62	162	155	116	142	269	125	290	89	206	334	173	220	386	325	178	73	248	164	0.951787	1.25881	1.38342	1.69951	1.99038	1.11646	PF02225,PF05922,PF00082	PTHR10795,PTHR10795:SF348		3.4.21.25		GO:0006508,GO:0004252	AT5G59100.1		Subtilisin-like serine endopeptidase family protein
Vigun04g096900.1	172901	101925	243877	2.39271	1.25864	2.53146e-07	7.21536e-06	70990	168903	65881	155963	128506	115393	311490	228341	191798	112851	91375	205330	90085	96226	105591	79925	117930	114512	110374	105809	168153	0.387031	1.25864	0.421592	-0.06698	0.0307724	0.329898	PF12338,PF00101	PTHR31262,PTHR31262:SF4		4.1.1.39	K01602		AT5G38430.1		Ribulose bisphosphate carboxylase (small chain) family protein
Vigun04g096900.2	149814	88429.8	211199	2.38832	1.256	5.60674e-07	1.43407e-05	61098	146565	57626	136331	111684	99865	269427	197856	166313	98488	79729	178109	77923	83416	91458	69380	102445	100094	95706	91950	145506	0.391021	1.256	0.42563	-0.0695825	0.0356116	0.328653	PF12338,PF00101	PTHR31262,PTHR31262:SF4		4.1.1.39			AT5G38430.1		Ribulose bisphosphate carboxylase (small chain) family protein
Vigun04g097000.1	171685	101459	241910	2.3843	1.25357	2.76359e-07	7.77937e-06	70905	167679	65795	154574	127990	114673	308625	226508	190596	112368	91156	204616	89552	95866	105018	79639	117306	113594	109705	105482	166811	0.384137	1.25357	0.423198	-0.0676439	0.0289089	0.327703	PF12338,PF00101	PTHR31262,PTHR31262:SF4		4.1.1.39	K01602		AT5G38430.1		Ribulose bisphosphate carboxylase (small chain) family protein
Vigun11g197400.1	6244.8	3691.62	8797.98	2.38323	1.25292	0.00015955	0.00159484	1401	8038	1635	7291	5039	4221	11359	8497	6538	4505	2910	6306	3042	3096	3409	2564	3755	2976	2635	3606	6200	0.579635	1.25292	0.309106	-0.214123	-0.252699	0.16778	PF01190	PTHR23201,PTHR23201:SF16					AT2G21140.1	ATPRP2,PRP2	proline-rich protein 2
Vigun09g017100.1	957.62	566.158	1349.08	2.38287	1.2527	2.94315e-42	2.40591e-38	487	634	578	1074	1140	1060	1408	1342	1298	956	810	877	565	571	826	873	732	788	713	746	714	0.947291	1.2527	0.637836	0.208099	0.494271	0.354974	PF05558	PTHR38522,PTHR38522:SF2				GO:0051716,GO:0046658	AT4G20260.6	ATPCAP1,PCAP1	plasma-membrane associated cation-binding protein 1
Vigun08g054400.1	19168.9	11337.9	27000	2.3814	1.25181	2.16509e-14	3.9862e-12	7482	16547	9985	17295	18820	14954	30430	25876	24694	16344	13208	23838	10366	10221	12445	8852	12588	13254	13739	14652	19361	0.586363	1.25181	0.650445	-0.0422207	0.0285647	0.489473	PF14547	PTHR31731,PTHR31731:SF19					AT2G45180.1		Bifunctional inhibitor/lipid-transfer protein/seed storage 2S albumin superfamily protein
Vigun05g234900.1	113.588	67.1859	159.991	2.38131	1.25176	1.01516e-08	4.49054e-07	61	93	48	105	81	74	209	137	134	76	83	156	73	65	90	64	83	79	91	78	114	0.371857	1.25176	0.642262	0.175713	0.166859	0.488293	PF01190	PTHR33083,PTHR33083:SF5					AT2G27385.1		Pollen Ole e 1 allergen and extensin family protein
Vigun02g117600.2	94.4467	55.8758	133.018	2.38059	1.25132	9.41598e-07	2.22591e-05	30	56	82	173	96	132	133	157	110	133	108	204	64	81	58	69	70	62	31	100	68	1.26118	1.25132	1.41143	0.274492	0.254341	0.256166	PF00581	PTHR12231		2.8.1.1			AT4G35770.1	ATSEN1,DIN1,SEN1	Rhodanese/Cell cycle control phosphatase superfamily protein
Vigun06g204800.1	831.728	492.335	1171.12	2.3787	1.25018	2.61203e-40	1.18624e-36	384	487	606	809	1055	961	1173	1131	1209	813	753	771	524	545	669	740	678	729	651	764	834	0.935437	1.25018	0.661993	0.234864	0.539502	0.606659		PTHR31008,PTHR31008:SF6					AT1G61100.1		disease resistance protein (TIR class), putative
Vigun04g097100.1	135561	80258.8	190864	2.3781	1.24981	7.12514e-07	1.76287e-05	55523	133674	51578	119288	101626	91043	242788	179982	149821	86680	71817	165897	70654	77255	83234	63667	94471	88902	80950	82704	129631	0.373654	1.24981	0.430055	-0.0589124	0.0370508	0.284609	PF12338,PF00101	PTHR31262,PTHR31262:SF4		4.1.1.39	K01602		AT5G38430.1		Ribulose bisphosphate carboxylase (small chain) family protein
Vigun03g047700.1	121.6	72.1426	171.058	2.37111	1.24556	1.27707e-10	9.92349e-09	45	75	96	194	215	173	157	154	201	285	232	239	166	79	103	198	166	109	105	188	142	1.42727	1.24556	1.80528	0.679987	1.12623	1.00576	PF00314	PTHR31048,PTHR31048:SF36					AT4G11650.1	ATOSM34,OSM34	osmotin 34
Vigun08g084500.1	126.619	75.1903	178.048	2.36796	1.24365	3.02966e-08	1.18019e-06	65	114	47	107	102	78	233	179	123	63	62	120	82	89	102	103	124	80	94	89	128	0.351285	1.24365	0.115215	0.276413	0.442706	0.461887	PF04043,PF01095	PTHR31707,PTHR31707:SF8		3.1.1.11		GO:0004857,GO:0042545,GO:0030599,GO:0005618	AT5G53370.1	ATPMEPCRF,PMEPCRF	pectin methylesterase PCR fragment F
Vigun03g318000.1	117.508	69.9884	165.028	2.35794	1.23753	1.43041e-11	1.40204e-09	45	33	132	181	204	170	145	170	180	158	218	198	45	49	56	47	75	74	96	79	102	1.40288	1.23753	1.45057	-0.482757	-0.10028	0.398482	PF01490	PTHR22950,PTHR22950:SF268	KOG1303				AT2G39890.2	ATPROT1,PROT1	proline transporter 1
Vigun11g181800.1	620.228	370.697	869.759	2.34628	1.23038	1.94248e-08	7.9794e-07	297	488	327	467	456	448	1173	812	624	502	414	724	327	368	397	329	371	497	449	433	688	0.302057	1.23038	0.560346	-0.0252918	0.107071	0.497074	PF08338,PF01370	PTHR11092,PTHR11092:SF1	KOG3019	1.1.1.354	K07071	GO:0050662,GO:0003824	AT2G21280.1	ATSULA,GC1,SULA	NAD(P)-binding Rossmann-fold superfamily protein
Vigun03g422500.1	445.942	266.888	624.996	2.34179	1.22761	1.28252e-27	1.8076e-24	247	331	222	344	372	362	710	642	523	293	268	305	323	310	432	324	374	259	379	337	378	0.429256	1.22761	0.113478	0.411623	0.257141	0.449727	PF05498	PTHR33136,PTHR33136:SF13					AT4G15800.1	RALFL33	ralf-like 33
Vigun03g296200.1	401.016	240.008	562.024	2.34169	1.22755	2.26655e-05	0.00031945	185	373	162	281	208	171	745	576	365	208	157	455	249	189	200	197	246	219	281	248	385	-0.12638	1.22755	0.188887	-0.173554	-0.121953	0.344929	PF01373	PTHR31352,PTHR31352:SF1		3.2.1.2	K01177	GO:0016161,GO:0000272	AT4G17090.1	BAM3,BMY8,CT-BMY	chloroplast beta-amylase
Vigun03g318000.2	116.539	69.7898	163.289	2.33973	1.22634	2.43472e-11	2.26169e-09	44	33	132	181	201	169	144	169	177	158	217	198	45	47	56	47	75	73	95	78	101	1.39737	1.22634	1.45095	-0.499452	-0.10408	0.390336	PF01490	PTHR22950,PTHR22950:SF268	KOG1303				AT2G39890.1	ATPROT1,PROT1	proline transporter 1
Vigun05g222600.2	214.603	128.61	300.595	2.33726	1.22482	1.04932e-25	1.12866e-22	69	169	148	244	244	227	288	308	305	264	236	268	150	157	157	161	162	155	170	231	260	0.890711	1.22482	0.992691	0.267968	0.305677	0.775049	PF00954,PF01453,PF07714	PTHR27002,PTHR27002:SF92	KOG1187	2.7.11.1		GO:0048544,GO:0006468,GO:0004672	AT4G03230.1		S-locus lectin protein kinase family protein
Vigun02g154200.1	2228.73	1336.19	3121.27	2.33596	1.22401	3.61868e-31	6.72302e-28	778	1562	1669	2263	2545	2232	3128	3004	3232	2506	2321	2724	1156	1198	1472	1144	1578	1531	1555	1749	2153	0.812483	1.22401	0.913567	-0.0673437	0.0853966	0.445142	PF06955,PF00722	PTHR31062,PTHR31062:SF48		2.4.1.207,3.2.1.151	K08235	GO:0048046,GO:0016762,GO:0006073,GO:0005618,GO:0005975,GO:0004553	AT5G65730.1	XTH6	xyloglucan endotransglucosylase/hydrolase 6
Vigun05g222600.1	214.685	128.772	300.598	2.33434	1.22301	1.2403e-25	1.26737e-22	69	169	149	245	243	227	288	308	306	264	237	267	150	158	158	160	162	154	169	230	262	0.887351	1.22301	0.990538	0.269207	0.299003	0.776058	PF00954,PF01453,PF07714	PTHR27002,PTHR27002:SF92	KOG1187	2.7.11.1		GO:0048544,GO:0006468,GO:0004672	AT4G03230.1		S-locus lectin protein kinase family protein
Vigun03g234900.2	362.422	217.402	507.442	2.33412	1.22288	1.86703e-10	1.39859e-08	147	260	245	350	328	311	635	435	452	321	257	387	190	167	166	137	177	228	284	254	325	0.600514	1.22288	0.565173	-0.316778	-0.266695	0.404966	PF09713	PTHR31871,PTHR31871:SF5		3.4.17.23			AT1G10657.2		Plant protein 1589 of unknown function
Vigun03g227100.1	6579.24	3961.78	9196.7	2.32136	1.21497	2.46726e-09	1.29744e-07	2491	5951	3444	6540	5711	4946	11436	8471	7683	5193	4559	8321	3187	4096	4194	3583	4923	5097	4140	4700	6759	0.533009	1.21497	0.604738	-0.0504021	0.194691	0.392298	PF00464	PTHR11680,PTHR11680:SF10		2.1.2.1	K00600	GO:0016740	AT4G37930.1	SHM1,SHMT1,STM	serine transhydroxymethyltransferase 1
Vigun04g004000.1	438.56	264.132	612.987	2.32076	1.2146	2.45085e-33	5.5652e-30	226	290	276	375	431	362	594	598	647	359	387	301	269	262	347	337	370	454	368	368	367	0.560308	1.2146	0.403117	0.147724	0.550766	0.476321	PF06376	PTHR33374,PTHR33374:SF3					AT2G46330.1	AGP16,ATAGP16	arabinogalactan protein 16
Vigun02g147400.1	431.627	260.764	602.49	2.31048	1.2082	2.48261e-32	5.07359e-29	207	276	299	428	400	375	581	638	588	245	217	202	306	284	338	444	421	307	353	400	300	0.621224	1.2082	-0.235355	0.247133	0.583106	0.428127	PF00249	PTHR10641,PTHR10641:SF551	KOG0048		K09422		AT4G37260.1	ATMYB73,MYB73	myb domain protein 73
Vigun07g020000.2	701.01	423.878	978.141	2.3076	1.20639	2.71271e-06	5.37082e-05	341	743	188	357	326	257	1284	920	730	539	368	850	419	488	433	440	607	662	635	612	931	-0.435293	1.20639	0.466518	0.0751115	0.42636	0.776434	PF00005,PF01061	PTHR19241,PTHR19241:SF286				GO:0016887,GO:0005524,GO:0016020	AT5G06530.2		ABC-2 type transporter family protein
Vigun01g211100.1	106.819	64.6108	149.026	2.30652	1.20572	3.8235e-09	1.90583e-07	27	47	119	124	199	204	143	162	142	237	212	239	51	22	50	48	41	43	55	62	89	1.44214	1.20572	1.82845	-0.649532	-0.546002	0.0867823	PF00226	PTHR24078					AT1G56300.1		Chaperone DnaJ-domain superfamily protein
Vigun03g445100.1	323.766	196.06	451.471	2.30272	1.20334	2.03941e-08	8.34076e-07	99	301	188	271	306	219	539	444	372	227	165	252	168	101	140	134	169	215	224	229	385	0.437195	1.20334	0.131829	-0.525205	-0.184599	0.511663		PTHR37197					AT1G62250.1
Vigun10g199600.1	118.282	71.6575	164.906	2.3013	1.20245	1.76624e-17	6.06651e-15	75	90	50	118	100	78	186	159	150	80	63	81	71	72	66	44	52	68	91	92	139	0.463637	1.20245	0.055943	-0.0434538	-0.389315	0.582976	PF00432	PTHR11764,PTHR11764:SF16		5.4.99.39	K15813	GO:0003824	AT1G78950.1		Terpenoid cyclases family protein
Vigun04g073600.1	204.661	124.039	285.284	2.29996	1.20161	1.25061e-24	1.13591e-21	109	125	138	232	244	168	286	261	309	238	212	194	146	117	165	194	168	225	191	198	179	0.792236	1.20161	0.79009	0.204251	0.655259	0.610487	PF14416,PF13839	PTHR32285,PTHR32285:SF48					AT5G15900.1	TBL19	TRICHOME BIREFRINGENCE-LIKE 19
Vigun03g445100.2	317.133	192.362	441.905	2.29726	1.19991	3.35959e-08	1.28574e-06	97	297	184	265	293	217	533	429	363	220	158	246	162	95	131	127	164	201	222	226	374	0.424108	1.19991	0.112916	-0.573414	-0.229053	0.510447		PTHR37197					AT1G62250.1
Vigun07g066200.1	537.911	327.367	748.454	2.28628	1.193	0.000118737	0.00124695	206	440	336	335	363	380	1118	598	529	419	444	871	339	340	501	488	663	279	400	346	555	0.135402	1.193	0.820593	0.26564	0.54156	0.405574
Vigun07g020000.1	732.109	445.598	1018.62	2.28597	1.1928	2.50219e-06	5.03307e-05	364	777	196	373	338	267	1336	956	764	571	387	875	447	501	455	456	624	704	691	640	990	-0.450684	1.1928	0.454989	0.0693568	0.416119	0.796278	PF00005,PF01061	PTHR19241,PTHR19241:SF286				GO:0016887,GO:0005524,GO:0016020	AT5G06530.2		ABC-2 type transporter family protein
Vigun07g072000.1	422.914	257.989	587.839	2.27854	1.18811	3.38208e-08	1.29313e-06	204	363	207	248	270	248	779	556	428	295	265	462	259	270	267	235	312	311	288	307	455	-0.0151948	1.18811	0.402214	0.0388362	0.148093	0.440803	PF13301	PTHR36738,PTHR36738:SF1					AT2G36885.1
Vigun11g069900.1	204.359	124.738	283.98	2.2766	1.18688	8.90814e-05	0.000980087	71	165	138	108	160	144	409	200	243	167	157	267	163	132	240	201	307	121	171	135	210	0.137357	1.18688	0.659061	0.516291	0.748757	0.464236	PF00124	PTHR33149,PTHR33149:SF6		1.10.3.9		GO:0045156,GO:0019684,GO:0009772	ATCG00020.1		photosystem II reaction center protein A
Vigun10g051600.1	8060.13	4922.57	11197.7	2.27476	1.18572	6.33528e-05	0.000746876	2616	8936	3216	7075	6019	5938	14432	10620	8541	5099	3783	9623	3781	4070	4334	3496	5677	5264	3379	4611	7818	0.365981	1.18572	0.325507	-0.277405	-0.0326386	0.0982466	PF00004	PTHR32429,PTHR32429:SF12	KOG0651			GO:0005524	AT2G39730.1	RCA	rubisco activase
Vigun04g131800.1	166.816	101.904	231.729	2.27398	1.18522	6.10647e-08	2.17036e-06	79	145	82	196	154	137	301	239	156	126	114	206	151	127	125	113	103	109	94	109	167	0.673603	1.18522	0.543969	0.397523	0.0875026	0.272576	PF13837	PTHR21654,PTHR21654:SF9	KOG4282				AT1G76880.1		Duplicated homeodomain-like superfamily protein
Vigun10g051600.2	8064.78	4929.97	11199.6	2.27174	1.1838	6.46883e-05	0.000758681	2624	8948	3219	7081	6023	5940	14434	10623	8543	5102	3785	9623	3786	4071	4337	3501	5682	5269	3385	4613	7823	0.364729	1.1838	0.323729	-0.278472	-0.0333575	0.09727	PF00004	PTHR32429,PTHR32429:SF12	KOG0651			GO:0005524	AT2G39730.2	RCA	rubisco activase
Vigun10g154700.2	113.249	69.2371	157.261	2.27135	1.18355	1.08281e-08	4.75889e-07	44	56	107	239	165	173	147	136	188	259	307	201	87	72	72	154	59	88	131	122	139	1.47541	1.18355	1.88372	0.153772	0.539465	0.912828	PF02365	PTHR31989,PTHR31989:SF5				GO:0006355,GO:0003677	AT4G35580.2	NTL9	NAC transcription factor-like 9
Vigun03g245100.1	1523.77	931.7	2115.85	2.27095	1.1833	9.32455e-08	3.09855e-06	446	1577	772	1230	1239	1160	2450	1980	1917	988	797	1386	675	702	766	474	743	864	947	918	1665	0.376601	1.1833	0.181651	-0.383397	-0.425568	0.336872	PF05701	PTHR32054,PTHR32054:SF2					AT2G26570.1		Plant protein of unknown function (DUF827)
Vigun11g176000.2	291.976	178.69	405.262	2.26795	1.18139	1.82207e-13	2.88656e-11	158	248	131	304	282	277	490	409	316	219	200	294	144	195	211	204	235	269	265	209	338	0.6869	1.18139	0.410159	0.0395488	0.401144	0.599436	PF00010	PTHR12565,PTHR12565:SF126	KOG1770			GO:0046983	AT4G34530.1	CIB1	cryptochrome-interacting basic-helix-loop-helix 1
Vigun01g099400.1	309.22	189.615	428.824	2.26155	1.17731	5.35237e-07	1.37937e-05	128	305	136	274	245	210	550	371	366	235	158	309	141	153	173	145	186	267	192	200	336	0.359519	1.17731	0.303157	-0.283824	0.0714405	0.356055	PF03745	PTHR34796,PTHR34796:SF1					AT2G41120.1
Vigun05g076500.1	90.7359	55.6598	125.812	2.26037	1.17656	5.00538e-09	2.41826e-07	42	80	44	76	78	80	151	113	114	98	52	129	51	47	66	63	68	65	77	72	116	0.486821	1.17656	0.743189	-0.0255596	0.235016	0.663247	PF12142,PF00264,PF12143	PTHR11474,PTHR11474:SF33		1.10.3.1	K00422	GO:0055114,GO:0004097,GO:0016491,GO:0008152
Vigun05g188500.1	201.389	123.697	279.08	2.25616	1.17387	2.99482e-24	2.4981e-21	118	148	106	229	273	233	283	299	255	130	124	156	172	184	207	190	203	187	234	162	236	0.985703	1.17387	0.145655	0.603794	0.643745	0.76956	PF00170	PTHR13301,PTHR13301:SF69				GO:0043565,GO:0006355,GO:0003700	AT3G58120.1	ATBZIP61,BZIP61	Basic-leucine zipper (bZIP) transcription factor family protein
Vigun07g020000.3	628.599	386.444	870.755	2.25325	1.17201	9.24312e-06	0.000149149	318	672	170	318	281	224	1158	824	630	489	323	756	389	426	387	377	553	599	589	547	865	-0.494022	1.17201	0.43504	0.0522076	0.398915	0.787129	PF00005,PF01061	PTHR19241,PTHR19241:SF286	KOG0061			GO:0016887,GO:0005524,GO:0016020	AT3G52310.1		ABC-2 type transporter family protein
Vigun06g056800.1	215.44	132.503	298.378	2.25186	1.17112	1.5016e-08	6.3733e-07	75	200	122	330	310	177	317	308	270	305	208	338	109	130	144	162	209	141	114	193	196	1.03838	1.17112	1.09884	-0.0568408	0.364538	0.338397	PF03009	PTHR23344,PTHR23344:SF8		3.1.4.46	K01126	GO:0008081,GO:0006629,GO:0008889	AT1G66980.1	SNC4	suppressor of npr1-1 constitutive 4
Vigun09g084500.1	89.8529	55.2982	124.408	2.24976	1.16977	1.95464e-11	1.84083e-09	47	40	80	73	54	59	152	123	98	36	46	35	41	42	57	54	62	49	59	50	53	0.172267	1.16977	-0.510959	-0.239364	0.000251841	-0.0297214		PTHR13833					AT5G62865.1
Vigun03g234900.1	402.625	247.814	557.435	2.24941	1.16954	2.63921e-13	4.05536e-11	167	291	286	379	373	337	685	483	505	351	284	448	211	195	199	157	196	246	302	278	356	0.551662	1.16954	0.543501	-0.294982	-0.313114	0.332815	PF09713	PTHR31871,PTHR31871:SF5		3.4.17.23			AT1G10657.2		Plant protein 1589 of unknown function
Vigun07g020000.4	644.355	396.646	892.064	2.24902	1.1693	2.6451e-06	5.26611e-05	338	681	171	335	302	233	1161	832	683	508	344	757	406	434	399	403	523	639	646	558	898	-0.452796	1.1693	0.435789	0.0586011	0.395591	0.820987	PF00005,PF01061	PTHR19241,PTHR19241:SF286				GO:0016887,GO:0005524,GO:0016020	AT5G06530.1		ABC-2 type transporter family protein
Vigun09g137100.1	605.827	373.379	838.275	2.24511	1.16678	1.28261e-06	2.88837e-05	330	455	335	245	303	273	1047	908	560	365	354	512	362	236	321	192	333	256	456	478	840	-0.448383	1.16678	0.135291	-0.286354	-0.520765	0.663644		PTHR34283,PTHR34283:SF1					AT5G24660.1	LSU2	response to low sulfur 2
Vigun07g277700.1	4394.11	2711.23	6076.98	2.24142	1.16441	3.12651e-08	1.20784e-06	1881	4477	1776	3966	3252	3254	7493	5515	5223	3214	2643	5276	2421	2774	2817	2599	3320	3627	3500	3011	4822	0.364486	1.16441	0.452798	-0.0218716	0.230989	0.478587	PF03446,PF00389	PTHR10996,PTHR10996:SF169	KOG0069	1.1.1.29,1.1.1.81	K15893	GO:0055114,GO:0004616,GO:0051287,GO:0016616,GO:0008152	AT1G68010.1	ATHPR1,HPR	hydroxypyruvate reductase
Vigun07g235300.1	228.16	140.782	315.537	2.24131	1.16434	5.35098e-14	9.07513e-12	85	156	181	236	261	200	360	299	288	240	168	278	121	112	145	137	140	151	117	179	197	0.723817	1.16434	0.700854	-0.158966	0.0199049	0.223386	PF07883	PTHR23418,PTHR23418:SF4	KOG2107	1.13.11.54	K08967	GO:0055114,GO:0010309	AT5G43850.1	ARD4,ATARD4	RmlC-like cupins superfamily protein
Vigun10g154700.1	116.244	71.7636	160.725	2.23964	1.16327	2.81858e-08	1.11416e-06	45	57	113	252	171	177	153	137	193	266	309	208	90	73	74	157	58	91	128	122	140	1.47878	1.16327	1.86269	0.136864	0.509784	0.857394	PF02365	PTHR31989,PTHR31989:SF5				GO:0006355,GO:0003677	AT4G35580.2	NTL9	NAC transcription factor-like 9
Vigun09g098100.1	1847.08	1143.14	2551.02	2.2316	1.15808	1.65397e-07	5.04498e-06	742	1830	858	1747	1452	1250	3269	2304	2080	1396	1226	2188	971	1185	1193	970	1355	1585	1185	1250	1874	0.375327	1.15808	0.488184	-0.0339595	0.189466	0.329693	PF13419	PTHR18901,PTHR18901:SF9	KOG2914	3.1.3.68,3.1.3.23			AT3G48420.1		Haloacid dehalogenase-like hydrolase (HAD) superfamily protein
Vigun01g223000.1	105.043	65.0455	145.04	2.22982	1.15693	7.72529e-16	2.11917e-13	44	65	86	142	140	188	138	148	149	129	148	164	57	66	116	118	117	92	93	119	98	1.26784	1.15693	1.17402	0.29566	0.744981	0.668465	PF00201	PTHR11926,PTHR11926:SF204		2.4.1.118		GO:0016758,GO:0008152	AT3G55700.1		UDP-Glycosyltransferase superfamily protein
Vigun01g223000.2	104.379	64.6623	144.096	2.22844	1.15603	8.85438e-16	2.38095e-13	44	64	86	141	140	188	137	147	148	130	147	163	57	67	116	118	116	92	93	119	97	1.2737	1.15603	1.17892	0.307417	0.745722	0.672642	PF00201	PTHR11926,PTHR11926:SF204		2.4.1.118		GO:0016758,GO:0008152	AT3G55700.1		UDP-Glycosyltransferase superfamily protein
Vigun08g177900.2	550.226	340.968	759.484	2.22744	1.15538	0.00142379	0.00989201	204	647	172	514	413	366	1126	655	497	386	165	517	215	215	274	191	279	301	289	259	491	0.337484	1.15538	0.0611466	-0.538221	-0.407382	0.0213135	PF00107,PF08240	PTHR11695,PTHR11695:SF490		1.1.1.1	K00121	GO:0055114,GO:0016491,GO:0008270	AT5G42250.1		Zinc-binding alcohol dehydrogenase family protein
Vigun11g176000.1	295.225	182.956	407.493	2.22728	1.15528	2.91003e-13	4.43813e-11	164	251	134	305	287	279	492	410	321	220	201	295	146	197	216	206	239	265	267	212	347	0.66591	1.15528	0.382855	0.0275832	0.372549	0.589781	PF00010	PTHR12565,PTHR12565:SF126	KOG1770			GO:0046983	AT4G34530.1	CIB1	cryptochrome-interacting basic-helix-loop-helix 1
Vigun11g073100.1	138.976	86.1307	191.821	2.2271	1.15516	0.000270577	0.00247799	83	103	72	95	130	81	299	173	103	153	111	160	75	89	85	96	69	124	75	143	203	0.245701	1.15516	0.713423	-0.0546688	0.164181	0.703052	PF01397,PF03936	PTHR31225,PTHR31225:SF15		4.2.3.22,4.2.3.75	K15803	GO:0016829,GO:0010333,GO:0008152,GO:0000287	AT5G23960.2	ATTPS21,TPS21	terpene synthase 21
Vigun05g109600.1	3699.82	2293.58	5106.06	2.22624	1.15461	3.07042e-07	8.52562e-06	1461	3613	1807	3614	3035	2562	6359	4823	4136	2624	2001	4255	1981	2135	2294	1923	2644	2799	1958	2585	3725	0.420791	1.15461	0.367916	-0.102289	0.0983076	0.265045	PF00316	PTHR11556,PTHR11556:SF16		3.1.3.11	K03841	GO:0042578,GO:0042132,GO:0005975	AT3G54050.1	HCEF1	high cyclic electron flow 1
Vigun09g248900.1	363.08	225.624	500.536	2.21846	1.14956	3.97932e-08	1.49905e-06	93	351	234	760	539	504	482	463	556	363	201	390	205	197	306	221	256	297	278	227	399	1.41346	1.14956	0.494609	0.0654346	0.193614	0.416356	PF01565,PF09265	PTHR13878,PTHR13878:SF60		1.5.99.12	K00279	GO:0055114,GO:0050660,GO:0016491,GO:0019139,GO:0009690	AT1G75450.1	ATCKX5,ATCKX6,CKX5	cytokinin oxidase 5
Vigun06g046900.1	699.936	436.278	963.594	2.20867	1.14318	0.000185008	0.00180258	278	618	413	410	464	492	1398	779	713	511	549	1101	451	448	621	618	904	333	519	435	679	0.0623246	1.14318	0.722934	0.214803	0.503263	0.319517	PF00016	PTHR23321,PTHR23321:SF31		4.1.1.39		GO:0000287	ATCG00490.1		ribulose-bisphosphate carboxylases
Vigun05g211100.1	183.567	114.461	252.673	2.20751	1.14242	3.11727e-21	1.82017e-18	94	139	110	208	272	230	277	245	237	148	131	170	117	129	148	151	162	156	135	117	115	1.04889	1.14242	0.387695	0.199849	0.447888	0.0983425	PF07716	PTHR13301,PTHR13301:SF69				GO:0043565,GO:0006355,GO:0003700	AT3G58120.1	ATBZIP61,BZIP61	Basic-leucine zipper (bZIP) transcription factor family protein
Vigun09g269800.1	13066.8	8149.63	17983.9	2.20671	1.1419	8.94021e-08	2.9854e-06	5844	12471	6134	9824	9678	9481	22531	17654	13766	8365	7574	14462	7106	7991	7788	6605	9099	7999	7764	8255	12430	0.24543	1.1419	0.314319	-0.0954342	-0.044694	0.2186	PF00274	PTHR11627,PTHR11627:SF16		4.1.2.13	K01623	GO:0006096,GO:0004332	AT4G38970.1	FBA2	fructose-bisphosphate aldolase 2
Vigun07g213100.1	1114.11	696.308	1531.92	2.20007	1.13755	6.81823e-09	3.16324e-07	280	415	1394	1478	1816	2068	1440	1497	1659	2055	2023	1875	469	429	584	473	607	638	759	874	1102	1.35973	1.13755	1.51096	-0.495429	-0.282136	0.388985		PTHR36319,PTHR36319:SF1			K12124		AT1G22770.1	FB,GI	gigantea protein (GI)
Vigun10g178000.2	254.126	158.882	349.369	2.19892	1.1368	6.1765e-10	3.95693e-08	143	209	125	229	175	196	389	344	315	232	224	339	190	213	205	163	200	266	280	174	269	0.330756	1.1368	0.738512	0.349323	0.399542	0.600916		PTHR36382					AT4G21445.1
Vigun05g211100.2	182.737	114.277	251.196	2.19813	1.13628	5.40713e-21	3.02748e-18	94	138	110	207	271	228	275	244	235	148	130	170	117	129	148	151	162	156	135	117	114	1.0434	1.13628	0.386342	0.202162	0.45045	0.0971284	PF00170	PTHR13301,PTHR13301:SF69				GO:0043565,GO:0006355,GO:0003700	AT3G58120.1	ATBZIP61,BZIP61	Basic-leucine zipper (bZIP) transcription factor family protein
Vigun07g213100.2	1107.92	692.914	1522.93	2.19786	1.1361	6.53673e-09	3.0532e-07	278	414	1386	1476	1811	2058	1431	1489	1648	2046	2013	1867	467	425	586	472	605	634	758	873	1099	1.36249	1.1361	1.51124	-0.492995	-0.280297	0.393343		PTHR36319,PTHR36319:SF1			K12124		AT1G22770.1	FB,GI	gigantea protein (GI)
Vigun11g181300.1	28194.9	17643.2	38746.5	2.19611	1.13495	2.59094e-06	5.17846e-05	12010	28593	12326	21247	19057	17140	50135	37228	28876	16649	14743	29988	15610	18263	18482	14991	20972	18968	16549	19536	29406	0.118067	1.13495	0.213689	-0.0157236	0.0535466	0.307221	PF00274	PTHR11627,PTHR11627:SF16		4.1.2.13	K01623	GO:0006096,GO:0004332	AT4G38970.1	FBA2	fructose-bisphosphate aldolase 2
Vigun07g095400.1	747.046	467.482	1026.61	2.19604	1.13491	0.00025261	0.00234338	303	623	477	439	486	531	1534	799	748	549	583	1130	472	467	682	643	923	379	542	464	765	0.0533779	1.13491	0.689113	0.209653	0.471909	0.336196	PF02788,PF00016	PTHR23321,PTHR23321:SF31		4.1.1.39		GO:0016984,GO:0015977,GO:0000287	ATCG00490.1		ribulose-bisphosphate carboxylases
VigunL056600.1	747.046	467.482	1026.61	2.19604	1.13491	0.00025261	0.00234338	303	623	477	439	486	531	1534	799	748	549	583	1130	472	467	682	643	923	379	542	464	765	0.0533779	1.13491	0.689113	0.209653	0.471909	0.336196	PF02788,PF00016	PTHR23321,PTHR23321:SF31		4.1.1.39		GO:0016984,GO:0015977,GO:0000287	ATCG00490.1		ribulose-bisphosphate carboxylases
Vigun11g073400.1	135.347	84.9053	185.789	2.18819	1.12974	0.000599371	0.00485495	82	103	70	95	136	80	294	165	98	143	108	152	79	98	87	93	73	123	63	143	198	0.288426	1.12974	0.660076	0.053545	0.179369	0.664761	PF01397,PF03936	PTHR31225,PTHR31225:SF15		4.2.3.22,4.2.3.75	K15803	GO:0016829,GO:0010333,GO:0008152,GO:0000287	AT5G23960.2	ATTPS21,TPS21	terpene synthase 21
VigunL011100.1	1070.34	672.185	1468.49	2.18466	1.12741	0.000233175	0.00219497	432	927	658	616	681	775	2190	1133	1083	788	814	1547	686	661	948	926	1344	513	803	653	1067	0.0387544	1.12741	0.64275	0.187413	0.464499	0.323381	PF02788,PF00016	PTHR23321,PTHR23321:SF31		4.1.1.39	K01601	GO:0016984,GO:0015977,GO:0000287	ATCG00490.1		ribulose-bisphosphate carboxylases
Vigun04g062700.1	164.044	103.149	224.94	2.18072	1.1248	1.07996e-05	0.000171024	45	181	84	151	139	153	264	214	197	171	131	276	92	81	86	97	118	91	123	131	236	0.516851	1.1248	0.901898	-0.260999	-0.0194992	0.664038	PF11721,PF07714	PTHR27003,PTHR27003:SF104	KOG1187	2.7.11.1		GO:0006468,GO:0004672	AT3G51550.1	FER	Malectin/receptor-like protein kinase family protein
VigunL007400.1	1070.26	673.882	1466.64	2.17641	1.12195	0.000242775	0.00227365	434	930	658	617	681	775	2187	1132	1082	789	813	1548	686	662	949	924	1339	516	801	653	1069	0.035885	1.12195	0.639969	0.184102	0.458919	0.319675	PF02788,PF00016	PTHR23321,PTHR23321:SF31		4.1.1.39	K01601	GO:0016984,GO:0015977,GO:0000287	ATCG00490.1		ribulose-bisphosphate carboxylases
VigunL030200.1	1055.03	664.62	1445.44	2.17484	1.12091	0.000263532	0.00242216	427	915	652	610	672	762	2154	1117	1066	773	804	1530	673	652	933	916	1328	503	791	643	1054	0.0360468	1.12091	0.640134	0.178914	0.46225	0.319541	PF02788,PF00016	PTHR23321,PTHR23321:SF33		4.1.1.39		GO:0016984,GO:0015977,GO:0000287	ATCG00490.1		ribulose-bisphosphate carboxylases
Vigun05g114900.1	325.215	205.206	445.225	2.16965	1.11746	1.2209e-06	2.76925e-05	164	303	149	237	232	190	576	402	358	205	159	347	161	208	216	183	244	301	203	254	367	0.10009	1.11746	0.207498	-0.0738503	0.24269	0.421155	PF13561	PTHR24322,PTHR24322:SF593		1.1.1.206,1.1.1.236			AT5G06060.1		NAD(P)-binding Rossmann-fold superfamily protein
Vigun11g042700.1	1018.97	643.243	1394.69	2.16821	1.11651	0.000300465	0.00270326	415	885	630	588	659	734	2080	1079	1025	755	775	1498	656	638	906	875	1285	487	757	619	1022	0.0379477	1.11651	0.649922	0.189715	0.456251	0.313726	PF02788,PF00016	PTHR23321,PTHR23321:SF31		4.1.1.39	K01601	GO:0016984,GO:0015977,GO:0000287	ATCG00490.1		ribulose-bisphosphate carboxylases
VigunL060000.1	120.407	76.0228	164.792	2.16766	1.11614	1.90856e-07	5.70371e-06	45	59	124	265	182	184	157	137	200	269	325	214	92	76	78	162	66	95	132	128	144	1.46797	1.11614	1.82467	0.105427	0.499468	0.827216	PF02365	PTHR31989,PTHR31989:SF5				GO:0006355,GO:0003677	AT4G35580.2	NTL9	NAC transcription factor-like 9
Vigun11g069600.1	1015.51	641.747	1389.27	2.16483	1.11425	0.000311294	0.00278109	413	882	630	587	657	733	2072	1076	1020	753	773	1496	653	636	901	874	1285	488	756	618	1021	0.0381469	1.11425	0.650204	0.185354	0.459899	0.314831	PF02788,PF00016	PTHR23321,PTHR23321:SF31		4.1.1.39	K01601	GO:0016984,GO:0015977,GO:0000287	ATCG00490.1		ribulose-bisphosphate carboxylases
Vigun01g156300.1	331.432	209.772	453.091	2.15992	1.11098	4.56699e-14	7.84313e-12	157	249	223	344	340	248	522	415	422	302	220	308	183	221	212	141	222	227	283	272	415	0.566838	1.11098	0.400149	-0.0295872	-0.0916883	0.622629	PF01535,PF13041	PTHR24015,PTHR24015:SF643					AT5G02830.1		Tetratricopeptide repeat (TPR)-like superfamily protein
Vigun03g448800.1	1333.93	844.976	1822.88	2.15732	1.10924	6.99098e-06	0.000117686	538	1342	655	1390	1063	1033	2358	1654	1457	912	804	1669	741	918	905	637	981	1161	762	868	1426	0.459606	1.10924	0.417374	0.0172222	0.132565	0.269688	PF00483	PTHR22572,PTHR22572:SF119	KOG1322	2.7.7.27	K00975	GO:0016779,GO:0009058	AT5G19220.1	ADG2,APL1	ADP glucose pyrophosphorylase large subunit 1
Vigun03g450200.1	571.103	361.882	780.324	2.15629	1.10855	2.41576e-08	9.69933e-07	263	520	303	431	395	456	1013	681	647	494	454	657	311	328	285	258	383	462	548	370	648	0.239165	1.10855	0.564435	-0.232214	0.023465	0.528318	PF01593	PTHR10668,PTHR10668:SF4		5.2.1.13		GO:0055114,GO:0016491	AT1G57770.1		FAD/NAD(P)-binding oxidoreductase family protein
Vigun04g119800.1	444.851	281.94	607.763	2.15565	1.10812	0.000789484	0.00611611	185	364	296	253	286	328	945	449	430	359	332	605	271	275	406	371	534	225	323	273	468	0.0368154	1.10812	0.615334	0.171527	0.416914	0.331863
VigunL033500.1	977.234	619.546	1334.92	2.15468	1.10747	0.000355518	0.00311158	401	851	606	568	628	694	1986	1037	982	703	746	1455	630	612	865	844	1236	463	718	593	975	0.0239389	1.10747	0.643764	0.181289	0.452031	0.298678	PF02788,PF00016	PTHR23321,PTHR23321:SF31		4.1.1.39	K01601	GO:0016984,GO:0015977,GO:0000287	ATCG00490.1		ribulose-bisphosphate carboxylases
VigunL041700.1	977.234	619.546	1334.92	2.15468	1.10747	0.000355518	0.00311158	401	851	606	568	628	694	1986	1037	982	703	746	1455	630	612	865	844	1236	463	718	593	975	0.0239389	1.10747	0.643764	0.181289	0.452031	0.298678	PF02788,PF00016	PTHR23321,PTHR23321:SF31		4.1.1.39	K01601	GO:0016984,GO:0015977,GO:0000287	ATCG00490.1		ribulose-bisphosphate carboxylases
VigunL082000.1	975.833	618.671	1332.99	2.15461	1.10743	0.000356797	0.00311944	401	849	605	566	628	693	1984	1034	981	703	745	1453	629	611	863	843	1235	463	715	592	973	0.0239416	1.10743	0.644323	0.18078	0.453117	0.296877	PF02788,PF00016	PTHR23321,PTHR23321:SF31		4.1.1.39	K01601	GO:0016984,GO:0015977,GO:0000287	ATCG00490.1		ribulose-bisphosphate carboxylases
Vigun10g154300.1	120.765	76.5832	164.946	2.15382	1.1069	2.25453e-07	6.58142e-06	46	59	125	266	183	185	157	137	200	270	326	214	92	76	79	162	66	95	133	130	145	1.46416	1.1069	1.81857	0.102812	0.488873	0.825083	PF02365	PTHR31989,PTHR31989:SF5				GO:0006355,GO:0003677	AT4G35580.2	NTL9	NAC transcription factor-like 9
VigunL007000.1	1006.4	638.525	1374.28	2.15227	1.10586	0.000319645	0.00284576	413	875	628	585	649	722	2040	1066	1017	722	769	1491	648	630	889	869	1270	483	741	620	1005	0.0303694	1.10586	0.638745	0.177643	0.452696	0.304861	PF02788,PF00016	PTHR23321,PTHR23321:SF31		4.1.1.39	K01601	GO:0016984,GO:0015977,GO:0000287	ATCG00490.1		ribulose-bisphosphate carboxylases
Vigun10g025200.1	204.951	130.199	279.703	2.14827	1.10318	0.000342451	0.00301464	66	248	77	200	187	133	393	223	223	139	108	219	110	115	146	84	156	169	135	148	217	0.415399	1.10318	0.253337	-0.0756944	0.0670364	0.358162	PF00561	PTHR10992,PTHR10992:SF709	KOG4178	3.8.1.5			AT4G12830.1		alpha/beta-Hydrolases superfamily protein
Vigun05g102200.2	5587.23	3551.44	7623.02	2.14646	1.10196	2.43582e-09	1.28298e-07	1520	2674	6460	6801	7738	6343	8087	7338	7444	7028	6220	7194	2311	2646	3043	3634	4028	3978	2721	4767	4961	0.9709	1.10196	0.940159	-0.413285	0.127632	0.224629	PF01699	PTHR31503,PTHR31503:SF1	KOG1397		K07300	GO:0055085,GO:0016021	AT3G51860.1	ATCAX3,ATHCX1,CAX1-LIKE,CAX3	cation exchanger 3
Vigun01g233100.1	73.9785	47.0794	100.878	2.14271	1.09944	0.000257109	0.00237488	24	89	28	80	70	63	128	92	83	62	34	103	29	33	30	31	47	44	28	52	66	0.59635	1.09944	0.492859	-0.617868	-0.212894	0.0445166	PF00854	PTHR11654,PTHR11654:SF155			K14638	GO:0016020,GO:0006810,GO:0005215	AT2G40460.1		Major facilitator superfamily protein
Vigun07g217500.1	467.638	297.682	637.594	2.14186	1.09886	4.23547e-05	0.000532666	176	537	180	501	339	364	842	559	511	325	234	556	246	244	241	258	309	342	267	318	422	0.430019	1.09886	0.320578	-0.288381	0.0272238	0.173316	PF00316	PTHR11556,PTHR11556:SF17		3.1.3.11	K03841	GO:0042578,GO:0042132,GO:0005975	AT1G43670.1		Inositol monophosphatase family protein
Vigun05g102200.1	5750.65	3661.23	7840.08	2.14138	1.09854	2.494e-09	1.30856e-07	1573	2754	6656	6982	7953	6530	8330	7535	7656	7209	6375	7321	2414	2733	3151	3725	4114	4151	2863	4943	5171	0.966652	1.09854	0.928513	-0.40457	0.126519	0.240638	PF01699	PTHR31503,PTHR31503:SF1	KOG1397		K07300	GO:0055085,GO:0016021	AT3G51860.1	ATCAX3,ATHCX1,CAX1-LIKE,CAX3	cation exchanger 3
Vigun02g159700.1	146.278	93.3415	199.215	2.13426	1.09373	2.65212e-15	6.2299e-13	68	118	95	125	161	95	229	183	185	98	92	121	90	110	120	94	97	136	188	150	180	0.444508	1.09373	0.154675	0.190283	0.223022	0.886564	PF13920	PTHR10044,PTHR10044:SF131	KOG1100		K19042		AT1G32740.1		SBP (S-ribonuclease binding protein) family protein
Vigun06g076000.1	101.04	64.6037	137.477	2.128	1.0895	9.02308e-10	5.41557e-08	65	58	71	77	110	99	135	122	155	175	164	118	155	102	130	129	114	107	115	184	109	0.564794	1.0895	1.23675	0.999424	0.853113	1.0729	PF01699	PTHR31503,PTHR31503:SF9	KOG1397		K07300	GO:0055085,GO:0016021	AT2G38170.1	ATCAX1,CAX1,RCI4	cation exchanger 1
Vigun10g025200.3	239.11	153.038	325.182	2.12485	1.08736	0.000277408	0.00252866	79	293	87	231	212	157	452	257	266	155	117	255	134	129	164	98	180	195	156	170	253	0.385743	1.08736	0.200154	-0.10559	0.043397	0.334804	PF00561	PTHR10992,PTHR10992:SF709	KOG4178,KOG1454	3.8.1.5			AT4G12830.1		alpha/beta-Hydrolases superfamily protein
Vigun10g025200.5	239.034	153.038	325.03	2.12385	1.08669	0.000281716	0.00255994	79	293	87	231	212	157	452	256	266	155	117	255	133	129	164	98	180	195	156	170	253	0.385743	1.08669	0.200154	-0.107158	0.043397	0.333679	PF00561	PTHR10992,PTHR10992:SF709		3.8.1.5			AT4G12830.1		alpha/beta-Hydrolases superfamily protein
Vigun03g285600.1	409.099	261.927	556.27	2.12376	1.08662	1.05787e-09	6.2303e-08	337	276	172	263	226	241	663	634	372	219	185	334	298	357	376	496	474	327	643	465	588	-0.106001	1.08662	-0.0911887	0.391468	0.723624	1.11033	PF03195	PTHR31304,PTHR31304:SF6					AT4G37540.1	LBD39	LOB domain-containing protein 39
Vigun10g025200.2	239.133	153.237	325.03	2.1211	1.08481	0.000286188	0.00259538	79	293	87	231	211	157	452	256	266	155	117	254	133	129	164	98	180	195	156	169	253	0.38267	1.08481	0.19648	-0.110545	0.0415255	0.330513	PF00561	PTHR10992,PTHR10992:SF709	KOG4178,KOG1454	3.8.1.5			AT4G12830.1		alpha/beta-Hydrolases superfamily protein
Vigun10g025200.4	239.057	153.237	324.878	2.12011	1.08414	0.000290628	0.00262864	79	293	87	231	211	157	452	256	266	155	117	254	133	129	164	98	180	195	156	169	253	0.38267	1.08414	0.19648	-0.112117	0.0415255	0.329386	PF00561	PTHR10992,PTHR10992:SF709		3.8.1.5			AT4G12830.1		alpha/beta-Hydrolases superfamily protein
Vigun02g171600.1	689.036	441.891	936.181	2.11858	1.0831	5.99789e-06	0.000103203	216	712	398	663	648	593	1204	808	797	573	402	815	352	333	387	258	418	424	398	378	659	0.521924	1.0831	0.433251	-0.307039	-0.269468	0.11383		PTHR31032,PTHR31032:SF1					AT4G22890.2	PGR5-LIKE A	PGR5-LIKE A
Vigun07g110100.1	3839.83	2462.88	5216.78	2.11816	1.08281	1.37716e-05	0.000211373	1696	3994	1698	3368	2844	2522	6916	4772	3962	2476	2130	4535	2095	2500	2479	2141	2858	3021	2332	2381	3873	0.241434	1.08281	0.307027	-0.0626417	0.11825	0.216714	PF01370	PTHR10366,PTHR10366:SF278				GO:0050662,GO:0003824	AT3G63140.1	CSP41A	chloroplast stem-loop binding protein of 41 kDa
Vigun05g279100.1	360	231.121	488.88	2.11526	1.08083	5.17514e-15	1.11328e-12	143	216	334	581	604	515	467	411	589	481	423	507	160	141	174	164	193	213	209	213	280	1.29431	1.08083	1.02536	-0.543393	-0.283645	0.0179445	PF00560,PF07714,PF12819	PTHR27003,PTHR27003:SF105	KOG1187	2.7.11.1,2.7.10.1		GO:0005515,GO:0006468,GO:0004672	AT4G29990.1		Leucine-rich repeat transmembrane protein kinase protein
Vigun05g249900.4	272.35	174.9	369.8	2.11435	1.08022	5.95578e-07	1.51011e-05	97	326	102	261	250	264	355	352	402	203	144	271	191	155	210	122	197	200	217	195	342	0.562197	1.08022	0.236286	0.0824727	-0.0171669	0.522628		PTHR10593,PTHR10593:SF45					AT5G03150.1	JKD	C2H2-like zinc finger protein
Vigun05g265900.1	173.284	111.293	235.274	2.114	1.07998	1.58709e-07	4.8664e-06	80	81	173	240	257	304	315	209	181	381	312	294	116	153	125	205	197	147	124	171	175	1.26234	1.07998	1.56223	0.239916	0.717544	0.491343	PF00232	PTHR10353,PTHR10353:SF81		3.2.1.21		GO:0005975,GO:0004553	AT5G44640.1	BGLU13	beta glucosidase 13
Vigun05g249900.2	272.519	175.083	369.955	2.11302	1.07931	6.54865e-07	1.63909e-05	97	327	102	260	250	264	355	352	403	203	143	272	191	154	210	122	197	200	217	195	342	0.560843	1.07931	0.235194	0.0795648	-0.0186786	0.521108		PTHR10593,PTHR10593:SF45					AT5G03150.1	JKD	C2H2-like zinc finger protein
Vigun03g281700.1	673.08	432.571	913.589	2.112	1.07861	1.79923e-14	3.37339e-12	366	337	594	709	821	841	798	1001	941	455	466	468	438	359	655	679	617	404	484	595	524	0.869527	1.07861	0.0979139	0.163223	0.38985	0.304714	PF00249	PTHR10641,PTHR10641:SF551	KOG0048		K09422		AT4G37260.1	ATMYB73,MYB73	myb domain protein 73
Vigun03g364900.1	351.554	225.994	477.114	2.11118	1.07805	2.95143e-09	1.51741e-07	191	336	151	332	263	258	577	429	426	226	209	392	259	245	230	198	292	309	336	271	401	0.330519	1.07805	0.287547	0.113571	0.238128	0.571717	PF08847	PTHR35724,PTHR35724:SF1					AT2G47910.1	CRR6	chlororespiratory reduction 6
Vigun10g166400.2	101.842	65.4721	138.212	2.11101	1.07794	9.59952e-07	2.26275e-05	43	36	117	149	140	162	137	117	161	265	223	139	103	74	82	96	80	71	128	104	141	1.19655	1.07794	1.67621	0.400886	0.33117	0.923456	PF07725,PF13676,PF00931	PTHR11017,PTHR11017:SF163	KOG4658			GO:0007165,GO:0005515,GO:0043531	AT5G41750.2		Disease resistance protein (TIR-NBS-LRR class) family
Vigun05g249900.1	271.001	174.231	367.771	2.11082	1.0778	6.72758e-07	1.67771e-05	97	326	100	260	247	262	354	348	401	205	143	266	191	155	209	122	198	198	218	192	342	0.559392	1.0778	0.232402	0.0856845	-0.00972546	0.523562		PTHR10593,PTHR10593:SF45					AT5G03150.1	JKD	C2H2-like zinc finger protein
VigunL002700.1	294.976	189.648	400.303	2.11077	1.07777	0.000141131	0.00143959	110	260	199	151	235	199	561	298	342	247	210	394	246	188	346	303	449	168	248	218	316	0.0413467	1.07777	0.580608	0.454607	0.692507	0.457683	PF00124	PTHR33149,PTHR33149:SF6		1.10.3.9	K02703	GO:0045156,GO:0019684,GO:0009772	ATCG00020.1		photosystem II reaction center protein A
VigunL041500.1	294.976	189.648	400.303	2.11077	1.07777	0.000141131	0.00143959	110	260	199	151	235	199	561	298	342	247	210	394	246	188	346	303	449	168	248	218	316	0.0413467	1.07777	0.580608	0.454607	0.692507	0.457683	PF00124	PTHR33149,PTHR33149:SF6		1.10.3.9	K02703	GO:0045156,GO:0019684,GO:0009772	ATCG00020.1		photosystem II reaction center protein A
VigunL033300.1	294.976	189.648	400.303	2.11077	1.07777	0.000141131	0.00143959	110	260	199	151	235	199	561	298	342	247	210	394	246	188	346	303	449	168	248	218	316	0.0413467	1.07777	0.580608	0.454607	0.692507	0.457683	PF00124	PTHR33149,PTHR33149:SF6		1.10.3.9	K02703	GO:0045156,GO:0019684,GO:0009772	ATCG00020.1		photosystem II reaction center protein A
Vigun10g166400.1	102.314	65.7959	138.833	2.11005	1.07728	1.23009e-06	2.78237e-05	43	36	118	149	141	162	137	117	163	267	223	139	103	75	83	95	81	71	128	104	143	1.1963	1.07728	1.67266	0.404277	0.32141	0.923282	PF07725,PF13676,PF00931	PTHR11017,PTHR11017:SF163	KOG4658			GO:0007165,GO:0005515,GO:0043531	AT5G41750.1		Disease resistance protein (TIR-NBS-LRR class) family
Vigun05g249900.3	271.17	174.415	367.926	2.10949	1.07689	7.40139e-07	1.82149e-05	97	326	100	260	247	263	354	348	402	205	142	267	191	154	209	122	198	198	218	192	342	0.558034	1.07689	0.231307	0.0827687	-0.011243	0.522037		PTHR10593,PTHR10593:SF45					AT5G03150.1	JKD	C2H2-like zinc finger protein
Vigun05g058900.1	89.5652	57.6087	121.522	2.10943	1.07685	9.97838e-09	4.43793e-07	36	62	75	103	122	98	139	133	92	148	105	113	79	68	83	114	114	85	37	86	88	0.907232	1.07685	1.08431	0.413876	0.855715	0.288692	PF05922,PF00082	PTHR10795,PTHR10795:SF396		3.4.21.25		GO:0006508,GO:0004252	AT5G67090.1		Subtilisin-like serine endopeptidase family protein
Vigun09g248900.2	248.874	160.089	337.658	2.10918	1.07668	3.81159e-07	1.02832e-05	62	243	175	526	386	344	322	314	377	268	153	281	144	146	212	157	197	186	159	167	259	1.38674	1.07668	0.548351	0.0638375	0.171031	0.284071	PF01565,PF09265	PTHR13878,PTHR13878:SF60	KOG1231	1.5.99.12		GO:0055114,GO:0050660,GO:0016491,GO:0019139,GO:0009690	AT1G75450.1	ATCKX5,ATCKX6,CKX5	cytokinin oxidase 5
Vigun09g238500.1	638.172	410.508	865.836	2.10918	1.07668	4.14025e-05	0.000523105	294	675	263	560	368	463	1203	740	655	413	318	682	388	405	401	357	495	549	469	383	667	0.175825	1.07668	0.198861	-0.0452214	0.186101	0.302089	PF00504	PTHR21649,PTHR21649:SF23			K08911	GO:0016020,GO:0009765	AT1G45474.2	LHCA5	photosystem I light harvesting complex gene 5
Vigun07g095200.1	294.243	189.302	399.184	2.10871	1.07636	0.000147784	0.00149588	110	260	198	151	235	198	560	297	341	246	209	394	246	188	345	302	448	168	247	218	315	0.0388039	1.07636	0.580729	0.455417	0.692509	0.457782	PF00124	PTHR33149,PTHR33149:SF6		1.10.3.9	K02703	GO:0045156,GO:0019684,GO:0009772	ATCG00020.1		photosystem II reaction center protein A
Vigun05g118000.1	88.7637	57.2529	120.275	2.10076	1.07091	6.71091e-12	7.29509e-10	54	70	48	66	45	58	125	109	128	66	87	115	63	74	65	46	75	93	110	76	107	-0.0181396	1.07091	0.640029	0.231341	0.318126	0.770807	PF03106	PTHR31221,PTHR31221:SF42				GO:0043565,GO:0006355,GO:0003700	AT5G43290.1	ATWRKY49,WRKY49	WRKY DNA-binding protein 49
Vigun10g195900.2	693.863	447.627	940.1	2.10019	1.07052	0.000571612	0.00467176	348	784	211	519	371	371	1375	823	622	361	294	714	390	558	411	441	543	651	548	415	778	-0.0912238	1.07052	0.0270305	0.0170605	0.283929	0.373777		PTHR37698,PTHR37698:SF1					AT1G15980.1	NDF1,NDH48	NDH-dependent cyclic electron flow 1
VigunL030400.1	271.157	174.992	367.321	2.09907	1.06975	0.000142212	0.00144809	103	245	177	142	217	180	509	279	313	225	187	356	231	168	324	278	412	157	228	203	291	0.0390004	1.06975	0.549268	0.462695	0.689057	0.458932	PF00124	PTHR33149,PTHR33149:SF6		1.10.3.9	K02703	GO:0045156,GO:0019684,GO:0009772	ATCG00020.1		photosystem II reaction center protein A
Vigun10g178000.1	333.485	215.556	451.413	2.09418	1.06639	9.05215e-13	1.20126e-10	204	281	162	294	238	264	511	438	406	296	286	421	247	284	271	222	266	339	407	224	350	0.300541	1.06639	0.633229	0.309862	0.354287	0.602051		PTHR36382					AT4G21445.1
Vigun06g097100.1	1690.23	1093.22	2287.24	2.0922	1.06502	1.5182e-21	9.12549e-19	816	1281	1182	1924	2026	1729	2606	2155	2101	1924	1715	2282	901	1186	1005	1138	1266	1087	946	1114	1341	0.792124	1.06502	0.852433	-0.0850379	0.0899414	0.052222	PF00282	PTHR11999,PTHR11999:SF92		4.1.1.15	K01580	GO:0030170,GO:0019752,GO:0016831	AT5G17330.1	GAD,GAD1	glutamate decarboxylase
Vigun09g110600.1	1234.9	799.307	1670.49	2.08992	1.06345	0.000152386	0.00153486	694	1304	400	623	601	570	2288	1508	1215	490	424	929	713	780	651	483	796	876	963	988	1628	-0.418334	1.06345	-0.379874	-0.161126	-0.15436	0.577778	PF00301	PTHR17130,PTHR17130:SF25				GO:0005506	AT5G51010.1		Rubredoxin-like superfamily protein
Vigun10g090700.1	251.877	163.207	340.547	2.0866	1.06115	0.000194954	0.00188466	97	226	167	130	207	166	479	252	291	209	173	330	216	159	291	264	386	145	215	187	270	0.0372146	1.06115	0.540261	0.443774	0.699649	0.458001	PF00124	PTHR33149,PTHR33149:SF6		1.10.3.9		GO:0045156,GO:0019684,GO:0009772	ATCG00020.1		photosystem II reaction center protein A
Vigun11g065000.1	309.596	200.654	418.538	2.08587	1.06065	0.000155273	0.00156009	121	268	213	158	244	210	578	318	360	270	217	420	265	196	367	327	480	179	264	231	339	0.0233094	1.06065	0.591595	0.460972	0.711658	0.470252	PF00124	PTHR33149,PTHR33149:SF6		1.10.3.9	K02703	GO:0045156,GO:0019684,GO:0009772	ATCG00020.1		photosystem II reaction center protein A
Vigun01g052400.2	10863.5	7045.63	14681.4	2.08375	1.05919	3.58747e-07	9.76886e-06	4880	11284	4973	10016	8366	8256	18333	13651	12061	7927	6861	12730	6414	7480	7102	6141	8563	8648	7560	7346	11268	0.333704	1.05919	0.380608	-0.00959544	0.143784	0.308427	PF01070	PTHR10578,PTHR10578:SF70		1.1.3.15	K11517	GO:0016491	AT3G14420.1		Aldolase-type TIM barrel family protein
Vigun03g050200.1	170.643	110.709	230.577	2.08273	1.05848	5.2463e-07	1.35545e-05	73	131	128	151	157	84	331	173	187	163	132	163	138	141	164	163	164	139	132	112	126	0.241496	1.05848	0.46351	0.414607	0.488416	0.152948	PF03083	PTHR10791,PTHR10791:SF22	KOG1623		K15382	GO:0016021	AT5G50800.1		Nodulin MtN3 family protein
Vigun05g288400.1	497.638	323.15	672.125	2.07992	1.05653	8.62171e-09	3.907e-07	248	468	253	477	423	410	862	622	532	408	409	542	258	312	293	243	352	415	360	308	484	0.434318	1.05653	0.487264	-0.166879	0.0578495	0.248462		PTHR10285,PTHR10285:SF78	KOG2878	2.7.1.31	K15918		AT1G80380.2		P-loop containing nucleoside triphosphate hydrolases superfamily protein
Vigun08g090700.1	126.448	82.135	170.76	2.07902	1.05591	1.03962e-15	2.70652e-13	54	117	75	165	187	162	174	159	180	205	168	204	99	108	119	83	95	82	86	105	99	1.06122	1.05591	1.22769	0.402554	0.0759398	0.234058	PF13855,PF07714,PF12819	PTHR27003	KOG1187	2.7.11.1,2.7.10.1		GO:0005515,GO:0006468,GO:0004672	AT2G19210.1		Leucine-rich repeat transmembrane protein kinase protein
Vigun01g052400.1	11208.3	7280.54	15136	2.07897	1.05587	2.90746e-07	8.13392e-06	5026	11620	5195	10398	8775	8495	18840	14089	12479	8251	7148	13340	6591	7770	7398	6363	8880	9041	7738	7658	11571	0.341142	1.05587	0.395907	-0.00548229	0.152922	0.304105	PF01070	PTHR10578,PTHR10578:SF70		1.1.3.15	K11517	GO:0016491	AT3G14420.2		Aldolase-type TIM barrel family protein
Vigun08g044200.1	273.09	177.395	368.785	2.07889	1.05581	4.42382e-16	1.247e-13	99	163	270	429	389	366	373	362	371	364	318	299	181	140	162	181	170	174	141	225	221	1.15475	1.05581	0.881959	-0.140109	-0.0215136	0.140796	PF00481	PTHR13832,PTHR13832:SF356	KOG0699	3.1.3.16	K17499	GO:0003824,GO:0006470,GO:0004722	AT4G31860.1		Protein phosphatase 2C family protein
Vigun08g044200.2	272.778	177.233	368.323	2.07818	1.05532	5.28298e-16	1.46892e-13	99	163	270	429	389	366	373	362	370	363	318	299	181	140	162	180	170	173	140	224	221	1.15501	1.05532	0.881542	-0.137406	-0.02461	0.137392	PF00481	PTHR13832,PTHR13832:SF356	KOG0699	3.1.3.16	K17499	GO:0003824,GO:0006470,GO:0004722	AT4G31860.1		Protein phosphatase 2C family protein
Vigun01g195200.1	224.645	146.164	303.125	2.07387	1.05232	1.90012e-20	1.02189e-17	138	160	141	198	208	235	324	318	267	220	219	243	168	173	186	186	225	174	183	215	219	0.54789	1.05232	0.637218	0.264959	0.416757	0.495086	PF01501	PTHR13778,PTHR13778:SF8		2.4.1.43		GO:0016757	AT3G62660.1	GATL7	galacturonosyltransferase-like 7
VigunL081200.1	393.07	255.755	530.385	2.0738	1.05228	4.94203e-05	0.000608317	159	365	243	215	271	269	714	415	462	373	303	589	203	216	321	208	421	201	394	265	396	-0.0240313	1.05228	0.720992	-0.0521897	0.112102	0.459953	PF00223	PTHR30128,PTHR30128:SF8		1.97.1.12	K02690	GO:0016021,GO:0015979,GO:0009579,GO:0009522	ATCG00350.1		Photosystem I, PsaA/PsaB protein
Vigun09g235600.3	624.646	406.45	842.843	2.07367	1.05219	2.18438e-27	2.97607e-24	268	504	447	791	834	848	872	760	896	793	728	900	370	393	457	322	423	438	554	455	585	1.02039	1.05219	0.989729	0.000379993	-0.0430109	0.386353	PF14215	PTHR13902,PTHR13902:SF64					AT1G60060.1		Serine/threonine-protein kinase WNK (With No Lysine)-related
Vigun05g115000.1	280.738	182.778	378.698	2.07191	1.05096	1.05668e-05	0.000167662	130	281	137	215	228	160	490	339	307	199	163	323	142	202	198	188	199	271	158	209	295	0.136742	1.05096	0.32018	-0.0174676	0.26165	0.270596	PF08659	PTHR24322,PTHR24322:SF593	KOG0725	1.1.1.206	K08081		AT5G06060.1		NAD(P)-binding Rossmann-fold superfamily protein
Vigun10g195900.1	727.347	473.794	980.9	2.07031	1.04984	0.000707585	0.00557247	370	826	225	538	386	390	1435	861	647	373	304	737	413	581	431	457	574	667	573	429	811	-0.114175	1.04984	-0.00761014	0.0044704	0.25627	0.351832		PTHR37698,PTHR37698:SF1					AT1G15980.1	NDF1,NDH48	NDH-dependent cyclic electron flow 1
Vigun09g100100.1	273.828	178.498	369.159	2.06814	1.04833	0.000177227	0.00174046	108	240	188	139	225	180	509	280	318	236	189	371	241	171	323	294	424	158	239	207	298	0.0240421	1.04833	0.572269	0.457785	0.708609	0.473578	PF00124	PTHR33149,PTHR33149:SF6		1.10.3.9		GO:0045156,GO:0019684,GO:0009772	ATCG00020.1		photosystem II reaction center protein A
Vigun05g279000.1	102.626	66.9287	138.324	2.06674	1.04736	6.23936e-05	0.000737695	35	120	46	145	120	112	153	159	103	116	69	179	104	68	67	70	85	58	75	84	135	0.906966	1.04736	0.854756	0.248812	0.0780608	0.548294	PF00560,PF07714,PF12819	PTHR27003,PTHR27003:SF105	KOG1187	2.7.11.1,2.7.10.1		GO:0005515,GO:0006468,GO:0004672	AT1G51800.1		Leucine-rich repeat protein kinase family protein
VigunL011300.1	332.975	217.159	448.791	2.06665	1.04729	0.000120624	0.00126341	134	291	226	172	266	223	624	338	385	299	235	448	288	210	388	348	511	201	285	252	370	0.0205089	1.04729	0.592944	0.444268	0.701984	0.477206	PF00124	PTHR33149,PTHR33149:SF6		1.10.3.9	K02703	GO:0045156,GO:0019684,GO:0009772	ATCG00020.1		photosystem II reaction center protein A
VigunL006900.1	318.257	207.601	428.914	2.06605	1.04687	0.00017718	0.00174042	128	277	218	164	253	213	594	323	369	281	223	429	276	201	375	332	494	184	270	240	350	0.0164455	1.04687	0.583824	0.450733	0.697446	0.464995	PF00124	PTHR33149,PTHR33149:SF6		1.10.3.9	K02703	GO:0045156,GO:0019684,GO:0009772	ATCG00020.1		photosystem II reaction center protein A
Vigun07g233800.1	782.084	510.259	1053.91	2.06544	1.04645	1.23865e-05	0.000192792	412	624	495	426	477	485	1537	985	640	597	500	663	725	637	695	547	651	493	392	731	710	-0.141736	1.04645	0.201456	0.425839	0.143517	0.259122	PF14306,PF01747	PTHR11055,PTHR11055:SF18		2.7.7.4	K13811	GO:0004781	AT3G22890.1	APS1	ATP sulfurylase 1
Vigun05g215500.1	385.62	251.668	519.572	2.06451	1.0458	2.35055e-08	9.46542e-07	227	343	185	314	280	241	619	523	417	269	206	406	237	249	271	227	306	235	421	318	527	0.146502	1.0458	0.222839	0.00257577	0.0257475	0.745313		PTHR34683,PTHR34683:SF2					AT4G28290.1
Vigun04g018900.1	447.522	292.506	602.538	2.05992	1.04259	1.04705e-12	1.38052e-10	213	367	298	481	429	379	670	545	593	355	288	519	283	250	250	188	256	318	307	374	427	0.554439	1.04259	0.404789	-0.166867	-0.20368	0.337273	PF02617	PTHR33473,PTHR33473:SF2			K06891	GO:0030163	AT1G68660.1		Ribosomal protein L12/ ATP-dependent Clp protease adaptor protein ClpS family protein
Vigun08g141200.1	260.225	170.218	350.232	2.05755	1.04092	6.05098e-15	1.28146e-12	122	199	189	307	310	312	419	316	316	289	263	358	127	175	145	184	188	172	106	152	172	0.863039	1.04092	0.832715	-0.192961	0.0919194	-0.245554	PF00282	PTHR11999,PTHR11999:SF92		4.1.1.15	K01580	GO:0030170,GO:0019752,GO:0016831	AT5G17330.1	GAD,GAD1	glutamate decarboxylase
Vigun05g222700.1	209.557	137.122	281.992	2.0565	1.04019	3.36844e-18	1.29885e-15	82	125	204	256	302	270	258	280	308	331	338	340	148	136	148	191	198	142	155	214	227	1.00797	1.04019	1.29447	0.0684903	0.366871	0.536284	PF00024,PF00954,PF01453,PF07714	PTHR27002,PTHR27002:SF92	KOG1187	2.7.11.1		GO:0048544,GO:0006468,GO:0004672	AT4G03230.1		S-locus lectin protein kinase family protein
Vigun09g037800.1	3891.79	2549.41	5234.17	2.05309	1.0378	6.62238e-11	5.58096e-09	2575	3417	1656	2940	2851	3067	5880	5133	4689	3550	3344	5596	2739	3413	3192	2472	3216	3627	4500	2765	4253	0.21196	1.0378	0.707603	0.288981	0.284491	0.590561	PF07883	PTHR31238,PTHR31238:SF21					AT5G20630.1	ATGER3,GER3,GLP3,GLP3A,GLP3B	germin 3
Vigun07g080800.1	79.296	52.0204	106.572	2.04865	1.03467	3.37953e-05	0.000443156	37	87	32	133	81	100	112	112	96	64	31	119	53	76	75	50	61	65	68	40	48	1.00592	1.03467	0.453687	0.388934	0.172419	0.00302455							AT5G03120.1
Vigun02g025000.2	170.2	111.705	228.695	2.04732	1.03373	0.000142406	0.00144934	75	208	53	179	122	127	282	225	179	121	74	201	114	109	137	81	159	105	116	123	179	0.351547	1.03373	0.24027	0.103124	0.041071	0.319628		PTHR35094,PTHR35094:SF1					AT1G23040.1		hydroxyproline-rich glycoprotein family protein
Vigun03g160500.1	130.138	85.4917	174.784	2.04445	1.03171	5.67491e-09	2.70654e-07	73	107	76	99	116	78	218	159	147	112	85	146	89	78	88	103	92	88	108	83	154	0.194991	1.03171	0.420937	-0.00807046	0.141165	0.428638	PF03188	PTHR10106,PTHR10106:SF15	KOG1619	1.16.5.1	K08360	GO:0016021	AT1G14730.1		Cytochrome b561/ferric reductase transmembrane protein family
Vigun03g004800.1	785.179	515.82	1054.54	2.04439	1.03167	3.04897e-06	5.89501e-05	443	774	330	819	668	708	1340	986	837	491	520	1107	444	607	585	486	586	609	599	483	700	0.504014	1.03167	0.452516	0.0801067	0.119772	0.203829	PF00254	PTHR10516,PTHR10516:SF308	KOG0552	5.2.1.8		GO:0006457	AT1G18170.1		FKBP-like peptidyl-prolyl cis-trans isomerase family protein
Vigun09g235600.1	645.899	424.648	867.151	2.04205	1.03002	1.52963e-25	1.52489e-22	280	533	461	803	852	880	887	783	931	822	749	943	386	400	458	332	431	440	558	464	590	0.992511	1.03002	0.980669	-0.0352543	-0.0824138	0.340579	PF14215	PTHR13902,PTHR13902:SF64					AT1G60060.1		Serine/threonine-protein kinase WNK (With No Lysine)-related
Vigun02g098200.1	13020.4	8564.01	17476.9	2.04074	1.02909	2.01357e-06	4.23358e-05	5538	13301	6853	14447	11209	9323	21337	16434	14660	9258	7545	14664	6720	8752	8362	6984	9531	10539	6570	9139	12547	0.445143	1.02909	0.292498	-0.108307	0.0745099	0.137233	PF00485	PTHR10285,PTHR10285:SF74	KOG4203	2.7.1.19	K00855	GO:0016301,GO:0008152,GO:0005524	AT1G32060.1	PRK	phosphoribulokinase
Vigun02g107100.1	197.226	129.794	264.658	2.03906	1.0279	7.54955e-07	1.84996e-05	51	95	243	345	337	279	250	228	316	300	295	229	108	85	112	115	132	171	116	160	192	1.30275	1.0279	1.08116	-0.348895	0.101299	0.264633	PF08263,PF00560,PF13855,PF00069	PTHR27000,PTHR27000:SF153	KOG1187	2.7.11.1		GO:0005515,GO:0006468,GO:0005524,GO:0004672	AT3G47570.1		Leucine-rich repeat protein kinase family protein
Vigun09g132500.1	83.2114	54.8018	111.621	2.03681	1.02631	2.23738e-10	1.63593e-08	41	48	75	125	114	105	104	123	107	121	63	92	55	49	55	56	37	68	43	56	63	1.06491	1.02631	0.745424	-0.0557075	-0.0345142	-0.02049	PF13639	PTHR14155,PTHR14155:SF106			K19040	GO:0008270,GO:0005515	AT3G10910.1		RING/U-box superfamily protein
Vigun03g357600.2	469.465	309.206	629.724	2.03658	1.02615	7.13366e-08	2.46678e-06	181	484	262	504	540	453	676	613	600	346	277	578	312	302	301	189	284	243	304	307	441	0.690108	1.02615	0.372589	-0.0191223	-0.374053	0.181653	PF02298	PTHR33021,PTHR33021:SF55				GO:0009055	AT5G20230.1	ATBCB,BCB,SAG14	blue-copper-binding protein
Vigun05g266100.1	145.805	96.131	195.478	2.03346	1.02393	6.59573e-05	0.00077069	74	72	143	196	206	253	255	176	156	313	256	222	108	121	109	149	164	111	115	140	160	1.18441	1.02393	1.45542	0.229046	0.556722	0.522679	PF00232	PTHR10353,PTHR10353:SF81		3.2.1.21	K01188	GO:0005975,GO:0004553	AT5G44640.1	BGLU13	beta glucosidase 13
Vigun05g266100.2	145.805	96.131	195.478	2.03346	1.02393	6.59573e-05	0.00077069	74	72	143	196	206	253	255	176	156	313	256	222	108	121	109	149	164	111	115	140	160	1.18441	1.02393	1.45542	0.229046	0.556722	0.522679	PF00232	PTHR10353,PTHR10353:SF81		3.2.1.21	K01188	GO:0005975,GO:0004553	AT5G44640.1	BGLU13	beta glucosidase 13
Vigun09g235600.4	629.156	415.141	843.171	2.03105	1.02222	2.4442e-24	2.08129e-21	275	521	449	782	825	860	861	758	911	801	726	900	378	388	448	322	415	428	549	454	574	0.986009	1.02222	0.96245	-0.0367372	-0.096505	0.340823	PF14215	PTHR13902,PTHR13902:SF64					AT1G60060.1		Serine/threonine-protein kinase WNK (With No Lysine)-related
Vigun03g234700.2	193.264	127.705	258.824	2.02673	1.01915	4.1296e-14	7.21321e-12	110	138	135	142	162	173	300	259	218	134	171	237	123	132	112	114	135	136	168	142	194	0.316039	1.01915	0.501713	-0.0607233	0.00884313	0.393982	PF01985	PTHR31846,PTHR31846:SF5				GO:0003723	AT1G23400.1	ATCAF2,CAF2	RNA-binding CRS1 / YhbY (CRM) domain-containing protein
Vigun01g146000.1	333.881	220.65	447.113	2.02635	1.01888	6.62352e-22	4.35533e-19	157	279	226	383	370	360	493	440	408	389	385	475	184	247	201	285	282	302	180	245	257	0.748818	1.01888	0.915309	-0.0653938	0.392762	0.0452158	PF03767	PTHR31284,PTHR31284:SF15		3.1.3.2		GO:0003993	AT1G04040.1		HAD superfamily, subfamily IIIB acid phosphatase
Vigun07g002800.1	1871.8	1237.18	2506.42	2.02591	1.01857	6.40721e-06	0.000109072	922	1969	821	1620	1266	1331	3285	2264	1971	1148	848	1892	1256	1214	1385	1038	1361	1329	1339	1239	1911	0.184165	1.01857	0.0668767	0.0548237	0.00665772	0.274143	PF08241	PTHR10108,PTHR10108:SF920	KOG1540	2.1.1.295	K12502	GO:0008168,GO:0008152	AT3G63410.1	APG1,E37,IEP37,VTE3	S-adenosyl-L-methionine-dependent methyltransferases superfamily protein
Vigun01g146000.2	333.475	220.451	446.5	2.02539	1.0182	7.35548e-22	4.69751e-19	156	279	226	383	370	358	493	439	407	389	383	474	184	247	201	285	282	301	180	245	257	0.747514	1.0182	0.914179	-0.0640944	0.391397	0.0446179	PF03767	PTHR31284,PTHR31284:SF15		3.1.3.2		GO:0003993	AT1G04040.1		HAD superfamily, subfamily IIIB acid phosphatase
Vigun05g114800.1	416.259	275.185	557.333	2.02531	1.01814	3.57806e-06	6.65817e-05	205	417	204	320	339	246	726	494	451	292	242	446	218	290	297	258	329	398	261	342	458	0.133509	1.01814	0.24678	-0.0350852	0.254378	0.362014	PF08659	PTHR24322,PTHR24322:SF593	KOG0725	1.1.1.206	K08081		AT5G06060.1		NAD(P)-binding Rossmann-fold superfamily protein
Vigun05g159800.1	105.508	69.7615	141.254	2.02481	1.01779	0.00075435	0.00587398	42	85	82	54	76	78	191	113	120	72	76	167	62	61	78	80	119	43	82	50	96	-0.00983592	1.01779	0.584936	-0.0571909	0.212616	0.120969	PF00421	PTHR33180,PTHR33180:SF8				GO:0019684,GO:0016168,GO:0016020,GO:0009767,GO:0009521	ATCG00680.1		photosystem II reaction center protein B
VigunL061900.1	86.1894	57.0011	115.378	2.02413	1.0173	0.000972117	0.0072785	42	65	64	45	74	58	170	80	96	52	56	109	47	43	62	59	95	38	77	42	70	0.0543909	1.0173	0.343338	-0.169765	0.162595	0.140425	PF00421	PTHR33180,PTHR33180:SF8				GO:0019684,GO:0016168,GO:0016020,GO:0009767,GO:0009521	ATCG00680.1		photosystem II reaction center protein B
Vigun09g235600.2	583.145	385.95	780.341	2.02187	1.01569	4.86061e-25	4.51517e-22	254	483	421	735	767	800	797	704	840	736	668	825	359	356	409	298	377	401	518	419	524	0.991203	1.01569	0.944705	-0.0428253	-0.10625	0.335545	PF14215	PTHR13902,PTHR13902:SF64					AT1G60060.1		Serine/threonine-protein kinase WNK (With No Lysine)-related
Vigun09g199100.1	2259.06	1497.05	3021.07	2.01802	1.01294	4.44179e-06	8.00128e-05	1480	1651	1360	1329	1285	1673	4083	3103	1878	1220	1262	1648	1425	1138	1434	1104	1326	1244	1520	1623	2416	-0.0671719	1.01294	-0.120904	-0.168455	-0.289643	0.307755	PF04752	PTHR12192,PTHR12192:SF10	KOG3182				AT5G26220.1		ChaC-like family protein
Vigun05g095100.2	223.914	148.41	299.418	2.01751	1.01257	8.05591e-08	2.73934e-06	143	155	147	202	266	223	428	233	237	230	201	277	168	144	129	179	190	188	192	161	250	0.636229	1.01257	0.668544	-0.0135538	0.322888	0.439478	PF01554	PTHR11206,PTHR11206:SF101	KOG1347			GO:0055085,GO:0016020,GO:0015297,GO:0015238,GO:0006855	AT2G38330.1		MATE efflux family protein
Vigun05g095100.1	223.914	148.41	299.418	2.01751	1.01257	8.18486e-08	2.77857e-06	143	155	147	202	267	224	428	233	237	230	201	277	168	144	129	179	191	188	192	161	250	0.639162	1.01257	0.668544	-0.0135538	0.325852	0.439478	PF01554	PTHR11206,PTHR11206:SF101	KOG1347			GO:0055085,GO:0016020,GO:0015297,GO:0015238,GO:0006855	AT2G38330.1		MATE efflux family protein
VigunL034500.1	260.605	172.786	348.425	2.01651	1.01186	0.000254049	0.00235139	93	253	172	137	191	180	471	254	320	237	206	383	120	144	225	135	274	132	267	160	248	-0.0272286	1.01186	0.671787	-0.086225	0.0601329	0.379315	PF00223	PTHR30128,PTHR30128:SF4		1.97.1.12	K02690	GO:0016021,GO:0015979,GO:0009579,GO:0009522	ATCG00340.1		Photosystem I, PsaA/PsaB protein
Vigun01g063900.1	260.605	172.786	348.425	2.01651	1.01186	0.000253814	0.00235081	93	253	172	137	191	180	471	254	320	237	206	383	120	144	225	135	273	132	267	159	248	-0.0272286	1.01186	0.671787	-0.086225	0.0584999	0.378278	PF00223	PTHR30128,PTHR30128:SF4		1.97.1.12	K02690	GO:0016021,GO:0015979,GO:0009579,GO:0009522	ATCG00340.1		Photosystem I, PsaA/PsaB protein
VigunL029300.1	260.605	172.786	348.425	2.01651	1.01186	0.000254049	0.00235139	93	253	172	137	191	180	471	254	320	237	206	383	120	144	225	135	274	132	267	160	248	-0.0272286	1.01186	0.671787	-0.086225	0.0601329	0.379315	PF00223	PTHR30128,PTHR30128:SF4		1.97.1.12	K02690	GO:0016021,GO:0015979,GO:0009579,GO:0009522	ATCG00340.1		Photosystem I, PsaA/PsaB protein
VigunL042600.1	260.605	172.786	348.425	2.01651	1.01186	0.000254049	0.00235139	93	253	172	137	191	180	471	254	320	237	206	383	120	144	225	135	274	132	267	160	248	-0.0272286	1.01186	0.671787	-0.086225	0.0601329	0.379315	PF00223	PTHR30128,PTHR30128:SF4		1.97.1.12	K02690	GO:0016021,GO:0015979,GO:0009579,GO:0009522	ATCG00340.1		Photosystem I, PsaA/PsaB protein
Vigun03g234700.1	196.091	130.046	262.136	2.01571	1.01129	2.64662e-14	4.85091e-12	112	140	137	144	162	175	302	263	221	137	173	240	124	133	113	117	137	138	170	142	196	0.302808	1.01129	0.495681	-0.0737908	0.00529459	0.380982	PF01985	PTHR31846,PTHR31846:SF5				GO:0003723	AT1G23400.1	ATCAF2,CAF2	RNA-binding CRS1 / YhbY (CRM) domain-containing protein
Vigun10g101800.1	132.272	87.8147	176.728	2.01252	1.009	0.000626668	0.00504011	40	132	91	71	106	80	249	123	158	116	103	187	61	69	112	69	138	70	145	93	140	-0.032351	1.009	0.623426	-0.123251	0.0728289	0.524617	PF00223	PTHR30128,PTHR30128:SF7				GO:0016021,GO:0015979,GO:0009579,GO:0009522	ATCG00340.1		Photosystem I, PsaA/PsaB protein
Vigun02g025000.1	172.065	114.242	229.887	2.01228	1.00883	0.00019332	0.00187108	78	210	55	179	122	126	285	225	180	122	76	202	115	110	138	82	161	108	118	123	180	0.320559	1.00883	0.221503	0.0822161	0.0343193	0.295204		PTHR35094,PTHR35094:SF1					AT1G23040.1		hydroxyproline-rich glycoprotein family protein
Vigun05g266600.1	1565.24	1039.38	2091.09	2.01186	1.00853	3.07487e-06	5.92547e-05	897	716	1506	2082	2043	2530	2677	1820	1776	3831	2830	1824	1248	1148	1254	1706	1643	1388	1345	1526	2024	1.09398	1.00853	1.44405	0.22737	0.603219	0.650778	PF00232	PTHR10353,PTHR10353:SF81		3.2.1.21		GO:0005975,GO:0004553	AT2G44450.1	BGLU15	beta glucosidase 15
Vigun05g266500.1	1550.06	1029.35	2070.77	2.01172	1.00843	2.88693e-06	5.64495e-05	889	707	1492	2066	2019	2511	2655	1801	1757	3773	2797	1810	1232	1138	1237	1691	1628	1370	1316	1502	1999	1.09502	1.00843	1.44024	0.224172	0.602751	0.641474	PF00232	PTHR10353,PTHR10353:SF81		3.2.1.21		GO:0005975,GO:0004553	AT2G44450.1	BGLU15	beta glucosidase 15
Vigun05g266800.1	1518.38	1008.32	2028.45	2.01172	1.00843	2.04846e-06	4.29368e-05	861	690	1473	2042	1994	2454	2602	1770	1713	3661	2750	1807	1189	1126	1212	1667	1605	1327	1277	1485	1941	1.10136	1.00843	1.44196	0.221345	0.604542	0.636578	PF00232	PTHR10353,PTHR10353:SF81		3.2.1.21		GO:0005975,GO:0004553	AT2G44450.1	BGLU15	beta glucosidase 15
Vigun05g266700.1	1518.38	1008.32	2028.45	2.01172	1.00843	2.04846e-06	4.29368e-05	861	690	1473	2042	1994	2454	2602	1770	1713	3661	2750	1807	1189	1126	1212	1667	1605	1327	1277	1485	1941	1.10136	1.00843	1.44196	0.221345	0.604542	0.636578	PF00232	PTHR10353,PTHR10353:SF81		3.2.1.21		GO:0005975,GO:0004553	AT2G44450.1	BGLU15	beta glucosidase 15
Vigun09g105200.1	444.33	295.259	593.401	2.00977	1.00703	2.3716e-06	4.84189e-05	240	447	199	316	282	268	786	526	468	317	248	453	302	288	323	269	340	427	439	339	560	-0.0327142	1.00703	0.20145	0.0434059	0.226522	0.594679		PTHR36783					AT4G24930.1		thylakoid lumenal 17.9 kDa protein, chloroplast
Vigun03g121600.2	1838.71	1221.86	2455.56	2.00969	1.00697	1.27942e-08	5.52591e-07	978	1711	977	1615	1386	1386	3074	2309	1984	1402	1157	2120	1101	1242	1335	1188	1398	1424	1487	1356	1944	0.259405	1.00697	0.352272	0.00481344	0.129851	0.385092	PF01073,PF02866	PTHR11540,PTHR11540:SF21		1.1.1.37	K00026	GO:0055114,GO:0016616,GO:0006694,GO:0003854,GO:0019752	AT5G09660.1	PMDH2	peroxisomal NAD-malate dehydrogenase 2
Vigun03g357600.1	506.271	336.793	675.749	2.00642	1.00463	3.58798e-08	1.36547e-06	200	526	285	533	572	475	723	654	650	376	296	608	335	314	319	197	292	266	340	333	495	0.64548	1.00463	0.34147	-0.0626332	-0.41883	0.208746	PF02298	PTHR33021,PTHR33021:SF55				GO:0009055	AT5G20230.1	ATBCB,BCB,SAG14	blue-copper-binding protein
Vigun03g121600.1	1887.74	1255.87	2519.6	2.00626	1.00451	1.22188e-08	5.31864e-07	997	1760	1011	1661	1433	1429	3149	2383	2027	1446	1183	2197	1127	1279	1373	1228	1435	1463	1518	1391	1998	0.263693	1.00451	0.357148	0.00444968	0.131222	0.381227	PF01073,PF02866	PTHR11540,PTHR11540:SF21		1.1.1.37	K00026	GO:0055114,GO:0016616,GO:0006694,GO:0003854,GO:0019752	AT5G09660.1	PMDH2	peroxisomal NAD-malate dehydrogenase 2
VigunL080300.1	258.622	172.073	345.17	2.00595	1.00429	0.000293142	0.00264436	93	252	171	137	191	179	467	251	317	235	204	381	118	143	224	135	274	132	264	159	248	-0.0271125	1.00429	0.669337	-0.0913252	0.0646773	0.376046	PF00223	PTHR30128,PTHR30128:SF4		1.97.1.12	K02690	GO:0016021,GO:0015979,GO:0009579,GO:0009522	ATCG00340.1		Photosystem I, PsaA/PsaB protein
Vigun03g066400.1	505.456	336.406	674.506	2.00504	1.00363	7.37104e-10	4.56479e-08	320	421	269	337	351	375	826	640	558	348	385	522	334	357	309	271	377	415	529	313	550	0.0752833	1.00363	0.31422	-0.0143421	0.0740657	0.464663	PF04755	PTHR31906,PTHR31906:SF4					AT5G09820.2		Plastid-lipid associated protein PAP / fibrillin family protein
Vigun02g070000.1	591.397	393.856	788.938	2.00311	1.00224	1.81995e-13	2.88656e-11	398	381	402	552	581	843	764	879	723	429	473	458	471	430	708	677	576	438	502	490	489	0.742303	1.00224	0.202089	0.44492	0.516538	0.326368	PF01501	PTHR13778,PTHR13778:SF9		2.4.1.43		GO:0016757	AT1G70090.2	GATL9,LGT8	glucosyl transferase family 8
Vigun06g125400.1	181.833	242.487	121.179	0.499733	-1.00077	2.42535e-08	9.72828e-07	223	185	319	182	186	214	117	136	111	91	115	78	185	143	136	166	162	67	125	122	112	-0.322283	-1.00077	-1.35702	-0.649393	-0.881003	-1.02158	PF00847	PTHR31985,PTHR31985:SF15			K09286	GO:0006355,GO:0003700	AT1G01250.1		Integrase-type DNA-binding superfamily protein
Vigun11g067900.1	158.934	212.081	105.786	0.498802	-1.00346	6.25711e-15	1.31828e-12	202	199	235	157	157	175	98	115	105	139	163	133	171	215	186	209	206	176	113	173	116	-0.378319	-1.00346	-0.550139	-0.154411	-0.104288	-0.666551	PF00759	PTHR22298,PTHR22298:SF55		3.2.1.4		GO:0005975,GO:0004553	AT4G02290.1	AtGH9B13,GH9B13	glycosyl hydrolase 9B13
Vigun04g090600.1	4490.65	5996.99	2984.3	0.497634	-1.00684	3.11982e-17	1.02013e-14	4846	5806	7340	6462	6011	6603	2802	3354	2797	3644	3603	2830	4135	4997	4421	5503	5559	4593	1689	3638	2146	0.0845519	-1.00684	-0.836169	-0.408721	-0.200603	-1.26745	PF00657	PTHR22835,PTHR22835:SF164		3.1.1.3		GO:0016788	AT5G33370.1		GDSL-like Lipase/Acylhydrolase superfamily protein
Vigun10g005800.1	125.158	167.22	83.0969	0.496932	-1.00888	3.90633e-07	1.04766e-05	169	131	202	153	160	245	62	92	96	116	153	79	154	130	188	178	152	93	86	113	97	0.155522	-1.00888	-0.528804	-0.0885469	-0.245338	-0.759725	PF00201	PTHR11926,PTHR11926:SF189	KOG1192	2.4.1.218	K08237	GO:0016758,GO:0008152	AT4G01070.1	GT72B1,UGT72B1	UDP-Glycosyltransferase superfamily protein
Vigun11g016400.1	92.3014	123.413	61.1897	0.495812	-1.01214	2.22051e-10	1.6265e-08	154	100	117	94	85	60	55	59	70	97	78	82	121	106	100	118	82	83	125	85	82	-0.624266	-1.01214	-0.519441	-0.17862	-0.384719	-0.343298	PF13469	PTHR11783,PTHR11783:SF89	KOG1584				AT5G07010.1	ATST2A,ST2A	sulfotransferase 2A
Vigun11g067900.2	154.948	207.268	102.627	0.495139	-1.01409	7.91317e-13	1.07098e-10	195	192	236	153	152	169	95	111	102	131	159	129	168	210	181	204	202	173	108	169	111	-0.390789	-1.01409	-0.569866	-0.153561	-0.104118	-0.681452	PF00759	PTHR22298,PTHR22298:SF55		3.2.1.4		GO:0005975,GO:0004553	AT4G02290.1	AtGH9B13,GH9B13	glycosyl hydrolase 9B13
Vigun06g096400.1	291.361	390.308	192.413	0.492978	-1.0204	3.6789e-16	1.05152e-13	419	456	296	243	244	248	174	191	212	216	206	205	368	322	256	206	216	202	171	206	237	-0.670901	-1.0204	-0.899722	-0.308407	-0.910258	-0.933665	PF00249	PTHR12802,PTHR12802:SF60					AT5G17300.1	RVE1	Homeodomain-like superfamily protein
Vigun09g132300.1	1149.83	1540.54	759.124	0.492766	-1.02102	1.86063e-08	7.71294e-07	1717	2087	818	973	874	887	753	712	812	710	731	997	1503	1583	1342	1087	1055	1202	1559	1296	1477	-0.757741	-1.02102	-0.922789	-0.0618553	-0.467015	-0.0933191	PF03330,PF01357	PTHR31867,PTHR31867:SF22					AT2G40610.1	ATEXP8,ATEXPA8,ATHEXP ALPHA 1.11,EXP8,EXPA8	expansin A8
Vigun05g146000.1	7667.76	10280.4	5055.14	0.491728	-1.02407	1.4966e-11	1.44953e-09	10979	7154	12708	8983	7869	11824	5033	5625	4507	8231	10817	6909	9886	7937	9410	11271	11497	8643	6218	6802	6153	-0.105008	-1.02407	-0.248737	-0.179492	0.0263839	-0.685762	PF00197	PTHR33107,PTHR33107:SF5				GO:0004866	AT1G73260.1	ATKTI1,KTI1	kunitz trypsin inhibitor 1
Vigun02g196800.1	166.363	223.079	109.646	0.491513	-1.0247	9.19952e-12	9.56773e-10	198	197	274	192	196	221	89	136	105	151	191	119	202	181	180	170	222	140	152	229	144	-0.134603	-1.0247	-0.538742	-0.250818	-0.332311	-0.351258		PTHR33312,PTHR33312:SF5					AT5G26230.1
Vigun11g067900.3	149.231	200.308	98.1533	0.490012	-1.02911	4.15715e-11	3.74673e-09	188	187	227	149	144	164	91	104	99	126	155	127	159	204	172	195	193	164	100	162	104	-0.396556	-1.02911	-0.560737	-0.167996	-0.120275	-0.715037	PF00759	PTHR22298,PTHR22298:SF55		3.2.1.4		GO:0005975,GO:0004553	AT4G02290.1	AtGH9B13,GH9B13	glycosyl hydrolase 9B13
Vigun07g250600.2	79.1338	106.292	51.9758	0.488992	-1.03212	2.27973e-07	6.62727e-06	133	89	98	48	51	82	34	58	64	63	78	67	142	103	117	139	98	85	60	113	75	-0.819656	-1.03212	-0.617928	0.183427	0.0133944	-0.367586	PF02984,PF00134	PTHR10177,PTHR10177:SF224				GO:0005634	AT1G70210.1	ATCYCD1;1,CYCD1;1	CYCLIN D1;1
VigunL061000.1	145.61	195.582	95.6381	0.488991	-1.03212	1.79966e-11	1.71064e-09	181	184	222	147	138	158	90	100	97	125	150	124	156	203	167	191	187	161	97	156	100	-0.404037	-1.03212	-0.556642	-0.1584	-0.12335	-0.733571	PF00759	PTHR22298,PTHR22298:SF55		3.2.1.4		GO:0005975,GO:0004553	AT4G02290.1	AtGH9B13,GH9B13	glycosyl hydrolase 9B13
Vigun05g146200.1	7446.34	10017.7	4875.01	0.486641	-1.03907	3.65485e-12	4.25597e-10	10831	6976	12246	8394	7166	10791	4850	5378	4397	7693	10580	6702	9595	7576	8882	10557	11195	8523	6196	6558	6043	-0.189646	-1.03907	-0.267003	-0.206069	0.0106087	-0.677003	PF00197	PTHR33107,PTHR33107:SF5				GO:0004866	AT1G73260.1	ATKTI1,KTI1	kunitz trypsin inhibitor 1
Vigun05g213200.1	90.8421	122.292	59.3922	0.485659	-1.04198	4.75962e-13	6.84999e-11	124	106	137	89	79	84	53	63	62	82	101	73	99	118	88	107	102	106	91	100	84	-0.539436	-1.04198	-0.524884	-0.263815	-0.219953	-0.411517	PF02453	PTHR10994	KOG1792				AT2G20590.1		Reticulon family protein
Vigun02g175500.1	172.298	232.044	112.553	0.485048	-1.0438	1.58799e-08	6.71904e-07	231	162	303	194	166	244	91	134	112	203	234	156	235	224	265	239	250	183	107	255	150	-0.20561	-1.0438	-0.23236	0.0564312	-0.0506194	-0.443304	PF08372,PF00168	PTHR10024,PTHR10024:SF225				GO:0005515	AT4G11610.1		C2 calcium/lipid-binding plant phosphoribosyltransferase family protein
Vigun01g084600.1	220.864	297.539	144.188	0.484602	-1.04513	3.24047e-05	0.000428772	277	149	467	235	283	386	122	158	152	311	364	187	308	169	280	248	241	206	213	238	147	0.0191999	-1.04513	-0.0506652	-0.238667	-0.360004	-0.578465	PF01150	PTHR11782,PTHR11782:SF50	KOG1385	3.6.1.5	K14641	GO:0016787	AT5G18280.1	APY2,ATAPY2	apyrase 2
Vigun07g192200.2	17851.2	24050.4	11652	0.484484	-1.04548	7.65769e-11	6.25866e-09	20320	19292	32540	23672	24115	18323	9488	10437	15030	15567	19067	11092	18715	21398	23363	18888	19108	15960	10215	14553	11508	-0.126158	-1.04548	-0.658011	-0.184813	-0.419252	-0.992013	PF00067	PTHR24298,PTHR24298:SF121	KOG0156	1.14.13.152		GO:0055114,GO:0020037,GO:0016705,GO:0005506	AT2G45550.1	CYP76C4	cytochrome P450, family 76, subfamily C, polypeptide 4
Vigun07g192200.3	17848.8	24048.9	11648.6	0.484373	-1.04581	7.67154e-11	6.25866e-09	20316	19290	32541	23653	24104	18320	9481	10434	15031	15573	19052	11070	18723	21404	23366	18880	19096	15959	10229	14570	11513	-0.126782	-1.04581	-0.658862	-0.184341	-0.41973	-0.99047	PF00067	PTHR24298,PTHR24298:SF121	KOG0156	1.14.13.152		GO:0055114,GO:0020037,GO:0016705,GO:0005506	AT2G45550.1	CYP76C4	cytochrome P450, family 76, subfamily C, polypeptide 4
Vigun07g192200.1	17844	24043.3	11644.6	0.484319	-1.04597	7.69817e-11	6.26787e-09	20307	19285	32538	23645	24092	18315	9477	10432	15025	15568	19046	11063	18720	21395	23356	18877	19094	15951	10226	14558	11508	-0.126995	-1.04597	-0.659169	-0.184498	-0.419716	-0.990945	PF00067	PTHR24298,PTHR24298:SF121	KOG0156	1.14.13.152		GO:0055114,GO:0020037,GO:0016705,GO:0005506	AT2G45550.1	CYP76C4	cytochrome P450, family 76, subfamily C, polypeptide 4
Vigun07g210300.1	91.7623	123.811	59.714	0.482302	-1.05199	3.54916e-05	0.000460815	116	95	160	123	108	160	42	89	49	95	59	46	164	109	138	188	153	132	40	161	54	0.074432	-1.05199	-0.90011	0.146979	0.347023	-0.540205	PF00394,PF07732,PF07731	PTHR11709,PTHR11709:SF94		1.10.3.2	K05909	GO:0055114,GO:0016491,GO:0005507	AT5G48100.1	ATLAC15,LAC15,TT10	Laccase/Diphenol oxidase family protein
Vigun07g121700.1	1400.76	1890.66	910.856	0.481765	-1.0536	1.21676e-32	2.61752e-29	1921	1788	1963	1498	1488	1470	757	1013	963	1193	1400	1103	1692	1900	1680	1845	1638	1566	1126	1481	1055	-0.348263	-1.0536	-0.617922	-0.105533	-0.16809	-0.631102	PF00759	PTHR22298,PTHR22298:SF55		3.2.1.4		GO:0005975,GO:0004553	AT4G02290.1	AtGH9B13,GH9B13	glycosyl hydrolase 9B13
Vigun01g050100.1	723.323	977.709	468.937	0.479628	-1.06001	2.8712e-29	4.51364e-26	1078	916	940	677	673	749	378	528	501	531	608	487	944	863	794	863	766	705	716	691	563	-0.482722	-1.06001	-0.851308	-0.173284	-0.329426	-0.574878	PF00759	PTHR22298,PTHR22298:SF55		3.2.1.4		GO:0005975,GO:0004553	AT4G02290.1	AtGH9B13,GH9B13	glycosyl hydrolase 9B13
Vigun05g154800.3	188.071	254.333	121.809	0.478936	-1.0621	2.01833e-17	6.87461e-15	317	218	228	162	158	158	110	138	117	132	180	140	233	237	220	188	182	220	219	202	140	-0.674251	-1.0621	-0.757311	-0.146611	-0.37096	-0.442718		PTHR23328		6.3.2.19			AT3G27330.1		zinc finger (C3HC4-type RING finger) family protein
Vigun05g143400.1	5913.99	8000.51	3827.47	0.478403	-1.0637	1.14644e-11	1.15414e-09	7457	5692	10853	8512	7185	10228	3599	3874	4010	6062	7003	5370	6458	5995	6268	7529	6446	5197	2882	3513	3318	0.111185	-1.0637	-0.380628	-0.358462	-0.324136	-1.30515	PF00197	PTHR33107,PTHR33107:SF5				GO:0004866	AT1G17860.1		Kunitz family trypsin and protease inhibitor protein
Vigun04g016500.2	91.4087	123.691	59.1265	0.478018	-1.06486	3.84206e-07	1.0345e-05	99	81	190	124	121	169	68	57	52	92	80	65	112	94	108	160	139	106	51	80	71	0.156513	-1.06486	-0.651488	-0.236566	0.126394	-0.877092	PF00171	PTHR11699,PTHR11699:SF182		1.2.1.5		GO:0055114,GO:0016491,GO:0008152	AT3G24503.1	ALDH1A,ALDH2C4,REF1	aldehyde dehydrogenase 2C4
Vigun03g407100.1	171.829	232.638	111.02	0.477223	-1.06726	2.096e-10	1.53806e-08	224	163	310	192	177	203	117	104	112	220	221	111	184	160	198	159	164	156	124	168	146	-0.286603	-1.06726	-0.338811	-0.36403	-0.543654	-0.674571	PF14531,PF03822	PTHR24343,PTHR24343:SF143	KOG0583	2.7.11.1	K07198	GO:0007165	AT3G17510.1	CIPK1,SnRK3.16	CBL-interacting protein kinase 1
Vigun01g103900.2	107.517	145.618	69.4157	0.476696	-1.06886	0.000195249	0.00188707	177	128	132	99	87	116	61	77	71	95	120	67	146	136	130	138	126	133	121	132	102	-0.531682	-1.06886	-0.629698	-0.0834985	-0.137482	-0.301133	PF02984,PF00134	PTHR10177,PTHR10177:SF247	KOG0653		K02220	GO:0005634	AT5G06150.1	CYC1BAT,CYCB1;2	Cyclin family protein
Vigun01g103900.1	108.165	146.76	69.5701	0.47404	-1.07692	0.000149221	0.00150781	179	128	133	99	89	117	61	77	71	96	120	68	146	137	131	140	126	133	121	131	104	-0.530373	-1.07692	-0.628978	-0.0878817	-0.140755	-0.308885	PF02984,PF00134	PTHR10177,PTHR10177:SF247	KOG0653		K02220	GO:0005634	AT5G06150.1	CYC1BAT,CYCB1;2	Cyclin family protein
Vigun03g399500.1	200.537	272.102	128.973	0.473987	-1.07708	0.000191287	0.00185228	221	163	432	229	277	413	136	133	117	259	258	145	189	159	393	160	218	169	130	167	159	0.171992	-1.07708	-0.301059	-0.139107	-0.578643	-0.838739	PF09425,PF06200	PTHR33077			K13464		AT1G19180.1	JAZ1,TIFY10A	jasmonate-zim-domain protein 1
Vigun08g204500.1	86.1594	116.919	55.3999	0.473831	-1.07756	5.56828e-10	3.59545e-08	114	96	141	100	88	118	40	73	52	103	98	53	106	81	95	115	95	84	56	97	54	-0.194643	-1.07756	-0.471123	-0.309586	-0.253104	-0.766633	PF03492	PTHR31009,PTHR31009:SF15		2.1.1.278	K18848	GO:0008168	AT5G55250.1	IAMT1	IAA carboxylmethyltransferase 1
Vigun05g145900.1	1810.47	2457.55	1163.4	0.473398	-1.07888	2.26779e-09	1.20535e-07	2289	1728	3356	2134	1917	2872	1156	1312	1022	1922	2636	1722	2006	1912	2175	2613	2859	1854	1004	1411	1315	-0.090654	-1.07888	-0.231505	-0.275085	-0.00915495	-0.983122	PF00197	PTHR33107,PTHR33107:SF5				GO:0004866	AT1G17860.1		Kunitz family trypsin and protease inhibitor protein
Vigun08g099600.1	190.267	258.404	122.13	0.472632	-1.08121	3.21722e-20	1.68586e-17	265	293	217	215	172	176	136	112	118	184	179	183	290	216	223	161	164	183	150	147	101	-0.459431	-1.08121	-0.50361	-0.0900303	-0.607648	-0.961901		PTHR14791,PTHR14791:SF28					AT1G78170.1
Vigun04g090400.1	3326.26	4518.89	2133.64	0.472159	-1.08265	4.74182e-17	1.51416e-14	3861	4178	5518	4794	4407	5104	1923	2475	2003	2710	2721	2115	3270	3758	3275	4255	4210	3360	1270	2981	1661	0.0775662	-1.08265	-0.845245	-0.395878	-0.197217	-1.19753	PF00657	PTHR22835,PTHR22835:SF164		3.1.1.3		GO:0016788	AT5G33370.1		GDSL-like Lipase/Acylhydrolase superfamily protein
Vigun04g016500.1	92.9204	126.256	59.5851	0.47194	-1.08333	2.34314e-07	6.78267e-06	99	86	194	126	123	171	68	58	53	92	83	66	115	96	110	163	140	107	50	81	71	0.149533	-1.08333	-0.65565	-0.237821	0.116172	-0.909738	PF00171	PTHR11699,PTHR11699:SF182		1.2.1.5	K12355	GO:0055114,GO:0016491,GO:0008152	AT3G24503.1	ALDH1A,ALDH2C4,REF1	aldehyde dehydrogenase 2C4
Vigun09g157700.1	275.28	374.462	176.099	0.470274	-1.08843	1.58285e-11	1.52585e-09	363	269	492	332	342	336	153	182	194	259	331	182	342	331	332	344	384	265	146	251	141	-0.152842	-1.08843	-0.541791	-0.160577	-0.178186	-1.06331	PF00676	PTHR11516,PTHR11516:SF33		1.2.1.25,1.2.4.4	K00166	GO:0016624,GO:0008152	AT1G21400.1		Thiamin diphosphate-binding fold (THDP-binding) superfamily protein
Vigun10g067100.1	397.818	542.144	253.491	0.467572	-1.09674	9.02798e-22	5.67693e-19	668	468	490	367	414	422	224	284	253	334	399	340	513	502	457	419	380	300	327	436	332	-0.434866	-1.09674	-0.599731	-0.144255	-0.567071	-0.570511	PF03330,PF01357	PTHR31867,PTHR31867:SF9					AT2G39700.1	ATEXP4,ATEXPA4,ATHEXP ALPHA 1.6,EXPA4	expansin A4
Vigun11g007300.1	2805.83	3823.79	1787.86	0.467562	-1.09677	0.000826791	0.00636531	1763	3939	5769	5193	6090	3830	1342	1771	2251	5803	2814	803	2411	2367	3001	3337	3219	5353	1100	2367	1790	0.397773	-1.09677	-0.284245	-0.560354	0.0539644	-1.12565
Vigun11g007200.1	3584.29	4885.98	2282.6	0.467174	-1.09797	0.000145383	0.00147413	2441	4936	7281	6283	7550	4961	1746	2329	2772	6725	3549	1370	3110	3414	3874	4353	4363	6527	1438	3084	2138	0.358579	-1.09797	-0.332056	-0.495365	0.056475	-1.13818
Vigun05g041000.1	182.226	248.584	115.869	0.466116	-1.10124	1.51069e-11	1.45973e-09	236	337	173	122	137	141	119	106	123	129	123	103	255	246	200	166	153	147	113	130	126	-0.896675	-1.10124	-1.07248	-0.0874843	-0.677962	-1.01641	PF02701	PTHR31089,PTHR31089:SF4				GO:0006355,GO:0003677	AT5G39660.2	CDF2	cycling DOF factor 2
Vigun11g168800.1	183.056	249.737	116.375	0.465989	-1.10163	1.50119e-05	0.000228522	323	154	273	208	174	237	72	166	111	145	131	66	209	138	146	166	183	117	93	212	95	-0.273335	-1.10163	-1.13193	-0.604187	-0.684439	-0.903344	PF00182	PTHR22595,PTHR22595:SF61	KOG4742	3.2.1.14	K01183	GO:0016998,GO:0006032,GO:0004568	AT3G54420.1	ATCHITIV,ATEP3,CHIV,EP3	homolog of carrot EP3-3 chitinase
Vigun03g272400.1	329.411	450.036	208.786	0.463933	-1.10801	2.22481e-06	4.59962e-05	691	333	326	456	270	394	205	199	223	232	196	211	339	417	373	311	328	304	307	206	180	-0.268575	-1.10801	-1.07806	-0.257939	-0.518375	-0.963634	PF12697	PTHR10992,PTHR10992:SF820	KOG4178				AT2G23620.1	ATMES1,MES1	methyl esterase 1
Vigun07g107200.1	84.353	115.517	53.1885	0.460437	-1.11892	5.81465e-05	0.000695623	128	80	139	82	68	145	28	73	58	102	102	65	109	64	87	122	118	70	46	124	58	-0.23242	-1.11892	-0.369873	-0.414373	-0.160954	-0.608116	PF08458,PF05703	PTHR31351,PTHR31351:SF8					AT3G22810.1		Plant protein of unknown function (DUF828) with plant pleckstrin homology-like region
Vigun05g144200.1	1530.5	2108.2	952.806	0.451953	-1.14575	7.07753e-07	1.75427e-05	1867	1475	2982	2021	1909	3039	1070	969	820	1753	2279	1504	1551	1468	1671	2191	2182	1566	499	1073	892	0.140224	-1.14575	-0.192387	-0.431028	-0.0907658	-1.36002	PF00197	PTHR33107,PTHR33107:SF5				GO:0004866	AT1G73260.1	ATKTI1,KTI1	kunitz trypsin inhibitor 1
Vigun03g407100.2	128.789	177.75	79.8284	0.449104	-1.15488	1.77184e-11	1.68813e-09	180	122	231	149	116	145	82	80	78	156	156	77	139	126	147	119	129	107	104	128	114	-0.378309	-1.15488	-0.454847	-0.37523	-0.585613	-0.625863	PF03822,PF07714	PTHR24343,PTHR24343:SF143	KOG0583	2.7.11.1		GO:0007165,GO:0006468,GO:0004672	AT1G48260.1	CIPK17,SnRK3.21	CBL-interacting protein kinase 17
Vigun04g090300.1	2709.51	3741.91	1677.12	0.448198	-1.15779	1.07346e-18	4.38755e-16	3288	3428	4510	3837	3556	4428	1476	1904	1652	2215	2238	1644	2858	2994	2672	3565	3435	2821	1153	2562	1370	0.074481	-1.15779	-0.880536	-0.397249	-0.192968	-1.14267	PF00657	PTHR22835,PTHR22835:SF164		3.1.1.3		GO:0016788	AT5G33370.1		GDSL-like Lipase/Acylhydrolase superfamily protein
Vigun05g144000.1	11417.5	15802.3	7032.76	0.445047	-1.16797	1.37436e-08	5.88827e-07	15087	10585	21735	13334	13178	20335	7642	7581	5875	12818	15848	10207	13020	9974	13253	15907	16074	10846	5468	10088	8421	-0.0171243	-1.16797	-0.286321	-0.387234	-0.14656	-0.983466	PF00197	PTHR33107,PTHR33107:SF5				GO:0004866	AT1G73330.1	ATDR4,DR4	drought-repressed 4
Vigun09g113800.1	2043.53	2831.54	1255.53	0.443408	-1.17329	5.95021e-10	3.81794e-08	3485	1979	3030	1903	1690	2132	993	1568	1206	2021	2229	1220	3099	2118	2851	2936	2788	2036	2234	3141	1678	-0.569316	-1.17329	-0.635282	-0.074363	-0.130422	-0.268303	PF00304	PTHR33147,PTHR33147:SF3					AT5G63660.1	LCR74,PDF2.5	Scorpion toxin-like knottin superfamily protein
Vigun01g081400.1	76.917	106.705	47.1292	0.441678	-1.17893	6.70885e-11	5.63062e-09	146	81	92	61	52	73	43	51	47	64	79	36	108	102	82	96	81	80	89	113	90	-0.78141	-1.17893	-0.844594	-0.137838	-0.314928	-0.132909	PF00293	PTHR12629,PTHR12629:SF11	KOG2839		K07766	GO:0016787	AT1G12880.1	atnudt12,NUDT12	nudix hydrolase homolog 12
Vigun05g143300.1	11571.8	16094.7	7048.9	0.437965	-1.19111	2.69976e-09	1.40391e-07	15447	10764	22072	13419	13217	20190	7700	7481	5966	12836	15935	10336	13196	10005	13459	15850	16265	10888	5696	10224	8659	-0.0442205	-1.19111	-0.304109	-0.397328	-0.167097	-0.974068	PF00197	PTHR33107,PTHR33107:SF5				GO:0004866	AT1G73330.1	ATDR4,DR4	drought-repressed 4
Vigun05g143700.1	5708.66	7943.53	3473.79	0.437311	-1.19327	1.30211e-09	7.46442e-08	7929	5493	10408	6861	6941	9643	3609	3729	3083	5953	7885	5405	6242	5671	6631	9063	9031	6335	2562	5181	3675	-0.0235059	-1.19327	-0.308478	-0.361819	0.0357824	-1.06149	PF00197	PTHR33107,PTHR33107:SF5				GO:0004866	AT1G73260.1	ATKTI1,KTI1	kunitz trypsin inhibitor 1
Vigun01g186200.1	77.543	107.918	47.1679	0.437071	-1.19406	3.9709e-10	2.69159e-08	109	89	126	89	65	83	34	60	47	67	74	49	124	81	101	108	111	80	54	123	70	-0.450993	-1.19406	-0.765523	-0.081937	-0.114148	-0.392276	PF02362,PF06507	PTHR31384,PTHR31384:SF25			K14486	GO:0003677,GO:0009725,GO:0006355,GO:0005634	AT5G62000.1	ARF1-BP,ARF2,HSS,ORE14	auxin response factor 2
Vigun11g046000.1	986.966	1376.78	597.157	0.433735	-1.20511	3.85113e-05	0.000492976	1180	847	2104	1119	896	1945	674	759	358	1117	1656	810	1080	845	1171	1346	1493	671	404	804	772	-0.0606743	-1.20511	-0.204984	-0.416072	-0.234798	-1.06062	PF00704	PTHR11177,PTHR11177:SF170		3.2.1.14	K01183	GO:0005975,GO:0004553	AT5G24090.1	ATCHIA,CHIA	chitinase A
Vigun11g155800.1	453.914	634.913	272.915	0.429846	-1.21811	7.87339e-30	1.34087e-26	707	663	535	427	421	423	247	300	272	389	332	309	599	611	530	535	457	332	368	466	370	-0.583284	-1.21811	-0.887908	-0.130915	-0.525171	-0.662284	PF03330,PF01357	PTHR31867,PTHR31867:SF29					AT2G39700.1	ATEXP4,ATEXPA4,ATHEXP ALPHA 1.6,EXPA4	expansin A4
Vigun04g004600.1	630.983	884.251	377.714	0.427157	-1.22716	2.33671e-18	9.09604e-16	721	805	1127	713	788	831	279	358	496	462	480	464	666	625	590	478	436	277	366	437	404	-0.186001	-1.22716	-0.916877	-0.49571	-1.1557	-1.13593	PF00642	PTHR14493	KOG1595			GO:0046872	AT2G19810.1		CCCH-type zinc finger family protein
Vigun01g171000.1	114.797	161.329	68.2645	0.423139	-1.2408	2.58366e-07	7.33855e-06	194	114	175	139	105	159	40	92	73	115	116	84	181	141	174	234	181	105	81	183	92	-0.26204	-1.2408	-0.617943	0.0340934	0.102182	-0.44131	PF08880,PF08879	PTHR31602,PTHR31602:SF12				GO:0006355,GO:0005634,GO:0005524,GO:0032502,GO:0006351	AT3G52910.1	AtGRF4,GRF4	growth-regulating factor 4
Vigun11g105600.1	589.039	833.344	344.734	0.413675	-1.27343	7.69584e-40	3.14552e-36	942	754	804	533	678	678	294	366	375	606	651	504	821	659	803	557	605	547	631	668	610	-0.404283	-1.27343	-0.506249	-0.131223	-0.548264	-0.389859	PF03330,PF01357	PTHR31692,PTHR31692:SF5					AT4G28250.1	ATEXPB3,ATHEXP BETA 1.6,EXPB3	expansin B3
Vigun09g055300.1	109.291	155.121	63.4614	0.40911	-1.28944	2.92458e-07	8.17064e-06	176	92	197	92	82	137	34	83	73	59	55	32	131	124	111	88	96	73	62	134	65	-0.578513	-1.28944	-1.67186	-0.347716	-0.855629	-0.832177	PF03547	PTHR31752,PTHR31752:SF4			K13947	GO:0055085,GO:0016021	AT5G57090.1	AGR,AGR1,ATPIN2,EIR1,PIN2,WAV6	Auxin efflux carrier family protein
Vigun04g030200.1	100.19	142.257	58.1217	0.408567	-1.29136	2.96785e-11	2.71376e-09	174	106	147	85	97	89	51	57	66	64	128	46	96	83	117	98	96	83	83	82	56	-0.651705	-1.29136	-0.842964	-0.523272	-0.624026	-0.952832	PF00046	PTHR24326,PTHR24326:SF186				GO:0003677	AT3G18010.1	WOX1	WUSCHEL related homeobox 1
Vigun05g045800.1	89.3573	127.026	51.6887	0.406915	-1.2972	3.39703e-12	4.03624e-10	115	112	154	128	98	134	38	58	59	94	73	48	94	102	91	102	102	96	20	98	44	-0.0819475	-1.2972	-0.825077	-0.406711	-0.341951	-1.23343	PF00657	PTHR22835,PTHR22835:SF164		3.1.1.3		GO:0016788	AT5G33370.1		GDSL-like Lipase/Acylhydrolase superfamily protein
Vigun07g196100.1	187.281	267.131	107.432	0.402169	-1.31413	2.61475e-07	7.40629e-06	385	181	236	191	179	207	71	153	98	165	116	84	224	181	184	240	229	174	100	262	140	-0.474738	-1.31413	-1.13006	-0.446099	-0.317077	-0.674191	PF13855	PTHR27000,PTHR27000:SF18				GO:0005515	AT3G25670.1		Leucine-rich repeat (LRR) family protein
Vigun04g063600.1	131.205	188.919	73.491	0.389008	-1.36213	1.57731e-24	1.37169e-21	237	180	150	96	89	103	77	75	68	95	127	96	166	189	162	157	141	154	113	94	80	-0.975262	-1.36213	-0.838262	-0.1339	-0.328789	-0.984757	PF00067	PTHR24286,PTHR24286:SF8	KOG0157		K12640	GO:0055114,GO:0020037,GO:0016705,GO:0005506	AT3G30180.1	BR6OX2,CYP85A2	brassinosteroid-6-oxidase 2
Vigun08g169000.1	349.533	505.644	193.421	0.382525	-1.38637	2.20507e-11	2.0719e-09	593	301	623	353	358	407	140	228	212	270	245	198	475	337	431	384	405	232	208	305	188	-0.439795	-1.38637	-1.08775	-0.287244	-0.57131	-1.11482		PTHR37389
Vigun06g133300.1	1145.33	1661.74	628.93	0.378477	-1.40172	1.11845e-23	8.62534e-21	2072	1789	1124	861	933	907	569	582	736	901	1069	895	1464	1478	1317	1023	965	1062	1098	1108	1081	-0.884071	-1.40172	-0.799249	-0.227186	-0.708791	-0.600922	PF13229	PTHR31375,PTHR31375:SF26		3.2.1.15			AT1G48100.1		Pectin lyase-like superfamily protein
Vigun06g133300.3	1141.95	1657.1	626.805	0.378254	-1.40257	1.11602e-23	8.62534e-21	2069	1780	1123	854	930	905	566	579	735	901	1066	890	1458	1477	1312	1023	962	1056	1093	1110	1074	-0.886509	-1.40257	-0.799073	-0.227078	-0.708958	-0.601293	PF13229	PTHR31375,PTHR31375:SF26		3.2.1.15			AT1G48100.1		Pectin lyase-like superfamily protein
Vigun06g133300.2	1141.12	1656.07	626.167	0.378103	-1.40315	1.43997e-23	1.07011e-20	2068	1779	1121	853	930	905	566	579	734	896	1065	890	1457	1475	1310	1023	962	1055	1093	1109	1073	-0.886497	-1.40315	-0.801278	-0.227808	-0.708821	-0.60163	PF13229	PTHR31375,PTHR31375:SF26		3.2.1.15			AT1G48100.1		Pectin lyase-like superfamily protein
Vigun11g114300.1	128.24	186.592	69.889	0.374556	-1.41675	9.2928e-11	7.40399e-09	185	145	229	160	187	98	72	67	71	191	175	96	124	162	224	166	167	110	49	80	82	-0.330721	-1.41675	-0.276592	-0.133535	-0.340208	-1.40521	PF01397,PF03936	PTHR31225,PTHR31225:SF5		4.2.3.105,4.2.3.106		GO:0016829,GO:0010333,GO:0008152,GO:0000287	AT3G25830.1	ATTPS-CIN,TPS-CIN	terpene synthase-like sequence-1,8-cineole
Vigun09g066100.1	271.023	394.957	147.089	0.372418	-1.425	1.3871e-13	2.24091e-11	410	353	422	307	312	387	100	193	148	199	158	91	433	280	326	389	334	246	122	326	160	-0.23504	-1.425	-1.40209	-0.188523	-0.290757	-0.96286	PF00847	PTHR31194,PTHR31194:SF13				GO:0006355,GO:0003700	AT1G15360.1	SHN1,WIN1	Integrase-type DNA-binding superfamily protein
Vigun04g001700.1	111.004	162.552	59.4554	0.365762	-1.45102	3.70933e-13	5.51315e-11	206	110	171	80	84	113	45	75	58	64	42	38	166	120	152	77	110	73	71	107	86	-0.816947	-1.45102	-1.76799	-0.155479	-0.903856	-0.882814	PF02386	PTHR31064				GO:0055085,GO:0008324,GO:0006812	AT4G10310.1	ATHKT1,HKT1	high-affinity K+ transporter 1
Vigun09g235300.1	108.641	160.724	56.557	0.351888	-1.50681	0.000528095	0.00436929	70	106	306	163	235	148	38	45	87	91	89	41	102	73	154	64	51	30	21	68	39	0.182578	-1.50681	-1.1315	-0.553776	-1.72616	-1.90287	PF01112	PTHR10188,PTHR10188:SF13	KOG1592	3.5.1.1	K13051	GO:0016787	AT3G16150.1		N-terminal nucleophile aminohydrolases (Ntn hydrolases) superfamily protein
Vigun11g114000.1	121.818	181.449	62.1863	0.342721	-1.54489	7.19404e-11	5.97646e-09	187	139	218	145	179	95	64	58	65	177	166	86	118	162	231	165	166	98	46	81	75	-0.377116	-1.54489	-0.343213	-0.0896713	-0.340747	-1.43165	PF01397,PF03936	PTHR31225,PTHR31225:SF5		4.2.3.105,4.2.3.106		GO:0016829,GO:0010333,GO:0008152,GO:0000287	AT3G25830.1	ATTPS-CIN,TPS-CIN	terpene synthase-like sequence-1,8-cineole
Vigun04g008900.1	190.377	283.644	97.111	0.342369	-1.54637	2.223e-11	2.08396e-09	309	173	369	177	214	239	107	105	79	168	146	83	232	155	285	169	222	124	105	172	153	-0.434567	-1.54637	-1.09711	-0.339608	-0.726206	-0.986925	PF10604	PTHR33789,PTHR33789:SF3					AT2G25770.2		Polyketide cyclase/dehydrase and lipid transport superfamily protein
Vigun07g240500.1	119.174	179.834	58.5133	0.325374	-1.61983	1.44804e-06	3.20269e-05	285	174	81	61	50	51	58	62	56	43	21	28	170	160	156	77	108	102	109	83	71	-1.72703	-1.61983	-2.54355	-0.14824	-0.912582	-1.03195	PF02727,PF02728,PF01179	PTHR10638,PTHR10638:SF35		1.4.3.21	K00276	GO:0055114,GO:0048038,GO:0009308,GO:0008131,GO:0005507	AT1G31690.1		Copper amine oxidase family protein
Vigun03g315300.1	129.342	197.369	61.3156	0.310665	-1.68657	1.07423e-12	1.4118e-10	200	140	252	141	171	262	33	67	84	189	174	105	158	159	157	74	71	73	55	134	110	-0.0453589	-1.68657	-0.340444	-0.322163	-1.43995	-0.986461		PTHR33595,PTHR33595:SF3					AT3G48510.1
Vigun03g315300.2	132.889	203.343	62.4355	0.307045	-1.70348	3.83905e-13	5.68527e-11	205	145	260	147	174	267	34	68	85	193	179	109	160	162	160	74	72	75	56	138	112	-0.0517758	-1.70348	-0.34116	-0.338755	-1.46092	-0.995567		PTHR33595,PTHR33595:SF3					AT3G48510.1
Vigun11g114100.1	115.378	179.181	51.5746	0.287836	-1.79668	3.70557e-13	5.51315e-11	172	138	227	143	172	98	46	55	53	139	129	70	123	166	231	174	149	87	37	68	51	-0.382738	-1.79668	-0.668226	-0.04555	-0.386893	-1.79059	PF01397,PF03936	PTHR31225,PTHR31225:SF5		4.2.3.105,4.2.3.106		GO:0016829,GO:0010333,GO:0008152,GO:0000287	AT4G16740.1	ATTPS03,TPS03	terpene synthase 03

## Sheet: GO_UP
								Up regulation
GO Type	Level	GO ID	GO Name	p-value	corr. pvalue	Pop total	Pop hits	Total	Gene count	Genes
Biological Process	6	GO:0009772	photosynthetic electron transport in photosystem II	5.76434e-18	1.46414e-15	22713	19	228	11	VigunL041500.1, VigunL006900.1, Vigun11g069900.1, VigunL033300.1, VigunL002700.1, Vigun10g090700.1, Vigun09g100100.1, VigunL030400.1, Vigun11g065000.1, Vigun07g095200.1, VigunL011300.1
Biological Process	4	GO:0015977	carbon fixation	2.6431e-17	2.73597e-15	22713	21	228	11	VigunL007400.1, VigunL056600.1, VigunL030200.1, VigunL082000.1, VigunL041700.1, Vigun11g042700.1, VigunL033500.1, Vigun11g069600.1, VigunL007000.1, Vigun07g095400.1, VigunL011100.1
Biological Process	5	GO:0009767	photosynthetic electron transport chain	3.23146e-17	2.73597e-15	22713	38	228	13	VigunL006900.1, VigunL033300.1, Vigun10g090700.1, VigunL061900.1, VigunL011300.1, VigunL041500.1, Vigun11g069900.1, VigunL002700.1, Vigun09g100100.1, VigunL030400.1, Vigun11g065000.1, Vigun07g095200.1, Vigun05g159800.1
Biological Process	4	GO:0015979	photosynthesis	1.32464e-15	8.41148e-14	22713	254	228	23	VigunL081200.1, VigunL006900.1, VigunL033300.1, Vigun10g090700.1, VigunL029300.1, Vigun01g226400.1, VigunL080300.1, Vigun09g238500.1, VigunL061900.1, VigunL011300.1, Vigun10g101800.1, VigunL041500.1, Vigun11g069900.1, Vigun01g147100.1, VigunL002700.1, VigunL042600.1, VigunL034500.1, Vigun09g100100.1, VigunL030400.1, Vigun11g065000.1, Vigun07g095200.1, Vigun01g063900.1, Vigun05g159800.1
Biological Process	5	GO:0019684	photosynthesis, light reaction	9.25736e-15	4.70274e-13	22713	87	228	15	VigunL006900.1, VigunL033300.1, Vigun10g090700.1, Vigun01g226400.1, Vigun09g238500.1, VigunL061900.1, VigunL011300.1, VigunL041500.1, Vigun11g069900.1, VigunL002700.1, Vigun09g100100.1, VigunL030400.1, Vigun11g065000.1, Vigun07g095200.1, Vigun05g159800.1
Biological Process	4	GO:0022900	electron transport chain	3.13392e-13	1.32669e-11	22713	72	228	13	VigunL006900.1, VigunL033300.1, Vigun10g090700.1, VigunL061900.1, VigunL011300.1, VigunL041500.1, Vigun11g069900.1, VigunL002700.1, Vigun09g100100.1, VigunL030400.1, Vigun11g065000.1, Vigun07g095200.1, Vigun05g159800.1
Biological Process	4	GO:0006091	generation of precursor metabolites and energy	4.02626e-13	1.46096e-11	22713	209	228	19	VigunL006900.1, VigunL033300.1, Vigun09g269800.1, Vigun10g090700.1, Vigun01g226400.1, Vigun09g238500.1, VigunL061900.1, Vigun11g181300.1, VigunL011300.1, VigunL041500.1, Vigun11g069900.1, VigunL002700.1, Vigun09g100100.1, VigunL030400.1, Vigun08g213100.2, Vigun11g065000.1, Vigun08g213100.1, Vigun07g095200.1, Vigun05g159800.1
Biological Process	2	GO:0008152	metabolic process	9.42718e-12	2.99313e-10	22713	10713	228	158	Vigun01g113500.1, Vigun03g145600.1, Vigun10g090700.1, Vigun03g381200.1, Vigun09g238500.1, Vigun08g153900.1, VigunL056600.1, Vigun03g381000.1, Vigun05g266100.2, VigunL030200.1, Vigun06g227700.1, Vigun11g069900.1, VigunL002700.1, VigunL042600.1, VigunL034500.1, Vigun07g002800.1, Vigun11g042700.1, Vigun08g213100.2, Vigun08g213100.1, Vigun05g266100.1, VigunL060000.1, Vigun06g097100.1, Vigun03g296200.…
Biological Process	1	GO:0008150	biological_process	8.67596e-07	2.12019e-05	22713	14355	228	178	Vigun01g113500.1, Vigun03g145600.1, Vigun10g090700.1, Vigun03g381200.1, Vigun09g238500.1, Vigun08g153900.1, VigunL056600.1, Vigun03g381000.1, Vigun05g266100.2, VigunL030200.1, Vigun06g227700.1, Vigun11g069900.1, VigunL042600.1, VigunL002700.1, VigunL034500.1, Vigun07g002800.1, Vigun11g042700.1, Vigun08g213100.2, Vigun08g213100.1, Vigun05g266100.1, VigunL060000.1, Vigun06g097100.1, Vigun01g223000.…
Biological Process	6	GO:0090662	ATP hydrolysis coupled transmembrane transport	1.16861e-06	2.12019e-05	22713	78	228	8	Vigun02g114900.1, Vigun10g103000.1, VigunL035800.1, Vigun04g101100.1, VigunL070600.1, VigunL028100.1, Vigun04g098800.1, VigunL069700.1
Biological Process	7	GO:0099131	ATP hydrolysis coupled ion transmembrane transport	1.16861e-06	2.12019e-05	22713	78	228	8	Vigun02g114900.1, Vigun10g103000.1, VigunL035800.1, Vigun04g101100.1, VigunL070600.1, VigunL028100.1, Vigun04g098800.1, VigunL069700.1
Biological Process	7	GO:0099132	ATP hydrolysis coupled cation transmembrane transport	1.16861e-06	2.12019e-05	22713	78	228	8	Vigun02g114900.1, Vigun10g103000.1, VigunL035800.1, Vigun04g101100.1, VigunL070600.1, VigunL028100.1, Vigun04g098800.1, VigunL069700.1
Biological Process	8	GO:0015991	ATP hydrolysis coupled proton transport	1.16861e-06	2.12019e-05	22713	78	228	8	Vigun02g114900.1, Vigun10g103000.1, VigunL035800.1, Vigun04g101100.1, VigunL070600.1, VigunL028100.1, Vigun04g098800.1, VigunL069700.1
Biological Process	9	GO:0015988	energy coupled proton transmembrane transport, against electrochemical gradient	1.16861e-06	2.12019e-05	22713	78	228	8	Vigun02g114900.1, Vigun10g103000.1, VigunL035800.1, Vigun04g101100.1, VigunL070600.1, VigunL028100.1, Vigun04g098800.1, VigunL069700.1
Biological Process	5	GO:0046034	ATP metabolic process	2.93011e-06	4.96166e-05	22713	150	228	10	Vigun02g114900.1, Vigun09g269800.1, Vigun10g103000.1, VigunL035800.1, Vigun08g213100.2, Vigun08g213100.1, VigunL028100.1, Vigun04g098800.1, VigunL069700.1, Vigun11g181300.1
Biological Process	4	GO:2001057	reactive nitrogen species metabolic process	3.96391e-06	5.33514e-05	22713	4	228	3	Vigun08g093300.1, Vigun09g170600.2, Vigun09g170600.1
Biological Process	5	GO:0042126	nitrate metabolic process	3.96391e-06	5.33514e-05	22713	4	228	3	Vigun08g093300.1, Vigun09g170600.2, Vigun09g170600.1
Biological Process	5	GO:0042128	nitrate assimilation	3.96391e-06	5.33514e-05	22713	4	228	3	Vigun08g093300.1, Vigun09g170600.2, Vigun09g170600.1
Biological Process	7	GO:0009144	purine nucleoside triphosphate metabolic process	4.41094e-06	5.33514e-05	22713	157	228	10	Vigun02g114900.1, Vigun09g269800.1, Vigun10g103000.1, VigunL035800.1, Vigun08g213100.2, VigunL028100.1, Vigun08g213100.1, Vigun04g098800.1, VigunL069700.1, Vigun11g181300.1
Biological Process	7	GO:0009199	ribonucleoside triphosphate metabolic process	4.41094e-06	5.33514e-05	22713	157	228	10	Vigun02g114900.1, Vigun09g269800.1, Vigun10g103000.1, VigunL035800.1, Vigun08g213100.2, VigunL028100.1, Vigun08g213100.1, Vigun04g098800.1, VigunL069700.1, Vigun11g181300.1
Biological Process	8	GO:0009205	purine ribonucleoside triphosphate metabolic process	4.41094e-06	5.33514e-05	22713	157	228	10	Vigun02g114900.1, Vigun09g269800.1, Vigun10g103000.1, VigunL035800.1, Vigun08g213100.2, VigunL028100.1, Vigun08g213100.1, Vigun04g098800.1, VigunL069700.1, Vigun11g181300.1
Biological Process	6	GO:0009141	nucleoside triphosphate metabolic process	4.66812e-06	5.38956e-05	22713	158	228	10	Vigun02g114900.1, Vigun09g269800.1, Vigun10g103000.1, VigunL035800.1, Vigun08g213100.2, VigunL028100.1, Vigun08g213100.1, Vigun04g098800.1, VigunL069700.1, Vigun11g181300.1
Biological Process	7	GO:0009161	ribonucleoside monophosphate metabolic process	5.83131e-06	5.92461e-05	22713	162	228	10	Vigun02g114900.1, Vigun09g269800.1, Vigun10g103000.1, VigunL035800.1, Vigun08g213100.2, VigunL028100.1, Vigun08g213100.1, Vigun04g098800.1, VigunL069700.1, Vigun11g181300.1
Biological Process	7	GO:0009126	purine nucleoside monophosphate metabolic process	5.83131e-06	5.92461e-05	22713	162	228	10	Vigun02g114900.1, Vigun09g269800.1, Vigun10g103000.1, VigunL035800.1, Vigun08g213100.2, VigunL028100.1, Vigun08g213100.1, Vigun04g098800.1, VigunL069700.1, Vigun11g181300.1
Biological Process	8	GO:0009167	purine ribonucleoside monophosphate metabolic process	5.83131e-06	5.92461e-05	22713	162	228	10	Vigun02g114900.1, Vigun09g269800.1, Vigun10g103000.1, VigunL035800.1, Vigun08g213100.2, VigunL028100.1, Vigun08g213100.1, Vigun04g098800.1, VigunL069700.1, Vigun11g181300.1
Biological Process	6	GO:0009123	nucleoside monophosphate metabolic process	6.50157e-06	6.35153e-05	22713	164	228	10	Vigun02g114900.1, Vigun09g269800.1, Vigun10g103000.1, VigunL035800.1, Vigun08g213100.2, VigunL028100.1, Vigun08g213100.1, Vigun04g098800.1, VigunL069700.1, Vigun11g181300.1
Biological Process	5	GO:0005976	polysaccharide metabolic process	2.01319e-05	0.000189389	22713	114	228	8	Vigun03g381000.1, Vigun03g380900.1, Vigun07g244200.1, Vigun05g223400.1, Vigun03g296200.1, Vigun02g154200.1, Vigun03g381200.1, Vigun03g237400.1
Biological Process	6	GO:0009259	ribonucleotide metabolic process	2.569e-05	0.000225009	22713	192	228	10	Vigun02g114900.1, Vigun09g269800.1, Vigun10g103000.1, VigunL035800.1, Vigun08g213100.2, VigunL028100.1, Vigun08g213100.1, Vigun04g098800.1, VigunL069700.1, Vigun11g181300.1
Biological Process	7	GO:0009150	purine ribonucleotide metabolic process	2.569e-05	0.000225009	22713	192	228	10	Vigun02g114900.1, Vigun09g269800.1, Vigun10g103000.1, VigunL035800.1, Vigun08g213100.2, VigunL028100.1, Vigun08g213100.1, Vigun04g098800.1, VigunL069700.1, Vigun11g181300.1
Biological Process	6	GO:0006163	purine nucleotide metabolic process	2.93349e-05	0.000248369	22713	195	228	10	Vigun02g114900.1, Vigun09g269800.1, Vigun10g103000.1, VigunL035800.1, Vigun08g213100.2, VigunL028100.1, Vigun08g213100.1, Vigun04g098800.1, VigunL069700.1, Vigun11g181300.1
Biological Process	4	GO:0071941	nitrogen cycle metabolic process	3.39175e-05	0.00026922	22713	7	228	3	Vigun08g093300.1, Vigun09g170600.2, Vigun09g170600.1
Biological Process	5	GO:0072521	purine-containing compound metabolic process	3.3414e-05	0.00026922	22713	198	228	10	Vigun02g114900.1, Vigun09g269800.1, Vigun10g103000.1, VigunL035800.1, Vigun08g213100.2, VigunL028100.1, Vigun08g213100.1, Vigun04g098800.1, VigunL069700.1, Vigun11g181300.1
Biological Process	8	GO:1902600	proton transmembrane transport	3.91531e-05	0.00030136	22713	125	228	8	Vigun02g114900.1, Vigun10g103000.1, VigunL035800.1, Vigun04g101100.1, VigunL070600.1, VigunL028100.1, Vigun04g098800.1, VigunL069700.1
Biological Process	5	GO:0019693	ribose phosphate metabolic process	4.12923e-05	0.000308478	22713	203	228	10	Vigun02g114900.1, Vigun09g269800.1, Vigun10g103000.1, VigunL035800.1, Vigun08g213100.2, VigunL028100.1, Vigun08g213100.1, Vigun04g098800.1, VigunL069700.1, Vigun11g181300.1
Biological Process	6	GO:0006073	cellular glucan metabolic process	5.97271e-05	0.000421408	22713	98	228	7	Vigun03g381000.1, Vigun03g380900.1, Vigun07g244200.1, Vigun05g223400.1, Vigun02g154200.1, Vigun03g381200.1, Vigun03g237400.1
Biological Process	6	GO:0044042	glucan metabolic process	5.97271e-05	0.000421408	22713	98	228	7	Vigun03g381000.1, Vigun03g380900.1, Vigun07g244200.1, Vigun05g223400.1, Vigun02g154200.1, Vigun03g381200.1, Vigun03g237400.1
Biological Process	5	GO:0044264	cellular polysaccharide metabolic process	7.23931e-05	0.000496969	22713	101	228	7	Vigun03g381000.1, Vigun03g380900.1, Vigun07g244200.1, Vigun05g223400.1, Vigun02g154200.1, Vigun03g381200.1, Vigun03g237400.1
Biological Process	4	GO:0005975	carbohydrate metabolic process	8.66786e-05	0.000579378	22713	820	228	21	Vigun05g266700.1, Vigun07g244200.1, Vigun05g223400.1, Vigun03g296200.1, Vigun09g269800.1, Vigun05g265900.1, Vigun03g381200.1, Vigun05g266600.1, Vigun11g181300.1, Vigun03g381000.1, Vigun03g380900.1, Vigun05g266100.2, Vigun05g266800.1, Vigun02g154200.1, Vigun07g217500.1, Vigun05g266500.1, Vigun08g213100.2, Vigun08g213100.1, Vigun03g237400.1, Vigun05g266100.1, Vigun05g109600.1
Biological Process	6	GO:0009117	nucleotide metabolic process	0.000144354	0.000940149	22713	236	228	10	Vigun02g114900.1, Vigun09g269800.1, Vigun10g103000.1, VigunL035800.1, Vigun08g213100.2, VigunL028100.1, Vigun08g213100.1, Vigun04g098800.1, VigunL069700.1, Vigun11g181300.1
Biological Process	5	GO:0006753	nucleoside phosphate metabolic process	0.000159975	0.00101584	22713	239	228	10	Vigun02g114900.1, Vigun09g269800.1, Vigun10g103000.1, VigunL035800.1, Vigun08g213100.2, VigunL028100.1, Vigun08g213100.1, Vigun04g098800.1, VigunL069700.1, Vigun11g181300.1
Biological Process	4	GO:0017144	drug metabolic process	0.000171162	0.00106037	22713	241	228	10	Vigun02g114900.1, Vigun09g269800.1, Vigun10g103000.1, VigunL035800.1, Vigun08g213100.2, VigunL028100.1, Vigun08g213100.1, Vigun04g098800.1, VigunL069700.1, Vigun11g181300.1
Biological Process	5	GO:0006508	proteolysis	0.000252893	0.0015294	22713	636	228	17	Vigun01g147200.1, Vigun08g154100.1, Vigun05g058900.1, Vigun04g101900.1, Vigun01g214100.1, Vigun08g153700.1, Vigun01g222300.1, Vigun08g153900.1, Vigun08g153400.1, Vigun01g214200.1, Vigun08g153600.1, Vigun06g145900.1, Vigun06g145900.2, Vigun08g154000.1, Vigun08g153800.1, Vigun08g154000.2, Vigun10g151400.1
Biological Process	3	GO:0071704	organic substance metabolic process	0.000272699	0.00161083	22713	8280	228	109	Vigun03g145600.1, Vigun03g381200.1, Vigun08g153900.1, VigunL056600.1, Vigun03g381000.1, Vigun05g266100.2, VigunL030200.1, Vigun11g042700.1, Vigun08g213100.2, Vigun08g213100.1, Vigun05g266100.1, VigunL060000.1, Vigun06g097100.1, Vigun03g296200.1, Vigun08g153700.1, Vigun08g090700.1, VigunL007400.1, Vigun05g279100.1, Vigun06g056700.1, Vigun07g095400.1, Vigun08g154000.1, Vigun05g109600.1, Vigun06g056…
Biological Process	8	GO:0098662	inorganic cation transmembrane transport	0.000387538	0.00223715	22713	174	228	8	Vigun02g114900.1, Vigun10g103000.1, VigunL035800.1, Vigun04g101100.1, VigunL070600.1, VigunL028100.1, Vigun04g098800.1, VigunL069700.1
Biological Process	7	GO:0098660	inorganic ion transmembrane transport	0.000402654	0.00227276	22713	175	228	8	Vigun02g114900.1, Vigun10g103000.1, VigunL035800.1, Vigun04g101100.1, VigunL070600.1, VigunL028100.1, Vigun04g098800.1, VigunL069700.1
Biological Process	7	GO:0015672	monovalent inorganic cation transport	0.000522436	0.00288476	22713	182	228	8	Vigun02g114900.1, Vigun10g103000.1, VigunL035800.1, Vigun04g101100.1, VigunL070600.1, VigunL028100.1, Vigun04g098800.1, VigunL069700.1
Biological Process	4	GO:0055086	nucleobase-containing small molecule metabolic process	0.000610164	0.00322879	22713	283	228	10	Vigun02g114900.1, Vigun09g269800.1, Vigun10g103000.1, VigunL035800.1, Vigun08g213100.2, VigunL028100.1, Vigun08g213100.1, Vigun04g098800.1, VigunL069700.1, Vigun11g181300.1
Biological Process	7	GO:0098655	cation transmembrane transport	0.000602896	0.00322879	22713	186	228	8	Vigun02g114900.1, Vigun10g103000.1, VigunL035800.1, Vigun04g101100.1, VigunL070600.1, VigunL028100.1, Vigun04g098800.1, VigunL069700.1
Biological Process	3	GO:0055114	oxidation-reduction process	0.00113964	0.00590753	22713	1649	228	30	VigunL006900.1, Vigun10g090700.1, Vigun08g093300.1, Vigun10g051700.1, Vigun03g187000.1, Vigun02g108000.1, Vigun06g227700.1, Vigun11g069900.1, VigunL002700.1, Vigun09g100100.1, Vigun07g095200.1, Vigun03g121600.1, Vigun03g121600.2, Vigun05g159800.1, Vigun06g227600.1, VigunL033300.1, Vigun09g248900.2, Vigun07g235300.1, Vigun09g248900.1, VigunL061900.1, VigunL011300.1, Vigun08g177900.2, VigunL041500.…
Biological Process	5	GO:0016052	carbohydrate catabolic process	0.00175629	0.00892193	22713	86	228	5	Vigun03g296200.1, Vigun09g269800.1, Vigun08g213100.2, Vigun08g213100.1, Vigun11g181300.1
Biological Process	3	GO:0044281	small molecule metabolic process	0.00227713	0.011341	22713	845	228	18	Vigun06g097100.1, Vigun09g269800.1, Vigun08g141200.1, Vigun08g093300.1, VigunL069700.1, Vigun11g181300.1, Vigun02g114900.1, Vigun10g103000.1, VigunL035800.1, Vigun08g213100.2, VigunL028100.1, Vigun08g213100.1, Vigun04g098800.1, Vigun08g002500.1, Vigun03g121600.1, Vigun03g121600.2, Vigun09g170600.2, Vigun09g170600.1
Biological Process	4	GO:0044262	cellular carbohydrate metabolic process	0.00334357	0.0163321	22713	192	228	7	Vigun03g381000.1, Vigun03g380900.1, Vigun07g244200.1, Vigun05g223400.1, Vigun02g154200.1, Vigun03g381200.1, Vigun03g237400.1
Biological Process	6	GO:0034220	ion transmembrane transport	0.00369761	0.0177206	22713	248	228	8	Vigun02g114900.1, Vigun10g103000.1, VigunL035800.1, Vigun04g101100.1, VigunL070600.1, VigunL028100.1, Vigun04g098800.1, VigunL069700.1
Biological Process	5	GO:0006757	ATP generation from ADP	0.00487572	0.0206406	22713	68	228	4	Vigun09g269800.1, Vigun08g213100.2, Vigun08g213100.1, Vigun11g181300.1
Biological Process	6	GO:0006096	glycolytic process	0.00487572	0.0206406	22713	68	228	4	Vigun09g269800.1, Vigun08g213100.2, Vigun08g213100.1, Vigun11g181300.1
Biological Process	7	GO:0009135	purine nucleoside diphosphate metabolic process	0.00487572	0.0206406	22713	68	228	4	Vigun09g269800.1, Vigun08g213100.2, Vigun08g213100.1, Vigun11g181300.1
Biological Process	7	GO:0009185	ribonucleoside diphosphate metabolic process	0.00487572	0.0206406	22713	68	228	4	Vigun09g269800.1, Vigun08g213100.2, Vigun08g213100.1, Vigun11g181300.1
Biological Process	8	GO:0009179	purine ribonucleoside diphosphate metabolic process	0.00487572	0.0206406	22713	68	228	4	Vigun09g269800.1, Vigun08g213100.2, Vigun08g213100.1, Vigun11g181300.1
Biological Process	8	GO:0046031	ADP metabolic process	0.00487572	0.0206406	22713	68	228	4	Vigun09g269800.1, Vigun08g213100.2, Vigun08g213100.1, Vigun11g181300.1
Biological Process	8	GO:0042866	pyruvate biosynthetic process	0.00487572	0.0206406	22713	68	228	4	Vigun09g269800.1, Vigun08g213100.2, Vigun08g213100.1, Vigun11g181300.1
Biological Process	4	GO:0034754	cellular hormone metabolic process	0.00519829	0.0212962	22713	11	228	2	Vigun09g248900.2, Vigun09g248900.1
Biological Process	5	GO:0009690	cytokinin metabolic process	0.00519829	0.0212962	22713	11	228	2	Vigun09g248900.2, Vigun09g248900.1
Biological Process	4	GO:1901135	carbohydrate derivative metabolic process	0.00564245	0.0227489	22713	384	228	10	Vigun02g114900.1, Vigun09g269800.1, Vigun10g103000.1, VigunL035800.1, Vigun08g213100.2, VigunL028100.1, Vigun08g213100.1, Vigun04g098800.1, VigunL069700.1, Vigun11g181300.1
Biological Process	6	GO:1901292	nucleoside phosphate catabolic process	0.00597116	0.0233335	22713	72	228	4	Vigun09g269800.1, Vigun08g213100.2, Vigun08g213100.1, Vigun11g181300.1
Biological Process	7	GO:0009166	nucleotide catabolic process	0.00597116	0.0233335	22713	72	228	4	Vigun09g269800.1, Vigun08g213100.2, Vigun08g213100.1, Vigun11g181300.1
Biological Process	7	GO:0006165	nucleoside diphosphate phosphorylation	0.00657559	0.0245618	22713	74	228	4	Vigun09g269800.1, Vigun08g213100.2, Vigun08g213100.1, Vigun11g181300.1
Biological Process	7	GO:0046939	nucleotide phosphorylation	0.00657559	0.0245618	22713	74	228	4	Vigun09g269800.1, Vigun08g213100.2, Vigun08g213100.1, Vigun11g181300.1
Biological Process	8	GO:0006090	pyruvate metabolic process	0.00657559	0.0245618	22713	74	228	4	Vigun09g269800.1, Vigun08g213100.2, Vigun08g213100.1, Vigun11g181300.1
Biological Process	6	GO:0009132	nucleoside diphosphate metabolic process	0.0075561	0.0278152	22713	77	228	4	Vigun09g269800.1, Vigun08g213100.2, Vigun08g213100.1, Vigun11g181300.1
Biological Process	5	GO:0046434	organophosphate catabolic process	0.00826051	0.0299738	22713	79	228	4	Vigun09g269800.1, Vigun08g213100.2, Vigun08g213100.1, Vigun11g181300.1
Biological Process	7	GO:0019363	pyridine nucleotide biosynthetic process	0.00900663	0.0317734	22713	81	228	4	Vigun09g269800.1, Vigun08g213100.2, Vigun08g213100.1, Vigun11g181300.1
Biological Process	8	GO:0019359	nicotinamide nucleotide biosynthetic process	0.00900663	0.0317734	22713	81	228	4	Vigun09g269800.1, Vigun08g213100.2, Vigun08g213100.1, Vigun11g181300.1
Biological Process	5	GO:0034404	nucleobase-containing small molecule biosynthetic process	0.0097954	0.0340826	22713	83	228	4	Vigun09g269800.1, Vigun08g213100.2, Vigun08g213100.1, Vigun11g181300.1
Biological Process	6	GO:0072525	pyridine-containing compound biosynthetic process	0.0106277	0.0364789	22713	85	228	4	Vigun09g269800.1, Vigun08g213100.2, Vigun08g213100.1, Vigun11g181300.1
Biological Process	3	GO:0044237	cellular metabolic process	0.0117063	0.038815	22713	7215	228	89	VigunL006900.1, Vigun08g044200.2, Vigun03g145600.1, Vigun10g090700.1, Vigun10g154300.1, Vigun08g044200.1, Vigun03g381200.1, Vigun09g238500.1, VigunL069700.1, Vigun03g381000.1, Vigun08g112200.1, Vigun11g069900.1, VigunL002700.1, VigunL042600.1, VigunL034500.1, Vigun08g213100.2, Vigun08g213100.1, Vigun03g237400.1, Vigun01g137100.1, Vigun01g137100.2, Vigun05g159800.1, VigunL060000.1, Vigun06g097100.…
Biological Process	4	GO:0019637	organophosphate metabolic process	0.0115947	0.038815	22713	428	228	10	Vigun02g114900.1, Vigun09g269800.1, Vigun10g103000.1, VigunL035800.1, Vigun08g213100.2, VigunL028100.1, Vigun08g213100.1, Vigun04g098800.1, VigunL069700.1, Vigun11g181300.1
Biological Process	5	GO:0043436	oxoacid metabolic process	0.0117668	0.038815	22713	495	228	11	Vigun06g097100.1, Vigun08g141200.1, Vigun09g269800.1, Vigun08g213100.2, Vigun08g213100.1, Vigun08g093300.1, Vigun03g121600.1, Vigun03g121600.2, Vigun09g170600.2, Vigun11g181300.1, Vigun09g170600.1
Biological Process	4	GO:0006082	organic acid metabolic process	0.0122635	0.0399351	22713	498	228	11	Vigun06g097100.1, Vigun08g141200.1, Vigun09g269800.1, Vigun08g213100.2, Vigun08g213100.1, Vigun08g093300.1, Vigun03g121600.1, Vigun03g121600.2, Vigun09g170600.2, Vigun11g181300.1, Vigun09g170600.1
Biological Process	6	GO:0019362	pyridine nucleotide metabolic process	0.0138957	0.0441188	22713	92	228	4	Vigun09g269800.1, Vigun08g213100.2, Vigun08g213100.1, Vigun11g181300.1
Biological Process	7	GO:0046496	nicotinamide nucleotide metabolic process	0.0138957	0.0441188	22713	92	228	4	Vigun09g269800.1, Vigun08g213100.2, Vigun08g213100.1, Vigun11g181300.1
Biological Process	3	GO:0048544	recognition of pollen	0.0160845	0.0469592	22713	146	228	5	Vigun05g222600.2, Vigun05g222600.1, Vigun05g222500.2, Vigun05g222500.1, Vigun05g222700.1
Biological Process	3	GO:0042445	hormone metabolic process	0.0153321	0.0469592	22713	19	228	2	Vigun09g248900.2, Vigun09g248900.1
Biological Process	3	GO:0009856	pollination	0.0160845	0.0469592	22713	146	228	5	Vigun05g222600.2, Vigun05g222600.1, Vigun05g222500.2, Vigun05g222500.1, Vigun05g222700.1
Biological Process	3	GO:0009875	pollen-pistil interaction	0.0160845	0.0469592	22713	146	228	5	Vigun05g222600.2, Vigun05g222600.1, Vigun05g222500.2, Vigun05g222500.1, Vigun05g222700.1
Biological Process	3	GO:0044706	multi-multicellular organism process	0.0160845	0.0469592	22713	146	228	5	Vigun05g222600.2, Vigun05g222600.1, Vigun05g222500.2, Vigun05g222500.1, Vigun05g222700.1
Biological Process	3	GO:0008037	cell recognition	0.0160845	0.0469592	22713	146	228	5	Vigun05g222600.2, Vigun05g222600.1, Vigun05g222500.2, Vigun05g222500.1, Vigun05g222700.1
Biological Process	5	GO:0072524	pyridine-containing compound metabolic process	0.0160199	0.0469592	22713	96	228	4	Vigun09g269800.1, Vigun08g213100.2, Vigun08g213100.1, Vigun11g181300.1
Biological Process	5	GO:0034655	nucleobase-containing compound catabolic process	0.016581	0.0473212	22713	97	228	4	Vigun09g269800.1, Vigun08g213100.2, Vigun08g213100.1, Vigun11g181300.1
Biological Process	6	GO:0006733	oxidoreduction coenzyme metabolic process	0.016581	0.0473212	22713	97	228	4	Vigun09g269800.1, Vigun08g213100.2, Vigun08g213100.1, Vigun11g181300.1
Cellular Component	3	GO:0048046	apoplast	2.54672e-08	8.40418e-07	22713	32	228	7	Vigun03g381000.1, Vigun03g380900.1, Vigun07g244200.1, Vigun05g223400.1, Vigun02g154200.1, Vigun03g381200.1, Vigun03g237400.1
Cellular Component	4	GO:0033178	proton-transporting two-sector ATPase complex, catalytic domain	2.43541e-08	8.40418e-07	22713	48	228	8	Vigun02g114900.1, Vigun10g103000.1, VigunL035800.1, Vigun04g101100.1, VigunL070600.1, VigunL028100.1, Vigun04g098800.1, VigunL069700.1
Cellular Component	5	GO:0009522	photosystem I	1.3176e-07	2.89872e-06	22713	40	228	7	Vigun10g101800.1, VigunL081200.1, VigunL042600.1, VigunL034500.1, VigunL029300.1, Vigun01g063900.1, VigunL080300.1
Cellular Component	3	GO:0098796	membrane protein complex	2.24923e-07	3.71124e-06	22713	414	228	18	VigunL081200.1, VigunL029300.1, Vigun04g101100.1, VigunL070600.1, VigunL080300.1, VigunL069700.1, VigunL061900.1, Vigun10g101800.1, Vigun02g114900.1, Vigun01g147100.1, VigunL042600.1, Vigun10g103000.1, VigunL034500.1, VigunL035800.1, VigunL028100.1, Vigun04g098800.1, Vigun01g063900.1, Vigun05g159800.1
Cellular Component	2	GO:0005576	extracellular region	2.05082e-06	2.70709e-05	22713	59	228	7	Vigun03g381000.1, Vigun03g380900.1, Vigun07g244200.1, Vigun05g223400.1, Vigun02g154200.1, Vigun03g381200.1, Vigun03g237400.1
Cellular Component	4	GO:0009521	photosystem	1.33527e-05	0.00012783	22713	178	228	10	Vigun10g101800.1, VigunL081200.1, Vigun01g147100.1, VigunL042600.1, VigunL034500.1, VigunL029300.1, Vigun01g063900.1, VigunL080300.1, VigunL061900.1, Vigun05g159800.1
Cellular Component	4	GO:0016469	proton-transporting two-sector ATPase complex	1.35577e-05	0.00012783	22713	108	228	8	Vigun02g114900.1, Vigun10g103000.1, VigunL035800.1, Vigun04g101100.1, VigunL070600.1, VigunL028100.1, Vigun04g098800.1, VigunL069700.1
Cellular Component	3	GO:0030312	external encapsulating structure	2.58573e-05	0.000170658	22713	118	228	8	Vigun08g084500.1, Vigun03g381000.1, Vigun03g380900.1, Vigun07g244200.1, Vigun05g223400.1, Vigun02g154200.1, Vigun03g381200.1, Vigun03g237400.1
Cellular Component	3	GO:0034357	photosynthetic membrane	2.45647e-05	0.000170658	22713	191	228	10	Vigun10g101800.1, VigunL081200.1, Vigun01g147100.1, VigunL042600.1, VigunL034500.1, VigunL029300.1, Vigun01g063900.1, VigunL080300.1, VigunL061900.1, Vigun05g159800.1
Cellular Component	4	GO:0005618	cell wall	2.58573e-05	0.000170658	22713	118	228	8	Vigun08g084500.1, Vigun03g381000.1, Vigun03g380900.1, Vigun07g244200.1, Vigun05g223400.1, Vigun02g154200.1, Vigun03g381200.1, Vigun03g237400.1
Cellular Component	4	GO:0009579	thylakoid	9.75958e-05	0.000536777	22713	225	228	10	Vigun10g101800.1, VigunL081200.1, Vigun01g147100.1, VigunL042600.1, VigunL034500.1, VigunL029300.1, Vigun01g063900.1, VigunL080300.1, VigunL061900.1, Vigun05g159800.1
Cellular Component	4	GO:0044436	thylakoid part	9.75958e-05	0.000536777	22713	225	228	10	Vigun10g101800.1, VigunL081200.1, Vigun01g147100.1, VigunL042600.1, VigunL034500.1, VigunL029300.1, Vigun01g063900.1, VigunL080300.1, VigunL061900.1, Vigun05g159800.1
Cellular Component	3	GO:0071944	cell periphery	0.000326931	0.0016598	22713	214	228	9	Vigun08g084500.1, Vigun03g381000.1, Vigun03g380900.1, Vigun07g244200.1, Vigun05g223400.1, Vigun02g154200.1, Vigun03g381200.1, Vigun03g237400.1, Vigun09g017100.1
Cellular Component	2	GO:0044425	membrane part	0.00635658	0.0299667	22713	1853	228	30	Vigun03g050200.1, Vigun09g155400.2, Vigun05g102200.2, Vigun09g155400.3, Vigun05g102200.1, Vigun09g155400.1, VigunL029300.1, Vigun04g101100.1, Vigun09g103200.1, Vigun09g017100.1, VigunL069700.1, Vigun10g101800.1, Vigun06g076000.1, Vigun03g160500.1, VigunL042600.1, VigunL034500.1, VigunL035800.1, Vigun05g159800.1, Vigun04g101900.1, VigunL081200.1, Vigun09g173800.1, VigunL070600.1, VigunL080300.1, V…
Cellular Component	5	GO:0046658	anchored component of plasma membrane	0.0100383	0.0441685	22713	1	228	1	Vigun09g017100.1
Molecular Function	6	GO:0016984	ribulose-bisphosphate carboxylase activity	8.18286e-23	1.31744e-20	22713	11	228	11	VigunL007400.1, VigunL056600.1, VigunL030200.1, VigunL082000.1, VigunL041700.1, Vigun11g042700.1, VigunL033500.1, Vigun11g069600.1, VigunL007000.1, Vigun07g095400.1, VigunL011100.1
Molecular Function	3	GO:0016829	lyase activity	1.4045e-21	1.13063e-19	22713	268	228	29	Vigun08g141200.1, Vigun09g269800.1, Vigun11g073100.1, VigunL011100.1, VigunL056600.1, Vigun11g073600.1, VigunL030200.1, VigunL041700.1, Vigun02g077100.2, Vigun11g042700.1, Vigun08g213100.2, Vigun02g077100.1, Vigun08g213100.1, Vigun11g073600.3, Vigun11g073600.2, Vigun11g073600.4, Vigun04g188900.4, Vigun06g097100.1, Vigun04g188900.3, Vigun04g188900.2, Vigun04g188900.1, VigunL082000.1, Vigun11g06960…
Molecular Function	5	GO:0045156	electron transporter, transferring electrons within the cyclic electron transport pathway of photosynthesis activity	5.76434e-18	3.09353e-16	22713	19	228	11	VigunL041500.1, VigunL006900.1, Vigun11g069900.1, VigunL033300.1, VigunL002700.1, Vigun10g090700.1, Vigun09g100100.1, VigunL030400.1, Vigun11g065000.1, Vigun07g095200.1, VigunL011300.1
Molecular Function	2	GO:0003824	catalytic activity	9.96501e-16	4.01092e-14	22713	10104	228	161	Vigun01g113500.1, Vigun03g145600.1, Vigun02g070000.1, Vigun10g090700.1, Vigun06g057000.1, Vigun03g381200.1, Vigun08g153900.1, Vigun03g381000.1, VigunL056600.1, Vigun05g266100.2, Vigun07g233800.1, Vigun06g227700.1, VigunL030200.1, Vigun05g237800.1, Vigun11g069900.1, Vigun01g182800.1, VigunL002700.1, Vigun07g002800.1, Vigun08g213100.2, Vigun11g042700.1, Vigun08g213100.1, Vigun05g266100.1, Vigun06g0…
Molecular Function	4	GO:0016830	carbon-carbon lyase activity	1.5793e-15	5.08533e-14	22713	113	228	17	Vigun06g097100.1, Vigun08g141200.1, Vigun09g269800.1, VigunL082000.1, Vigun11g069600.1, VigunL007000.1, VigunL011100.1, Vigun11g181300.1, VigunL007400.1, VigunL056600.1, VigunL030200.1, VigunL041700.1, Vigun11g042700.1, Vigun08g213100.2, VigunL033500.1, Vigun08g213100.1, Vigun07g095400.1
Molecular Function	5	GO:0016831	carboxy-lyase activity	2.59085e-13	6.95211e-12	22713	71	228	13	Vigun06g097100.1, Vigun08g141200.1, VigunL082000.1, Vigun11g069600.1, VigunL007000.1, VigunL011100.1, VigunL007400.1, VigunL056600.1, VigunL030200.1, VigunL041700.1, Vigun11g042700.1, VigunL033500.1, Vigun07g095400.1
Molecular Function	6	GO:0000287	magnesium ion binding	4.01086e-13	9.22497e-12	22713	182	228	18	VigunL082000.1, Vigun06g046900.1, Vigun11g069600.1, VigunL007000.1, Vigun11g073100.1, VigunL011100.1, VigunL007400.1, VigunL056600.1, Vigun11g073600.1, VigunL030200.1, VigunL041700.1, Vigun11g042700.1, VigunL033500.1, Vigun11g073400.1, Vigun11g073600.3, Vigun07g095400.1, Vigun11g073600.2, Vigun11g073600.4
Molecular Function	6	GO:0004252	serine-type endopeptidase activity	1.18151e-10	2.37779e-09	22713	113	228	13	Vigun01g147200.1, Vigun08g154100.1, Vigun05g058900.1, Vigun04g101900.1, Vigun08g153700.1, Vigun01g222300.1, Vigun08g153900.1, Vigun08g153400.1, Vigun08g153600.1, Vigun08g154000.1, Vigun08g153800.1, Vigun08g154000.2, Vigun10g151400.1
Molecular Function	6	GO:0004089	carbonate dehydratase activity	4.24441e-10	7.59278e-09	22713	11	228	6	Vigun04g188900.4, Vigun04g188900.3, Vigun04g188900.2, Vigun04g188900.1, Vigun02g077100.2, Vigun02g077100.1
Molecular Function	4	GO:0016835	carbon-oxygen lyase activity	1.04223e-09	1.67799e-08	22713	109	228	12	Vigun04g188900.4, Vigun04g188900.3, Vigun04g188900.2, Vigun04g188900.1, Vigun11g073100.1, Vigun11g073600.1, Vigun02g077100.2, Vigun02g077100.1, Vigun11g073400.1, Vigun11g073600.3, Vigun11g073600.2, Vigun11g073600.4
Molecular Function	7	GO:0016762	xyloglucan:xyloglucosyl transferase activity	2.54672e-08	3.72747e-07	22713	32	228	7	Vigun03g381000.1, Vigun03g380900.1, Vigun07g244200.1, Vigun05g223400.1, Vigun02g154200.1, Vigun03g381200.1, Vigun03g237400.1
Molecular Function	6	GO:0004175	endopeptidase activity	7.73244e-08	1.03744e-06	22713	343	228	17	Vigun01g147200.1, Vigun08g154100.1, Vigun05g058900.1, Vigun04g101900.1, Vigun01g214100.1, Vigun08g153700.1, Vigun01g222300.1, Vigun08g153900.1, Vigun08g153400.1, Vigun01g214200.1, Vigun08g153600.1, Vigun06g145900.1, Vigun08g154000.1, Vigun08g153800.1, Vigun06g145900.2, Vigun08g154000.2, Vigun10g151400.1
Molecular Function	4	GO:0009055	electron transfer activity	4.20117e-07	5.20299e-06	22713	222	228	13	VigunL006900.1, VigunL033300.1, Vigun10g090700.1, VigunL011300.1, Vigun03g357600.2, VigunL041500.1, Vigun11g069900.1, Vigun03g357600.1, VigunL002700.1, Vigun09g100100.1, VigunL030400.1, Vigun11g065000.1, Vigun07g095200.1
Molecular Function	3	GO:0016787	hydrolase activity	6.7874e-07	7.80551e-06	22713	3187	228	60	Vigun08g044200.2, Vigun06g057000.1, Vigun01g222300.1, Vigun04g101100.1, Vigun08g044200.1, Vigun03g381200.1, VigunL069700.1, Vigun08g153900.1, Vigun01g146000.1, Vigun03g381000.1, Vigun05g266100.2, Vigun01g146000.2, Vigun01g214200.1, Vigun01g182800.1, Vigun03g237400.1, Vigun05g266100.1, Vigun08g153800.1, Vigun01g147200.1, Vigun08g154100.1, Vigun03g296200.1, Vigun08g153700.1, VigunL070600.1, Vigun06…
Molecular Function	4	GO:0017171	serine hydrolase activity	8.01068e-07	8.06075e-06	22713	235	228	13	Vigun01g147200.1, Vigun08g154100.1, Vigun05g058900.1, Vigun04g101900.1, Vigun08g153700.1, Vigun01g222300.1, Vigun08g153900.1, Vigun08g153400.1, Vigun08g153600.1, Vigun08g154000.1, Vigun08g153800.1, Vigun08g154000.2, Vigun10g151400.1
Molecular Function	5	GO:0008236	serine-type peptidase activity	8.01068e-07	8.06075e-06	22713	235	228	13	Vigun01g147200.1, Vigun08g154100.1, Vigun05g058900.1, Vigun04g101900.1, Vigun08g153700.1, Vigun01g222300.1, Vigun08g153900.1, Vigun08g153400.1, Vigun08g153600.1, Vigun08g154000.1, Vigun08g153800.1, Vigun08g154000.2, Vigun10g151400.1
Molecular Function	6	GO:0004332	fructose-bisphosphate aldolase activity	1.19797e-06	1.13455e-05	22713	9	228	4	Vigun09g269800.1, Vigun08g213100.2, Vigun08g213100.1, Vigun11g181300.1
Molecular Function	6	GO:0010333	terpene synthase activity	2.02192e-06	1.8085e-05	22713	38	228	6	Vigun11g073600.1, Vigun11g073400.1, Vigun11g073600.3, Vigun11g073600.2, Vigun11g073100.1, Vigun11g073600.4
Molecular Function	5	GO:0016838	carbon-oxygen lyase activity, acting on phosphates	3.21144e-06	2.72127e-05	22713	41	228	6	Vigun11g073600.1, Vigun11g073400.1, Vigun11g073600.3, Vigun11g073600.2, Vigun11g073100.1, Vigun11g073600.4
Molecular Function	7	GO:0008889	glycerophosphodiester phosphodiesterase activity	6.58636e-06	5.30202e-05	22713	13	228	4	Vigun06g056800.1, Vigun06g057000.1, Vigun06g056700.1, Vigun06g056700.2
Molecular Function	5	GO:0016832	aldehyde-lyase activity	9.14833e-06	7.01372e-05	22713	14	228	4	Vigun09g269800.1, Vigun08g213100.2, Vigun08g213100.1, Vigun11g181300.1
Molecular Function	5	GO:0016836	hydro-lyase activity	3.3551e-05	0.000245532	22713	61	228	6	Vigun04g188900.4, Vigun04g188900.3, Vigun04g188900.2, Vigun04g188900.1, Vigun02g077100.2, Vigun02g077100.1
Molecular Function	7	GO:0030151	molybdenum ion binding	8.01992e-05	0.000561395	22713	9	228	3	Vigun08g093300.1, Vigun09g170600.2, Vigun09g170600.1
Molecular Function	5	GO:0070011	peptidase activity, acting on L-amino acid peptides	0.000100029	0.000671031	22713	588	228	17	Vigun01g147200.1, Vigun08g154100.1, Vigun05g058900.1, Vigun04g101900.1, Vigun01g214100.1, Vigun08g153700.1, Vigun01g222300.1, Vigun08g153900.1, Vigun08g153400.1, Vigun01g214200.1, Vigun08g153600.1, Vigun06g145900.1, Vigun08g154000.1, Vigun08g153800.1, Vigun06g145900.2, Vigun08g154000.2, Vigun10g151400.1
Molecular Function	6	GO:0046527	glucosyltransferase activity	0.000117206	0.000754804	22713	109	228	7	Vigun03g381000.1, Vigun03g380900.1, Vigun07g244200.1, Vigun05g223400.1, Vigun02g154200.1, Vigun03g381200.1, Vigun03g237400.1
Molecular Function	4	GO:0008233	peptidase activity	0.000143442	0.000888239	22713	606	228	17	Vigun01g147200.1, Vigun08g154100.1, Vigun05g058900.1, Vigun04g101900.1, Vigun01g214100.1, Vigun08g153700.1, Vigun01g222300.1, Vigun08g153900.1, Vigun08g153400.1, Vigun01g214200.1, Vigun08g153600.1, Vigun06g145900.1, Vigun08g154000.1, Vigun08g153800.1, Vigun06g145900.2, Vigun08g154000.2, Vigun10g151400.1
Molecular Function	3	GO:0016491	oxidoreductase activity	0.000193002	0.00115086	22713	1918	228	36	VigunL006900.1, Vigun10g090700.1, Vigun08g093300.1, Vigun10g051700.1, Vigun03g187000.1, Vigun02g108000.1, Vigun03g275100.1, Vigun06g227700.1, Vigun11g069900.1, Vigun05g237800.1, Vigun03g275100.2, VigunL002700.1, Vigun09g100100.1, Vigun07g095200.1, Vigun08g002500.1, Vigun03g121600.1, Vigun03g121600.2, Vigun06g227600.1, VigunL033300.1, Vigun09g248900.2, Vigun07g235300.1, Vigun09g248900.1, VigunL011…
Molecular Function	5	GO:0004553	hydrolase activity, hydrolyzing O-glycosyl compounds	0.000273951	0.00157522	22713	522	228	15	Vigun05g266700.1, Vigun07g244200.1, Vigun05g223400.1, Vigun03g296200.1, Vigun05g265900.1, Vigun03g381200.1, Vigun05g266600.1, Vigun03g381000.1, Vigun03g380900.1, Vigun05g266100.2, Vigun05g266800.1, Vigun02g154200.1, Vigun05g266500.1, Vigun03g237400.1, Vigun05g266100.1
Molecular Function	6	GO:0008081	phosphoric diester hydrolase activity	0.000285195	0.00158332	22713	32	228	4	Vigun06g056800.1, Vigun06g057000.1, Vigun06g056700.1, Vigun06g056700.2
Molecular Function	4	GO:0016798	hydrolase activity, acting on glycosyl bonds	0.000482644	0.00259019	22713	551	228	15	Vigun05g266700.1, Vigun07g244200.1, Vigun05g223400.1, Vigun03g296200.1, Vigun05g265900.1, Vigun03g381200.1, Vigun05g266600.1, Vigun03g381000.1, Vigun03g380900.1, Vigun05g266100.2, Vigun05g266800.1, Vigun02g154200.1, Vigun05g266500.1, Vigun03g237400.1, Vigun05g266100.1
Molecular Function	8	GO:0016887	ATPase activity	0.000598126	0.00310639	22713	445	228	13	Vigun04g101100.1, VigunL070600.1, Vigun07g020000.4, Vigun07g020000.3, VigunL069700.1, Vigun07g020000.2, Vigun07g020000.1, Vigun02g114900.1, Vigun01g182800.1, Vigun10g103000.1, VigunL035800.1, VigunL028100.1, Vigun04g098800.1
Molecular Function	5	GO:0015399	primary active transmembrane transporter activity	0.000936031	0.0045667	22713	199	228	8	Vigun02g114900.1, Vigun10g103000.1, VigunL035800.1, Vigun04g101100.1, VigunL070600.1, VigunL028100.1, Vigun04g098800.1, VigunL069700.1
Molecular Function	6	GO:0015405	P-P-bond-hydrolysis-driven transmembrane transporter activity	0.000936031	0.0045667	22713	199	228	8	Vigun02g114900.1, Vigun10g103000.1, VigunL035800.1, Vigun04g101100.1, VigunL070600.1, VigunL028100.1, Vigun04g098800.1, VigunL069700.1
Molecular Function	5	GO:0042578	phosphoric ester hydrolase activity	0.00107919	0.00511027	22713	305	228	10	Vigun06g056800.1, Vigun01g146000.1, Vigun01g146000.2, Vigun08g044200.2, Vigun06g057000.1, Vigun07g217500.1, Vigun08g044200.1, Vigun06g056700.1, Vigun05g109600.1, Vigun06g056700.2
Molecular Function	3	GO:0001871	pattern binding	0.00166759	0.00745782	22713	85	228	5	Vigun08g064800.1, Vigun08g053100.1, Vigun05g222500.2, Vigun08g052300.1, Vigun05g222500.1
Molecular Function	4	GO:0030247	polysaccharide binding	0.00166759	0.00745782	22713	85	228	5	Vigun08g064800.1, Vigun08g053100.1, Vigun05g222500.2, Vigun08g052300.1, Vigun05g222500.1
Molecular Function	6	GO:0043565	sequence-specific DNA binding	0.00182599	0.00773644	22713	443	228	12	Vigun07g106700.5, Vigun07g106700.4, Vigun07g106700.3, Vigun08g112200.1, Vigun05g211100.1, Vigun05g188500.1, Vigun05g118000.1, Vigun05g211100.2, Vigun07g106700.2, Vigun07g106700.1, Vigun01g137100.1, Vigun01g137100.2
Molecular Function	10	GO:0043492	ATPase activity, coupled to movement of substances	0.00182248	0.00773644	22713	221	228	8	Vigun02g114900.1, Vigun10g103000.1, VigunL035800.1, Vigun04g101100.1, VigunL070600.1, VigunL028100.1, Vigun04g098800.1, VigunL069700.1
Molecular Function	9	GO:0042132	fructose 1,6-bisphosphate 1-phosphatase activity	0.00203807	0.00841358	22713	7	228	2	Vigun07g217500.1, Vigun05g109600.1
Molecular Function	4	GO:0022804	active transmembrane transporter activity	0.00301267	0.012126	22713	410	228	11	Vigun02g114900.1, Vigun09g173800.1, Vigun10g103000.1, Vigun05g095100.2, VigunL035800.1, Vigun04g101100.1, VigunL070600.1, Vigun05g095100.1, VigunL028100.1, Vigun04g098800.1, VigunL069700.1
Molecular Function	4	GO:0016757	transferase activity, transferring glycosyl groups	0.00339362	0.0133262	22713	606	228	14	Vigun01g113500.1, Vigun07g244200.1, Vigun05g223400.1, Vigun01g223000.2, Vigun02g070000.1, Vigun01g223000.1, Vigun03g430400.1, Vigun03g381200.1, Vigun01g195200.1, Vigun03g381000.1, Vigun03g380900.1, Vigun02g154200.1, Vigun03g430300.1, Vigun03g237400.1
Molecular Function	5	GO:0019139	cytokinin dehydrogenase activity	0.00519829	0.0199268	22713	11	228	2	Vigun09g248900.2, Vigun09g248900.1
Molecular Function	5	GO:0016758	transferase activity, transferring hexosyl groups	0.00547094	0.0204842	22713	508	228	12	Vigun01g113500.1, Vigun03g381000.1, Vigun03g380900.1, Vigun07g244200.1, Vigun05g223400.1, Vigun01g223000.2, Vigun02g154200.1, Vigun01g223000.1, Vigun03g430400.1, Vigun03g430300.1, Vigun03g381200.1, Vigun03g237400.1
Molecular Function	9	GO:0042623	ATPase activity, coupled	0.0057312	0.020971	22713	267	228	8	Vigun02g114900.1, Vigun10g103000.1, VigunL035800.1, Vigun04g101100.1, VigunL070600.1, VigunL028100.1, Vigun04g098800.1, VigunL069700.1
Molecular Function	5	GO:0046872	metal ion binding	0.00783307	0.028025	22713	2290	228	35	Vigun03g017700.1, Vigun06g046900.1, Vigun08g093300.1, Vigun11g073100.1, VigunL011100.1, VigunL056600.1, Vigun02g108000.1, Vigun11g073600.1, VigunL030200.1, Vigun06g227700.1, VigunL041700.1, Vigun02g077100.2, Vigun11g042700.1, Vigun02g077100.1, Vigun11g073600.3, Vigun11g073600.2, Vigun11g073600.4, Vigun06g227600.1, Vigun04g188900.4, Vigun09g110600.1, Vigun04g188900.3, Vigun04g188900.2, Vigun04g188…
Molecular Function	4	GO:0043169	cation binding	0.00841198	0.0294419	22713	2301	228	35	Vigun03g017700.1, Vigun06g046900.1, Vigun08g093300.1, Vigun11g073100.1, VigunL011100.1, VigunL056600.1, Vigun02g108000.1, Vigun11g073600.1, VigunL030200.1, Vigun06g227700.1, VigunL041700.1, Vigun02g077100.2, Vigun11g042700.1, Vigun02g077100.1, Vigun11g073600.3, Vigun11g073600.2, Vigun11g073600.4, Vigun06g227600.1, Vigun04g188900.4, Vigun09g110600.1, Vigun04g188900.3, Vigun04g188900.2, Vigun04g188…

## Sheet: GO_Down
								Down regulation
GO Type	Level	GO ID	GO Name	p-value	corr. pvalue	Pop total	Pop hits	Total	Gene count	Genes
Molecular Function	4	GO:0061134	peptidase regulator activity	2.96929e-12	5.27049e-11	22713	67	53	8	Vigun05g143300.1, Vigun05g144000.1, Vigun05g143400.1, Vigun05g145900.1, Vigun05g144200.1, Vigun05g146000.1, Vigun05g143700.1, Vigun05g146200.1
Molecular Function	5	GO:0030414	peptidase inhibitor activity	2.96929e-12	5.27049e-11	22713	67	53	8	Vigun05g143300.1, Vigun05g144000.1, Vigun05g143400.1, Vigun05g145900.1, Vigun05g144200.1, Vigun05g146000.1, Vigun05g143700.1, Vigun05g146200.1
Molecular Function	5	GO:0061135	endopeptidase regulator activity	2.96929e-12	5.27049e-11	22713	67	53	8	Vigun05g143300.1, Vigun05g144000.1, Vigun05g143400.1, Vigun05g145900.1, Vigun05g144200.1, Vigun05g146000.1, Vigun05g143700.1, Vigun05g146200.1
Molecular Function	6	GO:0004866	endopeptidase inhibitor activity	2.96929e-12	5.27049e-11	22713	67	53	8	Vigun05g143300.1, Vigun05g144000.1, Vigun05g143400.1, Vigun05g145900.1, Vigun05g144200.1, Vigun05g146000.1, Vigun05g143700.1, Vigun05g146200.1
Molecular Function	4	GO:0004857	enzyme inhibitor activity	1.27526e-08	1.81086e-07	22713	189	53	8	Vigun05g143300.1, Vigun05g144000.1, Vigun05g143400.1, Vigun05g145900.1, Vigun05g144200.1, Vigun05g146000.1, Vigun05g143700.1, Vigun05g146200.1
Molecular Function	3	GO:0030234	enzyme regulator activity	4.93575e-07	5.84064e-06	22713	304	53	8	Vigun05g143300.1, Vigun05g144000.1, Vigun05g143400.1, Vigun05g145900.1, Vigun05g144200.1, Vigun05g146000.1, Vigun05g143700.1, Vigun05g146200.1
Molecular Function	2	GO:0098772	molecular function regulator	1.45239e-06	1.47314e-05	22713	351	53	8	Vigun05g143300.1, Vigun05g144000.1, Vigun05g143400.1, Vigun05g145900.1, Vigun05g144200.1, Vigun05g146000.1, Vigun05g143700.1, Vigun05g146200.1
Molecular Function	5	GO:0004553	hydrolase activity, hydrolyzing O-glycosyl compounds	2.63418e-05	0.000233784	22713	522	53	8	Vigun07g121700.1, Vigun11g168800.1, Vigun11g046000.1, Vigun11g067900.1, VigunL061000.1, Vigun11g067900.3, Vigun11g067900.2, Vigun01g050100.1
Molecular Function	4	GO:0016798	hydrolase activity, acting on glycosyl bonds	3.86674e-05	0.000305043	22713	551	53	8	Vigun07g121700.1, Vigun11g168800.1, Vigun11g046000.1, Vigun11g067900.1, VigunL061000.1, Vigun11g067900.3, Vigun11g067900.2, Vigun01g050100.1
Molecular Function	6	GO:0010333	terpene synthase activity	9.55283e-05	0.000678251	22713	38	53	3	Vigun11g114100.1, Vigun11g114300.1, Vigun11g114000.1
Molecular Function	5	GO:0016838	carbon-oxygen lyase activity, acting on phosphates	0.000120117	0.000775302	22713	41	53	3	Vigun11g114100.1, Vigun11g114300.1, Vigun11g114000.1
Molecular Function	4	GO:0016835	carbon-oxygen lyase activity	0.00211541	0.0125162	22713	109	53	3	Vigun11g114100.1, Vigun11g114300.1, Vigun11g114000.1
Molecular Function	3	GO:0016787	hydrolase activity	0.0050599	0.0276348	22713	3187	53	15	Vigun11g067900.1, Vigun11g067900.3, Vigun11g067900.2, Vigun01g084600.1, Vigun07g121700.1, Vigun04g090600.1, Vigun04g090300.1, Vigun05g045800.1, Vigun11g168800.1, Vigun09g235300.1, Vigun01g081400.1, Vigun11g046000.1, Vigun04g090400.1, VigunL061000.1, Vigun01g050100.1
Molecular Function	6	GO:0000287	magnesium ion binding	0.00883853	0.044824	22713	182	53	3	Vigun11g114100.1, Vigun11g114300.1, Vigun11g114000.1

## Sheet: KEGG
								Up regulation			Down regulation
Major Classification	Sub Classification	Pathway ID	Pathway Name	Num. of whole gene	Whole gene list	Num. of ref.gene	ref.gene list	Num. of upR.DEGs	upR.DEGs list	upR.pvalue	Num. of dwR.DEGs	dwR.DEGs.list	downR.pvalue
Cellular Processes	Transport and catabolism	vra04145	Phagosome	201	Vigun03g020500.1, Vigun03g020500.2, Vigun03g076500.1, Vigun03g076500.2, Vigun03g076500.3, Vigun03g076500.4, Vigun03g295200.1, Vigun03g295200.2, Vigun02g158600.1, Vigun02g158900.1, Vigun06g095800.1, Vigun03g038700.1, Vigun09g182800.1, Vigun03g045100.1, Vigun03g054100.1, Vigun03g054100.2, Vigun03g054200.1, Vigun03g069700.1, Vigun03g069900.1, Vigun03g069900.2, Vigun11g174700.1, Vigun03g098000.1, Vig…	76	vra:106767791, vra:106762745, vra:106767911, vra:106765668, vra:106772381, vra:106756493, vra:106770536, vra:106779813, vra:106752872, vra:106765788, vra:106763181, vra:106767713, vra:106766755, vra:106768236, vra:106766750, vra:106765474, vra:106768548, vra:106768475, vra:106766827, vra:106768102, vra:106777832, vra:106759348, vra:106777517, vra:106778110, vra:106777927, vra:106759502, vra:10675…	8	Vigun03g045100.1, Vigun02g114900.1, Vigun10g103000.1, VigunL028100.1, VigunL035800.1, VigunL069700.1, Vigun04g098800.1, Vigun04g101100.1	0
Cellular Processes	Transport and catabolism	vra04146	Peroxisome	209	Vigun03g005900.1, Vigun03g036400.1, Vigun03g053700.1, Vigun03g225600.1, Vigun03g225600.2, Vigun03g225600.3, Vigun03g423500.1, Vigun02g034800.1, Vigun02g034800.2, Vigun02g062000.1, Vigun02g090100.1, Vigun05g112900.1, Vigun05g285400.1, Vigun08g056000.1, Vigun04g003400.1, Vigun04g105900.1, Vigun10g059700.1, Vigun10g184100.1, Vigun10g199000.1, Vigun07g115700.1, Vigun07g186700.1, Vigun07g186700.2, Vig…	82	vra:106763575, vra:106768318, vra:106757091, vra:106768402, vra:106775972, vra:106769099, vra:106775527, vra:106754589, vra:106766985, vra:106768566, vra:106752517, vra:106768333, vra:106769230, vra:106758559, vra:106768536, vra:106769400, vra:106771188, vra:106767212, vra:106776334, vra:106772635, vra:106775087, vra:106777896, vra:106777688, vra:106762903, vra:106754176, vra:106759419, vra:10675…	3	Vigun05g237800.1, Vigun01g052400.1, Vigun01g052400.2	0.44
Cellular Processes	Transport and catabolism			410		158		11			0
Environmental Information Processing	Membrane transport	vra02010	ABC transporters	272	Vigun03g002500.1, Vigun03g062200.1, Vigun03g129000.1, Vigun03g129100.1, Vigun03g129200.1, Vigun03g129300.1, Vigun03g129300.6, Vigun03g129300.7, Vigun03g129300.2, Vigun03g129300.3, Vigun03g129300.4, Vigun03g129300.8, Vigun03g129300.9, Vigun03g129300.5, Vigun03g129600.1, Vigun03g129700.1, Vigun03g218100.1, Vigun03g218100.2, Vigun03g350200.1, Vigun03g408300.1, Vigun03g408400.1, Vigun03g408400.3, Vig…	37	vra:106780066, vra:106776571, vra:106755510, vra:106764736, vra:106766706, vra:106754856, vra:106757560, vra:106769062, vra:106765806, vra:106768648, vra:106766896, vra:106768839, vra:106765211, vra:106777606, vra:106759202, vra:106774930, vra:106755434, vra:106772273, vra:106773101, vra:106762324, vra:106764839, vra:106771398, vra:106770176, vra:106775905, vra:106757189, vra:106764749, vra:10677…	5	Vigun07g020000.1, Vigun07g020000.2, Vigun07g020000.3, Vigun07g020000.4, Vigun01g182800.1	0.21
Environmental Information Processing	Membrane transport			272		37		5			0
Environmental Information Processing	Signal transduction	vra04075	Plant hormone signal transduction	1793	Vigun03g002100.1, Vigun03g031700.1, Vigun03g038500.1, Vigun03g038500.2, Vigun03g097900.1, Vigun03g120400.1, Vigun03g158000.1, Vigun03g236500.2, Vigun03g280400.1, Vigun03g339000.1, Vigun03g350500.1, Vigun03g371200.1, Vigun03g399300.1, Vigun02g034900.1, Vigun02g077500.3, Vigun05g018700.1, Vigun05g052100.1, Vigun05g052100.2, Vigun05g081100.6, Vigun05g084300.1, Vigun05g084300.2, Vigun05g095200.1, Vig…	295	vra:106752751, vra:106772183, vra:106770782, vra:106766594, vra:106769287, vra:106774068, vra:106772189, vra:106769358, vra:106766748, vra:106765576, vra:106767735, vra:106774103, vra:106777770, vra:106767913, vra:106766658, vra:106768977, vra:106775894, vra:106768742, vra:106774250, vra:106767633, vra:106775194, vra:106772448, vra:106775710, vra:106775803, vra:106769280, vra:106766451, vra:10676…	19	Vigun05g278900.1, Vigun05g278900.2, Vigun05g278900.3, Vigun03g237400.1, Vigun08g052300.1, Vigun08g053100.1, Vigun08g064800.1, Vigun03g380900.1, Vigun05g223400.1, Vigun07g244200.1, Vigun05g236200.1, Vigun08g044200.1, Vigun08g044200.2, Vigun11g176000.1, Vigun11g176000.2, Vigun03g381000.1, Vigun03g381200.1, Vigun02g154200.1, Vigun09g239100.1	0.7	5	Vigun03g407100.2, Vigun03g407100.1, Vigun07g250600.2, Vigun03g399500.1, Vigun01g186200.1	0.51
Environmental Information Processing	Signal transduction			1793		295		19			5
Genetic Information Processing	Folding, sorting and degradation	vra04141	Protein processing in endoplasmic reticulum	491	VigunL078100.1, Vigun02g122700.1, Vigun04g085100.1, Vigun04g085100.2, Vigun10g160500.1, Vigun10g160500.3, Vigun10g160500.4, Vigun10g160500.2, Vigun09g001100.1, Vigun09g001100.6, Vigun09g001100.2, Vigun09g001100.3, Vigun09g001100.4, Vigun09g001100.5, Vigun01g087200.1, Vigun01g111800.1, Vigun01g158700.1, Vigun01g211100.1, VigunL071000.1, Vigun03g003100.1, Vigun03g012200.1, Vigun03g013400.1, Vigun03…	183	vra:106757116, vra:106774165, vra:106769225, vra:106769406, vra:106765711, vra:106779998, vra:106765529, vra:106765668, vra:106774292, vra:106766912, vra:106767583, vra:106769253, vra:106766404, vra:106765428, vra:106759635, vra:106757917, vra:106780218, vra:106780217, vra:106768819, vra:106768372, vra:106768790, vra:106768538, vra:106778299, vra:106771608, vra:106765870, vra:106766749, vra:10676…	8	Vigun10g160500.1, Vigun10g160500.3, Vigun10g160500.4, Vigun10g160500.2, Vigun01g211100.1, Vigun04g148000.1, Vigun11g209200.1, Vigun11g209200.2	0.21
Genetic Information Processing	Folding, sorting and degradation			491		183		8			0
Genetic Information Processing	Transcription	vra03022	Basal transcription factors	182	Vigun03g005800.1, Vigun03g064300.1, Vigun03g065000.1, Vigun03g065000.2, Vigun03g065000.3, Vigun05g237400.7, Vigun05g237400.8, Vigun05g237400.9, Vigun05g237400.10, Vigun05g287100.1, Vigun05g287200.1, Vigun05g287200.2, Vigun10g185500.1, Vigun07g151700.1, Vigun09g124900.1, Vigun09g124900.2, Vigun09g174700.1, Vigun09g174700.2, Vigun09g215100.1, Vigun01g148100.1, Vigun01g173800.1, Vigun01g173800.2, Vi…	44	vra:106762344, vra:106774441, vra:106767754, vra:106774524, vra:106768950, vra:106766842, vra:106765355, vra:106765332, vra:106768620, vra:106768217, vra:106767081, vra:106765786, vra:106765978, vra:106777544, vra:106763916, vra:106776307, vra:106776399, vra:106758746, vra:106758550, vra:106759260, vra:106772666, vra:106758062, vra:106762385, vra:106764661, vra:106778943, vra:106764373, vra:10676…	1	Vigun02g071100.1	0.88
Genetic Information Processing	Transcription			182		44		1			0
Metabolism	Amino acid metabolism	vra00250	Alanine, aspartate and glutamate metabolism	66	Vigun03g066200.1, Vigun03g072000.1, Vigun03g156100.1, Vigun03g156200.1, Vigun03g156300.1, Vigun03g156300.2, Vigun03g156400.1, Vigun03g297800.1, Vigun03g297800.2, Vigun03g297800.3, Vigun03g314300.1, Vigun03g333700.1, Vigun03g414300.1, Vigun06g129100.1, Vigun06g129100.3, Vigun06g129100.2, Vigun01g056100.1, Vigun02g080900.1, Vigun02g080900.2, Vigun05g054700.1, Vigun05g090100.1, Vigun05g251200.1, Vig…	47	vra:106769402, vra:106767849, vra:106780014, vra:106778772, vra:106767162, vra:106769010, vra:106769346, vra:106761951, vra:106777621, vra:106779565, vra:106758593, vra:106759224, vra:106764754, vra:106764633, vra:106764888, vra:106764834, vra:106763809, vra:106764801, vra:106762924, vra:106762988, vra:106756019, vra:106779705, vra:106774216, vra:106775060, vra:106773541, vra:106771680, vra:10677…	2	Vigun08g141200.1, Vigun06g097100.1	0.18
Metabolism	Amino acid metabolism	vra00260	Glycine, serine and threonine metabolism	124	Vigun03g009600.1, Vigun03g045900.1, Vigun03g072000.1, Vigun03g074000.1, Vigun03g074000.2, Vigun03g164200.1, Vigun03g176400.1, Vigun06g015100.1, Vigun03g227100.1, Vigun03g232500.1, Vigun03g232500.3, Vigun03g232500.2, Vigun06g006600.1, Vigun03g251500.1, Vigun03g274800.1, Vigun03g274900.1, Vigun03g274900.2, Vigun03g274900.3, Vigun11g130800.1, Vigun03g328400.1, Vigun03g388900.1, Vigun03g388900.2, Vig…	69	vra:106763748, vra:106765813, vra:106767849, vra:106767873, vra:106757830, vra:106754610, vra:106778215, vra:106780771, vra:106768312, vra:106767854, vra:106769439, vra:106768797, vra:106768131, vra:106769504, vra:106767441, vra:106768284, vra:106765435, vra:106753402, vra:106768881, vra:106777621, vra:106777802, vra:106776308, vra:106776968, vra:106777245, vra:106779340, vra:106759444, vra:10675…	3	Vigun03g227100.1, Vigun05g288400.1, Vigun07g277700.1	0.18	1	Vigun07g240500.1	0.28
Metabolism	Amino acid metabolism	vra00270	Cysteine and methionine metabolism	192	Vigun03g000700.1, Vigun03g006800.1, Vigun03g009600.1, Vigun03g029400.1, Vigun03g030200.1, Vigun03g041100.1, Vigun03g045000.1, Vigun03g072000.1, Vigun03g120800.1, Vigun03g120900.1, Vigun03g120900.2, Vigun03g121000.1, Vigun03g121000.2, Vigun03g121000.4, Vigun03g121000.3, Vigun03g121600.1, Vigun03g121600.2, Vigun03g163600.1, Vigun02g170900.1, Vigun02g170900.6, Vigun02g170900.3, Vigun02g170900.7, Vig…	104	vra:106763844, vra:106763329, vra:106763748, vra:106766638, vra:106766639, vra:106769161, vra:106767912, vra:106767849, vra:106768005, vra:106767843, vra:106769117, vra:106768706, vra:106756270, vra:106754610, vra:106768517, vra:106754783, vra:106779864, vra:106768707, vra:106768315, vra:106762735, vra:106767925, vra:106765855, vra:106766365, vra:106769100, vra:106768358, vra:106767222, vra:10676…	7	Vigun03g121600.1, Vigun03g121600.2, Vigun07g235300.1, Vigun07g239400.1, Vigun07g239400.2, Vigun07g239400.4, Vigun07g239400.3	0.01
Metabolism	Amino acid metabolism	vra00280	Valine, leucine and isoleucine degradation	99	Vigun03g019000.1, Vigun03g019000.2, Vigun03g019000.3, Vigun03g019000.4, Vigun03g060200.1, Vigun03g060200.2, Vigun03g072000.1, Vigun03g120800.1, Vigun03g120900.1, Vigun03g120900.2, Vigun03g121000.1, Vigun03g121000.2, Vigun03g121000.4, Vigun03g121000.3, Vigun03g123900.1, Vigun07g141700.1, Vigun07g141700.3, Vigun07g141700.7, Vigun07g141700.10, Vigun07g141700.5, Vigun07g141700.9, Vigun07g141700.6, Vi…	49	vra:106768855, vra:106769529, vra:106767849, vra:106768005, vra:106767843, vra:106769117, vra:106768856, vra:106769185, vra:106779917, vra:106765921, vra:106767015, vra:106766787, vra:106769426, vra:106768284, vra:106765435, vra:106768191, vra:106769088, vra:106772635, vra:106779020, vra:106777955, vra:106777968, vra:106758593, vra:106758153, vra:106762900, vra:106765066, vra:106763107, vra:10676…				1	Vigun09g157700.1	0.23
Metabolism	Amino acid metabolism	vra00350	Tyrosine metabolism	90	Vigun03g057900.1, Vigun03g057900.2, Vigun07g089300.1, Vigun03g073400.1, Vigun05g288500.1, Vigun05g288500.2, Vigun07g122900.1, Vigun03g111800.1, Vigun03g118200.1, Vigun03g111900.1, Vigun03g167300.1, Vigun09g155800.1, Vigun03g226500.1, Vigun05g213300.1, Vigun05g213300.2, Vigun03g232500.1, Vigun03g232500.3, Vigun03g232500.2, Vigun06g006600.1, Vigun03g387900.1, Vigun03g420600.1, Vigun03g420600.2, Vig…	46	vra:106771196, vra:106775438, vra:106768984, vra:106769290, vra:106778879, vra:106754783, vra:106780771, vra:106765688, vra:106768193, vra:106753402, vra:106768140, vra:106777802, vra:106752977, vra:106754911, vra:106770750, vra:106764754, vra:106765124, vra:106764892, vra:106764807, vra:106765342, vra:106772547, vra:106758458, vra:106773627, vra:106754931, vra:106780397, vra:106780392, vra:10678…	2	Vigun05g076500.1, Vigun08g177900.2	0.28	1	Vigun07g240500.1	0.21
Metabolism	Amino acid metabolism	vra00360	Phenylalanine metabolism	102	Vigun03g003800.1, Vigun03g003800.3, Vigun03g003800.2, Vigun03g130200.1, Vigun07g147800.1, Vigun06g223200.1, Vigun03g029000.1, Vigun03g029000.2, Vigun03g029100.1, Vigun03g171400.1, Vigun03g171400.2, Vigun01g052300.1, Vigun01g052300.4, Vigun01g052300.5, Vigun01g052300.2, Vigun01g052300.3, Vigun03g054400.1, Vigun03g054500.1, Vigun03g054500.2, Vigun03g164800.1, Vigun03g073400.1, Vigun05g288500.1, Vig…	49	vra:106771813, vra:106765809, vra:106754823, vra:106775438, vra:106767069, vra:106769006, vra:106754783, vra:106780771, vra:106768751, vra:106767575, vra:106767325, vra:106765688, vra:106753402, vra:106778160, vra:106777802, vra:106776996, vra:106777872, vra:106754911, vra:106759615, vra:106761921, vra:106764754, vra:106764845, vra:106765342, vra:106764951, vra:106772547, vra:106754931, vra:10677…				1	Vigun07g240500.1	0.23
Metabolism	Amino acid metabolism	vra00380	Tryptophan metabolism	122	Vigun03g003800.1, Vigun03g003800.3, Vigun03g003800.2, Vigun03g130200.1, Vigun07g147800.1, Vigun06g223200.1, Vigun03g020800.1, Vigun03g054400.1, Vigun03g054500.1, Vigun03g054500.2, Vigun03g164800.1, Vigun03g060200.1, Vigun03g060200.2, Vigun03g087700.1, Vigun03g124100.1, Vigun03g124200.1, Vigun03g282100.1, Vigun03g380300.1, Vigun02g072500.1, Vigun02g086000.1, Vigun02g086100.1, Vigun05g051500.1, Vig…	37	vra:106771813, vra:106767822, vra:106754823, vra:106769529, vra:106754697, vra:106768697, vra:106779917, vra:106765921, vra:106753302, vra:106769426, vra:106770152, vra:106757377, vra:106769088, vra:106779020, vra:106776775, vra:106759201, vra:106758671, vra:106758153, vra:106764998, vra:106764471, vra:106765066, vra:106764337, vra:106764727, vra:106767860, vra:106761959, vra:106771087, vra:10677…	2	Vigun01g223000.1, Vigun01g223000.2	0.42
Metabolism	Amino acid metabolism			795		401		16			4
Metabolism	Biosynthesis of other secondary metabolites	vra00261	Monobactam biosynthesis	14	Vigun03g009600.1, Vigun03g176400.1, Vigun06g015100.1, Vigun05g079000.1, Vigun05g079000.2, Vigun08g003200.1, Vigun10g106000.1, Vigun10g106000.2, Vigun04g066800.1, Vigun04g105000.1, Vigun04g105000.2, Vigun10g113600.1, Vigun07g233800.1, Vigun01g251100.1	9	vra:106763748, vra:106754610, vra:106753014, vra:106758627, vra:106778734, vra:106773079, vra:106767755, vra:106772622, vra:106778250	1	Vigun07g233800.1	0.15
Metabolism	Biosynthesis of other secondary metabolites	vra00901	Indole alkaloid biosynthesis	144	VigunL054300.1, VigunL054400.1, Vigun03g113900.1, Vigun03g157200.1, Vigun03g316500.1, Vigun03g336600.1, Vigun02g003000.1, Vigun02g003300.1, Vigun02g139600.1, Vigun05g279200.1, Vigun08g004100.1, Vigun08g004300.1, Vigun08g004600.1, Vigun08g097700.1, Vigun08g144100.1, Vigun08g177700.1, Vigun04g065700.1, Vigun10g177600.1, Vigun07g060100.1, Vigun07g060500.1, Vigun07g149500.1, Vigun07g160200.1, Vigun09…	9	vra:106775287, vra:106775230, vra:106775378, vra:106758415, vra:106776226, vra:106774956, vra:106758416, vra:106775283, vra:106756693	3	Vigun05g279200.1, Vigun06g118300.1, Vigun01g001200.1	0.24	4	Vigun05g045800.1, Vigun04g090300.1, Vigun04g090400.1, Vigun04g090600.1	0
Metabolism	Biosynthesis of other secondary metabolites	vra00940	Phenylpropanoid biosynthesis	493	Vigun03g018300.1, Vigun03g261500.1, Vigun04g020000.1, Vigun04g158800.1, Vigun03g020000.1, Vigun03g020100.1, Vigun04g016600.1, Vigun04g016800.1, Vigun03g029000.1, Vigun03g029000.2, Vigun03g029100.1, Vigun03g171400.1, Vigun03g171400.2, Vigun01g052300.1, Vigun01g052300.4, Vigun01g052300.5, Vigun01g052300.2, Vigun01g052300.3, Vigun03g066900.1, Vigun03g102500.1, Vigun03g141500.1, Vigun03g141600.1, Vig…	190	vra:106765924, vra:106774202, vra:106765809, vra:106774042, vra:106752866, vra:106766577, vra:106752832, vra:106774466, vra:106752849, vra:106752857, vra:106752863, vra:106752853, vra:106752794, vra:106752791, vra:106752836, vra:106768028, vra:106753926, vra:106767069, vra:106767486, vra:106768541, vra:106778623, vra:106767023, vra:106769006, vra:106769350, vra:106769201, vra:106769396, vra:10676…	7	Vigun05g265900.1, Vigun05g266100.1, Vigun05g266100.2, Vigun05g266500.1, Vigun05g266600.1, Vigun05g266700.1, Vigun05g266800.1	0.35	3	Vigun10g005800.1, Vigun04g016500.1, Vigun04g016500.2	0.14
Metabolism	Biosynthesis of other secondary metabolites	vra00950	Isoquinoline alkaloid biosynthesis	47	Vigun03g073400.1, Vigun05g288500.1, Vigun05g288500.2, Vigun07g122900.1, Vigun03g111800.1, Vigun03g118200.1, Vigun03g111900.1, Vigun03g226500.1, Vigun05g213300.1, Vigun05g213300.2, Vigun03g232500.1, Vigun03g232500.3, Vigun03g232500.2, Vigun06g006600.1, Vigun03g430500.1, Vigun03g430600.1, Vigun02g046800.1, Vigun02g081300.1, Vigun02g081300.2, Vigun05g076500.1, Vigun05g078300.1, Vigun08g050500.1, Vig…	26	vra:106775438, vra:106768984, vra:106769290, vra:106754783, vra:106780771, vra:106753402, vra:106777802, vra:106752977, vra:106764754, vra:106754931, vra:106780397, vra:106780392, vra:106780388, vra:106780384, vra:106759848, vra:106755872, vra:106760737, vra:106775283, vra:106774966, vra:106774639, vra:106762355, vra:106762852, vra:106756693, vra:106755649, vra:106775828, vra:106776015	1	Vigun05g076500.1	0.42	1	Vigun07g240500.1	0.12
Metabolism	Biosynthesis of other secondary metabolites	vra00960	Tropane, piperidine and pyridine alkaloid biosynthesis	66	Vigun03g073400.1, Vigun05g288500.1, Vigun05g288500.2, Vigun07g122900.1, Vigun03g226500.1, Vigun05g213300.1, Vigun05g213300.2, Vigun03g232500.1, Vigun03g232500.3, Vigun03g232500.2, Vigun06g006600.1, Vigun03g430500.1, Vigun03g430600.1, Vigun02g046800.1, Vigun03g434200.1, Vigun05g115500.1, Vigun02g081300.1, Vigun02g081300.2, Vigun05g053800.1, Vigun05g115600.1, Vigun05g114700.1, VigunL052300.1, Vigun…	35	vra:106775438, vra:106754783, vra:106780771, vra:106753402, vra:106758655, vra:106777802, vra:106759606, vra:106772813, vra:106758661, vra:106759452, vra:106758588, vra:106764754, vra:106772547, vra:106754931, vra:106780397, vra:106780392, vra:106780388, vra:106780384, vra:106759848, vra:106755872, vra:106760737, vra:106762355, vra:106762852, vra:106757582, vra:106757583, vra:106757821, vra:10675…	4	Vigun05g114700.1, Vigun05g114800.1, Vigun05g114900.1, Vigun05g115000.1	0.01	1	Vigun07g240500.1	0.16
Metabolism	Biosynthesis of other secondary metabolites	vra00966	Glucosinolate biosynthesis	62	Vigun03g087700.1, Vigun03g124100.1, Vigun03g124200.1, Vigun03g282100.1, Vigun03g380300.1, Vigun02g072500.1, Vigun02g086000.1, Vigun02g086100.1, Vigun05g051500.1, Vigun05g147800.1, Vigun08g101100.1, Vigun08g102300.1, Vigun08g124100.1, Vigun08g124300.1, Vigun08g125300.1, Vigun08g125300.2, Vigun04g053700.1, Vigun04g054900.1, Vigun04g055000.1, Vigun04g055100.1, Vigun04g120300.1, Vigun04g120400.1, Vig…	10	vra:106754697, vra:106774787, vra:106774698, vra:106778952, vra:106772732, vra:106771070, vra:106779950, vra:106775278, vra:106774790, vra:106774791	2	Vigun01g223000.1, Vigun01g223000.2	0.16
Metabolism	Biosynthesis of other secondary metabolites	vra01100	Metabolic pathways	4475	VigunL081000.1, VigunL002700.1, Vigun04g099800.1, Vigun10g090700.1, Vigun10g102200.1, Vigun07g095200.1, Vigun09g100100.1, Vigun01g063500.1, VigunL006900.1, VigunL011300.1, VigunL028900.1, VigunL030400.1, VigunL033300.1, VigunL034900.1, VigunL041500.1, VigunL043000.1, Vigun11g065000.1, Vigun11g069800.1, Vigun11g069900.1, Vigun03g001200.1, Vigun09g191100.1, Vigun03g001400.1, Vigun03g001500.1, Vigun…	1972	vra:106761818, vra:106764470, vra:106764973, vra:106763382, vra:106763329, vra:106766845, vra:106763748, vra:106768416, vra:106766589, vra:106766804, vra:106778203, vra:106766803, vra:106766802, vra:106765924, vra:106768855, vra:106767822, vra:106766850, vra:106762096, vra:106768708, vra:106767721, vra:106765822, vra:106766865, vra:106765809, vra:106765460, vra:106766638, vra:106768542, vra:10676…	86	VigunL002700.1, Vigun10g090700.1, Vigun07g095200.1, Vigun09g100100.1, VigunL006900.1, VigunL011300.1, VigunL030400.1, VigunL033300.1, VigunL041500.1, Vigun11g065000.1, Vigun11g069900.1, Vigun09g098100.1, Vigun03g121600.1, Vigun03g121600.2, Vigun06g227600.1, Vigun06g227700.1, Vigun10g051700.1, Vigun03g430300.1, Vigun03g430400.1, Vigun03g227100.1, Vigun03g450200.1, Vigun03g448800.1, Vigun02g098200.…	0	18	Vigun07g192200.1, Vigun07g192200.3, Vigun07g192200.2, Vigun06g133300.1, Vigun06g133300.3, Vigun06g133300.2, Vigun07g121700.1, Vigun01g050100.1, VigunL061000.1, Vigun11g067900.1, Vigun11g067900.2, Vigun11g067900.3, Vigun07g210300.1, Vigun04g063600.1, Vigun07g240500.1, Vigun09g157700.1, Vigun11g046000.1, Vigun11g168800.1	0.02
					Vigun01g139100.1, Vigun11g087400.1, Vigun11g087400.2, Vigun11g087400.3, Vigun11g202500.1, Vigun02g163300.1, Vigun02g163700.1, Vigun02g164200.1, Vigun02g167300.1, Vigun02g167900.1, Vigun02g168800.1, Vigun10g157000.1, Vigun02g171400.1, Vigun05g100700.1, Vigun05g176200.1, Vigun05g176300.1, Vigun05g176300.2, Vigun08g105000.1, Vigun10g080400.1, Vigun09g149800.1, Vigun09g269400.1, Vigun01g228500.1, Vig…
					Vigun09g175200.1, Vigun09g177800.1, Vigun09g181800.1, Vigun09g182100.1, Vigun09g182700.1, Vigun09g183000.1, Vigun09g183000.3, Vigun09g183000.2, Vigun09g184100.1, Vigun09g187100.1, Vigun09g188100.1, Vigun09g188500.1, Vigun09g188500.2, Vigun09g188500.3, Vigun09g188500.4, Vigun09g188500.6, Vigun09g188500.7, Vigun09g188500.5, Vigun09g189600.1, Vigun09g190500.1, Vigun09g190500.3, Vigun09g190500.4, Vig…
Metabolism	Biosynthesis of other secondary metabolites	vra01110	Biosynthesis of secondary metabolites	2720	VigunL054300.1, VigunL054400.1, Vigun03g113900.1, Vigun03g157200.1, Vigun03g316500.1, Vigun03g336600.1, Vigun02g003000.1, Vigun02g003300.1, Vigun02g139600.1, Vigun05g279200.1, Vigun08g004100.1, Vigun08g004300.1, Vigun08g004600.1, Vigun08g097700.1, Vigun08g144100.1, Vigun08g177700.1, Vigun04g065700.1, Vigun10g177600.1, Vigun07g060100.1, Vigun07g060500.1, Vigun07g149500.1, Vigun07g160200.1, Vigun09…	1146	vra:106775287, vra:106763329, vra:106763748, vra:106766802, vra:106765924, vra:106768708, vra:106765822, vra:106766865, vra:106765809, vra:106766638, vra:106766639, vra:106769258, vra:106769074, vra:106766643, vra:106766647, vra:111242097, vra:106766779, vra:106768317, vra:106769161, vra:106761417, vra:106768779, vra:106768300, vra:106759138, vra:106769019, vra:106771196, vra:106768627, vra:10676…	45	Vigun05g279200.1, Vigun09g098100.1, Vigun06g118300.1, Vigun01g001200.1, Vigun01g223000.1, Vigun01g223000.2, Vigun03g121600.1, Vigun03g121600.2, Vigun10g199600.1, Vigun10g051700.1, Vigun03g430300.1, Vigun03g430400.1, Vigun03g227100.1, Vigun03g450200.1, Vigun03g448800.1, Vigun05g076500.1, Vigun05g109600.1, Vigun05g114700.1, Vigun05g114800.1, Vigun05g114900.1, Vigun05g115000.1, Vigun05g265900.1, Vig…	0.01	14	Vigun07g192200.1, Vigun07g192200.3, Vigun07g192200.2, Vigun05g045800.1, Vigun04g090300.1, Vigun04g090400.1, Vigun04g090600.1, Vigun08g204500.1, Vigun04g063600.1, Vigun07g240500.1, Vigun11g114000.1, Vigun11g114100.1, Vigun11g114300.1, Vigun09g157700.1	0.01
					un04g115500.3, Vigun04g119300.1, Vigun04g124800.1, Vigun04g124800.2, Vigun11g164200.1, Vigun04g127700.1, Vigun04g127700.2, Vigun04g127800.1, Vigun04g128000.1, Vigun04g130100.1, Vigun04g130300.1, Vigun11g182100.1, Vigun11g182100.2, Vigun04g132300.1, Vigun04g132300.2, Vigun04g141300.1, Vigun04g149300.1, Vigun04g163000.1, Vigun04g163100.1, Vigun07g230800.1, Vigun04g163700.1, Vigun07g037900.1, Vigun0…
Metabolism	Biosynthesis of other secondary metabolites			8021		3397		149			41
Metabolism	Carbohydrate metabolism	vra00010	Glycolysis / Gluconeogenesis	247	Vigun03g015200.1, Vigun03g015200.3, Vigun03g015200.2, Vigun03g025800.1, Vigun08g007500.1, Vigun03g027400.1, Vigun03g027400.2, Vigun03g038600.1, Vigun03g038600.3, Vigun03g038600.2, Vigun03g057900.1, Vigun03g057900.2, Vigun07g089300.1, Vigun03g060200.1, Vigun03g060200.2, Vigun03g074000.1, Vigun03g074000.2, Vigun03g099600.1, Vigun03g101400.1, Vigun09g070700.1, Vigun09g070700.2, Vigun01g083200.1, Vig…	132	vra:106766802, vra:106768708, vra:106766865, vra:106766779, vra:106771196, vra:106769529, vra:106767873, vra:106753952, vra:106765747, vra:106778879, vra:106768737, vra:106768556, vra:106778711, vra:106780236, vra:106779917, vra:106769132, vra:106765921, vra:106767854, vra:106769439, vra:106766278, vra:106765855, vra:106769426, vra:106768078, vra:106768525, vra:106768436, vra:106768284, vra:10676…	7	Vigun05g109600.1, Vigun08g177900.2, Vigun08g213100.1, Vigun08g213100.2, Vigun07g217500.1, Vigun09g269800.1, Vigun11g181300.1	0.03
Metabolism	Carbohydrate metabolism	vra00020	Citrate cycle (TCA cycle)	78	Vigun03g121600.1, Vigun03g121600.2, Vigun03g216700.1, Vigun03g225900.1, Vigun03g251700.1, Vigun03g267400.1, Vigun03g336400.1, Vigun03g409800.1, Vigun03g413700.1, Vigun03g413700.2, Vigun03g415900.1, Vigun02g009800.1, Vigun11g116700.1, Vigun11g116700.4, Vigun11g116700.3, Vigun11g116700.2, Vigun11g116900.1, Vigun02g069900.1, Vigun02g079000.1, Vigun02g079000.2, Vigun02g079000.3, Vigun02g089700.1, Vig…	49	vra:106768706, vra:106768556, vra:106778711, vra:106768314, vra:106765582, vra:106769100, vra:106768284, vra:106768689, vra:106765435, vra:106777138, vra:106762808, vra:106777890, vra:106777641, vra:106778084, vra:106777667, vra:106777639, vra:106762873, vra:106759465, vra:106759201, vra:106762010, vra:106765092, vra:106764674, vra:106765110, vra:106764692, vra:106762024, vra:106774537, vra:10677…	2	Vigun03g121600.1, Vigun03g121600.2	0.23
Metabolism	Carbohydrate metabolism	vra00030	Pentose phosphate pathway	93	Vigun03g015200.1, Vigun03g015200.3, Vigun03g015200.2, Vigun03g027400.1, Vigun03g027400.2, Vigun03g038800.1, Vigun03g053200.1, Vigun03g102800.1, Vigun03g124900.1, Vigun03g230700.1, Vigun02g082800.1, Vigun03g239000.1, Vigun03g294000.1, Vigun02g080800.1, Vigun03g305600.1, Vigun03g337400.1, Vigun03g337400.2, Vigun03g370200.1, Vigun03g436900.1, Vigun03g443400.1, Vigun02g000500.1, Vigun02g000500.2, Vig…	56	vra:106766802, vra:106766865, vra:106768317, vra:106768300, vra:106769466, vra:106765747, vra:106780236, vra:106779870, vra:106765533, vra:106765690, vra:106768264, vra:106768525, vra:106765482, vra:106769029, vra:106777825, vra:106779858, vra:106753412, vra:106759456, vra:106759394, vra:106759384, vra:106754509, vra:106774415, vra:106755436, vra:106762504, vra:106773170, vra:106762153, vra:10676…	6	Vigun05g109600.1, Vigun08g213100.1, Vigun08g213100.2, Vigun07g217500.1, Vigun09g269800.1, Vigun11g181300.1	0
Metabolism	Carbohydrate metabolism	vra00040	Pentose and glucuronate interconversions	273	Vigun03g014600.1, Vigun10g157200.1, Vigun09g072900.1, Vigun01g012400.1, Vigun11g025600.1, Vigun11g221100.1, Vigun03g014800.1, Vigun03g015100.1, Vigun03g026100.1, Vigun03g026100.2, Vigun01g122500.1, Vigun01g166200.1, Vigun03g041900.1, Vigun03g041900.2, Vigun03g041900.3, Vigun03g399400.1, Vigun05g163300.1, Vigun04g135000.1, Vigun09g010200.1, Vigun09g040100.1, Vigun01g043800.1, Vigun03g064500.1, Vig…	100	vra:106778203, vra:106766803, vra:106767721, vra:106780257, vra:106760639, vra:106761457, vra:106768182, vra:106778516, vra:106766039, vra:106766798, vra:106766066, vra:106770085, vra:106766400, vra:106769317, vra:106768264, vra:106766799, vra:106765461, vra:106766511, vra:106756986, vra:106779504, vra:106769451, vra:106770456, vra:106766533, vra:106767731, vra:106778425, vra:106776846, vra:10675…	3	Vigun03g430300.1, Vigun03g430400.1, Vigun08g084500.1	0.62	3	Vigun06g133300.1, Vigun06g133300.3, Vigun06g133300.2	0.03
Metabolism	Carbohydrate metabolism	vra00051	Fructose and mannose metabolism	105	Vigun03g025800.1, Vigun08g007500.1, Vigun03g027400.1, Vigun03g027400.2, Vigun03g124900.1, Vigun03g230700.1, Vigun02g082800.1, Vigun03g291300.1, Vigun03g306700.1, Vigun03g379900.1, Vigun03g436900.1, Vigun03g443400.1, Vigun02g000500.1, Vigun02g000500.2, Vigun02g000600.1, Vigun02g047300.1, Vigun11g166500.1, Vigun02g124000.1, Vigun02g128100.1, Vigun02g183400.1, Vigun05g006800.1, Vigun05g070500.1, Vig…	60	vra:106768708, vra:106766865, vra:106765747, vra:106780236, vra:106766278, vra:106765661, vra:106765461, vra:106765482, vra:106769029, vra:106777825, vra:106756595, vra:106776342, vra:106776499, vra:106776918, vra:106759217, vra:106759290, vra:106752974, vra:106758169, vra:106755484, vra:106754509, vra:106774415, vra:106775279, vra:106759537, vra:106778480, vra:106762153, vra:106764349, vra:10676…	6	Vigun05g109600.1, Vigun08g213100.1, Vigun08g213100.2, Vigun07g217500.1, Vigun09g269800.1, Vigun11g181300.1	0
Metabolism	Carbohydrate metabolism	vra00053	Ascorbate and aldarate metabolism	146	Vigun03g027700.1, Vigun03g027800.1, Vigun03g027800.2, Vigun03g041300.1, Vigun03g041400.1, Vigun03g060200.1, Vigun03g060200.2, Vigun03g073300.1, Vigun05g109800.1, Vigun08g128900.1, Vigun06g013500.1, Vigun06g013600.1, Vigun06g082100.1, Vigun03g121900.1, Vigun07g007800.1, Vigun07g051300.1, Vigun07g051300.2, Vigun07g051300.3, Vigun06g112100.1, Vigun03g190200.1, Vigun03g190300.1, Vigun03g430000.1, Vig…	46	vra:106767260, vra:106769137, vra:106769529, vra:106775049, vra:106765834, vra:106778516, vra:106767461, vra:106766113, vra:106766798, vra:106779917, vra:106765921, vra:106778285, vra:106769426, vra:106766799, vra:106766982, vra:106755322, vra:106779020, vra:106776684, vra:106776989, vra:106763261, vra:106759369, vra:106759244, vra:106758153, vra:106765066, vra:106778813, vra:106765047, vra:10677…	2	Vigun03g430300.1, Vigun03g430400.1	0.51	1	Vigun07g210300.1	0.32
Metabolism	Carbohydrate metabolism	vra00500	Starch and sucrose metabolism	474	Vigun03g013600.1, Vigun03g026300.3, Vigun03g026300.2, Vigun03g163900.1, Vigun05g011600.1, Vigun08g172900.1, Vigun08g202200.1, Vigun03g014500.1, Vigun03g015200.1, Vigun03g015200.3, Vigun03g015200.2, Vigun03g025800.1, Vigun08g007500.1, Vigun03g026300.1, Vigun05g136500.1, Vigun05g295000.1, Vigun08g144600.1, Vigun08g144600.2, Vigun08g156000.1, Vigun10g041100.1, Vigun01g111100.1, Vigun01g111300.1, Vig…	174	vra:106769043, vra:106766804, vra:106766802, vra:106768708, vra:106763013, vra:106765779, vra:106769258, vra:106768815, vra:106765465, vra:106753580, vra:106759907, vra:106766786, vra:106766380, vra:106769555, vra:106765540, vra:106766464, vra:111240847, vra:106766577, vra:106752882, vra:106764229, vra:106774495, vra:106769201, vra:106769260, vra:106768375, vra:106779910, vra:106777409, vra:10677…	9	Vigun03g296200.1, Vigun03g448800.1, Vigun05g265900.1, Vigun05g266100.1, Vigun05g266100.2, Vigun05g266500.1, Vigun05g266600.1, Vigun05g266700.1, Vigun05g266800.1	0.1	6	Vigun07g121700.1, Vigun01g050100.1, VigunL061000.1, Vigun11g067900.1, Vigun11g067900.2, Vigun11g067900.3	0
Metabolism	Carbohydrate metabolism	vra00520	Amino sugar and nucleotide sugar metabolism	328	Vigun03g015200.1, Vigun03g015200.3, Vigun03g015200.2, Vigun03g025800.1, Vigun08g007500.1, Vigun03g030600.1, Vigun03g411900.1, Vigun03g035800.1, Vigun03g047600.1, Vigun11g053700.1, Vigun03g051900.1, Vigun07g131600.1, Vigun09g278000.1, Vigun06g113200.1, Vigun01g202900.1, Vigun03g067200.1, Vigun03g097300.1, Vigun03g152800.1, Vigun03g164700.1, Vigun03g373300.1, Vigun02g024300.1, Vigun02g095200.1, Vig…	132	vra:106766802, vra:106768708, vra:106768507, vra:106767273, vra:106769420, vra:106762230, vra:106757692, vra:106765617, vra:106774299, vra:106768474, vra:106753719, vra:106766798, vra:106768653, vra:106767934, vra:106767933, vra:106768580, vra:106768582, vra:106756646, vra:106761984, vra:106766278, vra:106765479, vra:106766835, vra:106766799, vra:106765707, vra:106766879, vra:106766479, vra:10675…	3	Vigun01g195200.1, Vigun02g070000.1, Vigun03g448800.1	0.74	2	Vigun11g046000.1, Vigun11g168800.1	0.21
Metabolism	Carbohydrate metabolism	vra00620	Pyruvate metabolism	166	Vigun03g023600.1, Vigun03g024700.1, Vigun03g024700.2, Vigun03g031500.1, Vigun03g060200.1, Vigun03g060200.2, Vigun03g099600.1, Vigun03g101400.1, Vigun09g070700.1, Vigun09g070700.2, Vigun01g083200.1, Vigun03g121600.1, Vigun03g121600.2, Vigun03g200100.1, Vigun03g216700.1, Vigun03g225900.1, Vigun03g237500.1, Vigun03g237500.2, Vigun03g237500.3, VigunL051800.1, VigunL052000.1, Vigun03g251800.1, Vigun03…	92	vra:106769093, vra:106766850, vra:106769074, vra:106769529, vra:106753952, vra:106768706, vra:106768737, vra:106768556, vra:106778711, vra:106779917, vra:106769132, vra:106765921, vra:106765855, vra:106768605, vra:106766317, vra:106769426, vra:106769100, vra:106768284, vra:106765435, vra:106768215, vra:106769088, vra:106769464, vra:106777342, vra:106762808, vra:106779020, vra:106777641, vra:10675…	2	Vigun03g121600.1, Vigun03g121600.2	0.58
Metabolism	Carbohydrate metabolism	vra00630	Glyoxylate and dicarboxylate metabolism	144	Vigun03g025700.1, Vigun05g274300.1, Vigun03g085600.1, Vigun04g032200.1, Vigun04g032200.2, Vigun10g141200.1, Vigun03g099600.1, Vigun03g101400.1, Vigun09g070700.1, Vigun09g070700.2, Vigun01g083200.1, Vigun03g121600.1, Vigun03g121600.2, Vigun03g162000.1, Vigun03g162000.2, Vigun03g162000.4, Vigun03g162000.3, Vigun03g164200.1, Vigun03g227100.1, Vigun03g251800.1, Vigun03g416400.1, Vigun02g115800.1, Vig…	69	vra:106762096, vra:106773177, vra:106753952, vra:106768706, vra:106769099, vra:106757830, vra:106778215, vra:106769132, vra:106769332, vra:106766853, vra:106768605, vra:106766317, vra:106769100, vra:106767270, vra:106767441, vra:106768284, vra:106765435, vra:106769088, vra:106768881, vra:106777621, vra:106777667, vra:106776968, vra:106777215, vra:106779578, vra:106779340, vra:106762010, vra:10676…	26	Vigun03g121600.1, Vigun03g121600.2, Vigun03g227100.1, Vigun05g288400.1, Vigun04g096900.1, Vigun04g096900.2, Vigun04g096900.3, Vigun04g097000.1, Vigun04g097100.1, Vigun04g119800.1, VigunL082000.1, Vigun07g066200.1, Vigun07g095400.1, Vigun06g046900.1, VigunL007000.1, VigunL007400.1, VigunL011100.1, VigunL030200.1, VigunL033500.1, VigunL041700.1, Vigun11g042700.1, Vigun11g069600.1, VigunL056600.1, V…	0
Metabolism	Carbohydrate metabolism	vra00640	Propanoate metabolism	61	Vigun03g019000.1, Vigun03g019000.2, Vigun03g019000.3, Vigun03g019000.4, Vigun03g031500.1, Vigun03g099600.1, Vigun03g101400.1, Vigun09g070700.1, Vigun09g070700.2, Vigun01g083200.1, Vigun03g123900.1, Vigun07g141700.1, Vigun07g141700.3, Vigun07g141700.7, Vigun07g141700.10, Vigun07g141700.5, Vigun07g141700.9, Vigun07g141700.6, Vigun07g141700.2, Vigun07g141700.8, Vigun07g141700.4, Vigun03g304300.1, Vi…	30	vra:106768855, vra:106769074, vra:106753952, vra:106768856, vra:106765855, vra:106768284, vra:106765435, vra:106768191, vra:106769088, vra:106776606, vra:106779583, vra:106764858, vra:106762900, vra:106764727, vra:106774937, vra:106762024, vra:106763365, vra:106757180, vra:106757162, vra:106773811, vra:106774224, vra:106754885, vra:106772816, vra:106760144, vra:106760127, vra:106754716, vra:10677…				1	Vigun09g157700.1	0.15
Metabolism	Carbohydrate metabolism	vra00650	Butanoate metabolism	41	Vigun03g025700.1, Vigun05g274300.1, Vigun03g085600.1, Vigun04g032200.1, Vigun04g032200.2, Vigun10g141200.1, Vigun03g087400.1, Vigun03g156100.1, Vigun03g156200.1, Vigun03g156300.1, Vigun03g156300.2, Vigun03g156400.1, Vigun03g310700.1, Vigun03g414300.1, Vigun06g129100.1, Vigun06g129100.3, Vigun06g129100.2, Vigun01g056100.1, Vigun03g437900.1, Vigun02g172400.1, Vigun08g141200.1, Vigun08g183100.1, Vig…	22	vra:106762096, vra:106773177, vra:106768850, vra:106780014, vra:106778772, vra:106766787, vra:106761951, vra:106769088, vra:106777968, vra:106764834, vra:106763107, vra:106764727, vra:106774216, vra:106775060, vra:106763453, vra:106762551, vra:106768851, vra:106776061, vra:106776087, vra:106753954, vra:106756573, vra:106756560	2	Vigun08g141200.1, Vigun06g097100.1	0.08
Metabolism	Carbohydrate metabolism			2156		962		68			13
Metabolism	Energy metabolism	vra00190	Oxidative phosphorylation	258	Vigun03g012700.1, Vigun08g063900.1, Vigun09g201300.1, Vigun01g079900.1, Vigun03g029300.1, Vigun03g029700.1, Vigun03g038700.1, Vigun09g182800.1, Vigun03g079200.1, Vigun03g384600.1, Vigun03g132700.1, Vigun05g244500.1, VigunL003500.1, VigunL082100.1, Vigun07g262700.1, VigunL007300.1, VigunL011000.1, VigunL030100.1, VigunL033600.1, VigunL041800.1, Vigun03g154800.1, Vigun03g162600.1, Vigun03g162600.2,…	105	vra:106761834, vra:106765460, vra:106762745, vra:106768495, vra:106772349, vra:106765788, vra:106767713, vra:106765474, vra:106765582, vra:106768548, vra:106760120, vra:106765762, vra:106766916, vra:106766849, vra:106762764, vra:106768154, vra:106768298, vra:106766737, vra:106767051, vra:106778754, vra:106764969, vra:106777138, vra:106759348, vra:106778110, vra:106778070, vra:106777639, vra:10675…	7	Vigun02g114900.1, Vigun10g103000.1, VigunL028100.1, VigunL035800.1, VigunL069700.1, Vigun04g098800.1, Vigun04g101100.1	0.03
Metabolism	Energy metabolism	vra00195	Photosynthesis	80	VigunL081000.1, VigunL002700.1, Vigun04g099800.1, Vigun10g090700.1, Vigun10g102200.1, Vigun07g095200.1, Vigun09g100100.1, Vigun01g063500.1, VigunL006900.1, VigunL011300.1, VigunL028900.1, VigunL030400.1, VigunL033300.1, VigunL034900.1, VigunL041500.1, VigunL043000.1, Vigun11g065000.1, Vigun11g069800.1, Vigun11g069900.1, Vigun03g065900.1, Vigun03g082000.1, Vigun03g197100.1, Vigun03g258000.1, Vigun…	45	vra:106761818, vra:106763549, vra:106767622, vra:106767279, vra:106769516, vra:106768113, vra:106769577, vra:106766849, vra:106765722, vra:106775989, vra:106771345, vra:106777632, vra:106778062, vra:106777860, vra:106758773, vra:106759560, vra:106778556, vra:106754237, vra:106754175, vra:106762156, vra:106764695, vra:106772875, vra:106773542, vra:106769759, vra:106770959, vra:106770807, vra:10678…	12	VigunL002700.1, Vigun10g090700.1, Vigun07g095200.1, Vigun09g100100.1, VigunL006900.1, VigunL011300.1, VigunL030400.1, VigunL033300.1, VigunL041500.1, Vigun11g065000.1, Vigun11g069900.1, Vigun01g147100.1	0
Metabolism	Energy metabolism	vra00196	Photosynthesis - antenna proteins	26	Vigun03g133000.1, Vigun03g145400.1, Vigun02g173500.1, Vigun05g198900.1, Vigun08g000700.1, Vigun08g216200.1, Vigun08g216300.1, Vigun08g221400.1, Vigun04g103500.1, Vigun04g128900.1, Vigun04g129000.1, Vigun04g129200.1, Vigun04g129300.1, Vigun04g129500.1, Vigun04g131200.1, Vigun04g167600.1, Vigun07g168400.1, Vigun10g078500.1, Vigun10g155200.1, Vigun09g003500.1, Vigun09g040000.1, Vigun09g075200.1, Vig…	19	vra:106774152, vra:106752877, vra:106777957, vra:106780309, vra:106764628, vra:106765086, vra:106765279, vra:106775014, vra:106774390, vra:106772865, vra:106774260, vra:106778184, vra:106760190, vra:106760930, vra:106756707, vra:106761217, vra:106775787, vra:106758023, vra:106756425	2	Vigun09g238500.1, Vigun01g226400.1	0.04
Metabolism	Energy metabolism	vra00710	Carbon fixation in photosynthetic organisms	117	Vigun03g024700.1, Vigun03g024700.2, Vigun03g102800.1, Vigun03g121600.1, Vigun03g121600.2, Vigun03g124900.1, Vigun03g225900.1, Vigun03g336400.1, Vigun03g337400.1, Vigun03g337400.2, Vigun03g384000.1, Vigun03g384000.2, Vigun03g428900.1, Vigun03g428900.2, Vigun03g429000.1, Vigun03g429000.2, Vigun02g026200.1, Vigun02g026200.2, Vigun02g043200.1, Vigun02g080900.1, Vigun02g080900.2, Vigun02g089700.1, Vig…	64	vra:106766850, vra:106769466, vra:106768706, vra:106765747, vra:106778711, vra:106769100, vra:106768264, vra:106767270, vra:106768215, vra:106777342, vra:106779858, vra:106777621, vra:106777641, vra:106777824, vra:106759136, vra:106754509, vra:106760805, vra:106778590, vra:106759537, vra:106762185, vra:106764932, vra:106765223, vra:106772991, vra:106766733, vra:106772619, vra:106773825, vra:10677…	28	Vigun03g121600.1, Vigun03g121600.2, Vigun02g098200.1, Vigun05g109600.1, Vigun08g213100.1, Vigun08g213100.2, Vigun04g096900.1, Vigun04g096900.2, Vigun04g096900.3, Vigun04g097000.1, Vigun04g097100.1, Vigun04g119800.1, VigunL082000.1, Vigun07g066200.1, Vigun07g095400.1, Vigun06g046900.1, VigunL007000.1, VigunL007400.1, VigunL011100.1, VigunL030200.1, VigunL033500.1, VigunL041700.1, Vigun11g042700.1,…	0
Metabolism	Energy metabolism	vra00910	Nitrogen metabolism	67	Vigun03g187000.1, Vigun03g233900.1, Vigun03g236600.1, Vigun03g285700.1, Vigun03g285700.2, Vigun03g297800.1, Vigun03g297800.2, Vigun03g297800.3, Vigun02g046700.1, Vigun08g093300.1, Vigun09g144500.1, Vigun09g232900.1, Vigun02g077100.1, Vigun02g077100.2, Vigun05g129000.1, Vigun04g007800.1, Vigun04g007800.2, Vigun04g007800.3, Vigun10g067300.1, Vigun10g149400.1, Vigun10g149400.2, Vigun09g170600.1, Vig…	36	vra:106769212, vra:106754387, vra:106779923, vra:106769332, vra:106767162, vra:106764856, vra:106779026, vra:106761747, vra:106758999, vra:106759098, vra:106759052, vra:106764633, vra:106778389, vra:106763809, vra:106764801, vra:106756019, vra:106773541, vra:106771342, vra:106774017, vra:106774018, vra:106770952, vra:106771451, vra:106771665, vra:106771245, vra:106761538, vra:106775673, vra:10677…	10	Vigun03g187000.1, Vigun08g093300.1, Vigun02g077100.1, Vigun02g077100.2, Vigun09g170600.1, Vigun09g170600.2, Vigun04g188900.1, Vigun04g188900.3, Vigun04g188900.2, Vigun04g188900.4	0
Metabolism	Energy metabolism	vra00920	Sulfur metabolism	65	Vigun03g113500.1, Vigun03g150700.1, Vigun03g180600.1, Vigun03g251600.1, Vigun03g251600.2, Vigun03g251600.3, Vigun03g251600.4, Vigun03g286500.1, Vigun02g014500.1, Vigun03g445600.1, Vigun02g115500.1, Vigun02g115500.2, Vigun02g151700.1, Vigun02g194500.1, Vigun02g194500.2, Vigun05g039900.1, Vigun05g063500.1, Vigun05g063500.2, Vigun05g063500.3, Vigun05g172400.1, Vigun08g208900.1, Vigun08g209700.1, Vig…	30	vra:106767593, vra:106766815, vra:106768517, vra:106768315, vra:106769169, vra:106766568, vra:106776453, vra:106777070, vra:106777645, vra:106759378, vra:106759445, vra:106759670, vra:106763905, vra:106764592, vra:106778734, vra:106772593, vra:106773178, vra:106772637, vra:106772316, vra:106772622, vra:106780182, vra:106774479, vra:106775741, vra:106775990, vra:106774572, vra:106774478, vra:10676…	5	Vigun07g233800.1, Vigun07g239400.1, Vigun07g239400.2, Vigun07g239400.4, Vigun07g239400.3	0
Metabolism	Energy metabolism			613		299		64			0
Metabolism	Glycan biosynthesis and metabolism	vra00511	Other glycan degradation	75	Vigun03g060500.1, Vigun03g060500.2, Vigun03g060500.3, Vigun03g177100.1, Vigun03g262300.1, Vigun03g377400.1, Vigun03g391600.1, Vigun03g391700.1, Vigun03g391700.2, Vigun03g399800.1, Vigun02g126200.1, Vigun05g201300.1, Vigun05g249600.1, Vigun05g274700.1, Vigun05g274700.2, Vigun05g276000.1, Vigun08g011600.1, Vigun08g011600.3, Vigun08g011600.2, Vigun10g173700.1, Vigun09g032900.1, Vigun09g032900.2, Vig…	20	vra:106762651, vra:106768403, vra:106762863, vra:106768691, vra:106776681, vra:106777853, vra:106759380, vra:106758179, vra:106764861, vra:106771863, vra:106771139, vra:106772471, vra:106770777, vra:106762474, vra:106759878, vra:106760571, vra:106753925, vra:106753895, vra:106777164, vra:106779264				1	Vigun09g235300.1	0.18
Metabolism	Glycan biosynthesis and metabolism			75		20		0			1
Metabolism	Lipid metabolism	vra00071	Fatty acid degradation	108	Vigun03g036400.1, Vigun03g057900.1, Vigun03g057900.2, Vigun07g089300.1, Vigun03g060200.1, Vigun03g060200.2, Vigun03g074300.1, Vigun03g074400.1, Vigun03g167300.1, Vigun09g155800.1, Vigun03g176300.1, Vigun03g237500.1, Vigun03g237500.2, Vigun03g237500.3, VigunL051800.1, VigunL052000.1, Vigun03g262100.1, Vigun03g300900.1, Vigun03g325700.1, Vigun03g421100.1, Vigun03g421200.1, Vigun03g437900.1, Vigun02…	52	vra:106768318, vra:106771196, vra:106769529, vra:106768402, vra:106778879, vra:106754589, vra:106779917, vra:106765921, vra:106768333, vra:106769426, vra:106768824, vra:106766980, vra:106769088, vra:106776334, vra:106772635, vra:106779020, vra:106777896, vra:106777688, vra:106759281, vra:106770750, vra:106760437, vra:106758153, vra:106765124, vra:106764892, vra:106765066, vra:106764867, vra:10676…	1	Vigun08g177900.2	0.72
Metabolism	Lipid metabolism	vra00073	Cutin, suberine and wax biosynthesis	94	Vigun03g043500.1, Vigun03g310900.1, Vigun02g059600.1, Vigun05g275500.1, Vigun07g230300.1, Vigun03g376700.1, Vigun10g019900.1, Vigun02g003200.1, Vigun02g003400.1, Vigun04g197600.1, Vigun04g197700.1, Vigun04g197800.1, Vigun04g198000.1, Vigun04g198200.1, Vigun10g048300.1, Vigun10g048400.1, Vigun11g194300.1, Vigun02g020700.1, Vigun02g020700.2, Vigun02g020900.1, Vigun02g020900.2, Vigun02g021000.1, Vig…	29	vra:106769560, vra:106762800, vra:106773669, vra:106755878, vra:106777849, vra:106777294, vra:106776310, vra:106780102, vra:106757174, vra:106758319, vra:106761500, vra:106759419, vra:106758926, vra:106764310, vra:106775076, vra:106773103, vra:106772995, vra:106772969, vra:106774045, vra:106774036, vra:106771543, vra:106771528, vra:106753563, vra:106775311, vra:106754073, vra:106779834, vra:10675…	1	Vigun05g237800.1	0.67
Metabolism	Lipid metabolism	vra00561	Glycerolipid metabolism	178	Vigun03g001200.1, Vigun09g191100.1, Vigun03g059200.1, Vigun03g059200.2, Vigun03g060200.1, Vigun03g060200.2, Vigun03g080300.1, Vigun08g171400.1, Vigun04g174100.1, Vigun01g241300.1, Vigun01g241300.2, VigunL051000.1, Vigun03g112500.1, Vigun07g202200.1, Vigun03g149800.1, Vigun03g149800.2, Vigun03g149800.3, Vigun03g237500.1, Vigun03g237500.2, Vigun03g237500.3, VigunL051800.1, VigunL052000.1, Vigun03g2…	81	vra:106764470, vra:106768627, vra:106769529, vra:106769890, vra:106767130, vra:106767415, vra:106779917, vra:106768625, vra:106767159, vra:106765921, vra:106769119, vra:106769426, vra:106768670, vra:106766883, vra:106769196, vra:106769144, vra:106769440, vra:106765485, vra:106769336, vra:106778076, vra:106777247, vra:106776511, vra:106779020, vra:106777818, vra:106777795, vra:106759409, vra:10675…	1	Vigun05g288400.1	0.88
Metabolism	Lipid metabolism	vra00564	Glycerophospholipid metabolism	230	Vigun03g003400.1, Vigun03g031000.1, Vigun03g031000.2, Vigun03g059200.1, Vigun03g059200.2, Vigun03g086700.1, Vigun03g149800.1, Vigun03g149800.2, Vigun03g149800.3, Vigun03g163500.1, Vigun10g128400.1, Vigun03g173300.1, Vigun03g178200.1, Vigun05g047900.1, Vigun07g104500.1, Vigun06g192800.1, Vigun03g197200.1, Vigun03g218500.1, Vigun03g299100.1, Vigun05g048000.1, Vigun05g048100.1, Vigun03g311500.1, Vig…	110	vra:106771134, vra:106769204, vra:106768627, vra:106765450, vra:106767415, vra:106764316, vra:106758443, vra:106768502, vra:106767032, vra:106758441, vra:106769119, vra:106753290, vra:106768670, vra:106766830, vra:106769196, vra:106765623, vra:106766905, vra:106753646, vra:106778076, vra:106777247, vra:106777818, vra:106777666, vra:106758442, vra:106776466, vra:106777915, vra:106758707, vra:10675…	3	Vigun06g056700.1, Vigun06g056700.2, Vigun06g056800.1	0.5
Metabolism	Lipid metabolism	vra00592	alpha-Linolenic acid metabolism	107	Vigun03g074300.1, Vigun03g074400.1, Vigun03g108200.1, Vigun03g108300.1, Vigun03g163500.1, Vigun10g128400.1, Vigun03g167300.1, Vigun09g155800.1, Vigun03g169600.1, Vigun03g173300.1, Vigun03g178200.1, Vigun05g047900.1, Vigun07g104500.1, Vigun06g192800.1, Vigun03g197200.1, Vigun03g264500.1, Vigun03g264600.1, Vigun02g046100.1, Vigun02g127900.1, Vigun03g299100.1, Vigun05g048000.1, Vigun05g048100.1, Vig…	53	vra:106768402, vra:106766401, vra:106764316, vra:106778879, vra:106768893, vra:106758443, vra:106768502, vra:106764224, vra:106758441, vra:106768333, vra:106769071, vra:106766957, vra:106768824, vra:106766980, vra:106778055, vra:106772635, vra:106777743, vra:106758442, vra:106777896, vra:106777106, vra:106777103, vra:106777102, vra:106758100, vra:106779582, vra:106773738, vra:106753095, vra:10676…				1	Vigun08g204500.1	0.24
Metabolism	Lipid metabolism			717		325		6			1
Metabolism	Metabolism of cofactors and vitamins	vra00130	Ubiquinone and other terpenoid-quinone biosynthesis	89	Vigun03g117500.1, Vigun03g128900.1, Vigun03g159900.1, Vigun01g024400.1, Vigun01g024500.1, Vigun03g226500.1, Vigun05g213300.1, Vigun05g213300.2, Vigun03g235600.1, Vigun03g235600.2, Vigun03g381600.1, Vigun03g381700.1, Vigun03g381800.1, Vigun03g384500.1, Vigun03g384500.2, Vigun03g384500.3, Vigun03g384500.4, Vigun02g038800.1, Vigun11g204900.1, Vigun11g204900.2, Vigun02g079600.1, Vigun02g098500.1, Vig…	45	vra:106769435, vra:106773008, vra:106761862, vra:106754783, vra:106780774, vra:106768751, vra:106767575, vra:106767325, vra:106768988, vra:106778160, vra:106776995, vra:106776996, vra:106776915, vra:106777872, vra:106758053, vra:106780443, vra:106759615, vra:106761921, vra:106759500, vra:106763969, vra:106764845, vra:106765342, vra:106763865, vra:106753471, vra:106780051, vra:106773574, vra:10677…	1	Vigun07g002800.1	0.65
Metabolism	Metabolism of cofactors and vitamins	vra00670	One carbon pool by folate	38	Vigun03g164200.1, Vigun03g178400.1, Vigun03g178400.6, Vigun03g178400.5, Vigun03g178400.7, Vigun03g178400.4, Vigun03g178400.3, Vigun03g178400.8, Vigun03g178400.2, Vigun04g202700.1, Vigun03g227100.1, Vigun03g301900.1, Vigun03g301900.2, Vigun03g301900.3, Vigun03g445000.1, Vigun06g160500.1, Vigun06g160500.2, Vigun02g164400.1, Vigun08g110800.1, Vigun08g186300.1, Vigun01g091700.1, Vigun04g128600.1, Vig…	20	vra:106757830, vra:106770075, vra:106774611, vra:106778215, vra:106766853, vra:106768881, vra:106777215, vra:106764877, vra:106753776, vra:106766134, vra:106764957, vra:106772396, vra:106758145, vra:106759830, vra:106762733, vra:106775880, vra:106775890, vra:106762887, vra:106778304, vra:106765682	1	Vigun03g227100.1	0.36
Metabolism	Metabolism of cofactors and vitamins	vra00730	Thiamine metabolism	31	Vigun03g228600.1, Vigun03g228800.1, Vigun03g314700.1, Vigun03g379700.1, Vigun03g414600.1, Vigun03g427500.1, Vigun02g113500.1, Vigun02g113500.2, Vigun02g113500.3, Vigun02g113500.4, Vigun02g154400.1, Vigun07g050500.1, Vigun07g078700.1, Vigun07g078700.2, Vigun09g106600.1, Vigun01g096300.1, Vigun07g157100.1, Vigun07g157100.2, Vigun07g244100.1, Vigun09g054700.1, Vigun09g054700.2, Vigun09g206500.1, Vig…	22	vra:106765440, vra:106765585, vra:106769383, vra:106767562, vra:106768513, vra:106777265, vra:106777938, vra:106771309, vra:106754411, vra:106772474, vra:106754377, vra:106762012, vra:106762427, vra:106775669, vra:106775981, vra:106776278, vra:106753899, vra:106756811, vra:106756800, vra:106756647, vra:106755182, vra:106754742	1	Vigun07g244100.1	0.3
Metabolism	Metabolism of cofactors and vitamins	vra00740	Riboflavin metabolism	41	Vigun03g001400.1, Vigun03g001500.1, Vigun03g001500.2, Vigun02g014900.1, Vigun03g026500.1, Vigun03g077700.1, Vigun03g077700.2, Vigun03g115100.1, Vigun03g115100.2, Vigun03g383000.1, Vigun03g383100.1, Vigun02g158100.1, Vigun02g158100.2, Vigun02g158100.3, Vigun09g098100.1, Vigun03g030500.1, Vigun03g044900.1, Vigun01g233400.1, Vigun03g079000.1, Vigun06g221300.1, Vigun03g128700.1, Vigun03g151900.1, Vig…	19	vra:106764973, vra:106763382, vra:106765822, vra:106765779, vra:106765600, vra:106776284, vra:106774300, vra:106765608, vra:106768896, vra:106769156, vra:106758103, vra:106758700, vra:106778587, vra:106758172, vra:106770641, vra:106756359, vra:106771021, vra:106757709, vra:106754429	1	Vigun09g098100.1	0.38
Metabolism	Metabolism of cofactors and vitamins	vra00860	Porphyrin and chlorophyll metabolism	97	Vigun03g052400.1, Vigun03g057700.1, Vigun03g100800.1, Vigun09g216800.1, Vigun11g134200.1, Vigun03g122400.1, Vigun03g148600.1, Vigun09g278100.1, Vigun06g175000.1, Vigun03g173900.1, Vigun03g190200.1, Vigun03g190300.1, Vigun03g430000.1, Vigun03g430100.1, Vigun03g430200.1, Vigun03g430300.1, Vigun03g430400.1, Vigun02g204200.1, Vigun05g092600.1, Vigun05g134700.1, Vigun05g134700.3, Vigun05g134700.2, Vig…	48	vra:106768779, vra:106769019, vra:106756471, vra:106765505, vra:106776114, vra:106767465, vra:106778516, vra:106768993, vra:106776916, vra:106777654, vra:106778066, vra:106758601, vra:106778141, vra:106764794, vra:106757916, vra:106780555, vra:106765024, vra:106764806, vra:106763057, vra:106764796, vra:106765267, vra:106764977, vra:106774182, vra:106768765, vra:106756600, vra:106755984, vra:10676…	2	Vigun03g430300.1, Vigun03g430400.1	0.31
Metabolism	Metabolism of cofactors and vitamins			296		154		6			0
Metabolism	Metabolism of other amino acids	vra00410	beta-Alanine metabolism	110	Vigun03g019000.1, Vigun03g019000.2, Vigun03g019000.3, Vigun03g019000.4, Vigun03g060200.1, Vigun03g060200.2, Vigun03g123900.1, Vigun07g141700.1, Vigun07g141700.3, Vigun07g141700.7, Vigun07g141700.10, Vigun07g141700.5, Vigun07g141700.9, Vigun07g141700.6, Vigun07g141700.2, Vigun07g141700.8, Vigun07g141700.4, Vigun03g125300.1, Vigun03g156100.1, Vigun03g156200.1, Vigun03g156300.1, Vigun03g156300.2, Vi…	53	vra:106768855, vra:106769529, vra:106768856, vra:106765697, vra:106780014, vra:106778772, vra:106780771, vra:106779917, vra:106779864, vra:106765921, vra:106769426, vra:106766365, vra:106767895, vra:106753402, vra:106779688, vra:106779020, vra:106777802, vra:106754844, vra:106758153, vra:106776036, vra:106762900, vra:106765066, vra:106764834, vra:106765328, vra:106765160, vra:106775408, vra:10677…	2	Vigun08g141200.1, Vigun06g097100.1	0.37	1	Vigun07g240500.1	0.25
Metabolism	Metabolism of other amino acids	vra00430	Taurine and hypotaurine metabolism	24	Vigun03g156100.1, Vigun03g156200.1, Vigun03g156300.1, Vigun03g156300.2, Vigun03g156400.1, Vigun05g044400.1, Vigun05g206600.1, Vigun05g206600.2, Vigun05g207700.1, Vigun05g207700.2, Vigun08g103100.1, Vigun08g141200.1, Vigun04g004700.1, Vigun04g039000.1, Vigun04g039100.1, Vigun04g050400.1, Vigun09g071000.1, Vigun06g097100.1, Vigun06g190100.1, Vigun01g091300.1, Vigun01g091300.2, Vigun01g233700.1, Vig…	17	vra:106780014, vra:106778772, vra:106758897, vra:106753059, vra:106778611, vra:106778800, vra:106764834, vra:106775372, vra:106774216, vra:106775060, vra:106764265, vra:106756788, vra:106776061, vra:106774586, vra:106753863, vra:106777293, vra:106755600	2	Vigun08g141200.1, Vigun06g097100.1	0.03
Metabolism	Metabolism of other amino acids	vra00450	Selenocompound metabolism	23	Vigun03g247800.1, Vigun02g111300.1, Vigun05g039900.1, Vigun04g066800.1, Vigun04g077800.1, Vigun04g077800.2, Vigun07g006900.1, Vigun07g006900.2, Vigun07g033800.1, Vigun07g164000.1, Vigun07g233800.1, Vigun07g284900.1, Vigun09g133400.1, Vigun11g204300.1, Vigun11g214700.1, Vigun11g214700.2, Vigun06g001300.1, Vigun06g142700.1, Vigun06g239200.1, Vigun01g090400.1, Vigun01g090400.2, Vigun01g090400.3, Vig…	16	vra:106767038, vra:106777916, vra:106759378, vra:106778734, vra:106772116, vra:106775874, vra:106772297, vra:106769753, vra:106772622, vra:106772633, vra:106779146, vra:106775326, vra:106776021, vra:106775847, vra:106753903, vra:106752579	1	Vigun07g233800.1	0.24
Metabolism	Metabolism of other amino acids	vra00460	Cyanoamino acid metabolism	156	Vigun03g104000.1, Vigun03g323400.1, Vigun03g448600.1, Vigun03g448600.2, Vigun03g448700.1, Vigun08g089200.1, Vigun08g155900.1, Vigun08g196300.1, Vigun04g195200.1, Vigun10g061500.1, Vigun09g087400.1, Vigun09g166300.1, Vigun06g044800.1, Vigun06g163900.1, Vigun01g023600.1, Vigun01g223600.1, Vigun01g223600.2, Vigun01g223600.3, Vigun03g122100.1, Vigun03g164200.1, Vigun03g203800.1, Vigun03g227100.1, Vig…	59	vra:106766577, vra:106774787, vra:106757830, vra:106769201, vra:106778215, vra:106769332, vra:106767544, vra:106755284, vra:106759445, vra:106758615, vra:106758578, vra:106758793, vra:106756365, vra:106754631, vra:106762971, vra:106753059, vra:106758267, vra:106758564, vra:106758265, vra:106758548, vra:106778474, vra:106778446, vra:106778448, vra:106764877, vra:106775961, vra:106764611, vra:10677…	8	Vigun03g227100.1, Vigun05g265900.1, Vigun05g266100.1, Vigun05g266100.2, Vigun05g266500.1, Vigun05g266600.1, Vigun05g266700.1, Vigun05g266800.1	0
Metabolism	Metabolism of other amino acids	vra00480	Glutathione metabolism	143	Vigun03g010600.1, Vigun03g038800.1, Vigun03g043200.1, Vigun09g223300.1, Vigun03g045000.1, Vigun03g045400.1, Vigun03g045400.2, Vigun03g045500.1, Vigun03g045600.1, Vigun03g045700.1, Vigun03g045700.2, Vigun03g067500.1, Vigun02g018000.1, Vigun03g095800.1, Vigun03g127900.1, Vigun03g198700.1, Vigun03g214800.1, Vigun03g215000.1, Vigun03g237600.1, Vigun08g041200.1, Vigun07g240900.1, Vigun03g326200.1, Vig…	94	vra:106768417, vra:106768317, vra:106768302, vra:106767912, vra:106766812, vra:106769193, vra:106766796, vra:106767153, vra:106773132, vra:106779779, vra:106775849, vra:106766752, vra:106767526, vra:106769377, vra:106779864, vra:106766365, vra:106768926, vra:106767398, vra:106767353, vra:106774513, vra:106776969, vra:106777047, vra:106777244, vra:106779688, vra:106776684, vra:106776989, vra:10677…	1	Vigun09g199100.1	0.81
Metabolism	Metabolism of other amino acids			456		239		14			1
Metabolism	Metabolism of terpenoids and polyketides	vra00904	Diterpenoid biosynthesis	91	Vigun03g112300.1, Vigun03g149400.1, Vigun03g149400.2, Vigun03g183300.1, Vigun03g183400.1, Vigun02g012300.1, Vigun05g137800.1, Vigun10g051700.1, Vigun10g116900.1, Vigun09g205600.1, Vigun01g109900.1, Vigun03g300700.1, Vigun02g163600.1, Vigun02g163600.2, Vigun02g163600.3, Vigun05g065200.1, Vigun04g008100.1, Vigun10g186600.1, Vigun06g077400.1, Vigun11g190200.1, Vigun03g410400.1, Vigun03g410500.1, Vig…	30	vra:106766391, vra:106768011, vra:106779369, vra:106778301, vra:106767893, vra:106773889, vra:106773394, vra:106777479, vra:106776560, vra:106761298, vra:106761125, vra:106778530, vra:106778584, vra:106760989, vra:106771067, vra:106763690, vra:106762922, vra:106774485, vra:106765230, vra:106772971, vra:106773832, vra:106761804, vra:106771440, vra:106761831, vra:106757084, vra:106774859, vra:10677…	1	Vigun10g051700.1	0.66
Metabolism	Metabolism of terpenoids and polyketides	vra00905	Brassinosteroid biosynthesis	55	Vigun03g071400.1, Vigun03g071400.2, Vigun03g071600.1, Vigun03g071700.1, Vigun03g071800.1, Vigun04g019300.1, Vigun04g019600.1, Vigun04g019700.1, Vigun04g019900.1, Vigun04g020100.1, Vigun04g020100.5, Vigun04g020100.2, Vigun04g020100.3, Vigun04g020100.4, Vigun04g020200.1, Vigun04g158900.1, Vigun10g163500.1, Vigun07g192200.1, Vigun07g192200.3, Vigun07g192200.2, Vigun03g088500.1, Vigun02g132000.1, Vig…	14	vra:106774369, vra:106778030, vra:106768728, vra:106765911, vra:106767283, vra:106753400, vra:106777471, vra:106757945, vra:106758156, vra:106764341, vra:106763863, vra:106779292, vra:106773857, vra:106753547				4	Vigun07g192200.1, Vigun07g192200.3, Vigun07g192200.2, Vigun04g063600.1	0
Metabolism	Metabolism of terpenoids and polyketides	vra00906	Carotenoid biosynthesis	140	Vigun03g032200.1, Vigun03g084300.1, Vigun02g108000.1, Vigun09g247800.1, Vigun06g087300.1, Vigun03g049100.1, Vigun03g049200.1, Vigun03g049200.2, Vigun05g024000.1, Vigun04g173400.1, Vigun04g173600.1, Vigun07g147700.1, Vigun01g034400.1, Vigun01g034400.2, Vigun01g078400.2, Vigun01g186000.1, Vigun01g186000.3, Vigun01g186000.2, Vigun01g186000.4, Vigun01g200400.1, Vigun01g200500.1, Vigun01g200600.1, Vig…	39	vra:106777777, vra:106761417, vra:106754170, vra:106765605, vra:106765517, vra:106767139, vra:106764057, vra:106772686, vra:106768400, vra:106760860, vra:106753610, vra:106777861, vra:106776942, vra:106755462, vra:106758055, vra:106759033, vra:106779115, vra:106765025, vra:106764610, vra:106764609, vra:106762898, vra:106755472, vra:106763718, vra:106757431, vra:106772401, vra:106761448, vra:10677…	2	Vigun02g108000.1, Vigun03g450200.1	0.49
Metabolism	Metabolism of terpenoids and polyketides	vra00908	Zeatin biosynthesis	46	Vigun03g392200.1, Vigun03g392300.1, Vigun03g432300.1, Vigun02g042800.1, Vigun07g034800.1, Vigun07g034900.1, Vigun02g099300.1, Vigun07g034700.1, Vigun01g230100.1, Vigun05g005900.1, Vigun05g006200.1, Vigun09g136300.1, Vigun05g101900.1, Vigun05g186900.1, Vigun05g186900.2, Vigun08g041000.1, Vigun04g098900.1, Vigun01g113500.1, Vigun04g102600.1, Vigun04g153700.1, Vigun10g015800.1, Vigun07g225200.1, Vig…	26	vra:106766499, vra:106767266, vra:106768196, vra:106770095, vra:106771491, vra:106758528, vra:106758203, vra:106770938, vra:106759789, vra:106765121, vra:106757212, vra:106758094, vra:106771235, vra:106770971, vra:106771461, vra:106770715, vra:106760070, vra:106761356, vra:106762749, vra:106759647, vra:106775423, vra:106761132, vra:106752528, vra:106757524, vra:106756421, vra:106779231	3	Vigun01g113500.1, Vigun09g248900.1, Vigun09g248900.2	0.02
Metabolism	Metabolism of terpenoids and polyketides	vra00909	Sesquiterpenoid and triterpenoid biosynthesis	72	Vigun03g032100.1, Vigun03g117900.1, Vigun03g118100.1, Vigun03g118000.1, Vigun03g118300.1, Vigun03g121500.1, Vigun03g140500.1, Vigun10g199600.1, Vigun06g169200.1, Vigun06g169300.1, Vigun06g169500.1, Vigun06g169500.3, Vigun06g169500.2, Vigun06g169700.1, Vigun06g169700.2, Vigun06g169800.1, Vigun06g169800.2, Vigun06g169900.1, Vigun06g170000.1, Vigun06g170200.1, Vigun06g170300.1, Vigun06g170400.1, Vig…	18	vra:106766643, vra:106766374, vra:106765590, vra:106766844, vra:106779110, vra:106758614, vra:106778564, vra:106778773, vra:106765138, vra:106765073, vra:106778111, vra:106765593, vra:106762372, vra:106753043, vra:106774503, vra:106774500, vra:106778567, vra:106756236	7	Vigun10g199600.1, Vigun11g073100.1, Vigun11g073400.1, Vigun11g073600.1, Vigun11g073600.2, Vigun11g073600.4, Vigun11g073600.3	0	3	Vigun11g114000.1, Vigun11g114100.1, Vigun11g114300.1	0
Metabolism	Metabolism of terpenoids and polyketides			404		127		13			7
Metabolism	Nucleotide metabolism	vra00230	Purine metabolism	310	Vigun03g014000.1, Vigun03g014100.1, Vigun03g396600.1, Vigun01g033600.1, Vigun03g015200.1, Vigun03g015200.3, Vigun03g015200.2, Vigun03g030500.1, Vigun03g036300.1, Vigun03g044100.1, Vigun03g062000.1, Vigun03g067500.1, Vigun02g018000.1, Vigun03g139300.1, Vigun03g149100.1, Vigun03g149100.2, Vigun07g176600.1, Vigun07g176600.2, Vigun03g165300.1, Vigun03g165300.2, Vigun03g165300.3, Vigun03g196000.1, Vig…	159	vra:106766589, vra:106766802, vra:106765779, vra:111242097, vra:106765655, vra:106780057, vra:106773132, vra:106752850, vra:106770848, vra:106772848, vra:106765660, vra:106768737, vra:106768983, vra:106753322, vra:106769169, vra:106765533, vra:106769133, vra:106765661, vra:106765585, vra:106769159, vra:106753290, vra:106766723, vra:106756031, vra:106767320, vra:106767353, vra:106755835, vra:10676…	1	Vigun07g233800.1	0.97	1	Vigun01g084600.1	0.56
Metabolism	Nucleotide metabolism	vra00240	Pyrimidine metabolism	232	Vigun03g014000.1, Vigun03g014100.1, Vigun03g396600.1, Vigun01g033600.1, Vigun03g030400.1, Vigun03g401400.1, Vigun03g030500.1, Vigun03g036300.1, Vigun03g064900.1, Vigun07g065600.1, Vigun03g066200.1, Vigun03g067500.1, Vigun02g018000.1, Vigun03g125300.1, Vigun03g139300.1, Vigun03g149100.1, Vigun03g149100.2, Vigun07g176600.1, Vigun07g176600.2, Vigun03g165300.1, Vigun03g165300.2, Vigun03g165300.3, Vig…	117	vra:106766589, vra:106767723, vra:106765779, vra:111242097, vra:106763485, vra:106769402, vra:106773132, vra:106765697, vra:106752850, vra:106770848, vra:106772848, vra:106768560, vra:106765660, vra:106753322, vra:106765403, vra:106767709, vra:106767052, vra:106769159, vra:106767643, vra:106767320, vra:106767353, vra:106755835, vra:106756744, vra:106779647, vra:106777607, vra:106777759, vra:10677…				1	Vigun01g084600.1	0.46
Metabolism	Nucleotide metabolism			542		276		1			2
Metabolism	Overview	vra01200	Carbon metabolism	466	Vigun03g019000.1, Vigun03g019000.2, Vigun03g019000.3, Vigun03g019000.4, Vigun03g024700.1, Vigun03g024700.2, Vigun03g025700.1, Vigun05g274300.1, Vigun03g025800.1, Vigun08g007500.1, Vigun03g027400.1, Vigun03g027400.2, Vigun03g031500.1, Vigun03g038800.1, Vigun03g053200.1, Vigun03g057900.1, Vigun03g057900.2, Vigun07g089300.1, Vigun03g074000.1, Vigun03g074000.2, Vigun03g085600.1, Vigun04g032200.1, Vig…	242	vra:106768855, vra:106766850, vra:106762096, vra:106768708, vra:106766865, vra:106769074, vra:106768317, vra:106768300, vra:106771196, vra:106767873, vra:106773177, vra:106753952, vra:106769466, vra:106768706, vra:106768856, vra:106765747, vra:106769099, vra:106757830, vra:106768517, vra:106768737, vra:106768556, vra:106778711, vra:106778215, vra:106780236, vra:106779870, vra:106768312, vra:10676…	38	Vigun03g121600.1, Vigun03g121600.2, Vigun03g227100.1, Vigun02g098200.1, Vigun05g109600.1, Vigun05g288400.1, Vigun08g177900.2, Vigun08g213100.1, Vigun08g213100.2, Vigun04g096900.1, Vigun04g096900.2, Vigun04g096900.3, Vigun04g097000.1, Vigun04g097100.1, Vigun04g119800.1, VigunL082000.1, Vigun07g066200.1, Vigun07g095400.1, Vigun06g046900.1, VigunL007000.1, VigunL007400.1, VigunL011100.1, VigunL03020…	0
Metabolism	Overview	vra01210	2-Oxocarboxylic acid metabolism	132	Vigun03g009600.1, Vigun03g087400.1, Vigun03g087700.1, Vigun03g124100.1, Vigun03g124200.1, Vigun03g282100.1, Vigun03g380300.1, Vigun02g072500.1, Vigun02g086000.1, Vigun02g086100.1, Vigun05g051500.1, Vigun05g147800.1, Vigun08g101100.1, Vigun08g102300.1, Vigun08g124100.1, Vigun08g124300.1, Vigun08g125300.1, Vigun08g125300.2, Vigun04g053700.1, Vigun04g054900.1, Vigun04g055000.1, Vigun04g055100.1, Vig…	56	vra:106763748, vra:106768850, vra:106754697, vra:106768005, vra:106767843, vra:106769117, vra:106774787, vra:106768314, vra:106769203, vra:106753643, vra:106777054, vra:106777621, vra:106778084, vra:106777667, vra:106778036, vra:106777955, vra:106776959, vra:106758343, vra:106778599, vra:106762010, vra:106759681, vra:106764754, vra:106762964, vra:106765126, vra:106765092, vra:106764674, vra:10676…	2	Vigun01g223000.1, Vigun01g223000.2	0.46
Metabolism	Overview	vra01230	Biosynthesis of amino acids	393	Vigun03g009600.1, Vigun03g027400.1, Vigun03g027400.2, Vigun03g053200.1, Vigun03g070500.1, Vigun03g073400.1, Vigun05g288500.1, Vigun05g288500.2, Vigun07g122900.1, Vigun03g074000.1, Vigun03g074000.2, Vigun03g087400.1, Vigun03g102800.1, Vigun03g110200.1, Vigun03g110200.2, Vigun03g110200.3, Vigun03g110200.4, Vigun03g120800.1, Vigun03g120900.1, Vigun03g120900.2, Vigun03g121000.1, Vigun03g121000.2, Vig…	226	vra:106763748, vra:106766865, vra:106768300, vra:106759786, vra:106775438, vra:106767873, vra:106768850, vra:106769466, vra:106765864, vra:106768005, vra:106767843, vra:106769117, vra:106769459, vra:106752873, vra:106757830, vra:106754610, vra:106768517, vra:106768737, vra:106754783, vra:106778215, vra:106780236, vra:106768312, vra:106768315, vra:106768314, vra:106767854, vra:106769439, vra:10676…	9	Vigun03g227100.1, Vigun08g213100.1, Vigun08g213100.2, Vigun07g239400.1, Vigun07g239400.2, Vigun07g239400.4, Vigun07g239400.3, Vigun09g269800.1, Vigun11g181300.1	0.04
Metabolism	Overview			991		524		49			0
Organismal Systems	Environmental adaptation	vra04626	Plant-pathogen interaction	2428	Vigun03g001800.1, Vigun03g001800.2, Vigun03g001800.3, Vigun08g057400.1, Vigun08g142900.1, Vigun08g142900.2, Vigun07g071000.1, Vigun09g202900.1, Vigun03g004200.1, Vigun03g008700.1, Vigun03g029900.1, Vigun03g032000.1, Vigun03g032000.2, Vigun03g088700.1, Vigun03g110300.1, Vigun03g110300.3, Vigun03g110300.2, Vigun03g116700.1, Vigun03g117000.1, Vigun03g117200.1, Vigun03g118600.1, Vigun03g118600.3, Vig…	156	vra:106756531, vra:106763935, vra:106772190, vra:106777977, vra:106767974, vra:106774068, vra:106775950, vra:106752886, vra:106777871, vra:106758642, vra:106754669, vra:106773888, vra:106763139, vra:106767050, vra:106768261, vra:106766668, vra:106755105, vra:106768745, vra:106768224, vra:106774250, vra:106759504, vra:106752878, vra:106760241, vra:106764873, vra:106755495, vra:106775803, vra:10675…	24	Vigun05g222500.1, Vigun05g222500.2, Vigun05g222600.1, Vigun05g222600.2, Vigun05g222700.1, Vigun05g278900.1, Vigun05g278900.2, Vigun05g278900.3, Vigun03g145600.1, Vigun03g190700.1, Vigun02g107100.1, Vigun05g278600.1, Vigun05g279000.1, Vigun05g279100.1, Vigun08g090700.1, Vigun04g062700.1, Vigun10g130100.1, Vigun10g130100.2, Vigun08g112200.1, Vigun08g052300.1, Vigun08g053100.1, Vigun08g064800.1, Vig…	0.84	3	Vigun06g125400.1, Vigun07g196100.1, Vigun09g066100.1	0.96
					Vigun10g042500.1, Vigun10g042700.1, Vigun10g043000.1, Vigun10g067500.1, Vigun10g068800.1, Vigun10g068800.2, Vigun10g070200.1, Vigun10g070200.2, Vigun10g070800.1, Vigun10g070800.2, Vigun10g070900.1, Vigun10g089300.1, Vigun10g089400.1, Vigun10g089400.3, Vigun10g089400.4, Vigun10g089400.2, Vigun10g089700.1, Vigun10g089700.2, Vigun10g120000.1, Vigun10g120000.2, Vigun10g120400.1, Vigun10g120900.1, Vig…
Organismal Systems	Environmental adaptation	vra04712	Circadian rhythm - plant	256	Vigun03g005500.1, Vigun03g005600.1, Vigun04g109500.1, Vigun04g159500.1, Vigun01g173000.1, Vigun03g011300.1, Vigun03g446700.1, Vigun02g065300.1, Vigun07g139300.1, Vigun01g062300.1, Vigun01g209300.1, Vigun01g209300.2, Vigun03g016900.1, Vigun03g051000.1, Vigun03g051000.2, Vigun03g215500.1, Vigun03g278400.1, Vigun02g038500.1, Vigun02g038500.2, Vigun02g038500.4, Vigun02g038500.3, Vigun02g068600.1, Vig…	50	vra:106766377, vra:106765618, vra:106772189, vra:106768619, vra:106754681, vra:106756809, vra:106768692, vra:106768795, vra:106769384, vra:106765476, vra:106772690, vra:106769035, vra:106755199, vra:106753649, vra:106755176, vra:106779704, vra:106777885, vra:106777613, vra:106777513, vra:106758895, vra:106758531, vra:106760137, vra:106753828, vra:106758993, vra:106775701, vra:106753827, vra:10676…	5	Vigun11g176000.1, Vigun11g176000.2, Vigun07g213100.1, Vigun07g213100.2, Vigun11g149100.1	0.18	1	Vigun06g096400.1	0.49
Organismal Systems	Environmental adaptation			2684		206		29			4
