# Supplementary material for: A Comparison of the Transcriptomes of Cowpeas in Response to Two Different Ionizing Radiations
Source: Plants (Basel). 2021 Mar 17;10(3):567. doi: 10.3390/plants10030567 (PMC8002818; doi:10.3390/plants10030567)
Supplement: Supplementary file 1 [file plants-10-00567-s001.zip › Table S7.xlsx]

## Sheet: DEGs
	DEGs info.							Normalization																					Log2FoldChange						Annotation_Phytozome
Gene id	Read count	Control	p_300Gy	foldChange	log2FoldChange	pval	padj	Control_1	Control_2	Control_3	p_100Gy_1	p_100Gy_2	p_100Gy_3	p_200Gy_1	p_200Gy_2	p_200Gy_3	p_300Gy_1	p_300Gy_2	p_300Gy_3	g_100Gy_1	g_100Gy_2	g_100Gy_3	g_200Gy_1	g_200Gy_2	g_200Gy_3	g_300Gy_1	g_300Gy_2	g_300Gy_3	p_100Gy_vs_Control	p_200Gy_vs_Control	p_300Gy_vs_Control	g_100Gy_vs_Control	g_200Gy_vs_Control	g_300Gy_vs_Control	Pfam	Panther	KOG	ec	KO	GO	Best-hit-arabi-name	arabi-symbol	arabi-defline
Vigun09g224500.1	158.278	18.4785	298.078	16.1311	4.01177	6.09453e-69	2.49102e-64	2	13	40	47	82	141	96	99	94	295	317	282	15	15	17	20	18	16	27	41	63	2.28382	2.38119	4.01177	-0.255576	-0.0495801	1.23936	PF00447	PTHR10015,PTHR10015:SF186	KOG0627		K09419	GO:0043565,GO:0006355,GO:0005634,GO:0003700	AT2G26150.1	ATHSFA2,HSFA2	heat shock transcription factor A2
Vigun09g224500.2	158.168	18.4785	297.858	16.1192	4.01071	2.57279e-68	5.25788e-64	2	13	40	46	82	141	96	99	94	295	317	282	15	15	17	20	18	16	27	41	63	2.28184	2.38119	4.01071	-0.255576	-0.0495801	1.23936	PF00447	PTHR10015,PTHR10015:SF186	KOG0627		K09419	GO:0043565,GO:0006355,GO:0005634,GO:0003700	AT2G26150.1	ATHSFA2,HSFA2	heat shock transcription factor A2
Vigun04g148000.1	557.129	93.1539	1021.11	10.9615	3.45437	2.78833e-46	8.76673e-43	90	90	100	123	176	287	289	236	230	821	1197	1045	73	92	83	143	119	115	139	162	231	1.06863	1.43301	3.45437	-0.170226	0.433732	0.929098	PF02518,PF00183	PTHR11528,PTHR11528:SF47			K04079	GO:0051082,GO:0006950,GO:0006457,GO:0005524	AT5G52640.1	ATHS83,AtHsp90-1,ATHSP90.1,HSP81-1,HSP81.1,HSP83,HSP90.1	heat shock protein 90.1
Vigun05g017900.1	93.7035	15.9941	171.413	10.7173	3.42187	2.30951e-14	3.26632e-12	9	14	25	28	61	119	24	43	46	129	233	152	8	12	15	19	21	26	27	47	38	2.11624	1.25021	3.42187	-0.435462	0.452189	1.22222	PF00612,PF02179	PTHR33322,PTHR33322:SF6				GO:0005515,GO:0051087	AT1G12060.1	ATBAG5,BAG5	BCL-2-associated athanogene 5
Vigun08g042400.1	137.893	24.7542	251.032	10.141	3.34212	1.21668e-24	7.42228e-22	30	18	26	48	55	92	60	59	54	173	307	273	26	25	19	31	37	21	43	46	54	1.39371	1.22438	3.34212	-0.0965813	0.269508	0.948462	PF00011	PTHR11527,PTHR11527:SF93					AT5G12020.1	HSP17.6II	17.6 kDa class II heat shock protein
Vigun08g042300.1	152.794	27.5955	277.992	10.0738	3.33254	2.17852e-31	2.87235e-28	30	20	33	53	75	102	67	64	62	205	338	292	26	26	21	35	40	26	47	50	59	1.4705	1.22071	3.33254	-0.184296	0.280909	0.913972	PF00011	PTHR11527,PTHR11527:SF93			K13993		AT5G12020.1	HSP17.6II	17.6 kDa class II heat shock protein
Vigun08g042200.1	131.306	23.8491	238.763	10.0114	3.32357	2.65894e-24	1.57506e-21	29	18	25	46	54	91	59	60	52	163	293	261	27	24	20	31	38	23	45	43	56	1.42017	1.25358	3.32357	-0.0182641	0.359768	1.01009	PF00011	PTHR11527,PTHR11527:SF93			K13993		AT5G12020.1	HSP17.6II	17.6 kDa class II heat shock protein
Vigun07g106700.2	507.549	95.4618	919.635	9.63354	3.26807	6.93216e-40	1.5741e-36	51	120	116	228	314	347	638	424	353	952	721	1086	239	124	152	200	174	156	253	292	442	1.63378	2.30466	3.26807	0.848498	0.886827	1.78348	PF00447	PTHR10015,PTHR10015:SF160	KOG0627		K09419	GO:0043565,GO:0006355,GO:0005634,GO:0003700	AT3G22830.1	AT-HSFA6B,HSFA6B	heat shock transcription factor A6B
Vigun07g106700.5	500.687	94.4143	906.961	9.60618	3.26396	2.20938e-40	5.31199e-37	50	120	114	224	308	345	629	415	351	941	714	1066	233	122	148	196	175	156	246	289	437	1.63057	2.30108	3.26396	0.828349	0.894456	1.78004	PF00447	PTHR10015,PTHR10015:SF160	KOG0627		K09419	GO:0043565,GO:0006355,GO:0005634,GO:0003700	AT3G22830.1	AT-HSFA6B,HSFA6B	heat shock transcription factor A6B
Vigun07g106700.3	483.102	92.6062	873.598	9.43348	3.23779	2.22475e-36	4.3301e-33	50	118	109	217	297	333	612	403	327	895	679	1046	228	119	142	191	170	149	236	277	421	1.60994	2.27264	3.23779	0.816717	0.874309	1.74778	PF00447	PTHR10015,PTHR10015:SF160	KOG0627		K09419	GO:0043565,GO:0006355,GO:0005634,GO:0003700	AT3G22830.1	AT-HSFA6B,HSFA6B	heat shock transcription factor A6B
Vigun07g106700.1	486.454	94.3551	878.552	9.31112	3.21895	2.04984e-36	4.18916e-33	50	122	111	218	298	337	614	404	329	905	682	1049	229	120	143	192	170	151	238	279	423	1.59261	2.25132	3.21895	0.799812	0.857869	1.7324	PF00447	PTHR10015,PTHR10015:SF160	KOG0627		K09419	GO:0043565,GO:0006355,GO:0005634,GO:0003700	AT3G22830.1	AT-HSFA6B,HSFA6B	heat shock transcription factor A6B
Vigun07g106700.4	455.327	88.5431	822.111	9.28486	3.21488	2.69203e-34	5.00143e-31	45	117	103	203	273	315	581	379	312	836	636	994	218	116	132	181	167	134	219	269	406	1.57446	2.25866	3.21488	0.808391	0.85863	1.74909	PF00447	PTHR10015,PTHR10015:SF160	KOG0627		K09419	GO:0043565,GO:0006355,GO:0005634,GO:0003700	AT3G22830.1	AT-HSFA6B,HSFA6B	heat shock transcription factor A6B
Vigun11g209200.2	204.289	50.7091	357.868	7.05728	2.81911	1.43758e-66	1.93826e-62	36	51	65	92	92	103	161	111	110	296	378	399	45	53	45	82	66	75	86	100	112	0.912382	1.32822	2.81911	-0.0864725	0.551309	0.972594	PF00011	PTHR11527,PTHR11527:SF95	KOG0710		K13993		AT4G25200.1	ATHSP23.6-MITO,HSP23.6-MITO	mitochondrion-localized small heat shock protein 23.6
Vigun11g209200.1	204.152	50.7091	357.595	7.05189	2.81801	1.2413e-65	1.01471e-61	36	51	65	92	92	102	161	110	110	296	377	400	45	53	45	82	66	75	86	100	112	0.908257	1.32474	2.81801	-0.0864725	0.551309	0.972594	PF00011	PTHR11527,PTHR11527:SF95	KOG0710		K13993		AT4G25200.1	ATHSP23.6-MITO,HSP23.6-MITO	mitochondrion-localized small heat shock protein 23.6
Vigun03g118300.1	109.266	31.8913	186.64	5.85237	2.54902	1.20255e-13	1.536e-11	30	14	51	52	72	70	77	105	38	237	220	102	65	64	105	152	110	72	37	97	83	1.02709	1.20405	2.54902	1.29059	1.80378	1.17764	PF01397,PF03936	PTHR31225,PTHR31225:SF0		4.2.3.48	K15086	GO:0016829,GO:0010333,GO:0008152,GO:0000287	AT1G61680.1	ATTPS14,TPS14	terpene synthase 14
Vigun03g118000.1	81.5158	24.6898	138.342	5.6032	2.48625	5.00849e-13	5.74596e-11	24	13	37	43	55	52	55	82	33	170	169	75	45	47	75	115	87	52	28	76	64	1.02487	1.19195	2.48625	1.18077	1.77943	1.17406	PF01397,PF03936	PTHR31225,PTHR31225:SF0		4.2.3.48		GO:0016829,GO:0010333,GO:0008152,GO:0000287	AT1G61680.1	ATTPS14,TPS14	terpene synthase 14
Vigun01g137100.2	479.793	152.351	807.236	5.29854	2.40559	4.39656e-44	1.12313e-40	109	166	183	236	281	416	422	377	335	683	798	941	140	138	164	143	181	172	247	187	290	1.02917	1.30973	2.40559	-0.0505201	0.116281	0.664893	PF00447	PTHR10015,PTHR10015:SF160	KOG0627		K09419	GO:0043565,GO:0006355,GO:0005634,GO:0003700	AT3G22830.1	AT-HSFA6B,HSFA6B	heat shock transcription factor A6B
Vigun01g137100.1	554.771	181.141	928.401	5.1253	2.35764	3.88509e-56	1.98494e-52	133	197	214	279	335	481	495	451	414	807	931	1047	174	172	182	166	211	223	303	226	352	1.01038	1.32292	2.35764	-0.0405871	0.142056	0.695934	PF00447	PTHR10015,PTHR10015:SF160	KOG0627		K09419	GO:0043565,GO:0006355,GO:0005634,GO:0003700	AT3G22830.1	AT-HSFA6B,HSFA6B	heat shock transcription factor A6B
Vigun11g149100.1	1087.82	393.673	1781.98	4.52654	2.17841	3.15209e-31	4.02611e-28	122	228	831	1041	1128	1469	1403	1211	1267	1658	1718	1970	218	214	329	290	393	471	654	522	799	1.62327	1.71639	2.17841	-0.633704	-0.0345158	0.742043	PF06203,PF00072	PTHR26402,PTHR26402:SF543			K12129	GO:0005515,GO:0000160	AT5G60100.1	APRR3,PRR3	pseudo-response regulator 3
Vigun05g107400.1	63.5002	23.0418	103.959	4.51175	2.17369	3.58772e-21	1.4237e-18	10	18	41	69	62	77	48	48	77	118	109	85	36	32	30	43	56	42	45	57	45	1.59208	1.31639	2.17369	0.508318	1.02965	1.08274	PF08263,PF00560,PF13855	PTHR27004,PTHR27004:SF11	KOG0472			GO:0005515	AT1G07390.1	AtRLP1,RLP1	receptor like protein 1
Vigun11g123900.1	76.0346	27.9606	124.109	4.4387	2.15014	2.804e-08	1.12648e-06	31	15	37	24	17	27	51	102	45	166	121	86	158	99	142	237	263	97	47	172	108	-0.291618	1.24727	2.15014	2.25249	2.83352	1.96214	PF13561	PTHR24322,PTHR24322:SF600	KOG0725	1.1.1.331			AT3G51680.1		NAD(P)-binding Rossmann-fold superfamily protein
Vigun07g125400.1	227.653	84.2454	371.06	4.40451	2.13898	1.04148e-05	0.000193845	29	187	37	266	341	228	977	760	503	304	127	682	49	62	70	41	99	101	108	162	328	1.72387	3.14714	2.13898	-0.479983	-0.0639273	1.24367	PF02672	PTHR33921,PTHR33921:SF2					AT3G62410.1	CP12,CP12-2	CP12 domain-containing protein 2
Vigun01g200500.1	259.37	97.339	421.401	4.32921	2.1141	4.97231e-27	3.98496e-24	97	62	134	148	156	189	213	114	164	448	484	332	116	106	99	166	199	97	171	145	227	0.756422	0.748477	2.1141	0.136686	0.662865	0.894801	PF13561	PTHR24322,PTHR24322:SF498	KOG0725	1.1.1.145,1.1.1.51			AT2G47140.1		NAD(P)-binding Rossmann-fold superfamily protein
Vigun11g124000.1	62.2656	23.7651	100.766	4.24008	2.08409	2.71097e-08	1.09384e-06	29	10	32	18	12	19	46	82	34	134	102	67	129	77	101	184	198	74	40	125	87	-0.539541	1.18539	2.08409	2.10511	2.67797	1.82099	PF13561	PTHR24322,PTHR24322:SF600	KOG0725	1.1.1.198			AT3G51680.1		NAD(P)-binding Rossmann-fold superfamily protein
Vigun09g170600.2	109.732	42.3749	177.089	4.17909	2.06319	4.50773e-21	1.75599e-18	16	48	63	101	194	152	311	276	263	176	131	224	42	59	63	93	78	52	58	130	96	1.81561	2.74027	2.06319	0.358322	0.81256	1.16118	PF00173,PF00970,PF00175,PF03404,PF00174	PTHR19370,PTHR19370:SF100		1.7.1.1	K10534	GO:0055114,GO:0016491,GO:0030151,GO:0042128	AT1G77760.1	GNR1,NIA1,NR1	nitrate reductase 1
Vigun09g170600.1	109.732	42.3749	177.089	4.17909	2.06319	5.01912e-21	1.91726e-18	16	48	63	101	194	152	311	276	263	176	131	224	42	59	63	93	78	52	58	130	96	1.81722	2.74027	2.06319	0.358322	0.81256	1.16118	PF00173,PF00970,PF00175,PF00174,PF03404	PTHR19370,PTHR19370:SF100		1.7.1.1	K10534	GO:0055114,GO:0016491,GO:0042128,GO:0030151	AT1G77760.1	GNR1,NIA1,NR1	nitrate reductase 1
Vigun11g123800.1	105.244	41.232	169.257	4.10499	2.03738	2.03389e-07	6.40949e-06	51	25	48	34	26	40	69	157	68	233	174	101	271	155	192	362	389	152	70	262	149	-0.316501	1.2499	2.03738	2.31997	2.86972	1.9601	PF13561	PTHR24322,PTHR24322:SF600	KOG0725	1.1.1.198			AT3G51680.1		NAD(P)-binding Rossmann-fold superfamily protein
Vigun03g104900.1	509.75	201.05	818.45	4.07087	2.02534	2.30126e-30	2.68741e-27	201	209	194	231	334	372	328	303	332	625	878	952	186	159	202	206	225	241	269	213	289	0.635906	0.675112	2.02534	-0.141667	0.156875	0.355734	PF00011	PTHR11527,PTHR11527:SF158			K13993		AT1G53540.1		HSP20-like chaperones superfamily protein
Vigun03g104500.1	436.411	173.559	699.263	4.02896	2.01041	2.59176e-22	1.21762e-19	167	188	165	171	249	325	287	281	253	517	729	852	163	147	166	190	205	189	253	183	262	0.518268	0.656871	2.01041	-0.126831	0.165045	0.424244	PF00011	PTHR11527,PTHR11527:SF158	KOG0710		K13993		AT1G53540.1		HSP20-like chaperones superfamily protein
Vigun05g272300.1	97.6569	38.8573	156.456	4.02644	2.0095	2.25312e-11	1.81283e-09	47	29	41	82	52	34	107	41	42	189	166	115	102	82	133	229	138	104	56	52	93	0.527161	0.70026	2.0095	1.44331	2.0139	0.787092	PF01477,PF00305	PTHR11771,PTHR11771:SF48		1.13.11.58	K15718	GO:0005515,GO:0055114,GO:0046872,GO:0016702	AT1G55020.1	ATLOX1,LOX1	lipoxygenase 1
Vigun05g098000.1	171.872	68.8639	274.88	3.99164	1.99698	1.75811e-26	1.35584e-23	59	78	70	79	101	118	92	93	98	199	308	317	81	70	63	61	79	70	100	98	90	0.532208	0.457725	1.99698	0.0510765	0.0215258	0.478275	PF00226	PTHR24078,PTHR24078:SF229					AT3G08970.1	ATERDJ3A,TMS1	DNAJ heat shock N-terminal domain-containing protein
Vigun04g018300.1	119.361	48.1788	190.544	3.95493	1.98365	4.02459e-07	1.15437e-05	26	80	38	124	99	148	233	158	119	167	102	303	33	51	52	53	69	47	48	64	103	1.36007	1.82031	1.98365	-0.0887966	0.224259	0.57357	PF00561	PTHR10992,PTHR10992:SF841	KOG1454				AT3G24420.1		alpha/beta-Hydrolases superfamily protein
Vigun05g107600.1	133.74	54.6413	212.839	3.8952	1.9617	8.51606e-10	5.0011e-08	24	42	98	131	141	136	94	100	141	327	195	117	106	53	82	97	103	103	120	108	166	1.31534	1.02832	1.9617	0.556641	0.885844	1.26509	PF00560,PF13855	PTHR27004,PTHR27004:SF11	KOG0531,KOG0472	2.7.11.1		GO:0005515	AT5G49290.1	ATRLP56,RLP56	receptor like protein 56
Vigun05g107600.3	125.764	51.8033	199.724	3.85543	1.94689	1.32607e-09	7.43489e-08	24	40	91	125	129	127	88	93	133	310	178	111	98	49	73	94	93	95	115	103	154	1.29294	1.01162	1.94689	0.504862	0.859111	1.25989	PF00560,PF13855	PTHR27004,PTHR27004:SF11	KOG0472	2.7.11.1		GO:0005515	AT5G49290.1	ATRLP56,RLP56	receptor like protein 56
Vigun03g105200.1	437.308	180.145	694.471	3.85508	1.94676	1.73699e-28	1.73161e-25	177	188	175	207	290	319	283	265	280	528	751	805	156	138	179	194	192	196	249	188	252	0.594394	0.614836	1.94676	-0.192934	0.107384	0.351931	PF00011	PTHR11527,PTHR11527:SF158	KOG0710		K13993		AT1G07400.1		HSP20-like chaperones superfamily protein
Vigun05g106800.1	306.64	126.755	486.526	3.8383	1.94047	1.58953e-15	2.77644e-13	67	90	223	273	317	261	224	212	317	666	453	341	237	122	166	182	178	197	257	253	266	1.16218	0.986329	1.94047	0.465571	0.550483	1.0286	PF08263,PF00560,PF13855	PTHR27004,PTHR27004:SF11	KOG0472	2.7.11.1		GO:0005515	AT1G74170.1	AtRLP13,RLP13	receptor like protein 13
Vigun03g105000.1	428.589	178.841	678.337	3.79295	1.92332	5.5157e-25	3.46836e-22	174	193	170	196	288	317	285	272	280	505	720	810	165	135	177	191	195	192	240	176	254	0.578486	0.643331	1.92332	-0.170823	0.109557	0.320266	PF00011	PTHR11527,PTHR11527:SF158			K13993		AT1G53540.1		HSP20-like chaperones superfamily protein
Vigun05g107600.2	116.053	48.4958	183.61	3.78609	1.92071	1.78881e-08	7.59231e-07	23	35	87	107	122	117	75	79	120	287	171	93	96	45	71	86	92	87	104	86	149	1.25053	0.91017	1.92071	0.540892	0.866251	1.21797	PF00560,PF13855	PTHR27004,PTHR27004:SF11	KOG0472	2.7.11.1		GO:0005515	AT5G49290.1	ATRLP56,RLP56	receptor like protein 56
Vigun03g104600.1	439.389	184.711	694.067	3.75758	1.90981	2.17367e-24	1.30654e-21	179	199	177	203	294	322	312	278	287	515	744	823	175	145	182	195	200	206	255	196	263	0.562431	0.663952	1.90981	-0.141341	0.118074	0.36574	PF00011	PTHR11527,PTHR11527:SF158	KOG0710		K13993		AT1G53540.1		HSP20-like chaperones superfamily protein
Vigun10g160100.2	179.327	75.5679	283.086	3.74612	1.9054	1.05997e-32	1.73296e-29	64	83	80	88	132	166	77	102	134	271	330	249	73	69	52	74	72	71	97	106	102	0.768479	0.46633	1.9054	-0.221679	-0.0649563	0.431946	PF00011	PTHR11527,PTHR11527:SF106			K13993		AT1G54050.1		HSP20-like chaperones superfamily protein
Vigun10g160100.1	179.729	75.7665	283.692	3.7443	1.9047	1.39156e-32	2.18759e-29	65	83	80	89	132	166	77	102	135	272	331	248	73	69	53	74	74	72	98	106	103	0.767929	0.469231	1.9047	-0.218738	-0.0455474	0.432501	PF00011	PTHR11527,PTHR11527:SF106			K13993		AT1G54050.1		HSP20-like chaperones superfamily protein
Vigun03g104800.1	440.896	186.386	695.407	3.731	1.89956	4.86549e-24	2.72421e-21	181	200	178	210	296	324	310	279	290	514	752	821	162	147	183	197	202	210	252	190	257	0.568654	0.651912	1.89956	-0.183071	0.124731	0.322247	PF00011	PTHR11527,PTHR11527:SF158			K13993		AT1G53540.1		HSP20-like chaperones superfamily protein
Vigun03g104700.1	389.501	164.791	614.212	3.72722	1.8981	7.7214e-22	3.28747e-19	160	174	160	176	261	284	265	249	261	445	650	748	167	130	171	186	189	173	239	170	251	0.54385	0.64782	1.8981	-0.0799559	0.147295	0.418805	PF00011	PTHR11527,PTHR11527:SF158	KOG0710		K13993		AT1G07400.1		HSP20-like chaperones superfamily protein
Vigun09g068700.1	729.743	310.375	1149.11	3.70234	1.88844	1.89686e-66	1.93826e-62	224	271	436	549	618	642	487	578	614	1034	1207	1206	208	222	251	264	246	287	257	335	351	0.958341	0.850036	1.88844	-0.451044	-0.224002	0.0174679	PF00061	PTHR10612,PTHR10612:SF19	KOG4824	1.14.13.90	K03098		AT5G58070.1	ATTIL,TIL	temperature-induced lipocalin
Vigun03g105300.1	497.315	212.007	782.624	3.6915	1.88421	1.07137e-31	1.45967e-28	208	225	204	246	325	369	370	335	340	614	846	888	180	173	203	221	215	253	282	244	298	0.563028	0.716685	1.88421	-0.195071	0.114872	0.373294	PF00011	PTHR11527,PTHR11527:SF158	KOG0710		K13993		AT1G53540.1		HSP20-like chaperones superfamily protein
Vigun10g154700.2	162.37	69.2371	255.502	3.69025	1.88372	7.28479e-21	2.65849e-18	44	56	107	239	165	173	147	136	188	259	307	201	87	72	72	154	59	88	131	122	139	1.47541	1.18355	1.88372	0.153772	0.539465	0.912828	PF02365	PTHR31989,PTHR31989:SF5				GO:0006355,GO:0003677	AT4G35580.2	NTL9	NAC transcription factor-like 9
Vigun03g105100.1	417.796	179.565	656.028	3.65344	1.86925	2.43128e-28	2.31102e-25	180	180	178	204	294	313	270	251	266	497	713	759	155	137	177	184	183	194	239	188	229	0.591305	0.545732	1.86925	-0.198338	0.0579607	0.281966
Vigun10g154700.1	166.379	71.7636	260.994	3.63686	1.86269	5.27072e-20	1.70976e-17	45	57	113	252	171	177	153	137	193	266	309	208	90	73	74	157	58	91	128	122	140	1.47878	1.16327	1.86269	0.136864	0.509784	0.857394	PF02365	PTHR31989,PTHR31989:SF5				GO:0006355,GO:0003677	AT4G35580.2	NTL9	NAC transcription factor-like 9
Vigun05g147400.1	82.9315	35.9032	129.96	3.61973	1.85588	0.000903449	0.00780691	26	25	57	78	54	55	53	89	78	229	88	73	162	57	112	157	146	141	74	136	79	0.802109	1.03195	1.85588	1.61852	2.04048	1.42352
Vigun03g105400.1	474.152	207.643	740.661	3.567	1.83471	3.02761e-27	2.52546e-24	228	217	177	223	293	351	350	355	327	566	768	887	196	182	185	221	202	256	285	234	303	0.477371	0.729156	1.83471	-0.148448	0.124443	0.400613	PF00011	PTHR11527,PTHR11527:SF158	KOG0710		K13993		AT1G53540.1		HSP20-like chaperones superfamily protein
Vigun01g211100.1	147.039	64.6108	229.468	3.55154	1.82845	1.01007e-19	3.20034e-17	27	47	119	124	199	204	143	162	142	237	212	239	51	22	50	48	41	43	55	62	89	1.44214	1.20572	1.82845	-0.649532	-0.546002	0.0867823	PF00226	PTHR24078					AT1G56300.1		Chaperone DnaJ-domain superfamily protein
VigunL060000.1	172.658	76.0228	269.293	3.54227	1.82467	1.29176e-18	3.61631e-16	45	59	124	265	182	184	157	137	200	269	325	214	92	76	78	162	66	95	132	128	144	1.46797	1.11614	1.82467	0.105427	0.499468	0.827216	PF02365	PTHR31989,PTHR31989:SF5				GO:0006355,GO:0003677	AT4G35580.2	NTL9	NAC transcription factor-like 9
Vigun10g154100.1	64.3249	28.3996	100.25	3.52999	1.81966	5.98854e-12	5.48811e-10	15	19	51	96	63	86	53	52	65	92	124	84	24	26	33	65	32	25	36	46	40	1.52651	0.992462	1.81966	-0.0361327	0.516251	0.515016
Vigun10g154300.1	173.358	76.5832	270.133	3.52732	1.81857	1.37273e-18	3.76561e-16	46	59	125	266	183	185	157	137	200	270	326	214	92	76	79	162	66	95	133	130	145	1.46416	1.1069	1.81857	0.102812	0.488873	0.825083	PF02365	PTHR31989,PTHR31989:SF5				GO:0006355,GO:0003677	AT4G35580.2	NTL9	NAC transcription factor-like 9
Vigun08g153500.1	76.0174	33.6309	118.404	3.52068	1.81585	3.45198e-07	1.01214e-05	11	56	34	103	106	56	83	124	57	169	47	139	114	105	112	193	182	97	20	101	63	1.39319	1.385	1.81585	1.7147	2.22507	0.873145	PF00082,PF05922	PTHR10795,PTHR10795:SF348		3.4.21.25		GO:0006508,GO:0004252	AT5G59100.1		Subtilisin-like serine endopeptidase family protein
Vigun03g047700.1	162.14	72.1426	252.137	3.49498	1.80528	6.40933e-21	2.36008e-18	45	75	96	194	215	173	157	154	201	285	232	239	166	79	103	198	166	109	105	188	142	1.42727	1.24556	1.80528	0.679987	1.12623	1.00576	PF00314	PTHR31048,PTHR31048:SF36					AT4G11650.1	ATOSM34,OSM34	osmotin 34
Vigun04g155600.1	102.156	45.6135	158.699	3.47921	1.79876	3.11149e-07	9.21564e-06	20	50	67	91	115	93	87	97	101	258	97	121	98	41	49	61	70	60	59	71	119	1.13251	1.06042	1.79876	0.460446	0.484844	0.866816	PF00560,PF08263	PTHR27004,PTHR27004:SF44	KOG0472	2.7.11.1		GO:0005515	AT2G34930.1		disease resistance family protein / LRR family protein
Vigun01g208600.1	110.942	49.9787	171.904	3.43955	1.78222	1.16836e-29	1.29066e-26	27	55	68	106	88	123	150	98	135	165	163	187	63	52	47	42	34	43	74	66	108	1.08172	1.34999	1.78222	0.112773	-0.325722	0.729476	PF03126	PTHR13115,PTHR13115:SF8	KOG2402		K15178	GO:0003677,GO:0016593,GO:0016570,GO:0006368	AT1G61040.1	VIP5	plus-3 domain-containing protein
Vigun05g107200.2	179.806	82.166	277.445	3.37664	1.75559	2.01586e-07	6.36249e-06	52	56	139	141	178	142	138	118	177	437	249	146	151	62	107	101	94	101	163	147	171	0.902389	0.81083	1.75559	0.377681	0.260791	0.960465	PF00560,PF13855	PTHR27004,PTHR27004:SF11	KOG0472	2.7.11.1		GO:0005515	AT1G07390.1	AtRLP1,RLP1	receptor like protein 1
Vigun05g107200.1	180.441	82.9742	277.908	3.34933	1.74387	1.91418e-07	6.09806e-06	52	56	141	141	176	143	140	119	179	436	250	148	153	62	106	101	96	102	163	143	171	0.887407	0.812927	1.74387	0.367442	0.26116	0.937512	PF00560,PF13855	PTHR27004,PTHR27004:SF11	KOG0472	2.7.11.1		GO:0005515	AT1G07390.1	AtRLP1,RLP1	receptor like protein 1
Vigun05g179800.2	282.052	131.114	432.99	3.3024	1.72352	2.97101e-15	4.97681e-13	77	100	217	254	314	254	177	236	255	552	445	302	176	122	184	211	188	157	126	199	203	1.06405	0.764585	1.72352	0.291749	0.498989	0.424357	PF11721,PF07714	PTHR27006,PTHR27006:SF11	KOG1187	2.7.11.1		GO:0006468,GO:0004672	AT1G53420.1		Leucine-rich repeat transmembrane protein kinase
Vigun05g179800.4	290.714	135.27	446.158	3.29828	1.72172	6.37426e-16	1.25257e-13	79	100	227	259	323	255	182	242	260	555	470	314	185	131	188	212	195	167	131	211	203	1.04411	0.754376	1.72172	0.31213	0.49986	0.423338	PF07714,PF11721	PTHR27006,PTHR27006:SF11	KOG1187	2.7.11.1		GO:0006468,GO:0004672	AT3G14840.2		Leucine-rich repeat transmembrane protein kinase
Vigun03g187000.1	403.634	187.975	619.293	3.29454	1.72008	3.37438e-09	1.73268e-07	98	294	171	568	641	429	1227	648	733	505	479	874	125	175	178	329	220	271	434	344	455	1.53777	2.20944	1.72008	-0.236945	0.540713	1.12791	PF03460,PF01077	PTHR32439,PTHR32439:SF0		1.7.7.1	K00366	GO:0055114,GO:0016491,GO:0051536,GO:0020037	AT2G15620.1	ATHNIR,NIR,NIR1	nitrite reductase 1
Vigun04g154100.1	97.3499	45.3394	149.36	3.29427	1.71996	1.76101e-06	4.25904e-05	19	52	65	91	110	87	84	95	96	249	94	106	101	40	53	57	62	57	57	70	113	1.08229	1.01435	1.71996	0.515166	0.376736	0.824064	PF08263,PF13855	PTHR27004,PTHR27004:SF44	KOG0472	2.7.11.1		GO:0005515	AT2G34930.1		disease resistance family protein / LRR family protein
Vigun05g179800.1	311.258	145.15	477.366	3.28878	1.71755	7.6909e-16	1.47582e-13	88	105	242	278	344	279	194	262	283	600	497	335	195	139	201	228	210	185	138	227	216	1.04815	0.763167	1.71755	0.297435	0.517403	0.415786	PF07714,PF11721	PTHR27006,PTHR27006:SF11	KOG1187	2.7.11.1		GO:0006468,GO:0004672	AT3G14840.2		Leucine-rich repeat transmembrane protein kinase
Vigun04g145500.1	111.032	51.7893	170.275	3.28784	1.71714	1.83454e-18	4.93311e-16	30	42	83	113	125	89	90	78	112	213	139	158	68	49	48	104	80	79	66	89	107	1.07678	0.84704	1.71714	0.0983209	0.756614	0.753997	PF08263,PF00560,PF13855	PTHR27004,PTHR27004:SF27	KOG0472			GO:0005515	AT1G71400.1	AtRLP12,RLP12	receptor like protein 12
VigunL060400.1	76.7712	35.8301	117.712	3.2853	1.71602	1.25616e-14	1.87384e-12	20	24	64	124	77	90	63	66	77	113	143	96	30	37	37	70	37	41	56	53	54	1.43785	0.940464	1.71602	-0.0427713	0.457379	0.595917	PF02365	PTHR31989,PTHR31989:SF5				GO:0006355,GO:0003677	AT4G35580.2	NTL9	NAC transcription factor-like 9
Vigun04g155100.1	98.7064	46.1125	151.3	3.28111	1.71418	5.15815e-06	0.000106265	22	52	65	84	112	84	82	99	95	257	93	104	99	38	54	63	63	59	62	63	117	1.02	0.998274	1.71418	0.464761	0.421051	0.806105	PF08263,PF00560,PF13855	PTHR27004,PTHR27004:SF44	KOG0472			GO:0005515	AT2G34930.1		disease resistance family protein / LRR family protein
Vigun05g179800.3	301.587	141.317	461.856	3.26822	1.70851	1.50717e-15	2.65528e-13	88	102	233	267	336	272	187	256	271	583	482	321	190	134	197	222	204	185	135	219	210	1.04647	0.754202	1.70851	0.299192	0.528009	0.411676	PF07714,PF11721	PTHR27006,PTHR27006:SF11	KOG1187	2.7.11.1		GO:0006468,GO:0004672	AT3G14840.2		Leucine-rich repeat transmembrane protein kinase
Vigun04g145500.2	110.095	51.7893	168.4	3.25164	1.70117	1.96918e-18	5.22638e-16	30	42	83	110	123	88	88	77	110	209	138	158	65	49	46	101	73	78	64	87	104	1.04523	0.819516	1.70117	0.0459621	0.694856	0.714588	PF08263,PF00560,PF13855	PTHR27004,PTHR27004:SF27	KOG0472			GO:0005515	AT1G71400.1	AtRLP12,RLP12	receptor like protein 12
Vigun04g147000.1	135.028	63.5852	206.47	3.24714	1.69917	2.13995e-09	1.14037e-07	29	61	102	170	148	114	94	81	124	306	163	151	94	48	61	109	88	110	96	89	124	1.17959	0.650871	1.69917	0.0944922	0.680595	0.700411	PF08263,PF00560,PF13855	PTHR27004,PTHR27004:SF27	KOG0472	2.7.11.1		GO:0005515	AT2G34930.1		disease resistance family protein / LRR family protein
Vigun04g145500.3	109.918	51.7681	168.068	3.24656	1.69891	3.89486e-18	1.00756e-15	30	41	84	109	123	86	86	76	107	208	138	158	66	49	45	101	73	78	64	88	104	1.03154	0.794473	1.69891	0.0508317	0.695473	0.720673	PF08263,PF00560,PF13855	PTHR27004,PTHR27004:SF27	KOG0472			GO:0005515	AT1G71400.1	AtRLP12,RLP12	receptor like protein 12
Vigun04g146800.1	161.564	76.2076	246.92	3.24009	1.69603	1.8758e-10	1.26517e-08	33	69	126	200	188	129	115	104	149	356	202	183	116	62	85	130	94	128	128	112	140	1.17761	0.686947	1.69603	0.205317	0.619861	0.732296	PF08263,PF00560,PF13855	PTHR27004,PTHR27004:SF27	KOG0472	2.7.11.1		GO:0005515	AT2G34930.1		disease resistance family protein / LRR family protein
Vigun05g106900.1	98.6519	46.5806	150.723	3.23575	1.6941	2.18245e-05	0.000358967	30	33	76	79	102	72	71	63	92	256	129	67	100	29	56	60	52	54	99	79	101	0.861523	0.695681	1.6941	0.41119	0.249662	0.995876	PF00560,PF13855	PTHR27004,PTHR27004:SF11	KOG0472	2.7.11.1		GO:0005515	AT1G74190.1	AtRLP15,RLP15	receptor like protein 15
Vigun10g160500.3	642.962	305.649	980.275	3.20719	1.68131	1.01044e-58	6.8833e-55	155	297	464	706	728	729	881	767	786	968	1015	958	295	222	294	286	338	375	422	422	534	1.23801	1.40778	1.68131	-0.177835	0.12382	0.588008	PF00226	PTHR24078,PTHR24078:SF193					AT3G14200.1		Chaperone DnaJ-domain superfamily protein
Vigun04g155200.1	93.9236	44.6632	143.184	3.20586	1.68071	0.000257535	0.00281751	20	51	64	82	103	78	67	95	98	267	78	84	98	33	50	57	54	59	58	50	114	0.971391	0.962519	1.68071	0.43046	0.349389	0.727166	PF08263,PF13855	PTHR27004,PTHR27004:SF44	KOG0472	2.7.11.1		GO:0005515	AT5G46330.1	FLS2	Leucine-rich receptor-like protein kinase family protein
Vigun10g152900.1	342.134	162.932	521.335	3.19971	1.67794	1.38118e-14	2.03068e-12	75	171	243	602	594	434	260	205	428	534	638	392	252	188	220	471	301	236	248	261	250	1.73733	0.870308	1.67794	0.432654	1.04316	0.635475	PF08100,PF00891	PTHR11746,PTHR11746:SF103	KOG3178	2.1.1.68	K13066	GO:0046983,GO:0008171	AT5G54160.1	ATOMT1,OMT1	O-methyltransferase 1
Vigun10g166400.2	137.356	65.4721	209.24	3.19587	1.67621	1.38179e-15	2.45556e-13	43	36	117	149	140	162	137	117	161	265	223	139	103	74	82	96	80	71	128	104	141	1.19655	1.07794	1.67621	0.400886	0.33117	0.923456	PF07725,PF13676,PF00931	PTHR11017,PTHR11017:SF163	KOG4658			GO:0007165,GO:0005515,GO:0043531	AT5G41750.2		Disease resistance protein (TIR-NBS-LRR class) family
Vigun03g127000.1	678.683	323.764	1033.6	3.19246	1.67467	2.88701e-12	2.81625e-10	195	271	505	479	821	791	710	533	551	938	1284	879	532	377	493	669	789	266	294	634	607	1.10613	0.885697	1.67467	0.529689	0.828471	0.660153
Vigun10g166400.1	137.777	65.7959	209.759	3.18802	1.67266	2.9501e-15	4.96211e-13	43	36	118	149	141	162	137	117	163	267	223	139	103	75	83	95	81	71	128	104	143	1.1963	1.07728	1.67266	0.404277	0.32141	0.923282	PF07725,PF13676,PF00931	PTHR11017,PTHR11017:SF163	KOG4658			GO:0007165,GO:0005515,GO:0043531	AT5G41750.1		Disease resistance protein (TIR-NBS-LRR class) family
Vigun10g160500.4	642.149	306.804	977.494	3.18605	1.67177	1.39952e-57	8.17181e-54	155	298	467	707	731	729	884	769	788	964	1012	956	295	224	294	287	338	376	424	423	535	1.23585	1.40781	1.67177	-0.178796	0.12069	0.587002	PF00226	PTHR24078,PTHR24078:SF193					AT3G14200.1		Chaperone DnaJ-domain superfamily protein
Vigun02g059700.1	139.088	66.5147	211.661	3.18218	1.67001	1.79659e-33	3.19269e-30	44	61	94	125	164	183	138	169	191	205	196	233	63	46	73	76	73	62	99	105	114	1.24555	1.3191	1.67001	-0.131263	0.0845648	0.674291	PF13639	PTHR22763,PTHR22763:SF77		6.3.2.19		GO:0008270,GO:0005515	AT1G26800.1		RING/U-box superfamily protein
Vigun05g083800.1	66.9437	32.1817	101.706	3.16036	1.66009	0.000660056	0.00607077	27	30	39	21	32	32	26	63	46	207	32	67	131	62	94	114	83	68	37	114	99	-0.190907	0.482542	1.66009	1.57089	1.45937	1.36781	PF08263,PF00069	PTHR27003,PTHR27003:SF36	KOG1187	2.7.11.1		GO:0006468,GO:0005524,GO:0004672	AT5G01950.1		Leucine-rich repeat protein kinase family protein
Vigun04g155500.1	101.96	49.024	154.896	3.1596	1.65974	2.37217e-06	5.50583e-05	23	54	70	94	112	92	91	101	100	258	97	109	110	40	60	71	72	65	68	70	124	1.02427	0.98815	1.65974	0.506887	0.505497	0.833334	PF00560,PF13855	PTHR27004,PTHR27004:SF44	KOG0472			GO:0005515	AT2G34930.1		disease resistance family protein / LRR family protein
Vigun05g083800.2	66.8336	32.1817	101.486	3.15352	1.65696	0.000694308	0.00630632	27	30	39	21	31	32	26	63	46	207	32	66	131	61	94	113	83	68	37	113	99	-0.19945	0.482542	1.65696	1.56818	1.44774	1.36219	PF08263,PF00069	PTHR27003,PTHR27003:SF36	KOG1187	2.7.11.1		GO:0006468,GO:0005524,GO:0004672	AT5G01950.1		Leucine-rich repeat protein kinase family protein
Vigun10g135300.1	387.616	189.225	586.007	3.09687	1.63081	1.61535e-10	1.11339e-08	120	113	334	250	324	304	223	216	265	758	644	356	236	186	245	232	227	255	228	254	277	0.629403	0.311366	1.63081	0.231481	0.330211	0.41737	PF00931	PTHR23155,PTHR23155:SF590	KOG4658			GO:0043531	AT4G26090.1	RPS2	NB-ARC domain-containing disease resistance protein
Vigun02g201000.1	67.8592	33.1735	102.545	3.09117	1.62815	2.09129e-09	1.12175e-07	32	14	53	42	51	64	49	49	33	145	77	85	29	20	38	51	42	40	43	36	41	0.662311	0.396649	1.62815	-0.199664	0.410623	0.277038	PF01490	PTHR22950,PTHR22950:SF280	KOG1303		K15015		AT3G28960.1		Transmembrane amino acid transporter family protein
Vigun08g093300.1	479.519	234.817	724.222	3.0842	1.6249	1.48614e-12	1.54275e-10	43	209	452	813	1004	761	567	560	870	693	746	734	87	98	130	245	181	175	154	396	272	1.87219	1.50351	1.6249	-1.16022	-0.230993	0.222077	PF00173,PF00970,PF00175,PF03404,PF00174	PTHR19370,PTHR19370:SF100		1.7.1.1	K10534	GO:0055114,GO:0016491,GO:0030151,GO:0042128	AT1G77760.1	GNR1,NIA1,NR1	nitrate reductase 1
Vigun05g266400.1	80.9853	39.6616	122.309	3.08382	1.62472	1.95906e-05	0.00032763	27	31	61	82	89	132	118	74	75	153	110	104	45	52	38	78	75	58	37	50	66	1.34969	1.16726	1.62472	0.182572	0.819994	0.358771	PF00232	PTHR10353,PTHR10353:SF81		3.2.1.21		GO:0005975,GO:0004553	AT2G44480.1	BGLU17	beta glucosidase 17
Vigun05g042200.1	68.4877	33.6876	103.288	3.06605	1.61638	1.93412e-09	1.04845e-07	32	16	53	41	51	65	50	48	33	146	76	88	28	23	37	51	46	41	44	37	40	0.640861	0.381985	1.61638	-0.214827	0.445659	0.25574	PF01490	PTHR22950,PTHR22950:SF280	KOG1303		K15015		AT3G28960.1		Transmembrane amino acid transporter family protein
Vigun05g147700.1	107.489	53.1027	161.875	3.04834	1.60803	0.000826724	0.00726213	26	38	96	119	100	83	77	109	122	250	147	88	134	47	86	159	116	128	93	139	98	0.923799	0.950325	1.60803	0.741634	1.34078	1.04939
Vigun10g160500.1	663.283	327.819	998.748	3.04665	1.60722	3.83621e-54	1.74219e-50	167	323	493	735	760	767	934	808	818	977	1030	989	313	240	312	307	355	393	451	451	557	1.2013	1.37996	1.60722	-0.184735	0.102337	0.568981	PF00226	PTHR24078,PTHR24078:SF193					AT3G14200.1		Chaperone DnaJ-domain superfamily protein
Vigun04g154800.1	67.1484	33.1994	101.097	3.04516	1.60652	0.00012864	0.00158856	14	35	50	62	79	62	52	62	65	182	56	65	75	28	38	41	48	44	40	43	78	1.02642	0.842644	1.60652	0.501049	0.424203	0.692446	PF08263,PF13855	PTHR27004,PTHR27004:SF44	KOG0472			GO:0005515	AT2G34930.1		disease resistance family protein / LRR family protein
Vigun09g068600.1	542.119	268.796	815.443	3.03369	1.60108	7.94288e-45	2.16433e-41	195	268	343	408	480	461	403	428	474	716	827	904	177	189	203	219	225	242	242	276	330	0.74214	0.694313	1.60108	-0.500864	-0.235007	0.0710753	PF00061	PTHR10612,PTHR10612:SF19	KOG4824	1.14.13.90	K03098		AT5G58070.1	ATTIL,TIL	temperature-induced lipocalin
Vigun05g253500.1	914.365	453.567	1375.16	3.03188	1.60021	4.39808e-09	2.1763e-07	385	310	666	535	661	818	520	350	281	1476	1736	913	276	315	418	481	769	324	311	345	439	0.564877	-0.241636	1.60021	-0.43175	0.210091	-0.312799	PF00704	PTHR11177,PTHR11177:SF190		3.2.1.14		GO:0005975,GO:0004553
Vigun07g242600.1	93.387	46.5403	140.234	3.01316	1.59128	8.83315e-25	5.47026e-22	32	51	57	75	77	92	84	80	79	145	143	133	50	45	75	82	94	56	48	80	65	0.803615	0.79929	1.59128	0.287348	0.73497	0.465985	PF00135	PTHR23024,PTHR23024:SF193	KOG1515	4.2.1.105,3.1.1.1			AT1G47480.1		alpha/beta-Hydrolases superfamily protein
Vigun10g160500.2	590.989	297.079	884.898	2.97866	1.57467	9.41549e-50	3.207e-46	151	292	448	660	679	670	837	717	733	866	917	871	288	218	267	269	315	355	411	402	498	1.17268	1.36005	1.57467	-0.205455	0.0745775	0.556843	PF00226	PTHR24078,PTHR24078:SF193					AT3G14200.1		Chaperone DnaJ-domain superfamily protein
Vigun01g111300.1	110.221	55.6726	164.77	2.95962	1.56541	0.000243166	0.00268838	22	55	90	62	84	62	68	121	65	301	94	99	197	72	126	196	197	148	69	228	111	0.313726	0.609108	1.56541	1.23976	1.69735	1.28703	PF00332	PTHR32227,PTHR32227:SF49		3.2.1.39		GO:0005975,GO:0004553	AT3G57270.1	BG1	beta-1,3-glucanase 1
Vigun05g265900.1	219.977	111.293	328.66	2.9531	1.56223	3.54195e-15	5.81406e-13	80	81	173	240	257	304	315	209	181	381	312	294	116	153	125	205	197	147	124	171	175	1.26234	1.07998	1.56223	0.239916	0.717544	0.491343	PF00232	PTHR10353,PTHR10353:SF81		3.2.1.21		GO:0005975,GO:0004553	AT5G44640.1	BGLU13	beta glucosidase 13
Vigun04g146700.1	69.3001	35.248	103.352	2.93214	1.55195	7.7583e-19	2.21752e-16	16	40	50	89	81	63	54	43	61	115	95	100	41	27	30	64	58	57	34	47	52	1.14012	0.585465	1.55195	-0.100982	0.756114	0.325523	PF13516,PF00560,PF08263	PTHR27004,PTHR27004:SF27		3.2.1.15		GO:0005515	AT3G11080.1	AtRLP35,RLP35	receptor like protein 35
Vigun05g253300.1	820.347	417.488	1223.2	2.92991	1.55086	7.76544e-09	3.63154e-07	363	284	605	487	590	740	492	320	254	1294	1547	829	256	289	380	440	716	304	291	323	419	0.536951	-0.231704	1.55086	-0.436712	0.221831	-0.278178	PF00704	PTHR11177,PTHR11177:SF190		3.2.1.14		GO:0005975,GO:0004553
Vigun05g253400.1	510.083	260.232	759.935	2.92023	1.54608	5.09446e-09	2.49372e-07	224	182	375	302	367	474	297	193	153	758	976	546	152	179	239	282	430	183	142	183	237	0.549855	-0.279802	1.54608	-0.453725	0.197677	-0.47404		PTHR11177,PTHR11177:SF190		3.2.1.14
Vigun08g153400.1	356.022	181.916	530.129	2.91414	1.54307	4.12729e-06	8.83681e-05	100	297	148	463	412	288	404	675	353	787	224	579	813	456	585	1018	852	478	174	643	400	1.09172	1.39178	1.54307	1.76455	2.10482	1.15686	PF02225,PF05922,PF00082	PTHR10795,PTHR10795:SF348		3.4.21.25		GO:0006508,GO:0004252	AT5G59100.1		Subtilisin-like serine endopeptidase family protein
Vigun06g141200.1	451.301	230.959	671.642	2.90806	1.54006	1.09306e-06	2.81163e-05	159	107	426	340	289	261	287	213	299	941	739	334	235	223	333	366	450	369	221	360	273	0.361752	0.204416	1.54006	0.191925	0.774982	0.30349	PF00141	PTHR31388,PTHR31388:SF22		1.11.1.7	K00430	GO:0055114,GO:0020037,GO:0006979,GO:0004601	AT5G06730.1		Peroxidase superfamily protein
Vigun08g068700.1	105.073	53.7853	156.361	2.90713	1.53959	2.90705e-15	4.90992e-13	32	41	88	75	107	129	88	120	94	155	170	144	58	30	59	74	72	42	47	80	83	0.948358	0.905361	1.53959	-0.133645	0.228002	0.372869	PF03405	PTHR31155,PTHR31155:SF3		1.14.19.2	K03921	GO:0055114,GO:0045300,GO:0006631	AT1G43800.1		Plant stearoyl-acyl-carrier-protein desaturase family protein
Vigun06g052000.1	162.226	83.1189	241.333	2.90347	1.53778	1.79249e-11	1.48309e-09	55	63	132	163	146	107	148	172	133	335	236	153	100	97	107	107	124	127	116	160	149	0.737122	0.860294	1.53778	0.287449	0.521686	0.769282	PF00657	PTHR22835,PTHR22835:SF116		3.1.1.3		GO:0016788	AT5G55050.1		GDSL-like Lipase/Acylhydrolase superfamily protein
Vigun05g266200.1	102.532	52.9601	152.103	2.87204	1.52207	0.000112258	0.00141746	39	34	86	103	113	145	153	104	96	186	143	127	62	68	68	106	98	74	55	78	87	1.18496	1.14824	1.52207	0.315902	0.80457	0.465998	PF00232	PTHR10353,PTHR10353:SF81		3.2.1.21		GO:0005975,GO:0004553	AT2G44480.1	BGLU17	beta glucosidase 17
Vigun04g146700.2	73.8514	38.345	109.358	2.85194	1.51194	7.58283e-18	1.90143e-15	17	43	55	90	91	65	56	45	64	122	98	108	44	29	31	66	58	58	37	50	56	1.0994	0.519889	1.51194	-0.14714	0.660229	0.316834	PF13516,PF00560,PF08263	PTHR27004,PTHR27004:SF27		3.2.1.15		GO:0005515	AT3G11080.1	AtRLP35,RLP35	receptor like protein 35
Vigun07g213100.2	1334.05	692.914	1975.18	2.85055	1.51124	4.65825e-15	7.46653e-13	278	414	1386	1476	1811	2058	1431	1489	1648	2046	2013	1867	467	425	586	472	605	634	758	873	1099	1.36249	1.1361	1.51124	-0.492995	-0.280297	0.393343		PTHR36319,PTHR36319:SF1			K12124		AT1G22770.1	FB,GI	gigantea protein (GI)
Vigun07g213100.1	1340.39	696.308	1984.47	2.84999	1.51096	5.50915e-15	8.76169e-13	280	415	1394	1478	1816	2068	1440	1497	1659	2055	2023	1875	469	429	584	473	607	638	759	874	1102	1.35973	1.13755	1.51096	-0.495429	-0.282136	0.388985		PTHR36319,PTHR36319:SF1			K12124		AT1G22770.1	FB,GI	gigantea protein (GI)
Vigun10g153100.1	157.326	82.5351	232.117	2.81235	1.49177	1.13861e-11	9.85979e-10	37	89	122	260	278	207	119	95	186	247	286	163	105	88	85	212	143	109	105	114	109	1.59068	0.691212	1.49177	0.165844	0.904485	0.405392	PF08100,PF00891	PTHR11746,PTHR11746:SF103	KOG3178	2.1.1.68	K13066	GO:0046983,GO:0008171	AT5G54160.1	ATOMT1,OMT1	O-methyltransferase 1
Vigun07g174400.2	175.605	92.6527	258.558	2.79061	1.48058	2.25655e-15	3.82809e-13	119	72	87	183	198	149	199	136	164	265	252	259	189	133	191	145	179	162	146	213	128	0.932013	0.846216	1.48058	0.883898	0.805095	0.812688		PTHR39110
Vigun01g111100.1	156.258	82.7197	229.797	2.77802	1.47406	0.000170159	0.00200084	42	60	146	74	127	87	89	174	103	404	136	149	216	99	184	234	259	204	88	264	136	0.217386	0.556454	1.47406	1.00953	1.48961	0.976247	PF00332	PTHR32227,PTHR32227:SF49		3.2.1.39		GO:0005975,GO:0004553	AT3G57270.1	BG1	beta-1,3-glucanase 1
Vigun07g244100.1	232.795	123.318	342.272	2.77552	1.47276	6.67708e-11	4.94406e-09	65	119	187	269	492	319	443	359	402	331	262	434	90	107	106	116	152	122	113	155	158	1.54533	1.70264	1.47276	-0.290533	0.0772552	0.203059	PF01946	PTHR10617,PTHR10617:SF115	KOG2960		K03146		AT5G54770.1	THI1,THI4,TZ	thiazole biosynthetic enzyme, chloroplast (ARA6) (THI1) (THI4)
Vigun08g154100.1	124.031	65.7207	182.341	2.77449	1.47222	1.02506e-05	0.000191487	33	103	60	152	156	105	128	224	122	278	76	193	293	161	195	336	296	169	63	209	134	1.0664	1.26677	1.47222	1.72087	2.02133	1.04025	PF02225,PF05922,PF00082	PTHR10795,PTHR10795:SF348		3.4.21.25		GO:0006508,GO:0004252	AT4G00230.1	XSP1	xylem serine peptidase 1
Vigun08g153700.1	143.591	76.5841	210.598	2.74989	1.45938	1.84462e-05	0.000311937	46	121	63	173	165	119	159	278	146	320	85	227	341	186	247	418	340	197	78	273	173	0.993339	1.34379	1.45938	1.75361	2.05524	1.18912	PF02225,PF05922,PF00082	PTHR10795,PTHR10795:SF348		3.4.21.25		GO:0006508,GO:0004252	AT5G59100.1		Subtilisin-like serine endopeptidase family protein
Vigun07g174400.1	219.867	117.392	322.341	2.74585	1.45725	8.04158e-16	1.52876e-13	151	90	111	237	255	178	255	176	204	336	310	321	233	169	250	179	232	189	179	266	154	0.926583	0.851526	1.45725	0.889887	0.769309	0.766412		PTHR39110
Vigun05g266100.1	179.878	96.131	263.626	2.74236	1.45542	3.81889e-09	1.92941e-07	74	72	143	196	206	253	255	176	156	313	256	222	108	121	109	149	164	111	115	140	160	1.18441	1.02393	1.45542	0.229046	0.556722	0.522679	PF00232	PTHR10353,PTHR10353:SF81		3.2.1.21	K01188	GO:0005975,GO:0004553	AT5G44640.1	BGLU13	beta glucosidase 13
Vigun05g266100.2	179.878	96.131	263.626	2.74236	1.45542	3.81889e-09	1.92941e-07	74	72	143	196	206	253	255	176	156	313	256	222	108	121	109	149	164	111	115	140	160	1.18441	1.02393	1.45542	0.229046	0.556722	0.522679	PF00232	PTHR10353,PTHR10353:SF81		3.2.1.21	K01188	GO:0005975,GO:0004553	AT5G44640.1	BGLU13	beta glucosidase 13
Vigun03g318000.2	130.293	69.7898	190.796	2.73387	1.45095	2.08523e-15	3.56609e-13	44	33	132	181	201	169	144	169	177	158	217	198	45	47	56	47	75	73	95	78	101	1.39737	1.22634	1.45095	-0.499452	-0.10408	0.390336	PF01490	PTHR22950,PTHR22950:SF268	KOG1303				AT2G39890.1	ATPROT1,PROT1	proline transporter 1
Vigun03g318000.1	130.639	69.9884	191.289	2.73315	1.45057	1.88634e-15	3.25318e-13	45	33	132	181	204	170	145	170	180	158	218	198	45	49	56	47	75	74	96	79	102	1.40288	1.23753	1.45057	-0.482757	-0.10028	0.398482	PF01490	PTHR22950,PTHR22950:SF268	KOG1303				AT2G39890.2	ATPROT1,PROT1	proline transporter 1
Vigun05g266600.1	1933.69	1039.38	2828	2.72084	1.44405	2.80841e-12	2.75933e-10	897	716	1506	2082	2043	2530	2677	1820	1776	3831	2830	1824	1248	1148	1254	1706	1643	1388	1345	1526	2024	1.09398	1.00853	1.44405	0.22737	0.603219	0.650778	PF00232	PTHR10353,PTHR10353:SF81		3.2.1.21		GO:0005975,GO:0004553	AT2G44450.1	BGLU15	beta glucosidase 15
Vigun05g266800.1	1873.9	1008.32	2739.48	2.71689	1.44196	1.25469e-12	1.32988e-10	861	690	1473	2042	1994	2454	2602	1770	1713	3661	2750	1807	1189	1126	1212	1667	1605	1327	1277	1485	1941	1.10136	1.00843	1.44196	0.221345	0.604542	0.636578	PF00232	PTHR10353,PTHR10353:SF81		3.2.1.21		GO:0005975,GO:0004553	AT2G44450.1	BGLU15	beta glucosidase 15
Vigun05g266700.1	1873.9	1008.32	2739.48	2.71689	1.44196	1.25469e-12	1.32988e-10	861	690	1473	2042	1994	2454	2602	1770	1713	3661	2750	1807	1189	1126	1212	1667	1605	1327	1277	1485	1941	1.10136	1.00843	1.44196	0.221345	0.604542	0.636578	PF00232	PTHR10353,PTHR10353:SF81		3.2.1.21		GO:0005975,GO:0004553	AT2G44450.1	BGLU15	beta glucosidase 15
Vigun05g266500.1	1911.33	1029.35	2793.3	2.71366	1.44024	2.7746e-12	2.73928e-10	889	707	1492	2066	2019	2511	2655	1801	1757	3773	2797	1810	1232	1138	1237	1691	1628	1370	1316	1502	1999	1.09502	1.00843	1.44024	0.224172	0.602751	0.641474	PF00232	PTHR10353,PTHR10353:SF81		3.2.1.21		GO:0005975,GO:0004553	AT2G44450.1	BGLU15	beta glucosidase 15
Vigun11g031000.1	644.382	348.282	940.482	2.70034	1.43314	2.69097e-10	1.74101e-08	200	136	709	844	737	800	362	507	564	967	1008	846	231	167	231	282	242	289	192	286	223	1.18793	0.455145	1.43314	-0.731623	-0.362646	-0.576841	PF00407	PTHR31907,PTHR31907:SF2				GO:0009607,GO:0006952	AT1G70890.1	MLP43	MLP-like protein 43
Vigun05g266000.1	166.974	90.3122	243.636	2.69771	1.43173	2.81954e-08	1.12983e-06	69	67	135	180	193	249	238	153	141	292	238	201	102	113	96	142	154	107	103	121	141	1.19818	0.972943	1.43173	0.199081	0.571377	0.432134	PF00232	PTHR10353,PTHR10353:SF81		3.2.1.21	K01188	GO:0005975,GO:0004553	AT5G44640.1	BGLU13	beta glucosidase 13
Vigun09g155400.1	87.2706	47.3156	127.226	2.68887	1.427	7.78469e-06	0.000151358	8	92	42	85	136	99	82	129	162	152	93	137	19	23	23	23	22	36	36	102	63	1.17088	1.39454	1.427	-1.13001	-0.80443	0.502086	PF00892	PTHR31218,PTHR31218:SF61				GO:0016021,GO:0016020,GO:0022857	AT1G70260.1		nodulin MtN21 /EamA-like transporter family protein
Vigun02g117600.2	102.253	55.8758	148.63	2.66	1.41143	9.94938e-08	3.47573e-06	30	56	82	173	96	132	133	157	110	133	108	204	64	81	58	69	70	62	31	100	68	1.26118	1.25132	1.41143	0.274492	0.254341	0.256166	PF00581	PTHR12231		2.8.1.1			AT4G35770.1	ATSEN1,DIN1,SEN1	Rhodanese/Cell cycle control phosphatase superfamily protein
Vigun08g153600.1	240.983	131.928	350.037	2.65323	1.40775	4.99675e-05	0.000712604	81	213	102	311	259	207	273	477	259	519	148	383	604	305	409	737	594	326	136	488	296	0.973426	1.34988	1.40775	1.73464	2.06577	1.21644	PF00082	PTHR10795,PTHR10795:SF348		3.4.21.25		GO:0006508,GO:0004252	AT5G59100.1		Subtilisin-like serine endopeptidase family protein
Vigun02g117600.1	106.938	58.5873	155.288	2.65054	1.40629	1.60451e-07	5.23393e-06	32	61	84	180	102	139	142	165	114	136	113	217	69	87	59	73	73	63	34	109	74	1.26001	1.26172	1.40629	0.291869	0.253104	0.305143	PF00581	PTHR12231	KOG1530	2.8.1.1			AT4G35770.1	ATSEN1,DIN1,SEN1	Rhodanese/Cell cycle control phosphatase superfamily protein
Vigun08g154000.1	136.339	74.8762	197.801	2.64171	1.40147	4.137e-05	0.000612429	41	123	61	167	169	118	145	258	143	290	86	218	349	172	222	389	338	185	70	245	159	1.01298	1.27997	1.40147	1.72489	2.0213	1.07914	PF02225,PF05922,PF00082	PTHR10795,PTHR10795:SF348		3.4.21.25		GO:0006508,GO:0004252	AT4G00230.1	XSP1	xylem serine peptidase 1
Vigun08g154000.2	136.339	74.8762	197.801	2.64171	1.40147	4.137e-05	0.000612429	41	123	61	167	169	118	145	258	143	290	86	218	349	172	222	389	338	185	70	245	159	1.01298	1.27997	1.40147	1.72489	2.0213	1.07914	PF02225,PF05922,PF00082	PTHR10795,PTHR10795:SF348		3.4.21.25		GO:0006508,GO:0004252	AT4G00230.1	XSP1	xylem serine peptidase 1
Vigun05g179600.1	74.0651	40.9237	107.207	2.61967	1.38939	2.00956e-08	8.40703e-07	26	36	61	59	82	70	42	63	72	139	121	62	48	25	46	60	46	43	47	59	54	0.785116	0.526686	1.38939	-0.0453499	0.277601	0.380301	PF07714,PF11721	PTHR27006,PTHR27006:SF11	KOG1187	2.7.11.1		GO:0006468,GO:0004672	AT3G14840.2		Leucine-rich repeat transmembrane protein kinase
Vigun08g153800.1	134.625	74.6078	194.641	2.60886	1.38342	7.88093e-05	0.00104822	39	123	62	162	155	116	142	269	125	290	89	206	334	173	220	386	325	178	73	248	164	0.951787	1.25881	1.38342	1.69951	1.99038	1.11646	PF02225,PF05922,PF00082	PTHR10795,PTHR10795:SF348		3.4.21.25		GO:0006508,GO:0004252	AT5G59100.1		Subtilisin-like serine endopeptidase family protein
Vigun05g146900.1	212.616	118.381	306.851	2.59207	1.3741	2.48401e-05	0.000400983	61	73	221	232	183	185	110	162	203	482	241	197	289	98	182	296	225	240	197	270	200	0.757405	0.420874	1.3741	0.683013	1.09956	0.910584
Vigun05g146900.2	209.744	117.168	302.319	2.58022	1.3675	1.98675e-05	0.000331041	60	72	219	227	179	182	109	156	198	472	239	196	282	95	180	285	220	236	192	263	198	0.742883	0.394077	1.3675	0.661229	1.07536	0.896344
Vigun09g155400.3	91.3564	51.0533	131.66	2.57887	1.36674	9.44791e-06	0.000178285	11	96	47	93	143	103	90	134	179	157	98	140	21	25	27	27	27	41	42	115	75	1.14779	1.39201	1.36674	-1.06231	-0.693315	0.59599	PF00892	PTHR31218,PTHR31218:SF61				GO:0016021,GO:0016020,GO:0022857	AT1G70260.1		nodulin MtN21 /EamA-like transporter family protein
Vigun08g153900.1	108.71	60.7724	156.648	2.57762	1.36604	0.000119829	0.0014987	33	101	48	126	129	92	112	221	116	235	59	176	279	142	182	302	264	149	61	204	129	0.932017	1.30104	1.36604	1.72745	1.96979	1.11232	PF05922,PF00082	PTHR10795,PTHR10795:SF348		3.4.21.25		GO:0006508,GO:0004252	AT5G59190.1		subtilase family protein
Vigun01g009400.1	75.5151	42.2193	108.811	2.57728	1.36585	3.05497e-17	7.09465e-15	36	40	50	61	69	74	50	71	83	117	114	96	68	43	61	63	75	48	53	74	74	0.688024	0.685546	1.36585	0.440872	0.551381	0.664671	PF04511	PTHR11009,PTHR11009:SF13	KOG0858		K13989		AT4G29330.1	DER1	DERLIN-1
Vigun01g050300.1	342.923	191.821	494.025	2.57545	1.36482	9.7847e-19	2.75814e-16	139	184	253	319	310	438	267	246	297	457	547	478	209	170	194	213	208	216	122	207	207	0.889894	0.492227	1.36482	-0.00631831	0.14513	-0.101985	PF13410,PF02798	PTHR11260,PTHR11260:SF195	KOG0406	2.5.1.18		GO:0005515	AT1G78380.1	ATGSTU19,GST8,GSTU19	glutathione S-transferase TAU 19
Vigun03g111900.1	1661.69	931.149	2392.24	2.56913	1.36128	1.08285e-27	9.83542e-25	784	702	1307	1359	1617	1304	1595	1259	1396	2559	2478	2140	943	1082	1069	1183	1255	1037	1099	1344	1793	0.61576	0.605344	1.36128	0.147259	0.315145	0.600535	PF12142,PF00264,PF12143	PTHR11474,PTHR11474:SF33		1.14.18.1,1.10.3.1		GO:0055114,GO:0004097,GO:0016491,GO:0008152
Vigun09g155400.2	81.5029	45.7511	117.255	2.56289	1.35777	3.93966e-05	0.00058994	8	89	40	75	129	93	78	124	154	138	86	127	18	20	22	23	20	32	28	95	59	1.11311	1.37355	1.35777	-1.16208	-0.870257	0.403985	PF00892	PTHR31218,PTHR31218:SF61				GO:0016021,GO:0016020,GO:0022857	AT1G70260.1		nodulin MtN21 /EamA-like transporter family protein
Vigun11g046200.1	1228.02	692.004	1764.03	2.54917	1.35003	2.35188e-05	0.00038344	658	383	1035	815	604	884	1071	1662	953	2372	1814	1106	2437	2080	2307	3803	3416	1535	510	2352	1212	0.149827	0.828276	1.35003	1.7168	2.07622	0.972762	PF00704	PTHR11177		3.2.1.14		GO:0005975,GO:0004553	AT5G24090.1	ATCHIA,CHIA	chitinase A
Vigun04g135700.1	2169.17	1227.24	3111.09	2.53502	1.342	1.11168e-06	2.84875e-05	423	1325	1933	2032	1980	1468	1703	1820	1349	4288	2573	2473	1470	1492	2204	2361	2457	1195	559	1731	1381	0.573762	0.404299	1.342	0.488435	0.707523	-0.0040627	PF04554					GO:0009664,GO:0005199
Vigun03g111800.1	999.46	566.676	1432.24	2.52745	1.33768	1.27557e-28	1.30341e-25	473	437	790	812	908	761	906	742	798	1535	1451	1311	581	675	645	753	779	672	654	798	1035	0.544785	0.52456	1.33768	0.161276	0.374555	0.548603	PF12142,PF00264,PF12143	PTHR11474,PTHR11474:SF33		1.14.18.1,1.10.3.1	K00422	GO:0055114,GO:0004097,GO:0016491,GO:0008152
Vigun03g118200.1	1110.69	630.727	1590.66	2.52195	1.33454	6.92102e-28	6.42916e-25	512	493	887	913	1030	845	1032	823	912	1702	1618	1452	641	759	739	830	876	718	668	888	1118	0.559236	0.54871	1.33454	0.176982	0.357242	0.498903	PF12142,PF00264,PF12143	PTHR11474,PTHR11474:SF33		1.14.18.1,1.10.3.1	K00422	GO:0055114,GO:0004097,GO:0016491,GO:0008152
Vigun05g193900.1	169.657	96.8534	242.46	2.50337	1.32387	1.6633e-16	3.46857e-14	60	96	135	222	226	160	175	185	184	270	229	229	154	136	139	215	152	134	92	198	144	1.06617	0.906002	1.32387	0.558639	0.785989	0.58096	PF11145	PTHR33389,PTHR33389:SF1					AT4G21700.1		Protein of unknown function (DUF2921)
Vigun11g046300.1	1045.24	596.8	1493.68	2.50281	1.32355	6.99746e-05	0.00095019	555	336	899	697	511	782	921	1431	781	1951	1566	964	1984	1844	1940	3326	3026	1251	356	1940	974	0.152789	0.807212	1.32355	1.68776	2.0862	0.869218	PF00704	PTHR11177		3.2.1.14		GO:0005975,GO:0004553	AT5G24090.1	ATCHIA,CHIA	chitinase A
Vigun01g012300.1	386.148	220.896	551.401	2.4962	1.31974	2.31247e-28	2.25042e-25	177	199	287	372	425	377	401	409	358	555	614	485	258	291	342	408	345	304	188	346	330	0.823949	0.818142	1.31974	0.427719	0.674509	0.38345	PF04043,PF01095	PTHR31707,PTHR31707:SF21		3.1.1.11	K01051	GO:0004857,GO:0042545,GO:0030599,GO:0005618	AT5G04970.1		Plant invertase/pectin methylesterase inhibitor superfamily
Vigun05g222700.1	236.732	137.122	336.342	2.45286	1.29447	1.40207e-27	1.2193e-24	82	125	204	256	302	270	258	280	308	331	338	340	148	136	148	191	198	142	155	214	227	1.00797	1.04019	1.29447	0.0684903	0.366871	0.536284	PF00024,PF00954,PF01453,PF07714	PTHR27002,PTHR27002:SF92	KOG1187	2.7.11.1		GO:0048544,GO:0006468,GO:0004672	AT4G03230.1		S-locus lectin protein kinase family protein
Vigun09g257100.1	71.1259	41.2612	100.991	2.4476	1.29137	2.07708e-15	3.56609e-13	41	38	45	63	60	48	73	85	82	116	90	97	67	61	55	68	55	93	98	95	73	0.470374	0.953169	1.29137	0.564202	0.80092	1.10313	PF07690	PTHR23504,PTHR23504:SF36	KOG2816			GO:0055085,GO:0016021	AT2G16990.2		Major facilitator superfamily protein
Vigun04g145100.1	136.84	79.6097	194.07	2.43776	1.28556	2.81798e-07	8.48778e-06	48	63	128	121	119	133	93	91	121	283	164	135	107	69	72	112	79	114	150	113	124	0.645642	0.351655	1.28556	0.0563097	0.351022	0.694117	PF08263,PF00560	PTHR27004,PTHR27004:SF27	KOG0472	2.7.11.1		GO:0005515	AT2G34930.1		disease resistance family protein / LRR family protein
Vigun01g058300.1	4500.84	2618.86	6382.83	2.43726	1.28526	5.66133e-50	2.31395e-46	2058	2294	3505	4544	4572	4689	3352	3648	4324	6489	6585	6075	2734	2332	2832	3061	2769	2743	2613	3285	3074	0.81322	0.527406	1.28526	0.00752995	0.125802	0.191607	PF13410,PF02798	PTHR11260,PTHR11260:SF195	KOG0406	2.5.1.18	K00799	GO:0005515	AT1G78380.1	ATGSTU19,GST8,GSTU19	glutathione S-transferase TAU 19
Vigun10g169100.1	729.963	424.858	1035.07	2.43627	1.28467	3.12882e-06	6.99203e-05	353	307	614	469	490	555	781	700	437	1310	1214	582	714	719	738	1117	1025	693	244	966	814	0.247908	0.589494	1.28467	0.768061	1.15305	0.666615	PF01477,PF00305	PTHR11771,PTHR11771:SF48		1.13.11.58	K15718	GO:0005515,GO:0055114,GO:0046872,GO:0016702	AT3G22400.1	LOX5	PLAT/LH2 domain-containing lipoxygenase family protein
Vigun01g050200.1	4490.17	2613.59	6366.75	2.43602	1.28452	6.29667e-50	2.33967e-46	2054	2285	3501	4536	4559	4676	3336	3642	4309	6484	6571	6045	2732	2333	2835	3058	2762	2737	2607	3283	3073	0.812497	0.52562	1.28452	0.0108795	0.126237	0.192989	PF13410,PF02798	PTHR11260,PTHR11260:SF195	KOG0406	2.5.1.18	K00799	GO:0005515	AT1G78380.1	ATGSTU19,GST8,GSTU19	glutathione S-transferase TAU 19
Vigun10g169800.1	3154.74	1839.06	4470.42	2.43082	1.28144	2.3601e-07	7.27485e-06	1508	1192	2817	2103	2177	2316	3345	3158	1902	5625	5080	2706	3033	3102	3268	4788	4620	3087	1191	4194	3370	0.257507	0.607226	1.28144	0.769187	1.17937	0.666164	PF01477,PF00305	PTHR11771,PTHR11771:SF48		1.13.11.58	K15718	GO:0005515,GO:0055114,GO:0046872,GO:0016702	AT1G55020.1	ATLOX1,LOX1	lipoxygenase 1
Vigun04g047900.1	325.477	190.056	460.897	2.42506	1.27802	4.39177e-12	4.1552e-10	107	168	295	456	498	414	233	281	379	522	463	397	224	159	190	387	253	180	175	244	186	1.26287	0.645777	1.27802	0.00807401	0.523029	0.0860693	PF00004,PF14363	PTHR23070,PTHR23070:SF5				GO:0005524	AT5G40010.1	AATP1	AAA-ATPase 1
Vigun10g169200.1	358.9	209.589	508.212	2.42481	1.27787	1.12522e-06	2.87804e-05	163	144	322	234	243	294	381	354	213	624	606	294	367	354	366	549	522	343	121	456	387	0.292246	0.591978	1.27787	0.78861	1.16909	0.615305	PF01477,PF00305	PTHR11771,PTHR11771:SF48		1.13.11.58	K15718	GO:0005515,GO:0055114,GO:0046872,GO:0016702	AT1G55020.1	ATLOX1,LOX1	lipoxygenase 1
Vigun10g136400.1	435.142	254.673	615.61	2.41726	1.27337	4.25032e-09	2.11342e-07	201	172	392	293	352	389	292	278	340	809	651	387	347	224	304	314	268	325	317	330	347	0.436419	0.252583	1.27337	0.197011	0.247041	0.380165	PF00931	PTHR23155,PTHR23155:SF590	KOG4658			GO:0043531	AT4G27190.1		NB-ARC domain-containing disease resistance protein
Vigun10g168900.1	156.524	91.9568	221.09	2.40428	1.26561	2.27564e-08	9.31986e-07	108	63	105	96	80	101	95	82	54	244	273	146	150	108	152	211	167	112	64	118	103	0.00472777	-0.253527	1.26561	0.572754	0.83088	0.0479957	PF01477,PF00305	PTHR11771,PTHR11771:SF48		1.13.11.58,1.13.11.12	K15718	GO:0005515,GO:0055114,GO:0046872,GO:0016702	AT1G55020.1	ATLOX1,LOX1	lipoxygenase 1
Vigun10g177500.1	264.88	155.782	373.977	2.40064	1.26342	1.39009e-17	3.32265e-15	151	104	213	159	186	171	217	229	237	445	365	313	122	137	134	139	194	212	176	237	153	0.143768	0.54754	1.26342	-0.251283	0.222327	0.276561	PF05153	PTHR12588,PTHR12588:SF1	KOG1573	1.13.99.1	K00469	GO:0055114,GO:0050113,GO:0019310,GO:0005737,GO:0005506	AT1G14520.2	MIOX1	myo-inositol oxygenase 1
Vigun03g190700.1	491.394	289.364	693.425	2.39638	1.26086	1.26136e-13	1.59614e-11	143	417	308	554	638	489	790	698	620	691	545	845	314	320	302	458	472	306	257	436	406	0.952714	1.27974	1.26086	0.108618	0.51044	0.339893	PF08263	PTHR27000,PTHR27000:SF60					AT1G49750.1		Leucine-rich repeat (LRR) family protein
Vigun05g081200.1	72.3375	42.6133	102.062	2.39506	1.26006	4.00329e-14	5.41809e-12	24	41	63	87	112	93	76	63	90	116	99	91	47	37	47	44	48	55	49	55	63	1.19237	0.839854	1.26006	0.0278706	0.196209	0.379366	PF07714,PF01657	PTHR27002	KOG1187	2.7.11.1		GO:0006468,GO:0004672	AT4G23310.1	CRK23	cysteine-rich RLK (RECEPTOR-like protein kinase) 23
Vigun08g071400.1	488.499	288.318	688.68	2.38861	1.25617	3.35616e-05	0.000517256	354	262	249	957	726	527	533	303	498	586	466	1014	536	668	1071	1202	822	534	423	336	220	1.35277	0.625832	1.25617	1.395	1.56449	0.177639	PF00107,PF08240	PTHR11695,PTHR11695:SF493		1.1.1.1	K18857	GO:0055114,GO:0016491,GO:0008270	AT1G77120.1	ADH,ADH1,ATADH,ATADH1	alcohol dehydrogenase 1
Vigun03g045100.1	634.018	376.263	891.772	2.37007	1.24493	1.20221e-14	1.80654e-12	236	434	459	811	1037	792	1149	1056	859	950	663	1063	331	389	506	500	448	395	326	439	441	1.22625	1.441	1.24493	0.120036	0.250619	0.0960615	PF03953,PF00091	PTHR11588,PTHR11588:SF124		2.4.2.1	K07375	GO:0003924,GO:0007017,GO:0005874	AT5G62700.1	TUB3	tubulin beta chain 3
Vigun03g129100.1	135.878	80.6846	191.072	2.36814	1.24375	7.37243e-06	0.000144455	73	42	127	230	235	170	79	133	233	156	180	237	94	143	99	95	65	135	191	93	107	1.39138	0.880657	1.24375	0.472983	0.284948	0.689548	PF00005,PF01061	PTHR19241,PTHR19241:SF301	KOG0061	3.6.3.36		GO:0016887,GO:0005524,GO:0016020	AT1G17840.1	ABCG11,ATWBC11,COF1,DSO,WBC11	white-brown complex homolog protein 11
Vigun09g130300.1	155.729	92.7386	218.72	2.35846	1.23784	7.10483e-14	9.39792e-12	62	99	118	103	108	137	151	105	142	269	220	167	118	80	121	146	157	112	95	127	127	0.324089	0.514857	1.23784	0.193066	0.578458	0.323354	PF00141	PTHR31388,PTHR31388:SF24		1.11.1.7	K00430	GO:0055114,GO:0020037,GO:0006979,GO:0004601	AT5G05340.1		Peroxidase superfamily protein
Vigun06g076000.1	108.427	64.6037	152.249	2.35667	1.23675	1.23207e-12	1.31722e-10	65	58	71	77	110	99	135	122	155	175	164	118	155	102	130	129	114	107	115	184	109	0.564794	1.0895	1.23675	0.999424	0.853113	1.0729	PF01699	PTHR31503,PTHR31503:SF9	KOG1397		K07300	GO:0055085,GO:0016021	AT2G38170.1	ATCAX1,CAX1,RCI4	cation exchanger 1
Vigun08g090700.1	137.244	82.135	192.353	2.34192	1.22769	2.11156e-20	7.19216e-18	54	117	75	165	187	162	174	159	180	205	168	204	99	108	119	83	95	82	86	105	99	1.06122	1.05591	1.22769	0.402554	0.0759398	0.234058	PF13855,PF07714,PF12819	PTHR27003	KOG1187	2.7.11.1,2.7.10.1		GO:0005515,GO:0006468,GO:0004672	AT2G19210.1		Leucine-rich repeat transmembrane protein kinase protein
Vigun10g151400.1	88.3121	52.8923	123.732	2.33932	1.22609	7.69167e-08	2.76988e-06	18	94	47	144	135	103	175	141	127	129	78	164	65	71	76	89	94	60	58	73	71	1.26819	1.4833	1.22609	0.414251	0.615072	0.350611	PF05922,PF00082	PTHR10795,PTHR10795:SF396	KOG1153	3.4.14.10		GO:0006508,GO:0004252	AT5G67090.1		Subtilisin-like serine endopeptidase family protein
Vigun03g030900.1	126.857	75.9858	177.729	2.33897	1.22588	5.25843e-19	1.55745e-16	84	67	78	67	116	110	73	78	86	170	171	192	91	94	71	60	103	82	105	105	132	0.364056	0.0588263	1.22588	0.164851	0.10611	0.585824		PTHR35510					AT5G35320.1
Vigun06g056700.2	242.019	145.323	338.715	2.33077	1.22081	3.13151e-06	6.99422e-05	45	273	118	440	412	235	458	441	368	362	234	420	137	113	162	181	231	149	100	240	283	1.3183	1.5383	1.22081	-0.0780942	0.366516	0.514907	PF03009	PTHR23344,PTHR23344:SF8	KOG2258	3.1.4.46		GO:0008081,GO:0006629,GO:0008889	AT5G55480.1	SVL1	SHV3-like 1
Vigun05g179900.2	270.701	162.833	378.569	2.3249	1.21717	6.38053e-09	3.06093e-07	117	89	282	276	318	278	185	206	255	457	416	263	170	144	174	236	152	196	152	215	167	0.837083	0.403344	1.21717	0.000324897	0.25862	0.127202	PF07714,PF11721	PTHR27006,PTHR27006:SF11	KOG1187	2.7.11.1		GO:0006468,GO:0004672	AT3G14840.2		Leucine-rich repeat transmembrane protein kinase
Vigun05g112200.3	357.116	214.831	499.4	2.32462	1.217	1.49379e-32	2.26132e-29	216	209	219	342	350	339	376	304	331	541	550	406	203	266	219	327	309	306	201	277	298	0.678395	0.651195	1.217	0.0930112	0.547111	0.269575	PF00043,PF02798	PTHR11260,PTHR11260:SF314	KOG0406	2.5.1.18	K00799	GO:0005515	AT3G09270.1	ATGSTU8,GSTU8	glutathione S-transferase TAU 8
Vigun05g179900.1	277.215	166.776	387.653	2.3244	1.21686	1.00647e-08	4.50573e-07	119	92	290	280	323	286	191	211	267	472	426	265	173	148	180	239	156	199	156	222	172	0.830006	0.420259	1.21686	0.0034208	0.24746	0.135274	PF07714,PF11721	PTHR27006,PTHR27006:SF11	KOG1187	2.7.11.1		GO:0006468,GO:0004672	AT3G14840.2		Leucine-rich repeat transmembrane protein kinase
Vigun10g169300.1	307.246	184.856	429.636	2.32417	1.21671	1.04498e-06	2.70841e-05	152	122	281	193	221	261	325	290	178	504	512	272	332	280	308	458	455	286	105	368	330	0.283676	0.514894	1.21671	0.730968	1.11306	0.534937	PF01477,PF00305	PTHR11771,PTHR11771:SF48		1.13.11.58	K15718	GO:0005515,GO:0055114,GO:0046872,GO:0016702	AT1G55020.1	ATLOX1,LOX1	lipoxygenase 1
Vigun05g081100.2	125.412	75.4706	175.354	2.32347	1.21628	1.0643e-13	1.37521e-11	44	72	111	137	195	145	119	104	148	193	186	147	77	60	73	70	73	91	76	91	109	1.07612	0.713846	1.21628	-0.105256	0.0546738	0.286351	PF07714,PF01657	PTHR27002,PTHR27002:SF51		2.7.11.1		GO:0006468,GO:0004672	AT4G23310.1	CRK23	cysteine-rich RLK (RECEPTOR-like protein kinase) 23
Vigun05g112200.1	357.45	215.154	499.746	2.32274	1.21582	1.68016e-32	2.37349e-29	216	209	220	342	351	339	377	305	331	542	550	406	203	267	220	328	310	307	202	279	298	0.676924	0.650425	1.21582	0.0947798	0.550071	0.272755	PF00043,PF02798	PTHR11260,PTHR11260:SF314	KOG0406	2.5.1.18	K00799	GO:0005515	AT3G09270.1	ATGSTU8,GSTU8	glutathione S-transferase TAU 8
Vigun05g112200.2	357.45	215.154	499.746	2.32274	1.21582	1.68403e-32	2.37349e-29	216	209	220	342	351	339	376	305	331	542	550	406	202	267	220	328	310	307	202	279	298	0.676352	0.649672	1.21582	0.0938138	0.550071	0.272755	PF00043,PF02798	PTHR11260,PTHR11260:SF314	KOG0406	2.5.1.18	K00799	GO:0005515	AT3G09270.1	ATGSTU8,GSTU8	glutathione S-transferase TAU 8
Vigun05g223400.1	2395.64	1444.05	3347.23	2.31795	1.21285	5.29958e-45	1.54721e-41	1342	1369	1622	2653	3521	3684	4623	5109	4602	3445	3461	3136	1765	1744	2610	2961	3292	2840	2897	3173	2934	1.18608	1.72629	1.21285	0.498264	1.06973	1.0556	PF06955,PF00722	PTHR31062,PTHR31062:SF11		2.4.1.207	K08235	GO:0048046,GO:0016762,GO:0006073,GO:0005618,GO:0005975,GO:0004553	AT4G03210.1	XTH9	xyloglucan endotransglucosylase/hydrolase 9
Vigun05g081100.1	128.981	77.7509	180.211	2.3178	1.21275	1.07031e-13	1.37568e-11	45	73	115	141	198	148	123	106	150	201	191	149	78	61	78	73	74	93	78	96	112	1.06288	0.699395	1.21275	-0.107452	0.0413368	0.292042	PF07714,PF01657	PTHR27002	KOG1187	2.7.11.1		GO:0006468,GO:0004672	AT4G23310.1	CRK23	cysteine-rich RLK (RECEPTOR-like protein kinase) 23
Vigun02g200300.1	243.728	147.021	340.436	2.31556	1.21136	1.12625e-05	0.000206705	109	83	249	150	213	273	143	138	107	411	374	236	201	146	258	298	279	131	91	218	146	0.528541	-0.184408	1.21136	0.454919	0.681749	0.0443663	PF00291	PTHR10314,PTHR10314:SF123	KOG1395	4.2.1.20	K01696		AT5G28237.1		Pyridoxal-5\'-phosphate-dependent enzyme family protein
Vigun03g144300.1	213.341	128.731	297.95	2.31452	1.21071	1.06295e-06	2.74628e-05	104	103	179	131	116	132	155	198	137	436	241	217	194	126	242	200	200	186	131	261	208	-0.0302936	0.345474	1.21071	0.542674	0.599673	0.633543	PF07712	PTHR33390,PTHR33390:SF1					AT5G61820.1
Vigun03g144300.2	204.003	123.138	284.869	2.31342	1.21002	1.17262e-06	2.98062e-05	99	97	173	124	113	126	147	188	133	417	227	210	184	122	233	191	195	178	126	251	200	-0.0244993	0.343049	1.21002	0.545327	0.611484	0.644593	PF07712	PTHR33390,PTHR33390:SF1					AT5G61820.1
Vigun06g138900.1	436.237	263.396	609.078	2.31241	1.2094	4.84527e-11	3.70863e-09	161	235	394	517	542	434	318	328	523	698	700	429	269	257	284	293	258	284	297	305	352	0.917734	0.565154	1.2094	0.037055	0.0784752	0.271169	PF00270,PF02170,PF03368,PF00271,PF00636	PTHR14950,PTHR14950:SF19	KOG0701	3.1.26.3	K11592	GO:0005524,GO:0003676,GO:0005515,GO:0016891,GO:0006396,GO:0004525,GO:0003723	AT3G03300.3	ATDCL2,DCL2	dicer-like 2
Vigun08g219000.1	186.468	112.615	260.322	2.31162	1.2089	2.34307e-11	1.87048e-09	125	134	79	182	168	138	267	173	194	229	239	313	272	209	359	354	289	346	279	360	186	0.53182	0.908283	1.2089	1.31315	1.54933	1.2893
Vigun02g085100.1	121.54	73.5465	169.533	2.30511	1.20484	8.09923e-17	1.79913e-14	42	75	104	168	146	125	121	102	137	191	158	160	102	68	93	96	94	93	105	125	122	0.994843	0.706123	1.20484	0.252063	0.359625	0.674363	PF08263,PF07714,PF13855	PTHR27000,PTHR27000:SF153	KOG1187	2.7.11.1		GO:0006468,GO:0004672,GO:0005515	AT3G47570.1		Leucine-rich repeat protein kinase family protein
Vigun05g222500.2	251.902	152.469	351.336	2.30431	1.20434	4.20055e-20	1.40729e-17	73	193	192	279	333	277	361	359	389	359	312	383	190	173	168	210	227	180	198	281	316	0.959337	1.27704	1.20433	0.213375	0.431775	0.798138	PF00024,PF13947,PF00954,PF01453,PF07714	PTHR27002,PTHR27002:SF92	KOG1187	2.7.11.1		GO:0030247,GO:0048544,GO:0006468,GO:0004672	AT4G03230.1		S-locus lectin protein kinase family protein
Vigun05g222500.1	251.873	152.469	351.276	2.30392	1.20409	4.88926e-20	1.59871e-17	73	193	192	280	332	277	361	358	390	359	313	383	190	173	168	209	227	179	197	281	318	0.958097	1.27705	1.20409	0.214591	0.428023	0.79885	PF00024,PF13947,PF00954,PF01453,PF07714	PTHR27002,PTHR27002:SF92	KOG1187	2.7.11.1		GO:0030247,GO:0048544,GO:0006468,GO:0004672	AT4G03230.1		S-locus lectin protein kinase family protein
Vigun05g017200.1	81.0535	49.0968	113.01	2.30178	1.20275	2.2117e-14	3.17188e-12	36	30	81	78	67	80	178	145	137	126	103	110	58	54	63	105	87	70	111	103	97	0.612637	1.64181	1.20275	0.247452	0.829853	1.08177	PF09713	PTHR31871,PTHR31871:SF10		3.4.17.23			AT3G55240.1		Plant protein 1589 of unknown function
Vigun08g207800.1	352.365	213.604	491.126	2.29923	1.20115	2.30498e-11	1.85052e-09	133	198	309	433	423	348	247	222	341	631	433	410	201	203	168	269	206	197	257	231	241	0.909998	0.337845	1.20115	-0.164123	0.0668161	0.186451	PF08263,PF00560,PF13855	PTHR27004,PTHR27004:SF1	KOG0472	2.7.11.1		GO:0005515	AT5G27060.1	AtRLP53,RLP53	receptor like protein 53
Vigun03g006800.1	274.213	166.23	382.196	2.29921	1.20114	1.57396e-16	3.35345e-14	116	169	213	190	202	253	270	256	260	357	430	359	184	153	202	294	206	173	157	241	214	0.372661	0.657546	1.20114	0.110486	0.431662	0.293438	PF14226,PF03171	PTHR10209,PTHR10209:SF193	KOG0143	1.14.17.4	K05933	GO:0055114,GO:0016491	AT1G05010.1	ACO4,EAT1,EFE	ethylene-forming enzyme
Vigun01g222300.1	2225.13	1349.47	3100.78	2.29778	1.20024	5.66307e-09	2.7425e-07	625	2152	1271	2887	3132	2368	5028	4178	3003	3081	2423	3798	1069	1379	1599	1607	1802	1636	1440	2326	2304	1.05081	1.59251	1.20024	-0.000101273	0.317237	0.58435	PF05922,PF00082	PTHR10795,PTHR10795:SF348		3.4.21.25		GO:0006508,GO:0004252	AT3G46850.1		Subtilase family protein
Vigun05g017200.2	80.6669	48.9351	112.399	2.29689	1.19968	2.59799e-14	3.63657e-12	36	30	81	79	67	80	178	144	137	125	103	109	58	54	63	104	87	70	111	103	97	0.619778	1.64535	1.19968	0.252212	0.831683	1.08432	PF09713	PTHR31871,PTHR31871:SF10		3.4.17.23			AT3G55240.1		Plant protein 1589 of unknown function
Vigun03g118100.1	284.024	172.331	395.716	2.29625	1.19928	4.94939e-11	3.78124e-09	124	123	271	281	365	288	276	226	233	475	422	290	161	140	181	217	186	155	143	193	215	0.854353	0.507592	1.19928	-0.0987375	0.107892	0.0913941	PF03936	PTHR31225,PTHR31225:SF0		4.2.3.48		GO:0016829,GO:0010333,GO:0000287	AT1G61680.1	ATTPS14,TPS14	terpene synthase 14
Vigun08g052300.1	86.54	52.5159	120.564	2.29577	1.19898	4.08371e-08	1.57763e-06	20	78	60	114	101	96	172	134	113	123	89	150	66	56	75	82	73	60	59	84	111	0.977012	1.41202	1.19898	0.32529	0.450517	0.686342	PF13947,PF00069	PTHR27009,PTHR27009:SF19	KOG1187	3.1.4.46		GO:0030247,GO:0006468,GO:0005524,GO:0004672	AT5G38260.1		Protein kinase superfamily protein
Vigun05g179900.3	264.682	161.004	368.36	2.28789	1.19402	1.13765e-08	5.03237e-07	115	91	277	272	315	276	185	200	249	447	405	253	168	141	173	234	152	194	150	215	164	0.836093	0.39252	1.19402	-0.000900027	0.261481	0.131029	PF07714,PF11721	PTHR27006,PTHR27006:SF11	KOG1187	2.7.11.1		GO:0006468,GO:0004672	AT1G07650.1		Leucine-rich repeat transmembrane protein kinase
Vigun06g184800.1	269.162	163.947	374.377	2.28352	1.19126	4.64869e-15	7.46653e-13	102	141	248	306	310	271	222	242	291	374	372	377	230	190	190	283	194	149	129	215	158	0.852342	0.618971	1.19126	0.309846	0.348519	0.0272539	PF00012	PTHR19375,PTHR19375:SF229			K03283		AT1G16030.1	Hsp70b	heat shock protein 70B
Vigun05g050800.2	153.829	93.7115	213.947	2.28304	1.19096	4.58672e-21	1.76861e-18	77	91	113	190	190	152	142	155	146	262	209	171	126	84	119	144	111	124	133	160	138	0.920132	0.65573	1.19096	0.226669	0.431525	0.616054
Vigun02g197800.1	163.961	99.9979	227.925	2.27929	1.18859	1.67053e-05	0.000287251	81	55	164	105	139	190	100	89	76	269	254	160	145	96	185	186	187	74	67	160	112	0.534154	-0.182634	1.18859	0.504306	0.572862	0.175247	PF00291	PTHR10314,PTHR10314:SF123	KOG1395	4.2.1.20	K01696		AT5G28237.1		Pyridoxal-5\'-phosphate-dependent enzyme family protein
Vigun02g197900.1	265.988	162.33	369.646	2.27712	1.18721	1.25524e-05	0.000225716	126	95	266	170	230	296	154	156	113	460	405	245	225	158	281	322	301	148	101	244	158	0.515386	-0.20308	1.18721	0.44784	0.663276	0.0472265	PF00291	PTHR10314,PTHR10314:SF123	KOG1395	4.2.1.20	K01696		AT5G28237.1		Pyridoxal-5\'-phosphate-dependent enzyme family protein
Vigun10g169600.1	217.247	132.606	301.887	2.27656	1.18686	0.000171104	0.00201022	109	79	210	142	150	198	246	212	124	379	341	186	230	209	228	325	323	219	71	272	239	0.300323	0.548842	1.18686	0.745239	1.12538	0.550455	PF01477,PF00305	PTHR11771,PTHR11771:SF48		1.13.11.58	K15718	GO:0005515,GO:0055114,GO:0046872,GO:0016702	AT1G55020.1	ATLOX1,LOX1	lipoxygenase 1
Vigun05g074800.1	363.249	221.762	504.736	2.27602	1.18652	2.50762e-09	1.3174e-07	158	177	330	328	418	383	277	288	363	690	467	357	255	202	247	243	197	210	264	263	271	0.762192	0.48033	1.18652	0.081288	-0.0336859	0.262622	PF00931	PTHR23155,PTHR23155:SF590	KOG4658			GO:0043531	AT4G27190.1		NB-ARC domain-containing disease resistance protein
Vigun08g119600.1	159.992	97.7473	222.236	2.27358	1.18496	4.39593e-19	1.31149e-16	94	84	115	117	141	93	203	180	201	276	203	188	223	146	206	182	155	188	186	232	185	0.257716	0.99317	1.18496	0.969742	0.842017	1.04267	PF01699	PTHR31503,PTHR31503:SF9	KOG1397		K07300	GO:0055085,GO:0016021	AT2G38170.3	ATCAX1,CAX1,RCI4	cation exchanger 1
Vigun10g169500.1	217.489	132.93	302.047	2.27222	1.1841	0.000177568	0.00207423	109	79	211	142	150	198	248	212	124	379	341	186	230	209	229	327	324	219	71	272	240	0.297892	0.549095	1.1841	0.742687	1.12465	0.548047	PF01477,PF00305	PTHR11771,PTHR11771:SF48		1.13.11.58	K15718	GO:0005515,GO:0055114,GO:0046872,GO:0016702	AT1G55020.1	ATLOX1,LOX1	lipoxygenase 1
Vigun06g056700.1	226.228	138.309	314.147	2.27134	1.18355	5.21298e-06	0.000107124	44	257	114	412	385	225	439	413	351	332	215	396	133	109	155	171	213	142	100	230	273	1.30109	1.53657	1.18355	-0.0644142	0.343961	0.53794	PF03009	PTHR23344,PTHR23344:SF8	KOG2258	3.1.4.46		GO:0008081,GO:0006629,GO:0008889	AT5G55480.1	SVL1	SHV3-like 1
Vigun05g050800.1	155.136	94.8868	215.385	2.26992	1.18264	1.09127e-20	3.84511e-18	77	92	115	193	191	153	142	157	149	264	210	172	126	85	120	146	111	125	133	162	139	0.915245	0.652908	1.18264	0.217299	0.427661	0.60593
Vigun05g050800.3	154.169	94.4017	213.935	2.26622	1.18029	1.30221e-20	4.5106e-18	77	92	114	191	191	151	143	156	146	262	209	171	126	84	119	144	111	124	133	161	137	0.915489	0.650071	1.18029	0.218044	0.420939	0.605587
Vigun05g081100.4	116.97	71.6363	162.304	2.26566	1.17993	2.08152e-13	2.50967e-11	41	69	105	122	178	135	106	96	134	176	172	139	68	58	68	64	70	80	70	81	99	1.01987	0.644564	1.17993	-0.146996	-0.00291611	0.222764	PF01657	PTHR32099,PTHR32099:SF1					AT4G05200.1	CRK25	cysteine-rich RLK (RECEPTOR-like protein kinase) 25
Vigun01g223000.2	105.531	64.6623	146.4	2.26407	1.17892	9.11753e-16	1.70165e-13	44	64	86	141	140	188	137	147	148	130	147	163	57	67	116	118	116	92	93	119	97	1.2737	1.15603	1.17892	0.307417	0.745722	0.672642	PF00201	PTHR11926,PTHR11926:SF204		2.4.1.118		GO:0016758,GO:0008152	AT3G55700.1		UDP-Glycosyltransferase superfamily protein
Vigun06g105500.1	241.835	148.193	335.478	2.2638	1.17875	2.9058e-25	1.97948e-22	126	139	179	200	250	311	282	248	293	321	369	317	120	139	157	148	181	166	210	173	225	0.775631	0.888577	1.17875	-0.0930724	0.156411	0.450189	PF07690	PTHR23500,PTHR23500:SF62	KOG0254		K08145	GO:0055085,GO:0016021	AT1G54730.2		Major facilitator superfamily protein
Vigun05g081100.5	120.538	73.9166	167.16	2.26147	1.17726	1.58453e-13	1.95663e-11	42	71	108	127	181	138	110	98	136	184	177	140	69	59	72	67	71	81	72	86	102	1.00717	0.630819	1.17726	-0.148066	-0.0156929	0.231014	PF07714,PF01657	PTHR27002		2.7.11.1		GO:0006468,GO:0004672	AT4G05200.1	CRK25	cysteine-rich RLK (RECEPTOR-like protein kinase) 25
Vigun04g007400.1	103.281	63.3935	143.168	2.2584	1.1753	1.53979e-13	1.91294e-11	33	85	71	160	168	118	174	234	186	145	140	144	84	74	101	88	99	84	75	142	109	1.23033	1.64107	1.1753	0.449159	0.510606	0.773894	PF08263,PF00560,PF00069	PTHR27000,PTHR27000:SF111	KOG1187	2.7.11.1		GO:0005515,GO:0006468,GO:0005524,GO:0004672	AT5G25930.1		Protein kinase family protein with leucine-rich repeat domain
Vigun07g078600.1	951.861	584.326	1319.4	2.25798	1.17503	1.14137e-25	8.33061e-23	385	477	890	987	1204	1231	1095	1029	1061	1333	1324	1301	538	502	566	560	598	665	887	738	954	0.965276	0.861564	1.17503	-0.125888	0.0562594	0.557167	PF06203,PF00072	PTHR26402,PTHR26402:SF525			K12129	GO:0005515,GO:0000160	AT5G60100.1	APRR3,PRR3	pseudo-response regulator 3
Vigun01g223000.1	105.907	65.0455	146.768	2.25639	1.17402	1.14599e-15	2.08178e-13	44	65	86	142	140	188	138	148	149	129	148	164	57	66	116	118	117	92	93	119	98	1.26784	1.15693	1.17402	0.29566	0.744981	0.668465	PF00201	PTHR11926,PTHR11926:SF204		2.4.1.118		GO:0016758,GO:0008152	AT3G55700.1		UDP-Glycosyltransferase superfamily protein
Vigun04g144600.1	115.357	70.9162	159.799	2.25334	1.17207	4.42946e-06	9.35151e-05	44	58	111	113	104	114	76	81	110	239	138	103	93	58	63	96	66	96	121	101	104	0.635278	0.330703	1.17207	0.00636527	0.27563	0.611841	PF08263,PF13855	PTHR27004,PTHR27004:SF27	KOG0472	3.2.1.15		GO:0005515	AT2G34930.1		disease resistance family protein / LRR family protein
Vigun10g044700.1	297.104	182.673	411.534	2.25285	1.17175	2.66184e-21	1.0772e-18	122	187	239	304	341	314	303	228	302	424	437	373	220	166	230	241	258	174	180	226	272	0.806045	0.604134	1.17175	0.168061	0.297998	0.307093	PF00067	PTHR24298,PTHR24298:SF74	KOG0156		K17961	GO:0055114,GO:0020037,GO:0016705,GO:0005506	AT3G25180.1	CYP82G1	cytochrome P450, family 82, subfamily G, polypeptide 1
Vigun05g081100.6	104.539	64.434	144.644	2.24484	1.16661	6.62783e-13	7.38146e-11	36	62	95	113	161	124	98	88	123	156	148	129	53	53	58	54	69	76	57	80	82	1.04227	0.67265	1.16661	-0.235422	0.0409565	0.176379	PF01657	PTHR32099,PTHR32099:SF1					AT4G23310.1	CRK23	cysteine-rich RLK (RECEPTOR-like protein kinase) 23
Vigun05g081100.3	124.174	76.5422	171.806	2.24459	1.16645	2.80721e-13	3.3066e-11	44	73	112	133	190	143	118	101	145	188	181	146	73	61	74	70	73	85	76	94	110	1.02155	0.6638	1.16645	-0.141271	-0.0162237	0.288252	PF01657	PTHR32099,PTHR32099:SF1					AT4G23310.1	CRK23	cysteine-rich RLK (RECEPTOR-like protein kinase) 23
Vigun10g143000.3	266.287	164.16	368.414	2.24423	1.16622	1.31087e-11	1.12325e-09	115	139	239	252	358	296	326	209	338	429	377	299	144	125	132	132	140	155	174	171	230	0.881303	0.824913	1.16622	-0.293623	-0.205187	0.225036	PF00069,PF00400	PTHR22847,PTHR22847:SF422	KOG0277		K16240	GO:0006468,GO:0005524,GO:0004672,GO:0005515	AT2G46340.1	SPA1	SPA (suppressor of phyA-105) protein family
Vigun10g143000.2	266.338	164.322	368.355	2.24166	1.16457	1.5478e-11	1.29904e-09	115	139	239	252	358	296	325	209	338	429	377	299	144	125	132	132	139	155	174	171	230	0.879224	0.822613	1.16457	-0.295048	-0.208677	0.223612	PF00069,PF00400	PTHR22847,PTHR22847:SF422	KOG0277		K16240	GO:0006468,GO:0005524,GO:0004672,GO:0005515	AT2G46340.1	SPA1	SPA (suppressor of phyA-105) protein family
Vigun03g285000.1	187.322	115.573	259.07	2.2416	1.16453	1.58917e-21	6.56102e-19	102	98	147	179	170	175	195	194	172	265	237	276	172	166	140	288	193	176	175	164	167	0.596727	0.695957	1.16453	0.460243	0.921305	0.546358	PF00141	PTHR31517,PTHR31517:SF3		1.11.1.7	K00430	GO:0055114,GO:0020037,GO:0006979,GO:0004601	AT5G67400.1	RHS19	root hair specific 19
Vigun10g143000.1	267.616	165.174	370.058	2.24041	1.16376	1.36242e-11	1.15531e-09	115	140	240	253	360	300	328	209	341	430	379	301	144	126	134	133	140	156	174	172	230	0.881729	0.82496	1.16376	-0.295775	-0.210478	0.21855	PF00069,PF00400	PTHR22847,PTHR22847:SF422	KOG0277		K16240	GO:0006468,GO:0005524,GO:0004672,GO:0005515	AT2G46340.1	SPA1	SPA (suppressor of phyA-105) protein family
Vigun10g048200.1	125.357	77.4068	173.306	2.2389	1.16279	8.61533e-18	2.13415e-15	79	93	60	72	104	103	157	135	123	157	170	193	73	70	75	86	75	119	128	91	116	0.264211	0.83946	1.16279	-0.0924697	0.265214	0.525229	PF04419	PTHR13596,PTHR13596:SF5					AT3G24100.1		Uncharacterised protein family SERF
Vigun04g141100.1	179.291	110.904	247.677	2.23325	1.15915	1.37714e-10	9.57982e-09	73	119	140	228	230	160	195	142	204	285	266	192	119	119	110	152	140	101	78	186	120	0.891893	0.701742	1.15915	0.064876	0.239643	0.208412	PF00704	PTHR11177,PTHR11177:SF161		3.2.1.14	K01183	GO:0005975,GO:0004553	AT5G24090.1	ATCHIA,CHIA	chitinase A
Vigun08g155000.1	115.095	71.2906	158.9	2.2289	1.15633	1.20588e-06	3.05757e-05	54	40	120	102	128	168	51	69	102	155	192	129	52	40	48	53	45	41	52	50	58	0.895901	0.0531066	1.15633	-0.605948	-0.625583	-0.420013	PF00011	PTHR11527,PTHR11527:SF158			K13993		AT1G53540.1		HSP20-like chaperones superfamily protein
Vigun07g078600.2	891.995	553.279	1230.71	2.22439	1.15341	4.28782e-25	2.73837e-22	375	454	831	907	1105	1158	1017	966	989	1227	1238	1226	516	468	525	521	554	623	820	677	882	0.933509	0.840805	1.15341	-0.137285	0.0322941	0.519115	PF06203,PF00072	PTHR26402,PTHR26402:SF525			K12129	GO:0005515,GO:0000160	AT5G02810.1	APRR7,PRR7	pseudo-response regulator 7
Vigun07g078600.3	894.165	554.698	1233.63	2.22397	1.15314	3.2792e-25	2.12747e-22	375	456	833	911	1109	1163	1020	971	990	1233	1241	1227	516	471	527	521	557	624	822	679	883	0.935497	0.841497	1.15314	-0.136774	0.0321084	0.518857	PF06203,PF00072	PTHR26402,PTHR26402:SF525			K12129	GO:0005515,GO:0000160	AT5G60100.3	APRR3,PRR3	pseudo-response regulator 3
Vigun10g169700.1	935.937	580.863	1291.01	2.22257	1.15223	1.20039e-05	0.000217095	499	401	843	596	622	769	1015	912	559	1595	1529	750	998	909	963	1427	1298	878	349	1286	1052	0.189255	0.511937	1.15223	0.720208	1.04803	0.624474	PF01477,PF00305	PTHR11771,PTHR11771:SF48		1.13.11.58	K15718	GO:0005515,GO:0055114,GO:0046872,GO:0016702	AT1G55020.1	ATLOX1,LOX1	lipoxygenase 1
Vigun09g038500.1	728.001	451.972	1004.03	2.22144	1.15149	1.41316e-16	3.05609e-14	340	350	667	755	878	920	666	746	740	1162	869	981	403	412	436	544	493	422	333	558	363	0.913124	0.666227	1.15149	-0.116	0.10528	-0.112412	PF08246,PF00112	PTHR12411,PTHR12411:SF336	KOG1543	3.4.22.16	K01366	GO:0008234,GO:0006508	AT3G45310.1		Cysteine proteinases superfamily protein
Vigun07g078600.4	896.836	556.875	1236.8	2.22096	1.15118	2.95505e-25	1.98003e-22	378	458	835	913	1111	1165	1022	973	994	1234	1245	1231	517	471	528	522	557	625	824	681	886	0.932847	0.839322	1.15118	-0.14069	0.0287859	0.517139	PF06203,PF00072	PTHR26402,PTHR26402:SF525			K12129	GO:0005515,GO:0000160	AT5G60100.3	APRR3,PRR3	pseudo-response regulator 3
Vigun07g215800.1	227.756	141.538	313.974	2.2183	1.14946	3.61636e-24	2.08185e-21	125	133	167	259	197	207	191	209	246	360	331	251	162	145	146	249	201	185	204	203	220	0.643062	0.606193	1.14946	0.0952644	0.581667	0.561772
Vigun09g044900.2	76.1588	47.3802	104.937	2.2148	1.14717	1.41156e-13	1.76978e-11	35	54	53	56	86	66	99	86	91	126	102	86	83	76	69	88	68	71	104	98	106	0.552785	0.956452	1.14717	0.688468	0.674606	1.11475	PF05184,PF03489,PF00026	PTHR13683,PTHR13683:SF296	KOG1339	3.4.23.40	K08245	GO:0006629,GO:0006508,GO:0004190	AT1G11910.1	APA1,ATAPA1	aspartic proteinase A1
Vigun09g044900.4	76.1588	47.3802	104.937	2.2148	1.14717	1.39666e-13	1.75649e-11	35	54	53	56	87	66	99	86	91	126	102	86	83	76	69	89	68	71	105	98	107	0.556236	0.958873	1.14717	0.688468	0.677979	1.11908	PF05184,PF03489,PF00026	PTHR13683,PTHR13683:SF296	KOG1339	3.4.23.40	K08245	GO:0006629,GO:0006508,GO:0004190	AT1G11910.1	APA1,ATAPA1	aspartic proteinase A1
Vigun09g044900.3	75.5989	47.0345	104.163	2.21462	1.14706	1.50211e-13	1.87754e-11	35	53	52	56	86	66	99	86	90	125	102	85	83	77	69	88	68	71	104	98	104	0.569043	0.962195	1.14706	0.702427	0.685172	1.11687	PF05184,PF03489,PF00026	PTHR13683,PTHR13683:SF296	KOG1339	3.4.23.40	K08245	GO:0006629,GO:0006508,GO:0004190	AT1G11910.1	APA1,ATAPA1	aspartic proteinase A1
Vigun05g074900.1	168.247	104.699	231.795	2.21392	1.1466	1.33111e-09	7.45295e-08	68	76	170	151	190	151	130	143	149	302	211	182	106	106	106	111	135	136	143	125	170	0.649262	0.424983	1.1466	0.0160181	0.281475	0.479334	PF13855,PF00931	PTHR23155,PTHR23155:SF590	KOG4658			GO:0005515,GO:0043531	AT1G12220.1	RPS5	Disease resistance protein (CC-NBS-LRR class) family
Vigun03g117900.1	242.48	151.044	333.916	2.21073	1.14452	3.20624e-10	2.04444e-08	105	117	231	227	311	264	236	207	206	399	361	241	138	124	151	193	167	124	120	172	189	0.824726	0.517596	1.14452	-0.130458	0.0944869	0.0832713	PF01397,PF03936	PTHR31225,PTHR31225:SF0		4.2.3.48	K15086	GO:0016829,GO:0010333,GO:0008152,GO:0000287	AT1G61680.1	ATTPS14,TPS14	terpene synthase 14
Vigun05g074900.3	166.895	104.052	229.739	2.20792	1.14269	1.40321e-09	7.81381e-08	68	76	168	148	190	148	128	143	146	299	209	181	106	106	105	111	135	136	143	124	169	0.63959	0.420481	1.14269	0.0208895	0.290417	0.482136	PF13855,PF00931	PTHR23155,PTHR23155:SF590	KOG4658			GO:0005515,GO:0043531	AT1G12220.2	RPS5	Disease resistance protein (CC-NBS-LRR class) family
Vigun05g046000.1	110.762	69.0919	152.432	2.20621	1.14157	1.28693e-05	0.000230705	32	43	132	156	148	130	67	69	121	190	140	127	95	42	54	108	51	68	129	83	110	1.06481	0.312216	1.14157	-0.11408	0.132799	0.633541	PF00560,PF13855,PF00069	PTHR27000,PTHR27000:SF64	KOG1187	2.7.11.1		GO:0005515,GO:0006468,GO:0005524,GO:0004672	AT4G08850.1		Leucine-rich repeat receptor-like protein kinase family protein
Vigun09g044900.1	76.235	47.5566	104.913	2.20608	1.14148	1.63624e-13	2.01439e-11	36	53	53	61	87	66	99	89	92	127	102	86	84	77	69	90	69	73	106	98	106	0.589136	0.975232	1.14148	0.68659	0.69991	1.12498	PF05184,PF03489,PF00026	PTHR13683,PTHR13683:SF296	KOG1339	3.4.23.40	K08245	GO:0006629,GO:0006508,GO:0004190	AT1G11910.1	APA1,ATAPA1	aspartic proteinase A1
Vigun03g267600.1	103.689	64.7622	142.616	2.20215	1.13892	7.5127e-16	1.44843e-13	68	69	57	75	98	59	146	117	112	156	124	148	95	99	117	111	87	106	100	120	107	0.256029	0.946658	1.13892	0.679399	0.643487	0.750117	PF01925	PTHR14255,PTHR14255:SF11				GO:0016021	AT2G25737.1		Sulfite exporter TauE/SafE family protein
Vigun03g204800.1	507.78	317.317	698.244	2.20047	1.13781	3.77288e-14	5.12322e-12	277	274	401	597	714	597	399	460	601	708	568	819	246	230	236	226	250	333	383	286	240	1.00275	0.61763	1.13781	-0.420361	-0.234377	-0.0656631		PTHR35098,PTHR35098:SF1					AT2G03440.1	ATNRP1,NRP1	nodulin-related protein 1
Vigun11g099700.2	370.069	231.373	508.765	2.1989	1.13678	2.32026e-23	1.20046e-20	196	196	302	281	333	353	307	353	348	470	559	497	240	197	258	261	228	228	197	297	300	0.47826	0.538476	1.13678	-0.000268624	0.0475834	0.193476	PF00226,PF01556	PTHR24078,PTHR24078:SF188	KOG0714		K09510		AT2G20560.1		DNAJ heat shock family protein
Vigun10g064900.1	1144.69	716.287	1573.1	2.19618	1.135	3.96337e-07	1.1384e-05	734	423	991	813	896	1334	797	1059	762	1925	1733	1062	1221	952	1057	1241	1234	787	538	1418	954	0.502058	0.285095	1.135	0.587622	0.60247	0.437202	PF00031	PTHR11413,PTHR11413:SF50				GO:0004869	AT3G12490.2	ATCYS6,ATCYSB,CYSB	cystatin B
Vigun11g099700.1	390.073	244.093	536.053	2.1961	1.13494	2.76782e-27	2.35686e-24	209	207	316	302	346	376	328	369	373	492	595	522	249	210	270	275	239	236	216	317	321	0.483715	0.547153	1.13494	-0.00610478	0.0361092	0.223269	PF00226,PF01556	PTHR24078,PTHR24078:SF188	KOG0714		K09510		AT2G20560.1		DNAJ heat shock family protein
Vigun03g264600.1	95.5514	59.8724	131.23	2.19183	1.13214	1.88055e-07	6.0191e-06	45	35	100	117	108	124	64	83	70	150	144	100	67	85	87	130	108	62	29	82	56	0.959225	0.268026	1.13214	0.408949	0.738119	-0.106908	PF03492	PTHR31009,PTHR31009:SF6		2.1.1.274	K08241	GO:0008168	AT5G66430.1		S-adenosyl-L-methionine-dependent methyltransferases superfamily protein
Vigun05g177100.1	175.65	110.262	241.038	2.18604	1.12832	1.805e-10	1.22755e-08	122	75	134	96	119	132	124	145	132	290	266	167	186	103	172	228	236	200	147	250	176	0.0668316	0.275701	1.12832	0.482442	1.00406	0.79414	PF14226,PF03171	PTHR10209,PTHR10209:SF168	KOG0143	1.14.11.32		GO:0055114,GO:0016491	AT1G17020.1	ATSRG1,SRG1	senescence-related gene 1
Vigun10g065100.1	2087.15	1311.97	2862.32	2.1817	1.12545	7.48291e-07	2.02952e-05	1331	781	1824	1500	1659	2498	1444	1953	1376	3435	3156	1996	2199	1791	1949	2279	2291	1434	942	2567	1728	0.523424	0.278392	1.12545	0.593635	0.609382	0.412025	PF00031	PTHR11413,PTHR11413:SF57				GO:0004869	AT3G12490.1	ATCYS6,ATCYSB,CYSB	cystatin B
Vigun05g180500.1	453.682	285.186	622.178	2.18166	1.12543	1.3493e-18	3.72636e-16	208	215	432	478	457	451	322	325	384	673	622	572	233	191	288	409	303	357	298	376	339	0.69565	0.268414	1.12543	-0.266611	0.32111	0.242819	PF13855,PF00069,PF11721	PTHR27006,PTHR27006:SF11	KOG1187	2.7.11.1		GO:0005515,GO:0006468,GO:0005524,GO:0004672	AT3G14840.2		Leucine-rich repeat transmembrane protein kinase
Vigun03g203800.1	165.11	103.991	226.23	2.17548	1.12134	1.41649e-19	4.32061e-17	95	98	119	121	136	138	191	158	136	245	225	208	95	162	148	150	171	171	103	171	169	0.34406	0.63715	1.12134	0.378385	0.655685	0.504777	PF00232	PTHR10353,PTHR10353:SF26		3.2.1.21	K01188	GO:0005975,GO:0004553	AT1G26560.1	BGLU40	beta glucosidase 40
Vigun09g211100.1	380.245	239.758	520.733	2.17191	1.11897	1.88634e-05	0.000317809	105	419	195	571	657	456	1297	1092	813	555	304	703	234	170	264	149	277	213	333	406	565	1.22709	2.15435	1.11897	-0.106807	-0.170239	0.858344	PF14547	PTHR31731,PTHR31731:SF19					AT2G45180.1		Bifunctional inhibitor/lipid-transfer protein/seed storage 2S albumin superfamily protein
Vigun10g065000.1	1582.64	998.751	2166.52	2.16923	1.11719	2.7824e-07	8.39919e-06	919	647	1430	1073	1167	1668	1312	1468	1143	2743	2296	1461	1853	1094	1420	1846	1688	1141	861	1814	1472	0.383395	0.389036	1.11719	0.543462	0.641747	0.468805	PF16845,PF00031	PTHR11413,PTHR11413:SF57				GO:0004869	AT3G12490.2	ATCYS6,ATCYSB,CYSB	cystatin B
Vigun11g025000.1	122.964	77.6168	168.311	2.16849	1.11669	1.60139e-16	3.39137e-14	67	73	93	145	169	151	76	111	91	189	164	152	105	88	119	132	91	99	86	87	120	1.00003	0.256733	1.11669	0.423903	0.470537	0.334098	PF00724	PTHR22893,PTHR22893:SF44	KOG0134	1.3.1.42	K05894	GO:0055114,GO:0016491,GO:0010181	AT1G76690.1	ATOPR2,OPR2	12-oxophytodienoate reductase 2
Vigun05g074900.2	157.326	99.4023	215.249	2.16543	1.11466	6.90459e-09	3.28535e-07	66	73	160	146	182	142	120	132	141	283	193	169	102	101	100	107	123	127	134	114	159	0.656161	0.397446	1.11466	0.0240805	0.263036	0.450073	PF13855,PF00931	PTHR23155,PTHR23155:SF590	KOG4658			GO:0005515,GO:0043531	AT1G12220.1	RPS5	Disease resistance protein (CC-NBS-LRR class) family
Vigun03g426100.1	77.3821	48.9563	105.808	2.16127	1.11188	3.01489e-07	8.97506e-06	37	75	35	83	79	64	140	136	90	141	86	90	110	61	73	121	83	71	67	117	117	0.629527	1.31909	1.11188	0.73156	0.905736	1.03498	PF04535	PTHR11615,PTHR11615:SF150					AT4G15630.1		Uncharacterised protein family (UPF0497)
Vigun10g178800.3	246.298	155.915	336.681	2.15939	1.11062	1.50112e-18	4.09035e-16	115	130	222	205	277	319	227	209	238	330	370	310	173	153	171	150	143	185	198	202	210	0.776967	0.525971	1.11062	0.0886651	0.0288997	0.382213	PF01909,PF04926,PF04928	PTHR10682,PTHR10682:SF24		2.7.7.19	K14376	GO:0016779,GO:0043631,GO:0003723,GO:0004652,GO:0005634	AT2G25850.4	PAPS2	poly(A) polymerase 2
Vigun08g207900.1	370.234	234.473	505.995	2.15801	1.1097	2.26085e-10	1.49285e-08	146	231	326	442	421	367	256	242	383	646	454	418	203	216	177	258	235	215	275	230	263	0.805819	0.325025	1.1097	-0.240868	0.00964341	0.128211	PF08263,PF13855	PTHR27004,PTHR27004:SF1	KOG0472			GO:0005515	AT1G47890.1	AtRLP7,RLP7	receptor like protein 7
Vigun04g045600.1	100.352	63.5575	137.147	2.15784	1.10959	5.89527e-06	0.00011905	97	55	39	42	47	76	85	66	32	144	166	101	43	45	57	87	130	62	91	63	122	-0.208426	-0.0549085	1.10959	-0.394316	0.550084	0.527639	PF00197	PTHR33107				GO:0004866	AT1G17860.1		Kunitz family trypsin and protease inhibitor protein
Vigun10g110000.1	283.071	179.432	386.71	2.1552	1.10782	1.0343e-07	3.58871e-06	96	174	268	314	295	365	266	245	316	516	408	236	151	125	177	224	156	206	257	234	265	0.855578	0.617364	1.10782	-0.250477	0.122281	0.488882	PF13855,PF00069	PTHR27000	KOG1187	2.7.11.1		GO:0005515,GO:0006468,GO:0005524,GO:0004672	AT1G35710.1		Protein kinase family protein with leucine-rich repeat domain
Vigun08g002500.1	777.974	493.504	1062.44	2.15286	1.10625	5.13021e-05	0.000729346	272	686	522	929	966	827	1750	1278	1105	918	642	1628	398	469	520	385	639	548	578	545	833	0.878352	1.48103	1.10625	-0.0938025	0.0866136	0.401627	PF00085	PTHR10438,PTHR10438:SF247	KOG0907	1.6.5.4		GO:0045454,GO:0015035,GO:0006662	AT1G76080.1	ATCDSP32,CDSP32	chloroplastic drought-induced stress protein of 32 kD
Vigun06g059300.1	541.904	343.912	739.896	2.15141	1.10528	3.01204e-22	1.38327e-19	222	353	456	590	700	568	454	495	505	826	713	681	302	346	387	430	385	447	288	430	391	0.848704	0.494371	1.10528	0.00516603	0.290757	0.103485	PF00664,PF00005	PTHR24223,PTHR24223:SF181		3.6.3.44		GO:0055085,GO:0042626,GO:0016021,GO:0006810,GO:0005524,GO:0016887	AT3G13080.1	ATMRP3,MRP3	multidrug resistance-associated protein 3
Vigun03g145900.1	150.713	95.6562	205.77	2.15114	1.1051	7.42195e-05	0.000996575	67	120	100	139	165	155	153	251	146	278	185	154	295	174	233	299	189	147	84	303	160	0.678001	0.938326	1.1051	1.29119	1.14519	0.932082
Vigun10g178800.4	247.029	156.871	337.186	2.14945	1.10397	1.72279e-18	4.66328e-16	118	130	222	205	279	320	228	210	238	331	370	310	175	154	171	149	144	186	199	203	210	0.772471	0.52137	1.10397	0.088257	0.0253885	0.379045	PF01909,PF04926,PF04928	PTHR10682,PTHR10682:SF24		2.7.7.19	K14376	GO:0016779,GO:0043631,GO:0003723,GO:0004652,GO:0005634	AT2G25850.4	PAPS2	poly(A) polymerase 2
Vigun02g085300.1	132.325	84.1074	180.543	2.14657	1.10204	4.28768e-16	8.5907e-14	53	83	117	174	151	143	121	127	150	205	162	175	110	72	108	114	100	102	110	130	139	0.890747	0.658039	1.10204	0.198569	0.324056	0.591586	PF08263,PF13855,PF00069	PTHR27000,PTHR27000:SF153	KOG1187	2.7.11.1		GO:0005515,GO:0006468,GO:0005524,GO:0004672	AT3G47570.1		Leucine-rich repeat protein kinase family protein
Vigun06g059300.6	540.01	343.367	736.652	2.14537	1.10123	5.05255e-22	2.24471e-19	222	353	456	585	700	568	453	491	504	822	707	681	302	346	387	430	385	447	286	427	390	0.847448	0.491573	1.10123	0.00605834	0.291735	0.0977419	PF00664,PF00005	PTHR24223,PTHR24223:SF181		3.6.3.44		GO:0055085,GO:0042626,GO:0016021,GO:0006810,GO:0005524,GO:0016887	AT3G13080.1	ATMRP3,MRP3	multidrug resistance-associated protein 3
Vigun05g013700.1	10136.5	6450.6	13822.3	2.1428	1.0995	3.21418e-39	6.91438e-36	5626	6763	6962	7688	8271	9339	8854	9070	8511	12581	15196	13690	6118	6872	6710	7974	7699	6831	5526	7991	7923	0.38655	0.449923	1.0995	0.0257055	0.217727	0.147853	PF00012	PTHR19375,PTHR19375:SF232			K03283		AT5G02500.1	AT-HSC70-1,HSC70,HSC70-1,HSP70-1	heat shock cognate protein 70-1
Vigun06g056800.1	208.15	132.503	283.798	2.14182	1.09884	2.44985e-07	7.49497e-06	75	200	122	330	310	177	317	308	270	305	208	338	109	130	144	162	209	141	114	193	196	1.03838	1.17112	1.09884	-0.0568408	0.364538	0.338397	PF03009	PTHR23344,PTHR23344:SF8		3.1.4.46	K01126	GO:0008081,GO:0006629,GO:0008889	AT1G66980.1	SNC4	suppressor of npr1-1 constitutive 4
Vigun05g058500.1	211.084	134.425	287.743	2.14055	1.09798	3.34996e-11	2.61803e-09	81	137	186	228	247	212	308	279	217	356	233	274	190	169	177	257	264	203	108	210	221	0.770057	0.995359	1.09798	0.411463	0.845454	0.418215	PF05922,PF00082	PTHR10795,PTHR10795:SF394	KOG1153	3.4.14.10		GO:0006508,GO:0004252	AT5G67090.1		Subtilisin-like serine endopeptidase family protein
Vigun10g127600.1	78.1233	49.7802	106.466	2.13873	1.09675	3.45107e-12	3.31895e-10	47	52	51	125	88	82	68	69	84	102	106	111	76	44	68	78	62	62	58	82	54	0.984271	0.563872	1.09675	0.332545	0.436889	0.370351		PTHR33191
Vigun05g222900.1	134.826	85.9847	183.667	2.13604	1.09494	4.61661e-16	9.16829e-14	57	74	126	152	165	164	144	174	184	166	199	186	93	74	100	114	92	84	102	122	134	0.899783	0.961478	1.09494	0.0550069	0.169858	0.472963	PF00954,PF01453,PF07714	PTHR27002,PTHR27002:SF92	KOG1187	2.7.11.1		GO:0048544,GO:0006468,GO:0004672	AT4G03230.1		S-locus lectin protein kinase family protein
Vigun01g029000.1	4898.25	3126.81	6669.7	2.13307	1.09293	1.83194e-09	9.97032e-08	2604	2388	4388	3625	4189	4140	3649	4670	4935	8785	6193	5031	6175	3724	5244	6254	5717	4407	3990	6325	5062	0.349791	0.498719	1.09293	0.690963	0.80397	0.713037
Vigun06g059300.4	531.441	339.451	723.432	2.13118	1.09165	2.73223e-22	1.26903e-19	218	350	451	578	688	567	446	485	495	800	698	672	293	342	380	427	384	440	278	418	384	0.848232	0.485953	1.09165	-0.00453741	0.296537	0.0848908	PF00664,PF00005	PTHR24223,PTHR24223:SF181		3.6.3.44		GO:0055085,GO:0042626,GO:0016021,GO:0006810,GO:0005524,GO:0016887	AT3G13080.1	ATMRP3,MRP3	multidrug resistance-associated protein 3
Vigun06g059300.5	530.467	338.906	722.027	2.13046	1.09117	2.44715e-22	1.16305e-19	217	349	450	577	687	566	444	482	495	797	697	671	293	341	380	426	383	439	278	416	384	0.848243	0.482804	1.09117	-0.00438646	0.295679	0.0852611	PF00664,PF00005	PTHR24223,PTHR24223:SF181		3.6.3.44		GO:0055085,GO:0042626,GO:0016021,GO:0006810,GO:0005524,GO:0016887	AT3G13080.1	ATMRP3,MRP3	multidrug resistance-associated protein 3
Vigun06g059300.3	536.961	343.309	730.613	2.12815	1.0896	7.35248e-22	3.197e-19	221	352	457	584	693	569	452	491	501	810	705	676	299	345	389	429	385	447	284	426	389	0.841796	0.487918	1.0896	0.0034252	0.291372	0.0948917	PF00664,PF00005	PTHR24223,PTHR24223:SF181		3.6.3.44		GO:0055085,GO:0042626,GO:0016021,GO:0006810,GO:0005524,GO:0016887	AT3G13080.1	ATMRP3,MRP3	multidrug resistance-associated protein 3
Vigun06g059300.2	535.986	342.764	729.208	2.12743	1.08911	6.52865e-22	2.86931e-19	220	352	456	583	692	568	449	489	501	808	704	675	299	344	388	429	384	445	284	425	389	0.841797	0.484812	1.08911	0.00358624	0.290513	0.0952711	PF00664,PF00005	PTHR24223,PTHR24223:SF181		3.6.3.44		GO:0055085,GO:0042626,GO:0016021,GO:0006810,GO:0005524,GO:0016887	AT3G13080.1	ATMRP3,MRP3	multidrug resistance-associated protein 3
Vigun10g110300.2	267.992	171.401	364.583	2.12707	1.08887	1.99545e-07	6.32739e-06	97	157	259	299	274	347	245	231	301	481	389	224	138	104	165	190	138	173	252	228	242	0.839975	0.595845	1.08887	-0.337177	-0.0342193	0.48783	PF00560,PF13855,PF00069	PTHR27000,PTHR27000:SF64	KOG1187	2.7.11.1		GO:0005515,GO:0006468,GO:0005524,GO:0004672	AT4G08850.1		Leucine-rich repeat receptor-like protein kinase family protein
Vigun05g058900.1	89.8799	57.6087	122.151	2.12036	1.08431	6.52156e-09	3.11854e-07	36	62	75	103	122	98	139	133	92	148	105	113	79	68	83	114	114	85	37	86	88	0.907232	1.07685	1.08431	0.413876	0.855715	0.288692	PF05922,PF00082	PTHR10795,PTHR10795:SF396		3.4.21.25		GO:0006508,GO:0004252	AT5G67090.1		Subtilisin-like serine endopeptidase family protein
Vigun10g110300.1	272.616	174.91	370.322	2.11721	1.08217	1.65549e-07	5.37023e-06	102	162	261	304	276	354	250	238	306	488	396	227	138	109	167	192	140	176	255	232	245	0.830901	0.597207	1.08217	-0.339925	-0.0475361	0.480095	PF13855,PF00069	PTHR27000	KOG1187	2.7.11.1		GO:0005515,GO:0006468,GO:0005524,GO:0004672	AT4G08850.1		Leucine-rich repeat receptor-like protein kinase family protein
Vigun02g107100.1	202.202	129.794	274.61	2.11573	1.08116	1.04615e-07	3.62061e-06	51	95	243	345	337	279	250	228	316	300	295	229	108	85	112	115	132	171	116	160	192	1.30275	1.0279	1.08116	-0.348895	0.101299	0.264633	PF08263,PF00560,PF13855,PF00069	PTHR27000,PTHR27000:SF153	KOG1187	2.7.11.1		GO:0005515,GO:0006468,GO:0005524,GO:0004672	AT3G47570.1		Leucine-rich repeat protein kinase family protein
Vigun02g132300.1	204.702	132.026	277.378	2.10093	1.07103	1.331e-20	4.5716e-18	125	134	137	141	199	121	297	245	229	282	300	250	208	203	239	208	157	194	195	281	211	0.219593	0.962322	1.07103	0.713918	0.496789	0.795162	PF01925	PTHR14255,PTHR14255:SF11				GO:0016021	AT2G25737.1		Sulfite exporter TauE/SafE family protein
Vigun03g245500.1	574.914	371.035	778.793	2.09897	1.06968	2.37116e-25	1.64265e-22	228	347	539	700	795	766	629	646	706	766	771	799	317	430	348	374	401	442	406	441	426	1.02204	0.831163	1.06968	-0.0247685	0.129163	0.194256	PF08263,PF07714	PTHR27003,PTHR27003:SF22	KOG1187	2.7.11.1		GO:0006468,GO:0004672	AT1G79620.1		Leucine-rich repeat protein kinase family protein
Vigun03g245500.2	575.421	371.543	779.299	2.09747	1.06865	3.04531e-25	2.0076e-22	228	347	540	701	797	768	630	648	708	767	772	799	317	431	349	374	402	442	407	443	428	1.02328	0.83336	1.06865	-0.0235341	0.128644	0.197084	PF08263,PF07714	PTHR27003,PTHR27003:SF22	KOG1187	2.7.11.1		GO:0006468,GO:0004672	AT1G79620.1		Leucine-rich repeat protein kinase family protein
Vigun04g059500.1	209.625	135.453	283.798	2.09518	1.06707	4.56551e-20	1.50489e-17	121	128	157	235	194	207	157	142	173	287	312	253	160	129	169	200	193	142	122	187	154	0.647007	0.217534	1.06707	0.173952	0.397206	0.187522	PF00201	PTHR11926,PTHR11926:SF289		2.4.1.203		GO:0016758,GO:0008152	AT3G02100.1		UDP-Glycosyltransferase superfamily protein
Vigun03g245500.3	567.443	366.925	767.96	2.09296	1.06555	1.2376e-25	8.87444e-23	224	347	530	693	783	757	618	641	697	755	760	788	317	426	343	372	399	439	404	438	424	1.02006	0.82897	1.06555	-0.0202054	0.135345	0.201719	PF07714	PTHR27003,PTHR27003:SF22	KOG1187	2.7.11.1		GO:0006468,GO:0004672	AT1G79620.1		Leucine-rich repeat protein kinase family protein
Vigun03g146800.1	122.326	79.1082	165.544	2.09263	1.06532	2.3456e-14	3.30592e-12	57	77	103	142	123	133	115	134	138	147	167	182	95	82	69	121	87	89	103	103	119	0.746765	0.703892	1.06532	0.0522976	0.326247	0.456742
Vigun05g054000.1	3129.18	2027.84	4230.52	2.08622	1.06089	3.94701e-27	3.22652e-24	1494	2079	2511	3924	3292	3021	3017	3149	3583	4214	4618	3860	2192	1861	2024	2919	2265	2447	2346	2981	2555	0.750863	0.680346	1.06089	-0.00159715	0.326794	0.373628	PF00262	PTHR11073,PTHR11073:SF6	KOG0674		K08057	GO:0051082,GO:0006457,GO:0005783,GO:0005509	AT1G08450.1	AtCRT3,CRT3,EBS2,PSL1	calreticulin 3
Vigun10g006600.1	99.7291	64.6983	134.76	2.0829	1.05859	9.8284e-07	2.56524e-05	71	38	85	62	59	80	48	87	63	160	154	90	130	110	102	157	131	114	43	130	89	0.0499316	0.0219926	1.05859	0.816603	1.05391	0.429799	PF03140	PTHR31549,PTHR31549:SF2					AT2G44930.1		Plant protein of unknown function (DUF247)
Vigun09g243000.1	293.156	190.275	396.037	2.0814	1.05755	1.79792e-09	9.83752e-08	147	122	302	252	285	284	298	215	201	430	421	337	168	186	252	270	296	165	206	196	246	0.524247	0.324553	1.05755	0.0843906	0.357483	0.181825	PF00067	PTHR24286,PTHR24286:SF50		4.2.1.92	K01723	GO:0055114,GO:0020037,GO:0016705,GO:0005506	AT5G42650.1	AOS,CYP74A,DDE2	allene oxide synthase
Vigun02g085200.1	126.745	82.2705	171.22	2.08118	1.0574	1.94779e-14	2.81315e-12	53	85	108	175	141	135	117	116	149	194	158	162	105	61	97	110	99	93	110	130	129	0.869797	0.629973	1.0574	0.0917324	0.284833	0.579969	PF08263,PF00560,PF13855,PF00069	PTHR27000,PTHR27000:SF153	KOG1187	2.7.11.1		GO:0005515,GO:0006468,GO:0005524,GO:0004672	AT3G47570.1		Leucine-rich repeat protein kinase family protein
Vigun03g435500.1	195.335	127.011	263.658	2.07587	1.05372	3.8317e-18	9.97535e-16	80	160	141	273	281	207	241	235	218	274	230	287	133	129	163	172	165	150	120	143	163	0.997068	0.865605	1.05372	0.155367	0.355319	0.161742	PF07714	PTHR27003,PTHR27003:SF15	KOG1187	2.7.11.1		GO:0006468,GO:0004672	AT5G49760.1		Leucine-rich repeat protein kinase family protein
Vigun10g178800.2	271.014	176.274	365.755	2.07493	1.05306	6.02822e-19	1.7726e-16	134	154	241	229	310	350	249	240	256	358	404	335	198	162	192	165	162	210	230	230	238	0.750379	0.493277	1.05306	0.0645665	0.0215076	0.400531	PF01909,PF04926,PF04928	PTHR10682,PTHR10682:SF24		2.7.7.19	K14376	GO:0016779,GO:0043631,GO:0003723,GO:0004652,GO:0005634	AT2G25850.4	PAPS2	poly(A) polymerase 2
Vigun03g380100.1	367.517	239.363	495.671	2.07079	1.05018	7.45859e-15	1.16357e-12	224	265	229	259	271	308	279	329	384	384	494	609	256	240	255	224	214	214	238	309	308	0.223202	0.46708	1.05018	0.0664915	-0.137879	0.249912	PF00188	PTHR10334,PTHR10334:SF229					AT4G25780.1		CAP (Cysteine-rich secretory proteins, Antigen 5, and Pathogenesis-related 1 protein) superfamily protein
Vigun10g178800.1	271.745	177.23	366.26	2.06658	1.04725	6.93993e-19	2.01174e-16	136	154	242	229	312	351	250	241	256	359	405	335	200	163	193	165	163	211	232	231	238	0.746472	0.489291	1.04725	0.0643304	0.0184242	0.397664	PF01909,PF04926,PF04928	PTHR10682,PTHR10682:SF24		2.7.7.19	K14376	GO:0016779,GO:0043631,GO:0003723,GO:0004652,GO:0005634	AT2G25850.4	PAPS2	poly(A) polymerase 2
Vigun04g059300.1	216.752	141.37	292.134	2.06644	1.04715	1.10327e-19	3.45895e-17	121	138	165	238	202	215	161	148	181	300	319	258	168	131	169	213	205	147	130	194	166	0.626709	0.209869	1.04715	0.142137	0.410872	0.209214	PF00201	PTHR11926,PTHR11926:SF289		2.4.1.203		GO:0016758,GO:0008152	AT3G02100.1		UDP-Glycosyltransferase superfamily protein
Vigun11g024700.1	119.334	77.8456	160.823	2.06593	1.04679	2.18492e-14	3.14451e-12	64	71	99	139	166	157	84	108	89	177	157	148	108	91	124	132	92	97	77	84	114	0.988278	0.266934	1.04679	0.469155	0.462042	0.2418	PF00724	PTHR22893,PTHR22893:SF44	KOG0134	1.3.1.42	K05894	GO:0055114,GO:0016491,GO:0010181	AT1G76690.1	ATOPR2,OPR2	12-oxophytodienoate reductase 2
Vigun03g237700.1	119.794	78.2112	161.376	2.06334	1.04498	6.03894e-14	8.11939e-12	73	50	112	120	122	119	90	99	104	174	169	141	78	87	71	86	75	60	62	94	84	0.618949	0.318448	1.04498	0.00543754	-0.0842899	0.0273702		PTHR36714					AT1G23850.1
Vigun06g095000.1	204.87	134.077	275.663	2.05601	1.03985	2.42349e-10	1.58489e-08	94	123	185	298	243	209	170	140	208	316	302	210	156	103	139	152	109	132	129	147	157	0.899055	0.365309	1.03985	-0.0154482	-0.0364941	0.106093	PF13245,PF13087	PTHR10887,PTHR10887:SF358	KOG1801		K10706		AT1G65810.1		P-loop containing nucleoside triphosphate hydrolases superfamily protein
Vigun09g052400.1	1301.11	852.042	1750.17	2.05409	1.0385	2.47955e-07	7.58014e-06	612	816	1128	854	752	1059	1088	935	1240	2363	1819	1069	951	989	1138	1107	1141	763	1042	1023	1012	0.0601591	0.352458	1.0385	0.267966	0.236579	0.26742	PF02095	PTHR32093,PTHR32093:SF16				GO:0005199
Vigun09g173800.1	184.8	121.043	248.557	2.05347	1.03806	1.64466e-12	1.689e-10	90	141	133	214	182	184	365	284	252	288	244	214	160	133	168	175	171	186	163	221	288	0.675781	1.31193	1.03806	0.34523	0.549468	0.887485	PF01740,PF00916	PTHR11814,PTHR11814:SF109			K17470	GO:0016021,GO:0015116,GO:0008272,GO:0055085,GO:0016020,GO:0008271	AT1G22150.1	SULTR1;3	sulfate transporter 1;3
Vigun01g088100.1	1485.44	974.825	1996.06	2.04761	1.03394	5.48445e-30	6.22683e-27	779	834	1312	1822	2134	1659	1664	1587	1698	2030	1911	2048	795	1058	1026	1111	1162	1192	978	1071	1025	0.941309	0.759063	1.03394	-0.0222261	0.244717	0.0721335	PF03953,PF00091	PTHR11588,PTHR11588:SF137			K07374	GO:0003924,GO:0007017,GO:0005874	AT5G19780.1	TUA5	tubulin alpha-5
Vigun09g022900.1	296.213	194.45	397.976	2.04668	1.03328	3.15726e-06	7.04019e-05	120	148	316	347	360	304	170	188	249	536	389	268	194	128	184	230	166	229	236	207	216	0.793021	0.0571975	1.03328	-0.206782	0.101119	0.176529	PF12796,PF13962	PTHR24177,PTHR24177:SF33					AT3G54070.1		Ankyrin repeat family protein
Vigun08g051900.1	78.218	51.4191	105.017	2.04237	1.03024	7.50458e-10	4.43258e-08	24	67	63	108	101	101	123	94	90	110	98	108	61	45	72	71	92	60	62	78	91	1.00707	0.993238	1.03024	0.205865	0.531896	0.586675	PF13947,PF00069	PTHR27009,PTHR27009:SF19	KOG1187	3.1.4.46		GO:0030247,GO:0006468,GO:0005524,GO:0004672	AT1G66920.2		Protein kinase superfamily protein
Vigun10g110200.1	274.298	180.416	368.179	2.04073	1.02908	1.19826e-07	4.07459e-06	103	147	291	319	280	382	261	235	286	457	399	249	150	119	168	189	148	181	242	242	251	0.857587	0.531332	1.02908	-0.309614	-0.0655289	0.441527	PF13855,PF00069	PTHR27000,PTHR27000:SF64	KOG1187	2.7.11.1		GO:0005515,GO:0006468,GO:0005524,GO:0004672	AT4G08850.1		Leucine-rich repeat receptor-like protein kinase family protein
Vigun08g181100.1	774.887	509.987	1039.79	2.03885	1.02775	3.12789e-05	0.00048616	441	317	773	504	577	920	642	659	537	1277	1076	766	888	486	643	879	816	539	390	744	692	0.38653	0.264138	1.02775	0.398337	0.546396	0.255573	PF16845,PF00031	PTHR11413,PTHR11413:SF57				GO:0004869	AT3G12490.2	ATCYS6,ATCYSB,CYSB	cystatin B
Vigun03g381200.1	101.142	66.6384	135.646	2.03555	1.02542	2.18536e-05	0.000359301	51	69	79	142	212	260	257	310	176	135	136	137	67	87	158	229	170	125	80	134	96	1.62063	1.89268	1.02542	0.63951	1.39028	0.637595	PF06955,PF00722	PTHR31062,PTHR31062:SF32		2.4.1.207	K08235	GO:0048046,GO:0016762,GO:0006073,GO:0005618,GO:0005975,GO:0004553	AT4G25810.1	XTH23,XTR6	xyloglucan endotransglycosylase 6
Vigun05g279100.1	350.78	231.121	470.44	2.03547	1.02536	3.14173e-13	3.65846e-11	143	216	334	581	604	515	467	411	589	481	423	507	160	141	174	164	193	213	209	213	280	1.29431	1.08083	1.02536	-0.543393	-0.283645	0.0179445	PF00560,PF07714,PF12819	PTHR27003,PTHR27003:SF105	KOG1187	2.7.11.1,2.7.10.1		GO:0005515,GO:0006468,GO:0004672	AT4G29990.1		Leucine-rich repeat transmembrane protein kinase protein
Vigun06g095000.2	204.122	134.71	273.534	2.03055	1.02187	3.75882e-10	2.35275e-08	96	119	189	298	238	207	170	140	207	309	301	211	152	105	136	155	111	127	125	151	151	0.879609	0.352052	1.02187	-0.0410764	-0.0402347	0.0782375	PF13245,PF13087	PTHR10887,PTHR10887:SF358	KOG1801		K10706		AT1G65810.1		P-loop containing nucleoside triphosphate hydrolases superfamily protein
Vigun10g110800.1	382.698	252.824	512.571	2.02738	1.01962	4.23112e-08	1.62842e-06	151	234	374	425	382	525	340	339	376	626	565	347	198	161	237	279	183	255	324	324	341	0.812051	0.475753	1.01962	-0.349588	-0.0823488	0.382391	PF13855,PF00069	PTHR27000,PTHR27000:SF64	KOG1187	2.7.11.1		GO:0005515,GO:0006468,GO:0005524,GO:0004672	AT4G08850.1		Leucine-rich repeat receptor-like protein kinase family protein
Vigun10g110400.1	287.288	189.938	384.637	2.02506	1.01797	3.24236e-07	9.57551e-06	106	162	302	312	279	385	259	245	287	475	427	252	157	123	185	204	150	197	258	234	266	0.775773	0.472425	1.01797	-0.29325	-0.0494812	0.410559	PF13855,PF00069	PTHR27000,PTHR27000:SF171	KOG1187	2.7.11.1		GO:0005515,GO:0006468,GO:0005524,GO:0004672	AT4G08850.1		Leucine-rich repeat receptor-like protein kinase family protein
Vigun05g075500.1	128.215	84.8732	171.558	2.02134	1.01531	1.00797e-07	3.51157e-06	70	88	97	120	130	159	115	99	128	220	163	132	78	74	93	66	59	126	123	109	129	0.683389	0.424345	1.01531	-0.0576001	-0.0210081	0.502777	PF00931	PTHR23155,PTHR23155:SF590	KOG4658			GO:0043531	AT4G27220.1		NB-ARC domain-containing disease resistance protein
Vigun09g139800.1	503.708	334.03	673.386	2.01594	1.01146	2.04397e-16	4.15638e-14	269	373	359	747	836	580	727	639	595	733	681	606	494	335	383	521	438	308	555	725	619	1.1094	0.968742	1.01146	0.274479	0.337395	0.921978	PF14226,PF03171	PTHR10209,PTHR10209:SF111	KOG0143	1.14.11.9		GO:0055114,GO:0016491	AT5G24530.1	DMR6	2-oxoglutarate (2OG) and Fe(II)-dependent oxygenase superfamily protein
Vigun11g131800.2	94.6696	62.8988	126.44	2.01022	1.00735	2.77647e-06	6.29411e-05	30	48	110	111	108	86	74	93	93	164	121	94	67	68	70	104	111	95	56	109	86	0.693122	0.460206	1.00735	0.12071	0.712622	0.412509	PF01490	PTHR22950,PTHR22950:SF319	KOG1303				AT1G08230.2	ATGAT1,GAT1	Transmembrane amino acid transporter family protein
Vigun10g134900.1	1013.92	674.274	1353.56	2.00744	1.00536	7.35938e-12	6.59649e-10	579	548	896	803	866	1031	784	829	949	1620	1465	976	966	669	811	773	671	787	810	883	968	0.416491	0.341145	1.00536	0.274754	0.141912	0.395932	PF00931	PTHR23155,PTHR23155:SF590	KOG4658			GO:0043531	AT4G26090.1	RPS2	NB-ARC domain-containing disease resistance protein
Vigun10g137200.1	215.171	143.117	287.225	2.00692	1.00498	2.55171e-07	7.78328e-06	117	99	214	182	204	213	141	149	189	364	303	195	166	118	130	135	104	150	156	157	180	0.480637	0.159755	1.00498	-0.053302	-0.14235	0.201139		PTHR33463,PTHR33463:SF3					AT4G26090.1	RPS2	NB-ARC domain-containing disease resistance protein
Vigun10g134900.2	1005.16	669.818	1340.51	2.0013	1.00094	1.11695e-11	9.69279e-10	575	544	891	800	866	1025	780	820	944	1607	1448	966	959	664	803	771	664	780	802	872	963	0.421607	0.340535	1.00094	0.271941	0.141217	0.392566	PF00931	PTHR23155,PTHR23155:SF590	KOG4658			GO:0043531	AT4G26090.1	RPS2	NB-ARC domain-containing disease resistance protein
Vigun03g336800.1	723.894	965.962	481.825	0.498804	-1.00346	1.38581e-26	1.08927e-23	974	1158	766	758	749	717	596	599	623	507	446	493	939	817	804	561	654	613	653	632	653	-0.381577	-0.672333	-1.00346	-0.179382	-0.664643	-0.580719	PF02701	PTHR31089,PTHR31089:SF4				GO:0006355,GO:0003677	AT3G47500.1	CDF3	cycling DOF factor 3
Vigun11g131400.1	423.971	566.313	281.629	0.497302	-1.00781	1.61128e-16	3.39465e-14	453	686	560	450	427	459	352	362	423	285	299	261	555	546	565	358	429	298	396	362	452	-0.346316	-0.579718	-1.00781	-0.029048	-0.647389	-0.489103		PTHR33270,PTHR33270:SF3					AT2G27830.1
Vigun05g250400.1	146.41	195.765	97.0558	0.495776	-1.01224	1.78385e-15	3.08947e-13	214	177	197	157	167	161	139	165	143	116	83	92	146	154	125	103	120	97	139	135	131	-0.276257	-0.395164	-1.01224	-0.466783	-0.873442	-0.53248	PF03094	PTHR31942,PTHR31942:SF23			K08472	GO:0016021,GO:0006952	AT1G61560.1	ATMLO6,MLO6	Seven transmembrane MLO family protein
Vigun08g081000.1	390.578	522.314	258.842	0.495568	-1.01284	4.82346e-22	2.16648e-19	629	520	418	313	311	385	323	337	304	223	287	266	487	417	378	459	475	451	465	484	396	-0.634844	-0.699245	-1.01284	-0.289622	-0.177379	-0.220837	PF13178,PF00612	PTHR32295,PTHR32295:SF33				GO:0005515	AT3G49260.3	iqd21	IQ-domain 21
Vigun09g060800.2	166.524	223.261	109.786	0.491737	-1.02404	7.40038e-09	3.48876e-07	316	154	200	122	121	137	92	148	129	110	123	96	216	187	203	189	187	160	177	178	139	-0.817323	-0.85993	-1.02404	-0.144152	-0.321291	-0.439489	PF16135	PTHR31413,PTHR31413:SF4				GO:0007165	AT3G29575.3	AFP3	ABI five binding protein 3
Vigun08g103000.1	143.193	192.269	94.1184	0.489516	-1.03057	3.7668e-15	6.13389e-13	217	153	207	167	162	198	107	151	125	110	105	67	175	147	165	127	102	147	144	158	146	-0.127869	-0.589115	-1.03057	-0.242887	-0.617565	-0.36326	PF00069	PTHR24343,PTHR24343:SF207	KOG0583	2.7.11.1	K14498	GO:0006468,GO:0005524,GO:0004672	AT1G78290.3	SNRK2-8,SNRK2.8,SRK2C	Protein kinase superfamily protein
Vigun09g060800.1	168.059	225.952	110.165	0.48756	-1.03635	2.49719e-09	1.31361e-07	318	158	202	122	122	137	95	148	129	110	123	97	217	188	207	190	187	159	177	178	140	-0.827847	-0.868381	-1.03635	-0.146279	-0.337159	-0.452705	PF16135	PTHR31413,PTHR31413:SF4				GO:0007165	AT3G29575.4	AFP3	ABI five binding protein 3
Vigun07g078900.4	874.809	1176.61	573.005	0.486995	-1.03802	2.27132e-16	4.59583e-14	1247	1460	822	996	774	681	983	838	917	589	539	592	1048	1142	1094	863	931	1024	940	935	1018	-0.525737	-0.365949	-1.03802	-0.104302	-0.324775	-0.286765	PF00249	PTHR12802,PTHR12802:SF52	KOG0724				AT3G09600.1		Homeodomain-like superfamily protein
Vigun03g004000.1	220.187	296.193	144.181	0.48678	-1.03866	6.04806e-20	1.94647e-17	306	279	304	209	189	207	145	154	176	152	132	148	227	228	230	223	198	216	257	184	205	-0.553886	-0.903971	-1.03866	-0.37456	-0.479397	-0.458441	PF00046	PTHR24326,PTHR24326:SF186				GO:0003677	AT3G18010.1	WOX1	WUSCHEL related homeobox 1
Vigun08g168400.1	757.926	1020.18	495.671	0.485866	-1.04137	1.67959e-07	5.43117e-06	1251	591	1219	862	844	1058	501	770	651	569	496	422	801	621	650	542	560	409	494	745	490	-0.146862	-0.671334	-1.04137	-0.56267	-1.01899	-0.823643
Vigun08g127400.1	255.076	343.617	166.536	0.484655	-1.04497	7.46674e-22	3.21251e-19	327	336	368	242	274	246	283	243	266	167	152	181	254	242	267	211	203	112	163	234	219	-0.435298	-0.378957	-1.04497	-0.435047	-0.970207	-0.743815	PF00643	PTHR31717,PTHR31717:SF11				GO:0008270,GO:0005622	AT3G21150.1	BBX32	B-box 32
Vigun09g062000.1	126.176	170.413	81.9388	0.480826	-1.05641	1.84766e-16	3.79959e-14	170	149	192	138	142	151	142	151	147	84	72	90	161	146	167	122	144	115	120	136	135	-0.246992	-0.220458	-1.05641	-0.111121	-0.425289	-0.388113		PTHR33237,PTHR33237:SF3					AT1G49000.1
Vigun05g073100.4	138.294	186.862	89.7264	0.480173	-1.05837	0.000111264	0.00140792	78	318	164	233	225	142	171	172	216	110	52	107	134	138	165	94	115	141	75	117	157	0.0978473	-0.00411067	-1.05837	-0.357192	-0.684532	-0.681542	PF03105,PF07690	PTHR23510,PTHR23510:SF21	KOG2325			GO:0055085,GO:0016021	AT4G22990.1		Major Facilitator Superfamily with SPX (SYG1/Pho81/XPR1) domain-containing protein
Vigun05g024400.1	1312.26	1773.85	850.661	0.479555	-1.06023	1.36647e-15	2.43894e-13	1512	2363	1447	1477	1380	1191	1381	1124	1289	745	728	1078	1483	1508	1406	969	1141	977	1078	1010	1157	-0.39458	-0.487853	-1.06023	-0.275274	-0.785768	-0.713593	PF00643	PTHR31319,PTHR31319:SF10				GO:0008270,GO:0005622	AT3G02380.1	ATCOL2,COL2	CONSTANS-like 2
Vigun05g222300.1	253.319	342.794	163.843	0.477965	-1.06502	2.67537e-16	5.38672e-14	348	373	308	271	236	335	188	201	182	148	156	188	331	315	276	298	217	132	182	210	204	-0.288204	-0.849237	-1.06502	-0.157946	-0.666563	-0.787074	PF00643	PTHR31717,PTHR31717:SF7				GO:0008270,GO:0005622	AT5G54470.1		B-box type zinc finger family protein
Vigun05g041000.1	183.393	248.584	118.202	0.475502	-1.07248	1.30246e-10	9.14698e-09	236	337	173	122	137	141	119	106	123	129	123	103	255	246	200	166	153	147	113	130	126	-0.896675	-1.10124	-1.07248	-0.0874843	-0.677962	-1.01641	PF02701	PTHR31089,PTHR31089:SF4				GO:0006355,GO:0003677	AT5G39660.2	CDF2	cycling DOF factor 2
Vigun10g175400.1	700.312	950.144	450.481	0.474118	-1.07668	1.76104e-13	2.16153e-11	1085	941	824	390	380	474	725	699	501	291	352	709	1126	897	939	800	883	1210	1246	937	1012	-1.19631	-0.566963	-1.07668	0.055302	0.021586	0.164859	PF06888	PTHR20889,PTHR20889:SF4	KOG3120	3.6.1.1,3.1.3.75	K13248	GO:0016791,GO:0008152	AT1G17710.1		Pyridoxal phosphate phosphatase-related protein
Vigun03g215400.1	155.021	210.384	99.6577	0.473694	-1.07797	1.04255e-10	7.46275e-09	286	204	141	190	145	138	129	157	151	118	96	85	171	156	169	141	113	137	149	163	155	-0.418196	-0.528282	-1.07797	-0.347723	-0.690474	-0.43595	PF07059	PTHR31558,PTHR31558:SF3					AT1G59650.1	CW14	Protein of unknown function (DUF1336)
Vigun03g272400.1	331.601	450.036	213.166	0.473664	-1.07806	4.06969e-06	8.74096e-05	691	333	326	456	270	394	205	199	223	232	196	211	339	417	373	311	328	304	307	206	180	-0.268575	-1.10801	-1.07806	-0.257939	-0.518375	-0.963634	PF12697	PTHR10992,PTHR10992:SF820	KOG4178				AT2G23620.1	ATMES1,MES1	methyl esterase 1
Vigun05g249200.1	166.696	226.33	107.062	0.473036	-1.07998	1.14243e-09	6.48538e-08	269	270	140	154	155	152	199	180	142	123	94	104	210	207	173	111	172	169	171	178	251	-0.559009	-0.381888	-1.07998	-0.20167	-0.587847	-0.177773	PF12906	PTHR23012,PTHR23012:SF25		6.3.2.19		GO:0008270	AT5G60580.1		RING/U-box superfamily protein
Vigun05g249200.2	166.787	226.513	107.062	0.472654	-1.08114	1.03913e-09	5.95683e-08	269	271	140	154	155	153	199	180	142	123	94	104	210	206	173	112	172	169	171	178	251	-0.558894	-0.381582	-1.08114	-0.204147	-0.585623	-0.178937	PF12906	PTHR23012,PTHR23012:SF25		6.3.2.19		GO:0008270	AT5G60580.1		RING/U-box superfamily protein
Vigun02g125600.2	177.932	241.793	114.071	0.471771	-1.08384	2.19915e-10	1.45682e-08	166	245	314	256	228	244	66	140	186	112	131	99	224	199	213	151	129	132	94	137	116	0.00445801	-0.889594	-1.08384	-0.188272	-0.816625	-1.06367	PF01486,PF00319	PTHR11945,PTHR11945:SF173	KOG0014		K09264	GO:0006355,GO:0005634,GO:0003700,GO:0046983,GO:0003677	AT3G54340.1	AP3,ATAP3	K-box region and MADS-box transcription factor family protein
Vigun02g125600.1	177.852	241.793	113.911	0.471109	-1.08587	1.87308e-10	1.26517e-08	166	245	314	256	229	244	67	140	186	112	131	99	225	199	213	151	129	132	94	137	116	0.00617879	-0.885934	-1.08587	-0.186172	-0.816625	-1.0637	PF01486,PF00319	PTHR11945,PTHR11945:SF173	KOG0014		K09264	GO:0006355,GO:0005634,GO:0003700,GO:0046983,GO:0003677	AT3G54340.1	AP3,ATAP3	K-box region and MADS-box transcription factor family protein
Vigun10g164200.1	812.23	1104.3	520.161	0.471033	-1.0861	0.000405846	0.00407972	1940	722	651	721	533	740	657	622	599	555	548	457	828	856	739	841	1017	790	983	892	650	-0.73275	-0.818249	-1.0861	-0.451538	-0.32295	-0.391895	PF00190	PTHR31238,PTHR31238:SF2				GO:0045735	AT1G72610.1	ATGER1,GER1,GLP1	germin-like protein 1
Vigun08g169000.1	371.773	505.644	237.902	0.470493	-1.08775	1.45444e-07	4.81196e-06	593	301	623	353	358	407	140	228	212	270	245	198	475	337	431	384	405	232	208	305	188	-0.439795	-1.38637	-1.08775	-0.287244	-0.57131	-1.11482		PTHR37389
Vigun02g125600.3	168.237	229.004	107.471	0.469297	-1.09143	7.71334e-10	4.54931e-08	153	233	301	239	216	227	63	129	175	103	124	96	204	185	202	144	119	124	87	130	109	-0.0111077	-0.905897	-1.09143	-0.217068	-0.827837	-1.07805	PF01486,PF00319	PTHR11945,PTHR11945:SF173	KOG0014			GO:0006355,GO:0005634,GO:0003700,GO:0046983,GO:0003677	AT3G54340.1	AP3,ATAP3	K-box region and MADS-box transcription factor family protein
Vigun10g175500.1	419.679	571.404	267.955	0.468941	-1.09252	1.23815e-09	6.98992e-08	652	570	492	227	238	304	458	427	326	168	195	441	709	522	578	431	500	746	810	529	587	-1.15717	-0.501927	-1.09252	0.0773821	-0.0317946	0.168123	PF06888	PTHR20889,PTHR20889:SF4	KOG3120	3.6.1.1,3.1.3.75	K13248	GO:0016791,GO:0008152	AT1G17710.1		Pyridoxal phosphate phosphatase-related protein
Vigun04g008900.1	208.117	283.644	132.589	0.46745	-1.09711	3.82556e-06	8.2819e-05	309	173	369	177	214	239	107	105	79	168	146	83	232	155	285	169	222	124	105	172	153	-0.434567	-1.54637	-1.09711	-0.339608	-0.726206	-0.986925	PF10604	PTHR33789,PTHR33789:SF3					AT2G25770.2		Polyketide cyclase/dehydrase and lipid transport superfamily protein
Vigun11g015600.1	327.685	447.201	208.169	0.465492	-1.10317	7.27604e-16	1.41616e-13	470	567	305	326	369	323	367	342	396	234	200	191	464	380	443	346	323	424	509	388	411	-0.398676	-0.279943	-1.10317	-0.0601995	-0.296887	-0.036079		PTHR33334,PTHR33334:SF2					AT3G12320.1
Vigun05g073100.1	174.757	238.686	110.828	0.464323	-1.1068	1.34856e-05	0.000240383	111	395	210	303	262	184	214	217	267	136	65	131	172	188	199	115	145	181	115	163	196	0.0639026	-0.036473	-1.1068	-0.358107	-0.700164	-0.594339	PF03105,PF07690	PTHR23510,PTHR23510:SF21	KOG2325			GO:0055085,GO:0016021	AT4G22990.1		Major Facilitator Superfamily with SPX (SYG1/Pho81/XPR1) domain-containing protein
Vigun03g007600.1	76.6835	104.835	48.5321	0.462939	-1.11111	2.40281e-07	7.37313e-06	133	100	81	73	77	85	56	81	60	71	50	25	124	65	84	63	64	59	73	95	68	-0.420976	-0.669502	-1.11111	-0.208111	-0.763444	-0.418626	PF03018	PTHR21495,PTHR21495:SF79					AT5G42655.1		Disease resistance-responsive (dirigent-like protein) family protein
Vigun11g015600.2	324.4	444.986	203.814	0.458023	-1.12651	1.96142e-16	4.00845e-14	464	566	306	322	365	319	361	339	392	228	197	187	462	378	435	340	322	422	499	381	401	-0.408311	-0.289501	-1.12651	-0.0656247	-0.300527	-0.0601811		PTHR33334,PTHR33334:SF2					AT3G12320.1
Vigun07g196100.1	194.591	267.131	122.051	0.456895	-1.13006	1.17347e-05	0.00021336	385	181	236	191	179	207	71	153	98	165	116	84	224	181	184	240	229	174	100	262	140	-0.474738	-1.31413	-1.13006	-0.446099	-0.317077	-0.674191	PF13855	PTHR27000,PTHR27000:SF18				GO:0005515	AT3G25670.1		Leucine-rich repeat (LRR) family protein
Vigun11g168800.1	181.847	249.737	113.957	0.456306	-1.13193	1.48003e-05	0.000260021	323	154	273	208	174	237	72	166	111	145	131	66	209	138	146	166	183	117	93	212	95	-0.273335	-1.10163	-1.13193	-0.604187	-0.684439	-0.903344	PF00182	PTHR22595,PTHR22595:SF61	KOG4742	3.2.1.14	K01183	GO:0016998,GO:0006032,GO:0004568	AT3G54420.1	ATCHITIV,ATEP3,CHIV,EP3	homolog of carrot EP3-3 chitinase
Vigun05g073100.2	170.118	233.697	106.539	0.455883	-1.13327	1.11356e-05	0.000205021	110	389	203	295	256	177	208	213	258	134	62	123	171	182	192	110	135	174	115	158	194	0.0539151	-0.0451194	-1.13327	-0.364051	-0.741668	-0.585833	PF03105,PF07690	PTHR23510,PTHR23510:SF21	KOG2325			GO:0055085,GO:0016021	AT4G22990.1		Major Facilitator Superfamily with SPX (SYG1/Pho81/XPR1) domain-containing protein
Vigun05g073100.3	170.199	233.859	106.539	0.455567	-1.13427	1.10175e-05	0.00020312	110	389	203	295	256	177	208	213	258	134	62	123	171	183	192	110	135	174	115	158	194	0.0521039	-0.047244	-1.13427	-0.363629	-0.742669	-0.586834	PF03105,PF07690	PTHR23510,PTHR23510:SF21	KOG2325			GO:0055085,GO:0016021	AT4G22990.1		Major Facilitator Superfamily with SPX (SYG1/Pho81/XPR1) domain-containing protein
Vigun05g254400.1	90.6676	124.652	56.6828	0.454726	-1.13693	3.45695e-14	4.72562e-12	150	129	95	76	108	98	105	98	80	62	51	57	128	108	118	50	99	77	75	75	93	-0.406794	-0.400153	-1.13693	-0.0788981	-0.729009	-0.624771	PF03081	PTHR12542,PTHR12542:SF17	KOG2344		K07195	GO:0006887,GO:0000145	AT5G59730.1	ATEXO70H7,EXO70H7	exocyst subunit exo70 family protein H7
Vigun11g146100.1	105.192	145.868	64.5161	0.442292	-1.17693	2.16606e-08	8.96088e-07	210	141	86	66	88	76	82	78	77	63	74	57	130	139	115	82	116	96	121	91	106	-0.926439	-0.886564	-1.17693	-0.188802	-0.571564	-0.462088	PF03094	PTHR31942,PTHR31942:SF23			K08472	GO:0016021,GO:0006952	AT1G61560.1	ATMLO6,MLO6	Seven transmembrane MLO family protein
Vigun10g095200.1	126.315	175.403	77.2267	0.440282	-1.1835	7.30181e-14	9.62732e-12	215	122	189	151	121	154	119	125	116	85	72	75	168	118	121	92	119	82	152	103	117	-0.304901	-0.549966	-1.1835	-0.368358	-0.840792	-0.500429	PF00234	PTHR33076,PTHR33076:SF14					AT5G59320.1	LTP3	lipid transfer protein 3
Vigun03g126500.1	1785.18	2485.51	1084.85	0.43647	-1.19604	3.02321e-09	1.56217e-07	3639	2253	1565	2024	1580	1835	1730	1920	1778	1233	981	1040	2534	2373	2016	1532	1926	1510	2132	1747	1496	-0.455311	-0.457847	-1.19604	-0.107165	-0.585907	-0.472146
Vigun03g081700.2	81.0672	113.042	49.0923	0.434283	-1.20329	2.24547e-14	3.20906e-12	140	101	99	93	85	98	71	61	74	44	52	51	102	95	81	59	59	50	55	75	62	-0.295362	-0.719824	-1.20329	-0.28417	-1.02161	-0.817443	PF08659	PTHR24322,PTHR24322:SF552		1.1.1.330			AT1G67730.1	ATKCR1,KCR1,YBR159	beta-ketoacyl reductase 1
Vigun03g081700.1	81.1349	113.225	49.0452	0.433166	-1.20701	1.93467e-14	2.8041e-12	140	101	99	93	85	98	71	62	75	45	52	50	102	96	81	59	59	50	56	75	63	-0.293169	-0.71247	-1.20701	-0.280939	-1.02394	-0.812859	PF08659	PTHR24322,PTHR24322:SF552	KOG1014	1.1.1.330	K10251		AT1G24470.1	ATKCR2,KCR2	beta-ketoacyl reductase 2
Vigun08g136100.2	183.967	257.052	110.881	0.431357	-1.21305	1.41636e-11	1.19857e-09	244	205	322	179	206	272	102	145	181	145	114	75	202	149	158	92	96	127	182	137	153	-0.231006	-0.849757	-1.21305	-0.597129	-1.29202	-0.707268	PF08263,PF13855,PF00069	PTHR27003,PTHR27003:SF36	KOG1187	2.7.11.1,2.7.10.2,2.7.10.1		GO:0005515,GO:0006468,GO:0005524,GO:0004672	AT1G06840.1		Leucine-rich repeat protein kinase family protein
Vigun08g136100.5	183.137	256.244	110.03	0.429397	-1.21962	9.48777e-12	8.35043e-10	244	205	320	178	203	271	101	144	180	142	113	75	201	149	156	92	96	125	182	136	152	-0.236112	-0.854792	-1.21962	-0.601564	-1.29484	-0.711299	PF08263,PF13855,PF00069	PTHR27003,PTHR27003:SF36	KOG1187	2.7.11.1,2.7.10.2,2.7.10.1		GO:0005515,GO:0006468,GO:0005524,GO:0004672	AT1G06840.1		Leucine-rich repeat protein kinase family protein
Vigun08g136100.1	183.065	256.147	109.983	0.429376	-1.21969	1.33276e-11	1.13724e-09	243	204	321	178	205	271	102	145	181	143	113	74	202	149	158	92	95	127	182	136	153	-0.230355	-0.844666	-1.21969	-0.593305	-1.29254	-0.705144	PF08263,PF13855,PF00069	PTHR27003,PTHR27003:SF36	KOG1187	2.7.11.1,2.7.10.2,2.7.10.1		GO:0005515,GO:0006468,GO:0005524,GO:0004672	AT1G06840.1		Leucine-rich repeat protein kinase family protein
Vigun08g136100.3	182.322	255.338	109.305	0.428081	-1.22405	9.50004e-12	8.35043e-10	243	204	319	177	203	271	101	144	180	141	113	74	201	149	156	92	95	125	182	135	152	-0.234655	-0.849685	-1.22405	-0.596457	-1.29537	-0.709176	PF08263,PF13855,PF00069	PTHR27003,PTHR27003:SF36	KOG1187	2.7.11.1,2.7.10.2,2.7.10.1		GO:0005515,GO:0006468,GO:0005524,GO:0004672	AT1G06840.1		Leucine-rich repeat protein kinase family protein
Vigun08g136100.4	181.53	254.454	108.605	0.426814	-1.22832	9.14145e-12	8.06994e-10	242	204	317	177	202	270	100	143	180	141	111	73	201	147	155	92	94	124	181	134	150	-0.231764	-0.851423	-1.22832	-0.601445	-1.29816	-0.714261	PF08263,PF13855,PF00069	PTHR27003,PTHR27003:SF36	KOG1187	2.7.11.1,2.7.10.2,2.7.10.1		GO:0005515,GO:0006468,GO:0005524,GO:0004672	AT1G06840.1		Leucine-rich repeat protein kinase family protein
Vigun07g117400.1	130.401	182.806	77.9953	0.426655	-1.22886	1.10246e-15	2.01165e-13	228	166	154	142	124	137	80	100	121	69	106	59	163	161	181	139	165	153	175	152	99	-0.444773	-0.865323	-1.22886	-0.121422	-0.262926	-0.363608	PF12171	PTHR10593,PTHR10593:SF34					AT3G50700.1	AtIDD2,IDD2	indeterminate(ID)-domain 2
Vigun08g140800.2	524.162	738.762	309.563	0.419029	-1.25488	1.04658e-20	3.71973e-18	796	915	505	473	455	496	454	391	430	295	334	299	618	666	622	387	403	451	453	446	530	-0.638211	-0.798031	-1.25488	-0.217526	-0.83595	-0.633682		PTHR12802,PTHR12802:SF60					AT5G17300.1	RVE1	Homeodomain-like superfamily protein
Vigun02g164400.1	101.784	143.543	60.025	0.418168	-1.25785	4.32472e-08	1.65976e-06	114	238	78	146	144	112	167	143	150	75	44	61	149	118	117	79	98	122	132	128	156	-0.100853	0.0943649	-1.25785	-0.161236	-0.522866	-0.0502419	PF00551	PTHR10520,PTHR10520:SF7	KOG3076	3.5.1.10	K01433	GO:0016742,GO:0009058,GO:0008864,GO:0006189	AT4G17360.1		Formyl transferase
Vigun08g140800.1	547.538	772.478	322.599	0.417616	-1.25975	3.24237e-20	1.09525e-17	827	967	524	501	480	516	472	407	451	308	342	318	649	702	646	404	426	473	463	465	550	-0.630354	-0.800538	-1.25975	-0.214557	-0.829796	-0.647913	PF00249	PTHR12802,PTHR12802:SF60	KOG0048				AT5G17300.1	RVE1	Homeodomain-like superfamily protein
Vigun10g147000.1	176.876	250.146	103.606	0.414181	-1.27167	2.25716e-15	3.82809e-13	228	294	228	213	199	162	198	178	155	113	94	104	203	217	265	200	259	111	207	147	149	-0.386082	-0.497259	-1.27167	-0.131475	-0.396068	-0.576577	PF00847	PTHR31985,PTHR31985:SF15			K09286	GO:0006355,GO:0003700	AT1G01250.1		Integrase-type DNA-binding superfamily protein
Vigun08g136800.1	137.374	196.291	78.457	0.399698	-1.32302	2.22116e-12	2.2361e-10	196	152	240	131	153	207	74	111	140	108	77	50	153	112	128	70	66	85	128	99	110	-0.258542	-0.856641	-1.32302	-0.582767	-1.41827	-0.802679	PF13855,PF00069	PTHR27003,PTHR27003:SF36	KOG1187	2.7.11.1		GO:0005515,GO:0006468,GO:0005524,GO:0004672	AT1G06840.1		Leucine-rich repeat protein kinase family protein
Vigun11g037800.1	1071.73	1535.18	608.269	0.39622	-1.33563	1.39945e-27	1.2193e-24	1775	1255	1576	1324	1131	1184	783	1187	1126	766	579	480	1301	1250	1183	848	915	1076	982	1367	1026	-0.339772	-0.572873	-1.33563	-0.302609	-0.698041	-0.448664	PF00332	PTHR32227,PTHR32227:SF93		3.2.1.39		GO:0005975,GO:0004553	AT4G16260.1		Glycosyl hydrolase superfamily protein
Vigun11g037700.1	1014.74	1455.54	573.935	0.39431	-1.3426	1.20113e-29	1.29195e-26	1658	1202	1507	1266	1071	1129	762	1121	1065	729	541	452	1251	1180	1117	812	855	1025	924	1291	995	-0.333093	-0.566956	-1.3426	-0.299346	-0.698176	-0.443974	PF00332	PTHR32227,PTHR32227:SF93		3.2.1.39		GO:0005975,GO:0004553	AT4G16260.1		Glycosyl hydrolase superfamily protein
Vigun06g125400.1	168.575	242.487	94.6638	0.390387	-1.35702	5.03279e-13	5.74596e-11	223	185	319	182	186	214	117	136	111	91	115	78	185	143	136	166	162	67	125	122	112	-0.322283	-1.00077	-1.35702	-0.649393	-0.881003	-1.02158	PF00847	PTHR31985,PTHR31985:SF15			K09286	GO:0006355,GO:0003700	AT1G01250.1		Integrase-type DNA-binding superfamily protein
Vigun02g135800.1	77.3001	111.425	43.1752	0.387482	-1.3678	1.67296e-14	2.44211e-12	142	118	74	58	55	73	72	64	67	42	30	57	85	104	110	92	96	73	121	74	104	-0.843156	-0.714286	-1.3678	-0.162551	-0.360908	-0.163674	PF01151	PTHR11157,PTHR11157:SF11	KOG3071	2.3.1.199		GO:0016021	AT4G36830.1	HOS3-1	GNS1/SUR4 membrane protein family
Vigun01g039600.1	174.468	251.933	97.0023	0.385032	-1.37695	1.32163e-29	1.3851e-26	268	244	244	155	181	201	127	115	161	109	77	104	241	210	187	136	148	123	155	184	150	-0.491337	-0.906494	-1.37695	-0.244475	-0.891629	-0.627748		PTHR33659
Vigun07g076900.1	184.663	266.883	102.444	0.383852	-1.38138	7.27596e-18	1.83574e-15	345	242	214	208	177	235	183	186	181	125	103	78	250	173	169	135	140	189	201	169	176	-0.370827	-0.540313	-1.38138	-0.435095	-0.784947	-0.553849	PF00194	PTHR18952,PTHR18952:SF100	KOG0382	4.2.1.1	K01674		AT1G08080.1	ACA7,ATACA7	alpha carbonic anhydrase 7
Vigun09g066100.1	272.2	394.957	149.443	0.378379	-1.40209	9.89588e-13	1.07288e-10	410	353	422	307	312	387	100	193	148	199	158	91	433	280	326	389	334	246	122	326	160	-0.23504	-1.425	-1.40209	-0.188523	-0.290757	-0.96286	PF00847	PTHR31194,PTHR31194:SF13				GO:0006355,GO:0003700	AT1G15360.1	SHN1,WIN1	Integrase-type DNA-binding superfamily protein
Vigun03g431500.1	411.44	619.946	202.934	0.327342	-1.61113	3.99348e-26	2.96774e-23	826	479	554	478	395	429	347	379	368	246	191	172	552	426	422	334	380	380	403	419	392	-0.514089	-0.764925	-1.61113	-0.409538	-0.764768	-0.616362	PF01738	PTHR17630,PTHR17630:SF48	KOG3043			GO:0016787	AT3G23600.1		alpha/beta-Hydrolases superfamily protein
Vigun04g135300.1	6903.91	10483	3324.82	0.317162	-1.65671	1.09409e-12	1.18304e-10	9892	15312	6245	8229	6530	5545	9291	9288	8054	3326	2451	4197	7830	10734	7576	5063	7131	3314	6526	5451	7094	-0.631215	-0.239811	-1.65671	-0.266768	-1.02	-0.721689
Vigun09g055300.1	101.903	155.121	48.6845	0.313849	-1.67186	1.11207e-10	7.91878e-09	176	92	197	92	82	137	34	83	73	59	55	32	131	124	111	88	96	73	62	134	65	-0.578513	-1.28944	-1.67186	-0.347716	-0.855629	-0.832177	PF03547	PTHR31752,PTHR31752:SF4			K13947	GO:0055085,GO:0016021	AT5G57090.1	AGR,AGR1,ATPIN2,EIR1,PIN2,WAV6	Auxin efflux carrier family protein
Vigun04g151300.1	86.6844	132.712	40.6573	0.306358	-1.70671	5.87049e-08	2.17341e-06	202	149	48	62	55	52	78	74	71	40	42	40	88	104	92	69	96	96	75	66	93	-1.23921	-0.834066	-1.70671	-0.484906	-0.609021	-0.771161	PF03600	PTHR10283,PTHR10283:SF94	KOG2639			GO:0055085,GO:0016021	AT1G02260.1		Divalent ion symporter
Vigun04g151300.5	86.6043	132.712	40.4971	0.305151	-1.7124	5.35743e-08	2.01078e-06	202	149	48	62	55	52	77	73	71	40	41	40	88	104	92	69	96	96	75	66	92	-1.23921	-0.840449	-1.7124	-0.484906	-0.609021	-0.773954	PF03600	PTHR10283,PTHR10283:SF94	KOG2639			GO:0055085,GO:0016021	AT1G02260.1		Divalent ion symporter
Vigun04g151300.3	86.6043	132.712	40.4971	0.305151	-1.7124	5.26477e-08	1.98147e-06	202	149	48	62	55	52	77	73	71	40	41	40	88	104	92	69	96	97	75	66	93	-1.23921	-0.840449	-1.7124	-0.484906	-0.600192	-0.771161	PF03600	PTHR10283,PTHR10283:SF94	KOG2639			GO:0055085,GO:0016021	AT1G02260.1		Divalent ion symporter
Vigun04g151300.4	86.6043	132.712	40.4971	0.305151	-1.7124	5.35743e-08	2.01078e-06	202	149	48	62	55	52	77	73	71	40	41	40	88	104	92	69	96	96	75	66	92	-1.23921	-0.840449	-1.7124	-0.484906	-0.609021	-0.773954	PF03600	PTHR10283,PTHR10283:SF94	KOG2639			GO:0055085,GO:0016021	AT1G02260.1		Divalent ion symporter
Vigun04g151300.2	88.4433	136.01	40.8768	0.300543	-1.73436	2.87983e-08	1.15061e-06	204	155	49	63	56	52	81	75	73	40	42	41	90	106	95	70	96	101	76	67	98	-1.2502	-0.834521	-1.73436	-0.489397	-0.609474	-0.762095	PF03600	PTHR10283,PTHR10283:SF94	KOG2639			GO:0055085,GO:0016021	AT1G02260.1		Divalent ion symporter
Vigun04g178900.1	216.025	333.732	98.318	0.294602	-1.76316	8.65731e-24	4.718e-21	448	321	232	203	196	208	176	190	173	112	95	88	335	352	263	202	206	244	265	212	185	-0.722639	-0.892253	-1.76316	-0.0755473	-0.62043	-0.595445	PF00854	PTHR11654,PTHR11654:SF82	KOG1237			GO:0016020,GO:0006810,GO:0005215	AT5G14940.1		Major facilitator superfamily protein
Vigun04g001700.1	105.14	162.552	47.7284	0.293619	-1.76799	7.17004e-18	1.82025e-15	206	110	171	80	84	113	45	75	58	64	42	38	166	120	152	77	110	73	71	107	86	-0.816947	-1.45102	-1.76799	-0.155479	-0.903856	-0.882814	PF02386	PTHR31064				GO:0055085,GO:0008324,GO:0006812	AT4G10310.1	ATHKT1,HKT1	high-affinity K+ transporter 1
Vigun07g240500.1	105.34	179.834	30.8452	0.17152	-2.54355	2.55294e-13	3.03333e-11	285	174	81	61	50	51	58	62	56	43	21	28	170	160	156	77	108	102	109	83	71	-1.72703	-1.61983	-2.54355	-0.14824	-0.912582	-1.03195	PF02727,PF02728,PF01179	PTHR10638,PTHR10638:SF35		1.4.3.21	K00276	GO:0055114,GO:0048038,GO:0009308,GO:0008131,GO:0005507	AT1G31690.1		Copper amine oxidase family protein

## Sheet: GO_UP
								Up regulation
GO Type	Level	GO ID	GO Name	p-value	corr. pvalue	Pop total	Pop hits	Total	Gene count	Genes
Biological Process	2	GO:0008152	metabolic process	3.6132e-06	0.00011199	22713	10713	225	140	Vigun03g118000.1, Vigun09g038500.1, Vigun10g110000.1, Vigun03g381200.1, Vigun08g153900.1, Vigun10g110200.1, Vigun05g266100.2, Vigun06g141200.1, Vigun08g068700.1, Vigun10g044700.1, Vigun05g266100.1, VigunL060000.1, Vigun01g223000.2, Vigun10g143000.3, Vigun01g223000.1, Vigun08g153700.1, Vigun08g090700.1, Vigun10g177500.1, Vigun09g224500.2, Vigun03g435500.1, Vigun09g224500.1, Vigun10g178800.2, Vigun…
Biological Process	4	GO:2001057	reactive nitrogen species metabolic process	3.8092e-06	0.00011199	22713	4	225	3	Vigun08g093300.1, Vigun09g170600.2, Vigun09g170600.1
Biological Process	5	GO:0042128	nitrate assimilation	3.8092e-06	0.00011199	22713	4	225	3	Vigun08g093300.1, Vigun09g170600.2, Vigun09g170600.1
Biological Process	5	GO:0042126	nitrate metabolic process	3.8092e-06	0.00011199	22713	4	225	3	Vigun08g093300.1, Vigun09g170600.2, Vigun09g170600.1
Biological Process	7	GO:0006468	protein phosphorylation	8.09555e-07	0.00011199	22713	1916	225	42	Vigun05g179900.2, Vigun05g179900.1, Vigun08g051900.1, Vigun05g081100.5, Vigun10g110000.1, Vigun05g222500.2, Vigun05g179800.1, Vigun05g081100.1, Vigun05g081100.2, Vigun05g222500.1, Vigun05g179800.3, Vigun05g179800.2, Vigun05g222900.1, Vigun03g245500.3, Vigun10g110200.1, Vigun03g245500.2, Vigun03g245500.1, Vigun10g143000.1, Vigun10g143000.2, Vigun05g081200.1, Vigun05g083800.1, Vigun02g085100.1, Vig…
Biological Process	6	GO:0016310	phosphorylation	5.40265e-06	0.000132365	22713	2064	225	42	Vigun05g179900.2, Vigun05g179900.1, Vigun08g051900.1, Vigun05g081100.5, Vigun10g110000.1, Vigun05g222500.2, Vigun05g179800.1, Vigun05g081100.1, Vigun05g081100.2, Vigun05g222500.1, Vigun05g179800.3, Vigun05g179800.2, Vigun05g222900.1, Vigun03g245500.3, Vigun10g110200.1, Vigun03g245500.2, Vigun03g245500.1, Vigun10g143000.1, Vigun10g143000.2, Vigun05g081200.1, Vigun05g083800.1, Vigun02g085100.1, Vig…
Biological Process	4	GO:0071941	nitrogen cycle metabolic process	3.26034e-05	0.000684671	22713	7	225	3	Vigun08g093300.1, Vigun09g170600.2, Vigun09g170600.1
Biological Process	7	GO:0043631	RNA polyadenylation	4.91587e-05	0.000903291	22713	21	225	4	Vigun10g178800.2, Vigun10g178800.1, Vigun10g178800.4, Vigun10g178800.3
Biological Process	4	GO:0005975	carbohydrate metabolic process	7.1685e-05	0.00105377	22713	820	225	21	Vigun05g266200.1, Vigun01g111100.1, Vigun05g266700.1, Vigun05g253500.1, Vigun05g223400.1, Vigun05g265900.1, Vigun01g111300.1, Vigun11g046300.1, Vigun05g266000.1, Vigun03g381200.1, Vigun03g203800.1, Vigun05g266600.1, Vigun05g266400.1, Vigun10g177500.1, Vigun05g266100.2, Vigun05g266800.1, Vigun11g046200.1, Vigun04g141100.1, Vigun05g266500.1, Vigun05g253300.1, Vigun05g266100.1
Biological Process	5	GO:0006508	proteolysis	6.89318e-05	0.00105377	22713	636	225	18	Vigun08g154100.1, Vigun08g153500.1, Vigun05g058900.1, Vigun09g044900.4, Vigun08g153700.1, Vigun09g038500.1, Vigun01g222300.1, Vigun08g153900.1, Vigun08g153400.1, Vigun09g044900.1, Vigun09g044900.2, Vigun09g044900.3, Vigun08g153600.1, Vigun08g154000.1, Vigun08g153800.1, Vigun05g058500.1, Vigun08g154000.2, Vigun10g151400.1
Biological Process	4	GO:0019538	protein metabolic process	8.04772e-05	0.00107547	22713	3846	225	61	Vigun09g044900.4, Vigun09g038500.1, Vigun01g222300.1, Vigun10g110000.1, Vigun08g153900.1, Vigun05g222900.1, Vigun03g245500.3, Vigun10g110200.1, Vigun03g245500.2, Vigun03g245500.1, Vigun10g110300.2, Vigun08g153800.1, Vigun10g110300.1, Vigun08g154100.1, Vigun10g110800.1, Vigun10g143000.3, Vigun08g153700.1, Vigun08g090700.1, Vigun04g007400.1, Vigun05g179600.1, Vigun03g435500.1, Vigun09g044900.1, Vig…
Biological Process	3	GO:0044238	primary metabolic process	0.000155319	0.00152213	22713	7912	225	105	Vigun09g038500.1, Vigun10g110000.1, Vigun03g381200.1, Vigun08g153900.1, Vigun10g110200.1, Vigun05g266100.2, Vigun08g068700.1, Vigun05g266100.1, VigunL060000.1, Vigun10g143000.3, Vigun08g153700.1, Vigun08g090700.1, Vigun09g224500.2, Vigun10g177500.1, Vigun03g435500.1, Vigun09g224500.1, Vigun10g178800.2, Vigun10g178800.1, Vigun10g178800.4, Vigun10g178800.3, Vigun05g279100.1, Vigun05g046000.1, Vigun…
Biological Process	3	GO:0071704	organic substance metabolic process	0.000143158	0.00152213	22713	8280	225	109	Vigun09g038500.1, Vigun10g110000.1, Vigun03g381200.1, Vigun08g153900.1, Vigun10g110200.1, Vigun05g266100.2, Vigun08g068700.1, Vigun05g266100.1, VigunL060000.1, Vigun10g143000.3, Vigun08g153700.1, Vigun08g090700.1, Vigun09g224500.2, Vigun10g177500.1, Vigun03g435500.1, Vigun09g224500.1, Vigun10g178800.2, Vigun10g178800.1, Vigun10g178800.4, Vigun10g178800.3, Vigun05g279100.1, Vigun05g046000.1, Vigun…
Biological Process	5	GO:0036211	protein modification process	0.000146536	0.00152213	22713	2455	225	43	Vigun05g179900.2, Vigun05g179900.1, Vigun08g051900.1, Vigun05g081100.5, Vigun10g110000.1, Vigun05g222500.2, Vigun05g179800.1, Vigun05g081100.1, Vigun05g081100.2, Vigun05g222500.1, Vigun05g179800.3, Vigun05g179800.2, Vigun05g222900.1, Vigun03g245500.3, Vigun10g110200.1, Vigun03g245500.2, Vigun03g245500.1, Vigun10g143000.1, Vigun10g143000.2, Vigun05g081200.1, Vigun05g083800.1, Vigun02g085100.1, Vig…
Biological Process	6	GO:0006464	cellular protein modification process	0.000146536	0.00152213	22713	2455	225	43	Vigun05g179900.2, Vigun05g179900.1, Vigun08g051900.1, Vigun05g081100.5, Vigun10g110000.1, Vigun05g222500.2, Vigun05g179800.1, Vigun05g081100.1, Vigun05g081100.2, Vigun05g222500.1, Vigun05g179800.3, Vigun05g179800.2, Vigun05g222900.1, Vigun03g245500.3, Vigun10g110200.1, Vigun03g245500.2, Vigun03g245500.1, Vigun10g143000.1, Vigun10g143000.2, Vigun05g081200.1, Vigun05g083800.1, Vigun02g085100.1, Vig…
Biological Process	5	GO:0043412	macromolecule modification	0.000273691	0.00251454	22713	2526	225	43	Vigun05g179900.2, Vigun05g179900.1, Vigun08g051900.1, Vigun05g081100.5, Vigun10g110000.1, Vigun05g222500.2, Vigun05g179800.1, Vigun05g081100.1, Vigun05g081100.2, Vigun05g222500.1, Vigun05g179800.3, Vigun05g179800.2, Vigun05g222900.1, Vigun03g245500.3, Vigun10g110200.1, Vigun03g245500.2, Vigun03g245500.1, Vigun10g143000.1, Vigun10g143000.2, Vigun05g081200.1, Vigun05g083800.1, Vigun02g085100.1, Vig…
Biological Process	4	GO:0006793	phosphorus metabolic process	0.000721288	0.00589052	22713	2564	225	42	Vigun05g179900.2, Vigun05g179900.1, Vigun08g051900.1, Vigun05g081100.5, Vigun10g110000.1, Vigun05g222500.2, Vigun05g179800.1, Vigun05g081100.1, Vigun05g081100.2, Vigun05g222500.1, Vigun05g179800.3, Vigun05g179800.2, Vigun05g222900.1, Vigun03g245500.3, Vigun10g110200.1, Vigun03g245500.2, Vigun03g245500.1, Vigun10g143000.1, Vigun10g143000.2, Vigun05g081200.1, Vigun05g083800.1, Vigun02g085100.1, Vig…
Biological Process	5	GO:0006796	phosphate-containing compound metabolic process	0.000721288	0.00589052	22713	2564	225	42	Vigun05g179900.2, Vigun05g179900.1, Vigun08g051900.1, Vigun05g081100.5, Vigun10g110000.1, Vigun05g222500.2, Vigun05g179800.1, Vigun05g081100.1, Vigun05g081100.2, Vigun05g222500.1, Vigun05g179800.3, Vigun05g179800.2, Vigun05g222900.1, Vigun03g245500.3, Vigun10g110200.1, Vigun03g245500.2, Vigun03g245500.1, Vigun10g143000.1, Vigun10g143000.2, Vigun05g081200.1, Vigun05g083800.1, Vigun02g085100.1, Vig…
Biological Process	1	GO:0008150	biological_process	0.000780712	0.00604025	22713	14355	225	165	Vigun03g118000.1, Vigun09g038500.1, Vigun10g110000.1, Vigun03g381200.1, Vigun08g153900.1, Vigun09g257100.1, Vigun10g110200.1, Vigun05g266100.2, Vigun06g141200.1, Vigun08g068700.1, Vigun10g044700.1, Vigun05g266100.1, VigunL060000.1, Vigun01g223000.2, Vigun01g223000.1, Vigun10g143000.3, Vigun10g166400.1, Vigun08g153700.1, Vigun08g090700.1, Vigun10g166400.2, Vigun09g224500.2, Vigun10g177500.1, Vigun…
Biological Process	3	GO:0055114	oxidation-reduction process	0.00187475	0.0137794	22713	1649	225	29	Vigun09g130300.1, Vigun09g243000.1, Vigun10g169600.1, Vigun10g169100.1, Vigun09g139800.1, Vigun10g169500.1, Vigun08g093300.1, Vigun03g187000.1, Vigun11g025000.1, Vigun03g111800.1, Vigun10g169700.1, Vigun06g141200.1, Vigun08g068700.1, Vigun10g044700.1, Vigun05g177100.1, Vigun10g168900.1, Vigun10g169800.1, Vigun03g111900.1, Vigun10g169300.1, Vigun05g272300.1, Vigun03g006800.1, Vigun10g177500.1, Vig…
Biological Process	5	GO:0000160	phosphorelay signal transduction system	0.0020259	0.0141813	22713	90	225	5	Vigun11g149100.1, Vigun07g078600.1, Vigun07g078600.3, Vigun07g078600.2, Vigun07g078600.4
Biological Process	4	GO:0043170	macromolecule metabolic process	0.00363014	0.0232013	22713	6370	225	82	Vigun09g044900.4, Vigun09g038500.1, Vigun01g222300.1, Vigun10g154300.1, Vigun10g110000.1, Vigun03g381200.1, Vigun08g153900.1, Vigun05g222900.1, Vigun03g245500.3, Vigun10g110200.1, Vigun03g245500.2, Vigun03g245500.1, Vigun08g153800.1, Vigun10g110300.2, Vigun01g137100.1, Vigun10g110300.1, Vigun01g137100.2, Vigun08g154100.1, VigunL060000.1, Vigun10g110800.1, Vigun10g143000.3, Vigun08g153700.1, Vigun…
Biological Process	4	GO:1901564	organonitrogen compound metabolic process	0.0036015	0.0232013	22713	4444	225	61	Vigun09g044900.4, Vigun09g038500.1, Vigun01g222300.1, Vigun10g110000.1, Vigun08g153900.1, Vigun05g222900.1, Vigun03g245500.3, Vigun10g110200.1, Vigun03g245500.2, Vigun03g245500.1, Vigun10g110300.2, Vigun08g153800.1, Vigun10g110300.1, Vigun08g154100.1, Vigun10g110800.1, Vigun10g143000.3, Vigun08g153700.1, Vigun08g090700.1, Vigun04g007400.1, Vigun05g179600.1, Vigun03g435500.1, Vigun09g044900.1, Vig…
Molecular Function	6	GO:0004252	serine-type endopeptidase activity	1.00222e-10	1.44319e-08	22713	113	225	13	Vigun08g154100.1, Vigun08g153500.1, Vigun05g058900.1, Vigun08g153700.1, Vigun01g222300.1, Vigun08g153900.1, Vigun08g153400.1, Vigun08g153600.1, Vigun08g154000.1, Vigun08g153800.1, Vigun05g058500.1, Vigun08g154000.2, Vigun10g151400.1
Molecular Function	4	GO:0016701	oxidoreductase activity, acting on single donors with incorporation of molecular oxygen	5.10764e-10	3.6775e-08	22713	62	225	10	Vigun10g177500.1, Vigun10g169800.1, Vigun10g169700.1, Vigun10g169300.1, Vigun10g169600.1, Vigun10g169100.1, Vigun10g169200.1, Vigun05g272300.1, Vigun10g169500.1, Vigun10g168900.1
Molecular Function	5	GO:0016702	oxidoreductase activity, acting on single donors with incorporation of molecular oxygen, incorporation of two atoms of oxygen	2.37627e-09	1.14061e-07	22713	53	225	9	Vigun10g169800.1, Vigun10g169700.1, Vigun10g169300.1, Vigun10g169600.1, Vigun10g169100.1, Vigun10g169200.1, Vigun05g272300.1, Vigun10g169500.1, Vigun10g168900.1
Molecular Function	4	GO:0051213	dioxygenase activity	5.47025e-09	1.96929e-07	22713	58	225	9	Vigun10g169800.1, Vigun10g169700.1, Vigun10g169300.1, Vigun10g169600.1, Vigun10g169100.1, Vigun10g169200.1, Vigun05g272300.1, Vigun10g169500.1, Vigun10g168900.1
Molecular Function	3	GO:0140096	catalytic activity, acting on a protein	2.28321e-08	6.57566e-07	22713	2937	225	60	Vigun09g044900.4, Vigun09g038500.1, Vigun01g222300.1, Vigun10g110000.1, Vigun08g153900.1, Vigun05g222900.1, Vigun03g245500.3, Vigun10g110200.1, Vigun03g245500.2, Vigun03g245500.1, Vigun10g110300.2, Vigun08g153800.1, Vigun10g110300.1, Vigun08g154100.1, Vigun10g110800.1, Vigun10g143000.3, Vigun08g153700.1, Vigun08g090700.1, Vigun04g007400.1, Vigun05g179600.1, Vigun03g435500.1, Vigun09g044900.1, Vig…
Molecular Function	2	GO:0003824	catalytic activity	5.80293e-08	1.31197e-06	22713	10104	225	140	Vigun03g118000.1, Vigun09g038500.1, Vigun10g110000.1, Vigun03g381200.1, Vigun08g153900.1, Vigun10g110200.1, Vigun05g266100.2, Vigun06g141200.1, Vigun08g068700.1, Vigun10g044700.1, Vigun05g266100.1, Vigun01g223000.2, Vigun10g143000.3, Vigun01g223000.1, Vigun08g153700.1, Vigun08g090700.1, Vigun10g177500.1, Vigun03g435500.1, Vigun10g178800.2, Vigun10g178800.1, Vigun10g178800.4, Vigun10g178800.3, Vig…
Molecular Function	6	GO:0004175	endopeptidase activity	6.37764e-08	1.31197e-06	22713	343	225	17	Vigun08g154100.1, Vigun08g153500.1, Vigun05g058900.1, Vigun09g044900.4, Vigun08g153700.1, Vigun01g222300.1, Vigun08g153900.1, Vigun08g153400.1, Vigun09g044900.1, Vigun09g044900.2, Vigun09g044900.3, Vigun08g153600.1, Vigun08g154000.1, Vigun08g153800.1, Vigun05g058500.1, Vigun08g154000.2, Vigun10g151400.1
Molecular Function	1	GO:0003674	molecular_function	1.13802e-07	2.04844e-06	22713	19673	225	218	Vigun03g118000.1, Vigun10g136400.1, Vigun09g038500.1, Vigun10g110000.1, Vigun04g154100.1, Vigun08g153900.1, Vigun05g266100.2, Vigun06g141200.1, Vigun10g044700.1, Vigun05g266100.1, VigunL060000.1, Vigun10g143000.3, Vigun10g177500.1, Vigun09g224500.2, Vigun03g435500.1, Vigun09g224500.1, Vigun04g155600.1, Vigun04g148000.1, Vigun05g046000.1, Vigun11g024700.1, Vigun08g154000.1, Vigun08g154000.2, Vigun…
Molecular Function	3	GO:0005515	protein binding	1.9944e-07	3.19104e-06	22713	4309	225	75	Vigun10g169100.1, Vigun04g154100.1, Vigun10g110000.1, Vigun08g207800.1, Vigun05g106900.1, Vigun04g147000.1, Vigun10g110200.1, Vigun05g112200.2, Vigun05g112200.1, Vigun10g110300.2, Vigun10g110300.1, Vigun01g058300.1, Vigun05g112200.3, Vigun05g106800.1, Vigun10g110800.1, Vigun10g143000.3, Vigun04g145100.1, Vigun10g166400.1, Vigun08g090700.1, Vigun10g166400.2, Vigun04g007400.1, Vigun04g144600.1, Vig…
Molecular Function	5	GO:0004553	hydrolase activity, hydrolyzing O-glycosyl compounds	2.87244e-07	4.13631e-06	22713	522	225	20	Vigun05g266200.1, Vigun01g111100.1, Vigun05g266700.1, Vigun05g253500.1, Vigun05g223400.1, Vigun05g265900.1, Vigun01g111300.1, Vigun11g046300.1, Vigun05g266000.1, Vigun03g203800.1, Vigun03g381200.1, Vigun05g266600.1, Vigun05g266400.1, Vigun05g266100.2, Vigun05g266800.1, Vigun11g046200.1, Vigun04g141100.1, Vigun05g266500.1, Vigun05g253300.1, Vigun05g266100.1
Molecular Function	4	GO:0004672	protein kinase activity	6.77067e-07	7.09447e-06	22713	1903	225	42	Vigun05g179900.2, Vigun05g179900.1, Vigun08g051900.1, Vigun05g081100.5, Vigun10g110000.1, Vigun05g222500.2, Vigun05g179800.1, Vigun05g081100.1, Vigun05g081100.2, Vigun05g222500.1, Vigun05g179800.3, Vigun05g179800.2, Vigun05g222900.1, Vigun03g245500.3, Vigun10g110200.1, Vigun03g245500.2, Vigun03g245500.1, Vigun10g143000.1, Vigun10g143000.2, Vigun05g081200.1, Vigun05g083800.1, Vigun02g085100.1, Vig…
Molecular Function	4	GO:0016798	hydrolase activity, acting on glycosyl bonds	6.70813e-07	7.09447e-06	22713	551	225	20	Vigun05g266200.1, Vigun01g111100.1, Vigun05g266700.1, Vigun05g253500.1, Vigun05g223400.1, Vigun05g265900.1, Vigun01g111300.1, Vigun11g046300.1, Vigun05g266000.1, Vigun03g203800.1, Vigun03g381200.1, Vigun05g266600.1, Vigun05g266400.1, Vigun05g266100.2, Vigun05g266800.1, Vigun11g046200.1, Vigun04g141100.1, Vigun05g266500.1, Vigun05g253300.1, Vigun05g266100.1
Molecular Function	4	GO:0017171	serine hydrolase activity	6.8974e-07	7.09447e-06	22713	235	225	13	Vigun08g154100.1, Vigun08g153500.1, Vigun05g058900.1, Vigun08g153700.1, Vigun01g222300.1, Vigun08g153900.1, Vigun08g153400.1, Vigun08g153600.1, Vigun08g154000.1, Vigun08g153800.1, Vigun05g058500.1, Vigun08g154000.2, Vigun10g151400.1
Molecular Function	5	GO:0008236	serine-type peptidase activity	6.8974e-07	7.09447e-06	22713	235	225	13	Vigun08g154100.1, Vigun08g153500.1, Vigun05g058900.1, Vigun08g153700.1, Vigun01g222300.1, Vigun08g153900.1, Vigun08g153400.1, Vigun08g153600.1, Vigun08g154000.1, Vigun08g153800.1, Vigun05g058500.1, Vigun08g154000.2, Vigun10g151400.1
Molecular Function	7	GO:0004869	cysteine-type endopeptidase inhibitor activity	2.93008e-06	2.81287e-05	22713	11	225	4	Vigun10g065000.1, Vigun08g181100.1, Vigun10g065100.1, Vigun10g064900.1
Molecular Function	5	GO:0016773	phosphotransferase activity, alcohol group as acceptor	8.66779e-06	7.3545e-05	22713	2104	225	42	Vigun05g179900.2, Vigun05g179900.1, Vigun08g051900.1, Vigun05g081100.5, Vigun10g110000.1, Vigun05g222500.2, Vigun05g179800.1, Vigun05g081100.1, Vigun05g081100.2, Vigun05g222500.1, Vigun05g179800.3, Vigun05g179800.2, Vigun05g222900.1, Vigun03g245500.3, Vigun10g110200.1, Vigun03g245500.2, Vigun03g245500.1, Vigun10g143000.1, Vigun10g143000.2, Vigun05g081200.1, Vigun05g083800.1, Vigun02g085100.1, Vig…
Molecular Function	7	GO:0004652	polynucleotide adenylyltransferase activity	8.6824e-06	7.3545e-05	22713	14	225	4	Vigun10g178800.2, Vigun10g178800.1, Vigun10g178800.4, Vigun10g178800.3
Molecular Function	5	GO:0016301	kinase activity	9.61919e-06	7.69535e-05	22713	2113	225	42	Vigun05g179900.2, Vigun05g179900.1, Vigun08g051900.1, Vigun05g081100.5, Vigun10g110000.1, Vigun05g222500.2, Vigun05g179800.1, Vigun05g081100.1, Vigun05g081100.2, Vigun05g222500.1, Vigun05g179800.3, Vigun05g179800.2, Vigun05g222900.1, Vigun03g245500.3, Vigun10g110200.1, Vigun03g245500.2, Vigun03g245500.1, Vigun10g143000.1, Vigun10g143000.2, Vigun05g081200.1, Vigun05g083800.1, Vigun02g085100.1, Vig…
Molecular Function	4	GO:0016772	transferase activity, transferring phosphorus-containing groups	1.38789e-05	0.000105187	22713	2445	225	46	Vigun05g179900.2, Vigun05g179900.1, Vigun08g051900.1, Vigun05g081100.5, Vigun10g110000.1, Vigun05g222500.2, Vigun05g179800.1, Vigun05g081100.1, Vigun05g081100.2, Vigun05g222500.1, Vigun05g179800.3, Vigun05g179800.2, Vigun05g222900.1, Vigun03g245500.3, Vigun10g110200.1, Vigun03g245500.2, Vigun03g245500.1, Vigun10g143000.1, Vigun10g143000.2, Vigun05g081200.1, Vigun05g083800.1, Vigun02g085100.1, Vig…
Molecular Function	6	GO:0070566	adenylyltransferase activity	2.01666e-05	0.000145199	22713	17	225	4	Vigun10g178800.2, Vigun10g178800.1, Vigun10g178800.4, Vigun10g178800.3
Molecular Function	5	GO:0070011	peptidase activity, acting on L-amino acid peptides	2.50142e-05	0.000171526	22713	588	225	18	Vigun08g154100.1, Vigun08g153500.1, Vigun05g058900.1, Vigun09g044900.4, Vigun08g153700.1, Vigun09g038500.1, Vigun01g222300.1, Vigun08g153900.1, Vigun08g153400.1, Vigun09g044900.1, Vigun09g044900.2, Vigun09g044900.3, Vigun08g153600.1, Vigun08g154000.1, Vigun08g153800.1, Vigun05g058500.1, Vigun08g154000.2, Vigun10g151400.1
Molecular Function	6	GO:0004097	catechol oxidase activity	3.26034e-05	0.000213404	22713	7	225	3	Vigun03g111900.1, Vigun03g111800.1, Vigun03g118200.1
Molecular Function	4	GO:0008233	peptidase activity	3.70777e-05	0.000232138	22713	606	225	18	Vigun08g154100.1, Vigun08g153500.1, Vigun05g058900.1, Vigun09g044900.4, Vigun08g153700.1, Vigun09g038500.1, Vigun01g222300.1, Vigun08g153900.1, Vigun08g153400.1, Vigun09g044900.1, Vigun09g044900.2, Vigun09g044900.3, Vigun08g153600.1, Vigun08g154000.1, Vigun08g153800.1, Vigun05g058500.1, Vigun08g154000.2, Vigun10g151400.1
Molecular Function	7	GO:0030151	molybdenum ion binding	7.71074e-05	0.000462644	22713	9	225	3	Vigun08g093300.1, Vigun09g170600.2, Vigun09g170600.1
Molecular Function	3	GO:0016787	hydrolase activity	8.20232e-05	0.000472454	22713	3187	225	53	Vigun05g266200.1, Vigun09g044900.4, Vigun09g038500.1, Vigun01g222300.1, Vigun03g381200.1, Vigun08g153900.1, Vigun05g266100.2, Vigun05g266100.1, Vigun08g153800.1, Vigun01g111100.1, Vigun08g154100.1, Vigun08g153700.1, Vigun03g203800.1, Vigun05g266400.1, Vigun06g056800.1, Vigun09g044900.1, Vigun09g044900.2, Vigun09g044900.3, Vigun08g153600.1, Vigun06g056700.1, Vigun08g154000.1, Vigun06g056700.2, Vig…
Molecular Function	5	GO:0016682	oxidoreductase activity, acting on diphenols and related substances as donors, oxygen as acceptor	0.000149255	0.000826642	22713	11	225	3	Vigun03g111900.1, Vigun03g111800.1, Vigun03g118200.1
Molecular Function	7	GO:0008889	glycerophosphodiester phosphodiesterase activity	0.000254943	0.0013597	22713	13	225	3	Vigun06g056800.1, Vigun06g056700.1, Vigun06g056700.2
Molecular Function	4	GO:0016679	oxidoreductase activity, acting on diphenols and related substances as donors	0.000488346	0.00233404	22713	16	225	3	Vigun03g111900.1, Vigun03g111800.1, Vigun03g118200.1
Molecular Function	4	GO:0061134	peptidase regulator activity	0.000534883	0.00233404	22713	67	225	5	Vigun10g065000.1, Vigun08g181100.1, Vigun10g065100.1, Vigun04g045600.1, Vigun10g064900.1
Molecular Function	5	GO:0030414	peptidase inhibitor activity	0.000534883	0.00233404	22713	67	225	5	Vigun10g065000.1, Vigun08g181100.1, Vigun10g065100.1, Vigun04g045600.1, Vigun10g064900.1
Molecular Function	5	GO:0061135	endopeptidase regulator activity	0.000534883	0.00233404	22713	67	225	5	Vigun10g065000.1, Vigun08g181100.1, Vigun10g065100.1, Vigun04g045600.1, Vigun10g064900.1
Molecular Function	6	GO:0004866	endopeptidase inhibitor activity	0.000534883	0.00233404	22713	67	225	5	Vigun10g065000.1, Vigun08g181100.1, Vigun10g065100.1, Vigun04g045600.1, Vigun10g064900.1
Molecular Function	6	GO:0010333	terpene synthase activity	0.000531382	0.00233404	22713	38	225	4	Vigun03g117900.1, Vigun03g118000.1, Vigun03g118100.1, Vigun03g118300.1
Molecular Function	5	GO:0016838	carbon-oxygen lyase activity, acting on phosphates	0.000712308	0.00301683	22713	41	225	4	Vigun03g117900.1, Vigun03g118000.1, Vigun03g118100.1, Vigun03g118300.1
Molecular Function	3	GO:0005199	structural constituent of cell wall	0.00198555	0.00816913	22713	7	225	2	Vigun04g135700.1, Vigun09g052400.1
Molecular Function	6	GO:0008081	phosphoric diester hydrolase activity	0.00384927	0.0153971	22713	32	225	3	Vigun06g056800.1, Vigun06g056700.1, Vigun06g056700.2
Molecular Function	7	GO:0042626	ATPase activity, coupled to transmembrane movement of substances	0.00596079	0.0231988	22713	164	225	6	Vigun06g059300.1, Vigun06g059300.2, Vigun06g059300.5, Vigun06g059300.6, Vigun06g059300.3, Vigun06g059300.4
Molecular Function	3	GO:0016491	oxidoreductase activity	0.00845147	0.0312054	22713	1918	225	30	Vigun09g130300.1, Vigun10g169600.1, Vigun09g243000.1, Vigun10g169100.1, Vigun09g139800.1, Vigun10g169500.1, Vigun08g093300.1, Vigun03g187000.1, Vigun11g025000.1, Vigun10g169700.1, Vigun03g111800.1, Vigun06g141200.1, Vigun08g068700.1, Vigun10g044700.1, Vigun08g002500.1, Vigun05g177100.1, Vigun10g168900.1, Vigun10g169800.1, Vigun03g111900.1, Vigun10g169300.1, Vigun05g272300.1, Vigun03g006800.1, Vig…
Molecular Function	3	GO:0016740	transferase activity	0.00841897	0.0312054	22713	4074	225	55	Vigun10g110000.1, Vigun03g381200.1, Vigun04g059300.1, Vigun05g222900.1, Vigun03g245500.3, Vigun10g110200.1, Vigun03g245500.2, Vigun03g245500.1, Vigun10g110300.2, Vigun10g110300.1, Vigun10g110800.1, Vigun01g223000.2, Vigun10g143000.3, Vigun01g223000.1, Vigun08g090700.1, Vigun04g007400.1, Vigun05g179600.1, Vigun03g435500.1, Vigun10g178800.2, Vigun10g178800.1, Vigun04g059500.1, Vigun10g178800.4, Vig…
Molecular Function	3	GO:0001871	pattern binding	0.0101607	0.0343053	22713	85	225	4	Vigun08g051900.1, Vigun05g222500.2, Vigun08g052300.1, Vigun05g222500.1
Molecular Function	4	GO:0030247	polysaccharide binding	0.0101607	0.0343053	22713	85	225	4	Vigun08g051900.1, Vigun05g222500.2, Vigun08g052300.1, Vigun05g222500.1
Molecular Function	6	GO:0032559	adenyl ribonucleotide binding	0.00995619	0.0343053	22713	2786	225	40	Vigun06g138900.1, Vigun05g074800.1, Vigun08g051900.1, Vigun04g047900.1, Vigun10g136400.1, Vigun10g110000.1, Vigun05g075500.1, Vigun03g129100.1, Vigun05g074900.2, Vigun05g074900.1, Vigun10g110200.1, Vigun05g074900.3, Vigun10g134900.2, Vigun10g134900.1, Vigun10g143000.1, Vigun10g143000.2, Vigun05g083800.1, Vigun10g110300.2, Vigun10g110300.1, Vigun05g083800.2, Vigun10g110800.1, Vigun10g143000.3, Vig…
Molecular Function	6	GO:0030554	adenyl nucleotide binding	0.010244	0.0343053	22713	2791	225	40	Vigun06g138900.1, Vigun05g074800.1, Vigun08g051900.1, Vigun04g047900.1, Vigun10g136400.1, Vigun10g110000.1, Vigun05g075500.1, Vigun03g129100.1, Vigun05g074900.2, Vigun05g074900.1, Vigun10g110200.1, Vigun05g074900.3, Vigun10g134900.2, Vigun10g134900.1, Vigun10g143000.1, Vigun10g143000.2, Vigun05g083800.1, Vigun10g110300.2, Vigun10g110300.1, Vigun05g083800.2, Vigun10g110800.1, Vigun10g143000.3, Vig…
Molecular Function	4	GO:0004857	enzyme inhibitor activity	0.0115547	0.036975	22713	189	225	6	Vigun01g012300.1, Vigun10g065000.1, Vigun08g181100.1, Vigun10g065100.1, Vigun04g045600.1, Vigun10g064900.1
Molecular Function	5	GO:0043531	ADP binding	0.0115049	0.036975	22713	500	225	11	Vigun05g074900.2, Vigun05g074900.1, Vigun05g074900.3, Vigun05g074800.1, Vigun10g134900.2, Vigun10g134900.1, Vigun10g136400.1, Vigun10g166400.1, Vigun10g166400.2, Vigun10g135300.1, Vigun05g075500.1
Molecular Function	2	GO:0005488	binding	0.0125706	0.0393513	22713	11490	225	131	Vigun03g118000.1, Vigun04g047900.1, Vigun10g136400.1, Vigun10g110000.1, Vigun04g154100.1, Vigun04g147000.1, Vigun10g110200.1, Vigun06g141200.1, Vigun10g044700.1, Vigun05g112200.2, Vigun05g112200.1, Vigun01g058300.1, Vigun05g112200.3, Vigun05g106800.1, VigunL060000.1, Vigun10g143000.3, Vigun10g166400.1, Vigun08g090700.1, Vigun10g166400.2, Vigun04g144600.1, Vigun09g224500.2, Vigun10g177500.1, Vigun…
Molecular Function	5	GO:0015399	primary active transmembrane transporter activity	0.0145864	0.0437592	22713	199	225	6	Vigun06g059300.1, Vigun06g059300.2, Vigun06g059300.5, Vigun06g059300.6, Vigun06g059300.3, Vigun06g059300.4
Molecular Function	6	GO:0015405	P-P-bond-hydrolysis-driven transmembrane transporter activity	0.0145864	0.0437592	22713	199	225	6	Vigun06g059300.1, Vigun06g059300.2, Vigun06g059300.5, Vigun06g059300.6, Vigun06g059300.3, Vigun06g059300.4

## Sheet: GO_Down
								Down regulation
GO Type	Level	GO ID	GO Name	p-value	corr. pvalue	Pop total	Pop hits	Total	Gene count	Genes
Biological Process	5	GO:0055085	transmembrane transport	3.22705e-05	0.0041629	22713	1150	50	11	Vigun05g073100.4, Vigun04g151300.1, Vigun09g055300.1, Vigun04g001700.1, Vigun04g151300.3, Vigun04g151300.2, Vigun05g073100.1, Vigun04g151300.5, Vigun05g073100.2, Vigun05g073100.3, Vigun04g151300.4
Biological Process	2	GO:0051179	localization	0.000302813	0.00976572	22713	2007	50	13	Vigun04g178900.1, Vigun04g151300.3, Vigun04g151300.2, Vigun05g073100.1, Vigun04g151300.5, Vigun05g073100.2, Vigun05g073100.3, Vigun04g151300.4, Vigun05g073100.4, Vigun04g151300.1, Vigun09g055300.1, Vigun04g001700.1, Vigun05g254400.1
Biological Process	3	GO:0051234	establishment of localization	0.000285511	0.00976572	22713	1995	50	13	Vigun04g178900.1, Vigun04g151300.3, Vigun04g151300.2, Vigun05g073100.1, Vigun04g151300.5, Vigun05g073100.2, Vigun05g073100.3, Vigun04g151300.4, Vigun05g073100.4, Vigun04g151300.1, Vigun09g055300.1, Vigun04g001700.1, Vigun05g254400.1
Biological Process	4	GO:0006810	transport	0.000270407	0.00976572	22713	1984	50	13	Vigun04g178900.1, Vigun04g151300.3, Vigun04g151300.2, Vigun05g073100.1, Vigun04g151300.5, Vigun05g073100.2, Vigun05g073100.3, Vigun04g151300.4, Vigun05g073100.4, Vigun04g151300.1, Vigun09g055300.1, Vigun04g001700.1, Vigun05g254400.1
Cellular Component	3	GO:0031224	intrinsic component of membrane	1.16976e-05	0.000134522	22713	1463	50	13	Vigun11g146100.1, Vigun02g135800.1, Vigun04g151300.3, Vigun04g151300.2, Vigun05g073100.1, Vigun04g151300.5, Vigun05g250400.1, Vigun05g073100.2, Vigun05g073100.3, Vigun04g151300.4, Vigun05g073100.4, Vigun04g151300.1, Vigun09g055300.1
Cellular Component	4	GO:0016021	integral component of membrane	1.03169e-05	0.000134522	22713	1446	50	13	Vigun11g146100.1, Vigun02g135800.1, Vigun04g151300.3, Vigun04g151300.2, Vigun05g073100.1, Vigun04g151300.5, Vigun05g250400.1, Vigun05g073100.2, Vigun05g073100.3, Vigun04g151300.4, Vigun05g073100.4, Vigun04g151300.1, Vigun09g055300.1
Cellular Component	2	GO:0044425	membrane part	0.000136998	0.00105031	22713	1853	50	13	Vigun11g146100.1, Vigun02g135800.1, Vigun04g151300.3, Vigun04g151300.2, Vigun05g073100.1, Vigun04g151300.5, Vigun05g250400.1, Vigun05g073100.2, Vigun05g073100.3, Vigun04g151300.4, Vigun05g073100.4, Vigun04g151300.1, Vigun09g055300.1
Cellular Component	2	GO:0016020	membrane	0.00455019	0.0261636	22713	3020	50	14	Vigun04g178900.1, Vigun11g146100.1, Vigun02g135800.1, Vigun04g151300.3, Vigun04g151300.2, Vigun05g073100.1, Vigun04g151300.5, Vigun05g250400.1, Vigun05g073100.2, Vigun05g073100.3, Vigun04g151300.4, Vigun05g073100.4, Vigun04g151300.1, Vigun09g055300.1

## Sheet: KEGG
								Up regulation			Down regulation
Major Classification	Sub Classification	Pathway ID	Pathway Name	Num. of whole gene	Whole gene list	Num. of ref.gene	ref.gene list	Num. of upR.DEGs	upR.DEGs list	upR.pvalue	Num. of dwR.DEGs	dwR.DEGs.list	downR.pvalue
Cellular Processes	Transport and catabolism	vra04144	Endocytosis	483	Vigun03g000200.1, Vigun03g000200.2, Vigun04g042200.1, Vigun03g003600.1, Vigun05g077100.1, Vigun05g077100.6, Vigun08g148700.1, Vigun08g148700.2, Vigun01g029900.1, Vigun01g029900.4, Vigun01g029900.3, Vigun01g029900.2, Vigun01g029900.5, Vigun01g216100.1, Vigun03g004400.1, Vigun01g222200.1, Vigun03g011400.1, Vigun03g035600.1, Vigun03g124500.1, Vigun03g124500.2, Vigun03g294900.1, Vigun02g018600.1, Vig…	171	vra:106769138, vra:106760543, vra:106757096, vra:106756099, vra:106759206, vra:106769526, vra:106754463, vra:106767791, vra:106761715, vra:106777625, vra:106764761, vra:106769263, vra:106766636, vra:106759413, vra:106775928, vra:106767396, vra:106769432, vra:106772279, vra:106772381, vra:106756493, vra:106768124, vra:106769281, vra:106765450, vra:106767909, vra:106776901, vra:106766395, vra:10676…	2	Vigun05g013700.1, Vigun06g184800.1	0.99
Cellular Processes	Transport and catabolism	vra04145	Phagosome	201	Vigun03g020500.1, Vigun03g020500.2, Vigun03g076500.1, Vigun03g076500.2, Vigun03g076500.3, Vigun03g076500.4, Vigun03g295200.1, Vigun03g295200.2, Vigun02g158600.1, Vigun02g158900.1, Vigun06g095800.1, Vigun03g038700.1, Vigun09g182800.1, Vigun03g045100.1, Vigun03g054100.1, Vigun03g054100.2, Vigun03g054200.1, Vigun03g069700.1, Vigun03g069900.1, Vigun03g069900.2, Vigun11g174700.1, Vigun03g098000.1, Vig…	76	vra:106767791, vra:106762745, vra:106767911, vra:106765668, vra:106772381, vra:106756493, vra:106770536, vra:106779813, vra:106752872, vra:106765788, vra:106763181, vra:106767713, vra:106766755, vra:106768236, vra:106766750, vra:106765474, vra:106768548, vra:106768475, vra:106766827, vra:106768102, vra:106777832, vra:106759348, vra:106777517, vra:106778110, vra:106777927, vra:106759502, vra:10675…	4	Vigun03g045100.1, Vigun09g038500.1, Vigun05g054000.1, Vigun01g088100.1	0.31
Cellular Processes	Transport and catabolism			684		247		6			0
Environmental Information Processing	Membrane transport	vra02010	ABC transporters	272	Vigun03g002500.1, Vigun03g062200.1, Vigun03g129000.1, Vigun03g129100.1, Vigun03g129200.1, Vigun03g129300.1, Vigun03g129300.6, Vigun03g129300.7, Vigun03g129300.2, Vigun03g129300.3, Vigun03g129300.4, Vigun03g129300.8, Vigun03g129300.9, Vigun03g129300.5, Vigun03g129600.1, Vigun03g129700.1, Vigun03g218100.1, Vigun03g218100.2, Vigun03g350200.1, Vigun03g408300.1, Vigun03g408400.1, Vigun03g408400.3, Vig…	37	vra:106780066, vra:106776571, vra:106755510, vra:106764736, vra:106766706, vra:106754856, vra:106757560, vra:106769062, vra:106765806, vra:106768648, vra:106766896, vra:106768839, vra:106765211, vra:106777606, vra:106759202, vra:106774930, vra:106755434, vra:106772273, vra:106773101, vra:106762324, vra:106764839, vra:106771398, vra:106770176, vra:106775905, vra:106757189, vra:106764749, vra:10677…	7	Vigun03g129100.1, Vigun06g059300.1, Vigun06g059300.2, Vigun06g059300.3, Vigun06g059300.6, Vigun06g059300.4, Vigun06g059300.5	0.09
Environmental Information Processing	Membrane transport			272		37		7			0
Environmental Information Processing	Signal transduction	vra04075	Plant hormone signal transduction	1793	Vigun03g002100.1, Vigun03g031700.1, Vigun03g038500.1, Vigun03g038500.2, Vigun03g097900.1, Vigun03g120400.1, Vigun03g158000.1, Vigun03g236500.2, Vigun03g280400.1, Vigun03g339000.1, Vigun03g350500.1, Vigun03g371200.1, Vigun03g399300.1, Vigun02g034900.1, Vigun02g077500.3, Vigun05g018700.1, Vigun05g052100.1, Vigun05g052100.2, Vigun05g081100.6, Vigun05g084300.1, Vigun05g084300.2, Vigun05g095200.1, Vig…	295	vra:106752751, vra:106772183, vra:106770782, vra:106766594, vra:106769287, vra:106774068, vra:106772189, vra:106769358, vra:106766748, vra:106765576, vra:106767735, vra:106774103, vra:106777770, vra:106767913, vra:106766658, vra:106768977, vra:106775894, vra:106768742, vra:106774250, vra:106767633, vra:106775194, vra:106772448, vra:106775710, vra:106775803, vra:106769280, vra:106766451, vra:10676…	15	Vigun05g081100.6, Vigun08g051900.1, Vigun08g052300.1, Vigun03g435500.1, Vigun05g179600.1, Vigun05g179800.1, Vigun05g179800.3, Vigun05g179800.4, Vigun05g179800.2, Vigun05g179900.1, Vigun05g179900.2, Vigun05g179900.3, Vigun05g223400.1, Vigun03g380100.1, Vigun03g381200.1	0.99	1	Vigun08g103000.1	0.96
Environmental Information Processing	Signal transduction			1793		295		15			1
Genetic Information Processing	Folding, sorting and degradation	vra04141	Protein processing in endoplasmic reticulum	491	VigunL078100.1, Vigun02g122700.1, Vigun04g085100.1, Vigun04g085100.2, Vigun10g160500.1, Vigun10g160500.3, Vigun10g160500.4, Vigun10g160500.2, Vigun09g001100.1, Vigun09g001100.6, Vigun09g001100.2, Vigun09g001100.3, Vigun09g001100.4, Vigun09g001100.5, Vigun01g087200.1, Vigun01g111800.1, Vigun01g158700.1, Vigun01g211100.1, VigunL071000.1, Vigun03g003100.1, Vigun03g012200.1, Vigun03g013400.1, Vigun03…	183	vra:106757116, vra:106774165, vra:106769225, vra:106769406, vra:106765711, vra:106779998, vra:106765529, vra:106765668, vra:106774292, vra:106766912, vra:106767583, vra:106769253, vra:106766404, vra:106765428, vra:106759635, vra:106757917, vra:106780218, vra:106780217, vra:106768819, vra:106768372, vra:106768790, vra:106768538, vra:106778299, vra:106771608, vra:106765870, vra:106766749, vra:10676…	31	Vigun10g160500.1, Vigun10g160500.3, Vigun10g160500.4, Vigun10g160500.2, Vigun01g211100.1, Vigun03g104500.1, Vigun03g104600.1, Vigun03g104700.1, Vigun03g104800.1, Vigun03g104900.1, Vigun03g105000.1, Vigun03g105100.1, Vigun03g105200.1, Vigun03g105300.1, Vigun03g105400.1, Vigun05g098000.1, Vigun11g099700.1, Vigun11g099700.2, Vigun04g148000.1, Vigun05g013700.1, Vigun05g054000.1, Vigun08g042200.1, Vig…	0
Genetic Information Processing	Folding, sorting and degradation			491		183		31			0
Genetic Information Processing	Transcription	vra03040	Spliceosome	602	Vigun03g005700.1, Vigun03g005700.2, Vigun03g350300.1, Vigun03g350300.3, Vigun03g350300.2, Vigun03g423800.1, Vigun05g128600.1, Vigun05g128600.3, Vigun05g128600.4, Vigun05g128600.2, Vigun08g058600.1, Vigun08g058600.2, Vigun08g058600.4, Vigun08g058600.3, Vigun04g058800.1, Vigun04g058800.2, Vigun04g162500.1, Vigun07g036800.1, Vigun07g042300.1, Vigun07g042300.6, Vigun07g042300.3, Vigun07g042300.2, Vig…	159	vra:106769644, vra:106763637, vra:106769610, vra:106763873, vra:106760155, vra:106753980, vra:106757811, vra:106771801, vra:106752402, vra:106762283, vra:106765620, vra:106774261, vra:106773997, vra:106752884, vra:106752845, vra:106758602, vra:106772380, vra:106768663, vra:106755385, vra:106768674, vra:106768477, vra:106765396, vra:106756145, vra:106767166, vra:106768331, vra:106769429, vra:10676…	2	Vigun05g013700.1, Vigun06g184800.1	1
Genetic Information Processing	Transcription			602		159		2			0
Genetic Information Processing	Translation	vra03013	RNA transport	382	Vigun03g004700.1, Vigun03g008800.1, Vigun03g011900.1, Vigun03g021800.1, Vigun03g021800.2, Vigun03g033400.1, Vigun07g279500.1, Vigun07g279500.2, Vigun03g047800.1, Vigun07g022400.1, Vigun03g084500.1, Vigun03g089300.1, Vigun03g089300.2, Vigun03g089300.3, Vigun03g259600.1, Vigun06g229600.1, Vigun03g101500.1, Vigun03g101500.2, Vigun03g137600.1, Vigun03g137600.7, Vigun03g137600.2, Vigun03g137600.3, Vig…	153	vra:106773975, vra:106769610, vra:106766739, vra:106765447, vra:106768505, vra:106765529, vra:106767698, vra:106769265, vra:106765680, vra:106777597, vra:106754825, vra:106761952, vra:106757470, vra:106768408, vra:106764874, vra:106769546, vra:106762357, vra:106759845, vra:106771027, vra:106767128, vra:106769145, vra:106768487, vra:106768456, vra:106767221, vra:106768812, vra:106768335, vra:10676…	2	Vigun06g095000.1, Vigun06g095000.2	0.97
Genetic Information Processing	Translation	vra03015	mRNA surveillance pathway	411	Vigun03g006200.1, Vigun03g006200.2, Vigun03g040700.1, Vigun03g078100.1, Vigun03g084500.1, Vigun03g089000.1, Vigun03g089000.2, Vigun02g171300.1, Vigun02g171300.6, Vigun02g171300.7, Vigun02g171300.2, Vigun02g171300.3, Vigun02g171300.4, Vigun02g171300.5, Vigun04g111900.1, Vigun10g199900.1, Vigun10g199900.3, Vigun10g199900.2, Vigun06g141700.1, Vigun01g086600.1, Vigun01g086600.2, Vigun03g089300.1, Vig…	117	vra:106770717, vra:106768858, vra:106768125, vra:106767698, vra:106775913, vra:106769265, vra:106768806, vra:106768349, vra:106774107, vra:106777597, vra:106774814, vra:106757470, vra:106768408, vra:106768448, vra:106772085, vra:106762959, vra:106777220, vra:106764874, vra:106759845, vra:106768956, vra:106754017, vra:106769389, vra:106769657, vra:106753258, vra:106776218, vra:106777711, vra:10677…	6	Vigun06g095000.1, Vigun06g095000.2, Vigun10g178800.1, Vigun10g178800.4, Vigun10g178800.3, Vigun10g178800.2	0.51
Genetic Information Processing	Translation			793		270		8			0
Human Diseases	Endocrine and metabolic diseases	vra04933	AGE-RAGE signaling pathway in diabetic complications	34	Vigun03g126500.1, Vigun03g127300.1, Vigun03g174700.1, Vigun07g110400.1, Vigun07g110400.2, Vigun01g133200.1, Vigun01g133200.2, Vigun03g256100.1, Vigun03g327200.1, Vigun03g327200.2, Vigun02g120600.1, Vigun02g120600.2, Vigun02g120600.3, Vigun05g211500.1, Vigun05g211500.2, Vigun08g120000.1, Vigun08g160500.1, Vigun08g160600.1, Vigun08g160700.1, Vigun04g012500.1, Vigun04g012500.2, Vigun09g083300.1, Vig…	19	vra:106767539, vra:106766755, vra:106766750, vra:106766827, vra:106777517, vra:106754214, vra:106764143, vra:106764607, vra:106764606, vra:106764604, vra:106771278, vra:106760785, vra:106762184, vra:106757766, vra:106757865, vra:106757831, vra:106780615, vra:106756467, vra:106756068				1	Vigun03g126500.1	0.05
Human Diseases	Endocrine and metabolic diseases			34		19		0			1
Metabolism	Amino acid metabolism	vra00260	Glycine, serine and threonine metabolism	124	Vigun03g009600.1, Vigun03g045900.1, Vigun03g072000.1, Vigun03g074000.1, Vigun03g074000.2, Vigun03g164200.1, Vigun03g176400.1, Vigun06g015100.1, Vigun03g227100.1, Vigun03g232500.1, Vigun03g232500.3, Vigun03g232500.2, Vigun06g006600.1, Vigun03g251500.1, Vigun03g274800.1, Vigun03g274900.1, Vigun03g274900.2, Vigun03g274900.3, Vigun11g130800.1, Vigun03g328400.1, Vigun03g388900.1, Vigun03g388900.2, Vig…	69	vra:106763748, vra:106765813, vra:106767849, vra:106767873, vra:106757830, vra:106754610, vra:106778215, vra:106780771, vra:106768312, vra:106767854, vra:106769439, vra:106768797, vra:106768131, vra:106769504, vra:106767441, vra:106768284, vra:106765435, vra:106753402, vra:106768881, vra:106777621, vra:106777802, vra:106776308, vra:106776968, vra:106777245, vra:106779340, vra:106759444, vra:10675…	3	Vigun02g197800.1, Vigun02g197900.1, Vigun02g200300.1	0.25	1	Vigun07g240500.1	0.18
Metabolism	Amino acid metabolism	vra00270	Cysteine and methionine metabolism	192	Vigun03g000700.1, Vigun03g006800.1, Vigun03g009600.1, Vigun03g029400.1, Vigun03g030200.1, Vigun03g041100.1, Vigun03g045000.1, Vigun03g072000.1, Vigun03g120800.1, Vigun03g120900.1, Vigun03g120900.2, Vigun03g121000.1, Vigun03g121000.2, Vigun03g121000.4, Vigun03g121000.3, Vigun03g121600.1, Vigun03g121600.2, Vigun03g163600.1, Vigun02g170900.1, Vigun02g170900.6, Vigun02g170900.3, Vigun02g170900.7, Vig…	104	vra:106763844, vra:106763329, vra:106763748, vra:106766638, vra:106766639, vra:106769161, vra:106767912, vra:106767849, vra:106768005, vra:106767843, vra:106769117, vra:106768706, vra:106756270, vra:106754610, vra:106768517, vra:106754783, vra:106779864, vra:106768707, vra:106768315, vra:106762735, vra:106767925, vra:106765855, vra:106766365, vra:106769100, vra:106768358, vra:106767222, vra:10676…	1	Vigun03g006800.1	0.93
Metabolism	Amino acid metabolism	vra00350	Tyrosine metabolism	90	Vigun03g057900.1, Vigun03g057900.2, Vigun07g089300.1, Vigun03g073400.1, Vigun05g288500.1, Vigun05g288500.2, Vigun07g122900.1, Vigun03g111800.1, Vigun03g118200.1, Vigun03g111900.1, Vigun03g167300.1, Vigun09g155800.1, Vigun03g226500.1, Vigun05g213300.1, Vigun05g213300.2, Vigun03g232500.1, Vigun03g232500.3, Vigun03g232500.2, Vigun06g006600.1, Vigun03g387900.1, Vigun03g420600.1, Vigun03g420600.2, Vig…	46	vra:106771196, vra:106775438, vra:106768984, vra:106769290, vra:106778879, vra:106754783, vra:106780771, vra:106765688, vra:106768193, vra:106753402, vra:106768140, vra:106777802, vra:106752977, vra:106754911, vra:106770750, vra:106764754, vra:106765124, vra:106764892, vra:106764807, vra:106765342, vra:106772547, vra:106758458, vra:106773627, vra:106754931, vra:106780397, vra:106780392, vra:10678…	4	Vigun03g111800.1, Vigun03g118200.1, Vigun03g111900.1, Vigun08g071400.1	0.04	1	Vigun07g240500.1	0.14
Metabolism	Amino acid metabolism	vra00360	Phenylalanine metabolism	102	Vigun03g003800.1, Vigun03g003800.3, Vigun03g003800.2, Vigun03g130200.1, Vigun07g147800.1, Vigun06g223200.1, Vigun03g029000.1, Vigun03g029000.2, Vigun03g029100.1, Vigun03g171400.1, Vigun03g171400.2, Vigun01g052300.1, Vigun01g052300.4, Vigun01g052300.5, Vigun01g052300.2, Vigun01g052300.3, Vigun03g054400.1, Vigun03g054500.1, Vigun03g054500.2, Vigun03g164800.1, Vigun03g073400.1, Vigun05g288500.1, Vig…	49	vra:106771813, vra:106765809, vra:106754823, vra:106775438, vra:106767069, vra:106769006, vra:106754783, vra:106780771, vra:106768751, vra:106767575, vra:106767325, vra:106765688, vra:106753402, vra:106778160, vra:106777802, vra:106776996, vra:106777872, vra:106754911, vra:106759615, vra:106761921, vra:106764754, vra:106764845, vra:106765342, vra:106764951, vra:106772547, vra:106754931, vra:10677…				1	Vigun07g240500.1	0.15
Metabolism	Amino acid metabolism	vra00380	Tryptophan metabolism	122	Vigun03g003800.1, Vigun03g003800.3, Vigun03g003800.2, Vigun03g130200.1, Vigun07g147800.1, Vigun06g223200.1, Vigun03g020800.1, Vigun03g054400.1, Vigun03g054500.1, Vigun03g054500.2, Vigun03g164800.1, Vigun03g060200.1, Vigun03g060200.2, Vigun03g087700.1, Vigun03g124100.1, Vigun03g124200.1, Vigun03g282100.1, Vigun03g380300.1, Vigun02g072500.1, Vigun02g086000.1, Vigun02g086100.1, Vigun05g051500.1, Vig…	37	vra:106771813, vra:106767822, vra:106754823, vra:106769529, vra:106754697, vra:106768697, vra:106779917, vra:106765921, vra:106753302, vra:106769426, vra:106770152, vra:106757377, vra:106769088, vra:106779020, vra:106776775, vra:106759201, vra:106758671, vra:106758153, vra:106764998, vra:106764471, vra:106765066, vra:106764337, vra:106764727, vra:106767860, vra:106761959, vra:106771087, vra:10677…	2	Vigun01g223000.1, Vigun01g223000.2	0.51
Metabolism	Amino acid metabolism	vra00400	Phenylalanine, tyrosine and tryptophan biosynthesis	90	Vigun03g070500.1, Vigun03g073400.1, Vigun05g288500.1, Vigun05g288500.2, Vigun07g122900.1, Vigun03g110200.1, Vigun03g110200.2, Vigun03g110200.3, Vigun03g110200.4, Vigun03g226500.1, Vigun05g213300.1, Vigun05g213300.2, Vigun03g347800.1, Vigun03g445800.1, Vigun03g445800.2, Vigun02g015700.1, Vigun02g040800.1, Vigun02g054000.1, Vigun04g056600.1, Vigun02g120700.1, Vigun02g197800.1, Vigun02g197900.1, Vig…	46	vra:106759786, vra:106775438, vra:106765864, vra:106754783, vra:106765463, vra:106767012, vra:106777076, vra:106777815, vra:106774706, vra:106777516, vra:106777245, vra:106762515, vra:106758099, vra:106763835, vra:106764754, vra:106778812, vra:106763000, vra:106764243, vra:106752735, vra:106772547, vra:106754931, vra:106772109, vra:106771609, vra:106772339, vra:106772537, vra:106761041, vra:10675…	3	Vigun02g197800.1, Vigun02g197900.1, Vigun02g200300.1	0.13
Metabolism	Amino acid metabolism			720		351		13			3
Metabolism	Biosynthesis of other secondary metabolites	vra00901	Indole alkaloid biosynthesis	144	VigunL054300.1, VigunL054400.1, Vigun03g113900.1, Vigun03g157200.1, Vigun03g316500.1, Vigun03g336600.1, Vigun02g003000.1, Vigun02g003300.1, Vigun02g139600.1, Vigun05g279200.1, Vigun08g004100.1, Vigun08g004300.1, Vigun08g004600.1, Vigun08g097700.1, Vigun08g144100.1, Vigun08g177700.1, Vigun04g065700.1, Vigun10g177600.1, Vigun07g060100.1, Vigun07g060500.1, Vigun07g149500.1, Vigun07g160200.1, Vigun09…	9	vra:106775287, vra:106775230, vra:106775378, vra:106758415, vra:106776226, vra:106774956, vra:106758416, vra:106775283, vra:106756693	1	Vigun06g052000.1	0.87
Metabolism	Biosynthesis of other secondary metabolites	vra00940	Phenylpropanoid biosynthesis	493	Vigun03g018300.1, Vigun03g261500.1, Vigun04g020000.1, Vigun04g158800.1, Vigun03g020000.1, Vigun03g020100.1, Vigun04g016600.1, Vigun04g016800.1, Vigun03g029000.1, Vigun03g029000.2, Vigun03g029100.1, Vigun03g171400.1, Vigun03g171400.2, Vigun01g052300.1, Vigun01g052300.4, Vigun01g052300.5, Vigun01g052300.2, Vigun01g052300.3, Vigun03g066900.1, Vigun03g102500.1, Vigun03g141500.1, Vigun03g141600.1, Vig…	190	vra:106765924, vra:106774202, vra:106765809, vra:106774042, vra:106752866, vra:106766577, vra:106752832, vra:106774466, vra:106752849, vra:106752857, vra:106752863, vra:106752853, vra:106752794, vra:106752791, vra:106752836, vra:106768028, vra:106753926, vra:106767069, vra:106767486, vra:106768541, vra:106778623, vra:106767023, vra:106769006, vra:106769350, vra:106769201, vra:106769396, vra:10676…	14	Vigun03g203800.1, Vigun03g285000.1, Vigun05g265900.1, Vigun05g266000.1, Vigun05g266100.1, Vigun05g266100.2, Vigun05g266200.1, Vigun05g266400.1, Vigun05g266500.1, Vigun05g266600.1, Vigun05g266700.1, Vigun05g266800.1, Vigun09g130300.1, Vigun06g141200.1	0.01
Metabolism	Biosynthesis of other secondary metabolites	vra00941	Flavonoid biosynthesis	268	Vigun03g029000.1, Vigun03g029000.2, Vigun03g029100.1, Vigun03g171400.1, Vigun03g171400.2, Vigun01g052300.1, Vigun01g052300.4, Vigun01g052300.5, Vigun01g052300.2, Vigun01g052300.3, Vigun03g118700.1, Vigun03g118800.1, Vigun03g118800.2, Vigun03g128100.1, Vigun03g158300.1, Vigun03g231400.1, Vigun02g082000.1, Vigun05g029900.1, Vigun05g048500.1, Vigun05g176100.1, Vigun05g176200.2, Vigun05g176400.1, Vig…	44	vra:106765809, vra:106767332, vra:106766353, vra:106769199, vra:106763888, vra:106754681, vra:106753926, vra:106767069, vra:106767486, vra:106778623, vra:106769061, vra:106769006, vra:106766418, vra:106771362, vra:106761674, vra:106756729, vra:106766496, vra:106779704, vra:106753774, vra:106777796, vra:106777513, vra:106762915, vra:106775701, vra:106764122, vra:106760839, vra:106770756, vra:10676…	2	Vigun05g177100.1, Vigun09g139800.1	0.89
Metabolism	Biosynthesis of other secondary metabolites	vra00943	Isoflavonoid biosynthesis	69	Vigun03g153700.1, Vigun03g153800.1, Vigun03g175300.1, Vigun03g175400.1, Vigun03g175800.1, Vigun03g175900.1, Vigun09g052700.1, Vigun11g151300.1, Vigun03g176000.1, Vigun11g194400.1, Vigun03g185000.1, Vigun03g185100.1, Vigun03g185200.1, Vigun03g185300.1, Vigun02g197000.1, Vigun02g197000.2, Vigun02g197100.1, Vigun02g197200.1, Vigun02g197300.1, Vigun05g005100.1, Vigun08g022400.1, Vigun08g055600.1, Vig…	18	vra:106766213, vra:106763981, vra:106780381, vra:106780380, vra:106776973, vra:106759056, vra:106774974, vra:106759051, vra:106758582, vra:106779595, vra:106771418, vra:106758033, vra:106773682, vra:106774281, vra:111241498, vra:106760052, vra:106760053, vra:106759715	1	Vigun07g242600.1	0.62
Metabolism	Biosynthesis of other secondary metabolites	vra00945	Stilbenoid, diarylheptanoid and gingerol biosynthesis	127	Vigun03g029000.1, Vigun03g029000.2, Vigun03g029100.1, Vigun03g171400.1, Vigun03g171400.2, Vigun01g052300.1, Vigun01g052300.4, Vigun01g052300.5, Vigun01g052300.2, Vigun01g052300.3, Vigun03g168100.1, Vigun07g210400.1, Vigun01g102500.1, Vigun01g246900.1, Vigun03g168200.1, Vigun03g278900.1, Vigun03g279000.1, Vigun02g145000.1, Vigun03g171500.1, Vigun04g114400.1, Vigun04g114500.1, Vigun04g114600.1, Vig…	19	vra:106765809, vra:106753926, vra:106767069, vra:106767486, vra:106778623, vra:106769006, vra:106761674, vra:106766496, vra:106753774, vra:106760839, vra:106774315, vra:106764335, vra:106764845, vra:106771868, vra:106776117, vra:106767834, vra:106775017, vra:106753861, vra:106754211	2	Vigun10g152900.1, Vigun10g153100.1	0.53
Metabolism	Biosynthesis of other secondary metabolites	vra00950	Isoquinoline alkaloid biosynthesis	47	Vigun03g073400.1, Vigun05g288500.1, Vigun05g288500.2, Vigun07g122900.1, Vigun03g111800.1, Vigun03g118200.1, Vigun03g111900.1, Vigun03g226500.1, Vigun05g213300.1, Vigun05g213300.2, Vigun03g232500.1, Vigun03g232500.3, Vigun03g232500.2, Vigun06g006600.1, Vigun03g430500.1, Vigun03g430600.1, Vigun02g046800.1, Vigun02g081300.1, Vigun02g081300.2, Vigun05g076500.1, Vigun05g078300.1, Vigun08g050500.1, Vig…	26	vra:106775438, vra:106768984, vra:106769290, vra:106754783, vra:106780771, vra:106753402, vra:106777802, vra:106752977, vra:106764754, vra:106754931, vra:106780397, vra:106780392, vra:106780388, vra:106780384, vra:106759848, vra:106755872, vra:106760737, vra:106775283, vra:106774966, vra:106774639, vra:106762355, vra:106762852, vra:106756693, vra:106755649, vra:106775828, vra:106776015	3	Vigun03g111800.1, Vigun03g118200.1, Vigun03g111900.1	0.03	1	Vigun07g240500.1	0.07
Metabolism	Biosynthesis of other secondary metabolites	vra00960	Tropane, piperidine and pyridine alkaloid biosynthesis	66	Vigun03g073400.1, Vigun05g288500.1, Vigun05g288500.2, Vigun07g122900.1, Vigun03g226500.1, Vigun05g213300.1, Vigun05g213300.2, Vigun03g232500.1, Vigun03g232500.3, Vigun03g232500.2, Vigun06g006600.1, Vigun03g430500.1, Vigun03g430600.1, Vigun02g046800.1, Vigun03g434200.1, Vigun05g115500.1, Vigun02g081300.1, Vigun02g081300.2, Vigun05g053800.1, Vigun05g115600.1, Vigun05g114700.1, VigunL052300.1, Vigun…	35	vra:106775438, vra:106754783, vra:106780771, vra:106753402, vra:106758655, vra:106777802, vra:106759606, vra:106772813, vra:106758661, vra:106759452, vra:106758588, vra:106764754, vra:106772547, vra:106754931, vra:106780397, vra:106780392, vra:106780388, vra:106780384, vra:106759848, vra:106755872, vra:106760737, vra:106762355, vra:106762852, vra:106757582, vra:106757583, vra:106757821, vra:10675…				1	Vigun07g240500.1	0.1
Metabolism	Biosynthesis of other secondary metabolites	vra00966	Glucosinolate biosynthesis	62	Vigun03g087700.1, Vigun03g124100.1, Vigun03g124200.1, Vigun03g282100.1, Vigun03g380300.1, Vigun02g072500.1, Vigun02g086000.1, Vigun02g086100.1, Vigun05g051500.1, Vigun05g147800.1, Vigun08g101100.1, Vigun08g102300.1, Vigun08g124100.1, Vigun08g124300.1, Vigun08g125300.1, Vigun08g125300.2, Vigun04g053700.1, Vigun04g054900.1, Vigun04g055000.1, Vigun04g055100.1, Vigun04g120300.1, Vigun04g120400.1, Vig…	10	vra:106754697, vra:106774787, vra:106774698, vra:106778952, vra:106772732, vra:106771070, vra:106779950, vra:106775278, vra:106774790, vra:106774791	2	Vigun01g223000.1, Vigun01g223000.2	0.21
Metabolism	Biosynthesis of other secondary metabolites	vra01100	Metabolic pathways	4475	VigunL081000.1, VigunL002700.1, Vigun04g099800.1, Vigun10g090700.1, Vigun10g102200.1, Vigun07g095200.1, Vigun09g100100.1, Vigun01g063500.1, VigunL006900.1, VigunL011300.1, VigunL028900.1, VigunL030400.1, VigunL033300.1, VigunL034900.1, VigunL041500.1, VigunL043000.1, Vigun11g065000.1, Vigun11g069800.1, Vigun11g069900.1, Vigun03g001200.1, Vigun09g191100.1, Vigun03g001400.1, Vigun03g001500.1, Vigun…	1972	vra:106761818, vra:106764470, vra:106764973, vra:106763382, vra:106763329, vra:106766845, vra:106763748, vra:106768416, vra:106766589, vra:106766804, vra:106778203, vra:106766803, vra:106766802, vra:106765924, vra:106768855, vra:106767822, vra:106766850, vra:106762096, vra:106768708, vra:106767721, vra:106765822, vra:106766865, vra:106765809, vra:106765460, vra:106766638, vra:106768542, vra:10676…	42	Vigun03g006800.1, Vigun01g200500.1, Vigun11g123800.1, Vigun11g123900.1, Vigun11g124000.1, Vigun03g111800.1, Vigun03g118200.1, Vigun03g111900.1, Vigun03g117900.1, Vigun03g118100.1, Vigun03g118000.1, Vigun03g118300.1, Vigun05g177100.1, Vigun09g139800.1, Vigun03g203800.1, Vigun03g285000.1, Vigun04g059300.1, Vigun04g059500.1, Vigun02g197800.1, Vigun02g197900.1, Vigun02g200300.1, Vigun05g265900.1, Vig…	1	6	Vigun03g081700.1, Vigun03g081700.2, Vigun10g175400.1, Vigun10g175500.1, Vigun07g240500.1, Vigun11g168800.1	0.78
					Vigun01g139100.1, Vigun11g087400.1, Vigun11g087400.2, Vigun11g087400.3, Vigun11g202500.1, Vigun02g163300.1, Vigun02g163700.1, Vigun02g164200.1, Vigun02g167300.1, Vigun02g167900.1, Vigun02g168800.1, Vigun10g157000.1, Vigun02g171400.1, Vigun05g100700.1, Vigun05g176200.1, Vigun05g176300.1, Vigun05g176300.2, Vigun08g105000.1, Vigun10g080400.1, Vigun09g149800.1, Vigun09g269400.1, Vigun01g228500.1, Vig…
					Vigun09g175200.1, Vigun09g177800.1, Vigun09g181800.1, Vigun09g182100.1, Vigun09g182700.1, Vigun09g183000.1, Vigun09g183000.3, Vigun09g183000.2, Vigun09g184100.1, Vigun09g187100.1, Vigun09g188100.1, Vigun09g188500.1, Vigun09g188500.2, Vigun09g188500.3, Vigun09g188500.4, Vigun09g188500.6, Vigun09g188500.7, Vigun09g188500.5, Vigun09g189600.1, Vigun09g190500.1, Vigun09g190500.3, Vigun09g190500.4, Vig…
Metabolism	Biosynthesis of other secondary metabolites	vra01110	Biosynthesis of secondary metabolites	2720	VigunL054300.1, VigunL054400.1, Vigun03g113900.1, Vigun03g157200.1, Vigun03g316500.1, Vigun03g336600.1, Vigun02g003000.1, Vigun02g003300.1, Vigun02g139600.1, Vigun05g279200.1, Vigun08g004100.1, Vigun08g004300.1, Vigun08g004600.1, Vigun08g097700.1, Vigun08g144100.1, Vigun08g177700.1, Vigun04g065700.1, Vigun10g177600.1, Vigun07g060100.1, Vigun07g060500.1, Vigun07g149500.1, Vigun07g160200.1, Vigun09…	1146	vra:106775287, vra:106763329, vra:106763748, vra:106766802, vra:106765924, vra:106768708, vra:106765822, vra:106766865, vra:106765809, vra:106766638, vra:106766639, vra:106769258, vra:106769074, vra:106766643, vra:106766647, vra:111242097, vra:106766779, vra:106768317, vra:106769161, vra:106761417, vra:106768779, vra:106768300, vra:106759138, vra:106769019, vra:106771196, vra:106768627, vra:10676…	36	Vigun03g006800.1, Vigun01g200500.1, Vigun11g123800.1, Vigun11g123900.1, Vigun11g124000.1, Vigun06g052000.1, Vigun01g223000.1, Vigun01g223000.2, Vigun03g111800.1, Vigun03g118200.1, Vigun03g111900.1, Vigun05g177100.1, Vigun09g139800.1, Vigun07g242600.1, Vigun03g203800.1, Vigun03g264600.1, Vigun03g285000.1, Vigun02g197800.1, Vigun02g197900.1, Vigun02g200300.1, Vigun05g265900.1, Vigun05g266000.1, Vig…	0.66	3	Vigun03g081700.1, Vigun03g081700.2, Vigun07g240500.1	0.85
					un04g115500.3, Vigun04g119300.1, Vigun04g124800.1, Vigun04g124800.2, Vigun11g164200.1, Vigun04g127700.1, Vigun04g127700.2, Vigun04g127800.1, Vigun04g128000.1, Vigun04g130100.1, Vigun04g130300.1, Vigun11g182100.1, Vigun11g182100.2, Vigun04g132300.1, Vigun04g132300.2, Vigun04g141300.1, Vigun04g149300.1, Vigun04g163000.1, Vigun04g163100.1, Vigun07g230800.1, Vigun04g163700.1, Vigun07g037900.1, Vigun0…
Metabolism	Biosynthesis of other secondary metabolites			8471		3469		103			11
Metabolism	Carbohydrate metabolism	vra00010	Glycolysis / Gluconeogenesis	247	Vigun03g015200.1, Vigun03g015200.3, Vigun03g015200.2, Vigun03g025800.1, Vigun08g007500.1, Vigun03g027400.1, Vigun03g027400.2, Vigun03g038600.1, Vigun03g038600.3, Vigun03g038600.2, Vigun03g057900.1, Vigun03g057900.2, Vigun07g089300.1, Vigun03g060200.1, Vigun03g060200.2, Vigun03g074000.1, Vigun03g074000.2, Vigun03g099600.1, Vigun03g101400.1, Vigun09g070700.1, Vigun09g070700.2, Vigun01g083200.1, Vig…	132	vra:106766802, vra:106768708, vra:106766865, vra:106766779, vra:106771196, vra:106769529, vra:106767873, vra:106753952, vra:106765747, vra:106778879, vra:106768737, vra:106768556, vra:106778711, vra:106780236, vra:106779917, vra:106769132, vra:106765921, vra:106767854, vra:106769439, vra:106766278, vra:106765855, vra:106769426, vra:106768078, vra:106768525, vra:106768436, vra:106768284, vra:10676…	1	Vigun08g071400.1	0.97
Metabolism	Carbohydrate metabolism	vra00040	Pentose and glucuronate interconversions	273	Vigun03g014600.1, Vigun10g157200.1, Vigun09g072900.1, Vigun01g012400.1, Vigun11g025600.1, Vigun11g221100.1, Vigun03g014800.1, Vigun03g015100.1, Vigun03g026100.1, Vigun03g026100.2, Vigun01g122500.1, Vigun01g166200.1, Vigun03g041900.1, Vigun03g041900.2, Vigun03g041900.3, Vigun03g399400.1, Vigun05g163300.1, Vigun04g135000.1, Vigun09g010200.1, Vigun09g040100.1, Vigun01g043800.1, Vigun03g064500.1, Vig…	100	vra:106778203, vra:106766803, vra:106767721, vra:106780257, vra:106760639, vra:106761457, vra:106768182, vra:106778516, vra:106766039, vra:106766798, vra:106766066, vra:106770085, vra:106766400, vra:106769317, vra:106768264, vra:106766799, vra:106765461, vra:106766511, vra:106756986, vra:106779504, vra:106769451, vra:106770456, vra:106766533, vra:106767731, vra:106778425, vra:106776846, vra:10675…	1	Vigun01g012300.1	0.98
Metabolism	Carbohydrate metabolism	vra00053	Ascorbate and aldarate metabolism	146	Vigun03g027700.1, Vigun03g027800.1, Vigun03g027800.2, Vigun03g041300.1, Vigun03g041400.1, Vigun03g060200.1, Vigun03g060200.2, Vigun03g073300.1, Vigun05g109800.1, Vigun08g128900.1, Vigun06g013500.1, Vigun06g013600.1, Vigun06g082100.1, Vigun03g121900.1, Vigun07g007800.1, Vigun07g051300.1, Vigun07g051300.2, Vigun07g051300.3, Vigun06g112100.1, Vigun03g190200.1, Vigun03g190300.1, Vigun03g430000.1, Vig…	46	vra:106767260, vra:106769137, vra:106769529, vra:106775049, vra:106765834, vra:106778516, vra:106767461, vra:106766113, vra:106766798, vra:106779917, vra:106765921, vra:106778285, vra:106769426, vra:106766799, vra:106766982, vra:106755322, vra:106779020, vra:106776684, vra:106776989, vra:106763261, vra:106759369, vra:106759244, vra:106758153, vra:106765066, vra:106778813, vra:106765047, vra:10677…	1	Vigun10g177500.1	0.87
Metabolism	Carbohydrate metabolism	vra00500	Starch and sucrose metabolism	474	Vigun03g013600.1, Vigun03g026300.3, Vigun03g026300.2, Vigun03g163900.1, Vigun05g011600.1, Vigun08g172900.1, Vigun08g202200.1, Vigun03g014500.1, Vigun03g015200.1, Vigun03g015200.3, Vigun03g015200.2, Vigun03g025800.1, Vigun08g007500.1, Vigun03g026300.1, Vigun05g136500.1, Vigun05g295000.1, Vigun08g144600.1, Vigun08g144600.2, Vigun08g156000.1, Vigun10g041100.1, Vigun01g111100.1, Vigun01g111300.1, Vig…	174	vra:106769043, vra:106766804, vra:106766802, vra:106768708, vra:106763013, vra:106765779, vra:106769258, vra:106768815, vra:106765465, vra:106753580, vra:106759907, vra:106766786, vra:106766380, vra:106769555, vra:106765540, vra:106766464, vra:111240847, vra:106766577, vra:106752882, vra:106764229, vra:106774495, vra:106769201, vra:106769260, vra:106768375, vra:106779910, vra:106777409, vra:10677…	13	Vigun01g111100.1, Vigun01g111300.1, Vigun03g203800.1, Vigun05g265900.1, Vigun05g266000.1, Vigun05g266100.1, Vigun05g266100.2, Vigun05g266200.1, Vigun05g266400.1, Vigun05g266500.1, Vigun05g266600.1, Vigun05g266700.1, Vigun05g266800.1	0.02	2	Vigun11g037700.1, Vigun11g037800.1	0.18
Metabolism	Carbohydrate metabolism	vra00520	Amino sugar and nucleotide sugar metabolism	328	Vigun03g015200.1, Vigun03g015200.3, Vigun03g015200.2, Vigun03g025800.1, Vigun08g007500.1, Vigun03g030600.1, Vigun03g411900.1, Vigun03g035800.1, Vigun03g047600.1, Vigun11g053700.1, Vigun03g051900.1, Vigun07g131600.1, Vigun09g278000.1, Vigun06g113200.1, Vigun01g202900.1, Vigun03g067200.1, Vigun03g097300.1, Vigun03g152800.1, Vigun03g164700.1, Vigun03g373300.1, Vigun02g024300.1, Vigun02g095200.1, Vig…	132	vra:106766802, vra:106768708, vra:106768507, vra:106767273, vra:106769420, vra:106762230, vra:106757692, vra:106765617, vra:106774299, vra:106768474, vra:106753719, vra:106766798, vra:106768653, vra:106767934, vra:106767933, vra:106768580, vra:106768582, vra:106756646, vra:106761984, vra:106766278, vra:106765479, vra:106766835, vra:106766799, vra:106765707, vra:106766879, vra:106766479, vra:10675…	3	Vigun04g141100.1, Vigun11g046200.1, Vigun11g046300.1	0.84	1	Vigun11g168800.1	0.42
Metabolism	Carbohydrate metabolism	vra00562	Inositol phosphate metabolism	192	Vigun03g027700.1, Vigun03g027800.1, Vigun03g027800.2, Vigun03g058100.1, Vigun07g276300.1, Vigun07g276300.2, Vigun03g063900.1, Vigun03g073900.1, Vigun03g074100.1, Vigun03g074100.2, Vigun03g074100.3, Vigun03g161300.1, Vigun02g009000.1, Vigun02g192200.1, Vigun02g192200.2, Vigun07g212600.1, Vigun07g212600.2, Vigun07g212600.3, Vigun07g212600.4, Vigun07g212600.5, Vigun07g236900.1, Vigun11g026200.1, Vig…	67	vra:106767260, vra:106769432, vra:106770517, vra:106771819, vra:106767654, vra:106769281, vra:106768856, vra:106766815, vra:106768274, vra:106768236, vra:106780148, vra:106765943, vra:106756783, vra:106753331, vra:106768102, vra:106766982, vra:106777832, vra:106777318, vra:106777557, vra:106777900, vra:106756785, vra:106759003, vra:106759611, vra:106759537, vra:106762979, vra:106764960, vra:10676…	1	Vigun10g177500.1	0.93
Metabolism	Carbohydrate metabolism	vra00630	Glyoxylate and dicarboxylate metabolism	144	Vigun03g025700.1, Vigun05g274300.1, Vigun03g085600.1, Vigun04g032200.1, Vigun04g032200.2, Vigun10g141200.1, Vigun03g099600.1, Vigun03g101400.1, Vigun09g070700.1, Vigun09g070700.2, Vigun01g083200.1, Vigun03g121600.1, Vigun03g121600.2, Vigun03g162000.1, Vigun03g162000.2, Vigun03g162000.4, Vigun03g162000.3, Vigun03g164200.1, Vigun03g227100.1, Vigun03g251800.1, Vigun03g416400.1, Vigun02g115800.1, Vig…	69	vra:106762096, vra:106773177, vra:106753952, vra:106768706, vra:106769099, vra:106757830, vra:106778215, vra:106769132, vra:106769332, vra:106766853, vra:106768605, vra:106766317, vra:106769100, vra:106767270, vra:106767441, vra:106768284, vra:106765435, vra:106769088, vra:106768881, vra:106777621, vra:106777667, vra:106776968, vra:106777215, vra:106779578, vra:106779340, vra:106762010, vra:10676…				1	Vigun02g164400.1	0.21
Metabolism	Carbohydrate metabolism			1804		720		20			4
Metabolism	Energy metabolism	vra00910	Nitrogen metabolism	67	Vigun03g187000.1, Vigun03g233900.1, Vigun03g236600.1, Vigun03g285700.1, Vigun03g285700.2, Vigun03g297800.1, Vigun03g297800.2, Vigun03g297800.3, Vigun02g046700.1, Vigun08g093300.1, Vigun09g144500.1, Vigun09g232900.1, Vigun02g077100.1, Vigun02g077100.2, Vigun05g129000.1, Vigun04g007800.1, Vigun04g007800.2, Vigun04g007800.3, Vigun10g067300.1, Vigun10g149400.1, Vigun10g149400.2, Vigun09g170600.1, Vig…	36	vra:106769212, vra:106754387, vra:106779923, vra:106769332, vra:106767162, vra:106764856, vra:106779026, vra:106761747, vra:106758999, vra:106759098, vra:106759052, vra:106764633, vra:106778389, vra:106763809, vra:106764801, vra:106756019, vra:106773541, vra:106771342, vra:106774017, vra:106774018, vra:106770952, vra:106771451, vra:106771665, vra:106771245, vra:106761538, vra:106775673, vra:10677…	4	Vigun03g187000.1, Vigun08g093300.1, Vigun09g170600.1, Vigun09g170600.2	0.01	1	Vigun07g076900.1	0.1
Metabolism	Energy metabolism			67		36		4			1
Metabolism	Lipid metabolism	vra00061	Fatty acid biosynthesis	58	Vigun03g031500.1, Vigun03g034300.1, Vigun03g036400.1, Vigun03g132900.1, Vigun06g224400.1, Vigun06g224400.2, Vigun03g148300.1, Vigun03g170400.1, Vigun03g449600.1, Vigun01g234300.1, VigunL051200.1, Vigun03g176300.1, Vigun03g181400.1, Vigun03g349800.1, Vigun03g400100.1, Vigun02g010900.1, Vigun02g182200.1, Vigun05g054500.1, Vigun05g089100.1, Vigun05g106500.1, Vigun05g106500.2, Vigun05g134200.1, Vigun…	36	vra:106769074, vra:106766866, vra:106768318, vra:106775788, vra:106768835, vra:106766716, vra:106754589, vra:106768998, vra:106768841, vra:106768583, vra:106776334, vra:106777688, vra:106779583, vra:106759425, vra:106764858, vra:106758863, vra:106764312, vra:106765123, vra:106764867, vra:106774937, vra:106763365, vra:106776194, vra:106770822, vra:106772483, vra:106780411, vra:106756605, vra:10676…	1	Vigun08g068700.1	0.56
Metabolism	Lipid metabolism	vra00062	Fatty acid elongation	58	Vigun03g081700.1, Vigun03g081700.2, Vigun03g185700.1, VigunL050400.1, Vigun03g230100.1, Vigun03g351200.1, Vigun03g351200.2, Vigun03g369300.1, Vigun03g395400.1, Vigun04g089900.1, Vigun04g089900.2, Vigun04g089900.3, Vigun02g032700.1, Vigun02g084100.1, Vigun02g095100.1, Vigun02g095100.2, Vigun02g163300.1, Vigun05g026500.1, Vigun05g026500.2, Vigun05g067200.1, Vigun05g136200.1, Vigun05g252600.1, Vigun…	39	vra:106767852, vra:106755143, vra:106769152, vra:106765565, vra:106771252, vra:106776380, vra:106776467, vra:106778079, vra:106778007, vra:106758139, vra:106759170, vra:106758776, vra:106758797, vra:106765300, vra:106762967, vra:106779316, vra:106755656, vra:106763681, vra:106767496, vra:106763737, vra:106772966, vra:106772800, vra:106772416, vra:106770661, vra:106772353, vra:106769687, vra:10676…				2	Vigun03g081700.1, Vigun03g081700.2	0
Metabolism	Lipid metabolism	vra00071	Fatty acid degradation	108	Vigun03g036400.1, Vigun03g057900.1, Vigun03g057900.2, Vigun07g089300.1, Vigun03g060200.1, Vigun03g060200.2, Vigun03g074300.1, Vigun03g074400.1, Vigun03g167300.1, Vigun09g155800.1, Vigun03g176300.1, Vigun03g237500.1, Vigun03g237500.2, Vigun03g237500.3, VigunL051800.1, VigunL052000.1, Vigun03g262100.1, Vigun03g300900.1, Vigun03g325700.1, Vigun03g421100.1, Vigun03g421200.1, Vigun03g437900.1, Vigun02…	52	vra:106768318, vra:106771196, vra:106769529, vra:106768402, vra:106778879, vra:106754589, vra:106779917, vra:106765921, vra:106768333, vra:106769426, vra:106768824, vra:106766980, vra:106769088, vra:106776334, vra:106772635, vra:106779020, vra:106777896, vra:106777688, vra:106759281, vra:106770750, vra:106760437, vra:106758153, vra:106765124, vra:106764892, vra:106765066, vra:106764867, vra:10676…	1	Vigun08g071400.1	0.78
Metabolism	Lipid metabolism	vra00564	Glycerophospholipid metabolism	230	Vigun03g003400.1, Vigun03g031000.1, Vigun03g031000.2, Vigun03g059200.1, Vigun03g059200.2, Vigun03g086700.1, Vigun03g149800.1, Vigun03g149800.2, Vigun03g149800.3, Vigun03g163500.1, Vigun10g128400.1, Vigun03g173300.1, Vigun03g178200.1, Vigun05g047900.1, Vigun07g104500.1, Vigun06g192800.1, Vigun03g197200.1, Vigun03g218500.1, Vigun03g299100.1, Vigun05g048000.1, Vigun05g048100.1, Vigun03g311500.1, Vig…	110	vra:106771134, vra:106769204, vra:106768627, vra:106765450, vra:106767415, vra:106764316, vra:106758443, vra:106768502, vra:106767032, vra:106758441, vra:106769119, vra:106753290, vra:106768670, vra:106766830, vra:106769196, vra:106765623, vra:106766905, vra:106753646, vra:106778076, vra:106777247, vra:106777818, vra:106777666, vra:106758442, vra:106776466, vra:106777915, vra:106758707, vra:10675…	3	Vigun06g056700.1, Vigun06g056700.2, Vigun06g056800.1	0.62
Metabolism	Lipid metabolism	vra00565	Ether lipid metabolism	92	Vigun03g086700.1, Vigun03g163500.1, Vigun10g128400.1, Vigun03g311500.1, Vigun02g008500.1, Vigun02g008500.2, Vigun02g008500.3, Vigun02g008500.4, Vigun02g008500.6, Vigun02g008500.10, Vigun02g008500.7, Vigun02g008500.11, Vigun02g008500.12, Vigun02g008500.8, Vigun02g008500.13, Vigun02g008500.9, Vigun02g008500.5, Vigun11g218800.1, Vigun11g218800.2, Vigun11g218800.3, Vigun02g085900.1, Vigun05g035100.1,…	28	vra:106765450, vra:106764316, vra:106769119, vra:106753646, vra:106769098, vra:106777666, vra:106777915, vra:106758563, vra:106760914, vra:106762197, vra:106763145, vra:106761327, vra:106773654, vra:106779378, vra:106779380, vra:106773868, vra:106774102, vra:106772743, vra:106771172, vra:106752571, vra:106760117, vra:106762595, vra:106760832, vra:106762066, vra:106762609, vra:106762543, vra:10676…	2	Vigun04g059300.1, Vigun04g059500.1	0.37
Metabolism	Lipid metabolism	vra00591	Linoleic acid metabolism	53	Vigun03g108200.1, Vigun03g108300.1, Vigun03g163500.1, Vigun10g128400.1, Vigun03g169600.1, Vigun03g195100.1, Vigun03g195300.1, Vigun03g195400.1, Vigun03g195700.1, Vigun03g448400.1, Vigun02g105100.1, Vigun07g193300.1, Vigun11g208700.1, Vigun11g208700.2, Vigun05g272100.1, Vigun05g272200.1, Vigun05g272300.1, Vigun05g272400.1, Vigun05g272500.1, Vigun10g029200.1, Vigun10g163400.1, Vigun06g201200.1, Vig…	28	vra:106766401, vra:106764316, vra:106768893, vra:106768697, vra:106760770, vra:106762003, vra:106761928, vra:106761927, vra:106760780, vra:106773843, vra:106774108, vra:106773087, vra:106773086, vra:106773085, vra:106773084, vra:106773082, vra:106773712, vra:106773713, vra:106772743, vra:106772236, vra:106752571, vra:106780387, vra:106780386, vra:106760016, vra:106776123, vra:106774705, vra:10677…	9	Vigun05g272300.1, Vigun10g168900.1, Vigun10g169100.1, Vigun10g169200.1, Vigun10g169300.1, Vigun10g169500.1, Vigun10g169600.1, Vigun10g169700.1, Vigun10g169800.1	0
Metabolism	Lipid metabolism	vra00592	alpha-Linolenic acid metabolism	107	Vigun03g074300.1, Vigun03g074400.1, Vigun03g108200.1, Vigun03g108300.1, Vigun03g163500.1, Vigun10g128400.1, Vigun03g167300.1, Vigun09g155800.1, Vigun03g169600.1, Vigun03g173300.1, Vigun03g178200.1, Vigun05g047900.1, Vigun07g104500.1, Vigun06g192800.1, Vigun03g197200.1, Vigun03g264500.1, Vigun03g264600.1, Vigun02g046100.1, Vigun02g127900.1, Vigun03g299100.1, Vigun05g048000.1, Vigun05g048100.1, Vig…	53	vra:106768402, vra:106766401, vra:106764316, vra:106778879, vra:106768893, vra:106758443, vra:106768502, vra:106764224, vra:106758441, vra:106768333, vra:106769071, vra:106766957, vra:106768824, vra:106766980, vra:106778055, vra:106772635, vra:106777743, vra:106758442, vra:106777896, vra:106777106, vra:106777103, vra:106777102, vra:106758100, vra:106779582, vra:106773738, vra:106753095, vra:10676…	5	Vigun03g264600.1, Vigun08g071400.1, Vigun09g243000.1, Vigun11g024700.1, Vigun11g025000.1	0.02
Metabolism	Lipid metabolism	vra00600	Sphingolipid metabolism	116	Vigun03g060500.1, Vigun03g060500.2, Vigun03g060500.3, Vigun03g177100.1, Vigun03g262300.1, Vigun03g377400.1, Vigun03g391600.1, Vigun03g391700.1, Vigun03g391700.2, Vigun03g399800.1, Vigun02g126200.1, Vigun05g201300.1, Vigun05g249600.1, Vigun05g274700.1, Vigun05g274700.2, Vigun05g276000.1, Vigun08g011600.1, Vigun08g011600.3, Vigun08g011600.2, Vigun10g173700.1, Vigun09g032900.1, Vigun09g032900.2, Vig…	25	vra:106762651, vra:106769890, vra:106766761, vra:106767204, vra:106765578, vra:106768691, vra:106778037, vra:106769098, vra:106759382, vra:106759200, vra:106764983, vra:106765048, vra:106770976, vra:106762471, vra:106770574, vra:106771863, vra:106772704, vra:106775030, vra:106776250, vra:106774532, vra:106775237, vra:106775123, vra:106762464, vra:106757575, vra:106779264	2	Vigun04g059300.1, Vigun04g059500.1	0.48
Metabolism	Lipid metabolism	vra01040	Biosynthesis of unsaturated fatty acids	50	Vigun03g074300.1, Vigun03g074400.1, Vigun03g081700.1, Vigun03g081700.2, Vigun03g185700.1, VigunL050400.1, Vigun03g170400.1, Vigun03g449600.1, Vigun01g234300.1, VigunL051200.1, Vigun03g181400.1, Vigun03g230100.1, Vigun03g300900.1, Vigun03g370900.1, Vigun05g100200.1, Vigun08g120400.1, Vigun08g120400.2, Vigun01g124300.1, Vigun02g012000.1, Vigun07g051400.1, Vigun02g084100.1, Vigun02g163700.1, Vigun05…	26	vra:106768402, vra:106767852, vra:106766716, vra:106768998, vra:106755143, vra:106768333, vra:106757695, vra:106772635, vra:106776467, vra:106777896, vra:106759170, vra:106764312, vra:106765123, vra:106762967, vra:106767496, vra:106763737, vra:106770720, vra:106774338, vra:106772966, vra:106771256, vra:106776194, vra:106753791, vra:106776031, vra:106755396, vra:106780644, vra:106755607	1	Vigun08g068700.1	0.5	2	Vigun03g081700.1, Vigun03g081700.2	0
Metabolism	Lipid metabolism			872		397		24			4
Metabolism	Metabolism of cofactors and vitamins	vra00670	One carbon pool by folate	38	Vigun03g164200.1, Vigun03g178400.1, Vigun03g178400.6, Vigun03g178400.5, Vigun03g178400.7, Vigun03g178400.4, Vigun03g178400.3, Vigun03g178400.8, Vigun03g178400.2, Vigun04g202700.1, Vigun03g227100.1, Vigun03g301900.1, Vigun03g301900.2, Vigun03g301900.3, Vigun03g445000.1, Vigun06g160500.1, Vigun06g160500.2, Vigun02g164400.1, Vigun08g110800.1, Vigun08g186300.1, Vigun01g091700.1, Vigun04g128600.1, Vig…	20	vra:106757830, vra:106770075, vra:106774611, vra:106778215, vra:106766853, vra:106768881, vra:106777215, vra:106764877, vra:106753776, vra:106766134, vra:106764957, vra:106772396, vra:106758145, vra:106759830, vra:106762733, vra:106775880, vra:106775890, vra:106762887, vra:106778304, vra:106765682				1	Vigun02g164400.1	0.06
Metabolism	Metabolism of cofactors and vitamins	vra00730	Thiamine metabolism	31	Vigun03g228600.1, Vigun03g228800.1, Vigun03g314700.1, Vigun03g379700.1, Vigun03g414600.1, Vigun03g427500.1, Vigun02g113500.1, Vigun02g113500.2, Vigun02g113500.3, Vigun02g113500.4, Vigun02g154400.1, Vigun07g050500.1, Vigun07g078700.1, Vigun07g078700.2, Vigun09g106600.1, Vigun01g096300.1, Vigun07g157100.1, Vigun07g157100.2, Vigun07g244100.1, Vigun09g054700.1, Vigun09g054700.2, Vigun09g206500.1, Vig…	22	vra:106765440, vra:106765585, vra:106769383, vra:106767562, vra:106768513, vra:106777265, vra:106777938, vra:106771309, vra:106754411, vra:106772474, vra:106754377, vra:106762012, vra:106762427, vra:106775669, vra:106775981, vra:106776278, vra:106753899, vra:106756811, vra:106756800, vra:106756647, vra:106755182, vra:106754742	1	Vigun07g244100.1	0.35
Metabolism	Metabolism of cofactors and vitamins	vra00750	Vitamin B6 metabolism	37	Vigun03g029800.1, Vigun03g091100.1, Vigun03g091100.2, Vigun03g091100.3, Vigun03g091100.4, Vigun05g019100.1, Vigun05g238200.1, Vigun07g234700.1, Vigun09g143800.1, Vigun09g143800.2, Vigun06g031200.1, Vigun06g031200.2, Vigun06g031200.3, Vigun06g112000.1, Vigun06g112100.2, Vigun06g112200.1, Vigun06g114200.1, Vigun06g114300.1, Vigun03g251500.1, Vigun03g395000.1, Vigun02g115100.1, Vigun06g184400.1, Vig…	16	vra:106768542, vra:106775783, vra:106768312, vra:106769504, vra:106776308, vra:106762734, vra:106761515, vra:106761497, vra:106773002, vra:106780371, vra:106773663, vra:106774221, vra:106774220, vra:106762423, vra:106774430, vra:106757066				2	Vigun10g175400.1, Vigun10g175500.1	0
Metabolism	Metabolism of cofactors and vitamins			106		58		1			3
Metabolism	Metabolism of other amino acids	vra00410	beta-Alanine metabolism	110	Vigun03g019000.1, Vigun03g019000.2, Vigun03g019000.3, Vigun03g019000.4, Vigun03g060200.1, Vigun03g060200.2, Vigun03g123900.1, Vigun07g141700.1, Vigun07g141700.3, Vigun07g141700.7, Vigun07g141700.10, Vigun07g141700.5, Vigun07g141700.9, Vigun07g141700.6, Vigun07g141700.2, Vigun07g141700.8, Vigun07g141700.4, Vigun03g125300.1, Vigun03g156100.1, Vigun03g156200.1, Vigun03g156300.1, Vigun03g156300.2, Vi…	53	vra:106768855, vra:106769529, vra:106768856, vra:106765697, vra:106780014, vra:106778772, vra:106780771, vra:106779917, vra:106779864, vra:106765921, vra:106769426, vra:106766365, vra:106767895, vra:106753402, vra:106779688, vra:106779020, vra:106777802, vra:106754844, vra:106758153, vra:106776036, vra:106762900, vra:106765066, vra:106764834, vra:106765328, vra:106765160, vra:106775408, vra:10677…				1	Vigun07g240500.1	0.17
Metabolism	Metabolism of other amino acids	vra00460	Cyanoamino acid metabolism	156	Vigun03g104000.1, Vigun03g323400.1, Vigun03g448600.1, Vigun03g448600.2, Vigun03g448700.1, Vigun08g089200.1, Vigun08g155900.1, Vigun08g196300.1, Vigun04g195200.1, Vigun10g061500.1, Vigun09g087400.1, Vigun09g166300.1, Vigun06g044800.1, Vigun06g163900.1, Vigun01g023600.1, Vigun01g223600.1, Vigun01g223600.2, Vigun01g223600.3, Vigun03g122100.1, Vigun03g164200.1, Vigun03g203800.1, Vigun03g227100.1, Vig…	59	vra:106766577, vra:106774787, vra:106757830, vra:106769201, vra:106778215, vra:106769332, vra:106767544, vra:106755284, vra:106759445, vra:106758615, vra:106758578, vra:106758793, vra:106756365, vra:106754631, vra:106762971, vra:106753059, vra:106758267, vra:106758564, vra:106758265, vra:106758548, vra:106778474, vra:106778446, vra:106778448, vra:106764877, vra:106775961, vra:106764611, vra:10677…	11	Vigun03g203800.1, Vigun05g265900.1, Vigun05g266000.1, Vigun05g266100.1, Vigun05g266100.2, Vigun05g266200.1, Vigun05g266400.1, Vigun05g266500.1, Vigun05g266600.1, Vigun05g266700.1, Vigun05g266800.1	0
Metabolism	Metabolism of other amino acids	vra00480	Glutathione metabolism	143	Vigun03g010600.1, Vigun03g038800.1, Vigun03g043200.1, Vigun09g223300.1, Vigun03g045000.1, Vigun03g045400.1, Vigun03g045400.2, Vigun03g045500.1, Vigun03g045600.1, Vigun03g045700.1, Vigun03g045700.2, Vigun03g067500.1, Vigun02g018000.1, Vigun03g095800.1, Vigun03g127900.1, Vigun03g198700.1, Vigun03g214800.1, Vigun03g215000.1, Vigun03g237600.1, Vigun08g041200.1, Vigun07g240900.1, Vigun03g326200.1, Vig…	94	vra:106768417, vra:106768317, vra:106768302, vra:106767912, vra:106766812, vra:106769193, vra:106766796, vra:106767153, vra:106773132, vra:106779779, vra:106775849, vra:106766752, vra:106767526, vra:106769377, vra:106779864, vra:106766365, vra:106768926, vra:106767398, vra:106767353, vra:106774513, vra:106776969, vra:106777047, vra:106777244, vra:106779688, vra:106776684, vra:106776989, vra:10677…	6	Vigun05g112200.1, Vigun05g112200.3, Vigun05g112200.2, Vigun01g050200.1, Vigun01g058300.1, Vigun01g050300.1	0.01
Metabolism	Metabolism of other amino acids			409		206		17			1
Metabolism	Metabolism of terpenoids and polyketides	vra00904	Diterpenoid biosynthesis	91	Vigun03g112300.1, Vigun03g149400.1, Vigun03g149400.2, Vigun03g183300.1, Vigun03g183400.1, Vigun02g012300.1, Vigun05g137800.1, Vigun10g051700.1, Vigun10g116900.1, Vigun09g205600.1, Vigun01g109900.1, Vigun03g300700.1, Vigun02g163600.1, Vigun02g163600.2, Vigun02g163600.3, Vigun05g065200.1, Vigun04g008100.1, Vigun10g186600.1, Vigun06g077400.1, Vigun11g190200.1, Vigun03g410400.1, Vigun03g410500.1, Vig…	30	vra:106766391, vra:106768011, vra:106779369, vra:106778301, vra:106767893, vra:106773889, vra:106773394, vra:106777479, vra:106776560, vra:106761298, vra:106761125, vra:106778530, vra:106778584, vra:106760989, vra:106771067, vra:106763690, vra:106762922, vra:106774485, vra:106765230, vra:106772971, vra:106773832, vra:106761804, vra:106771440, vra:106761831, vra:106757084, vra:106774859, vra:10677…	1	Vigun10g044700.1	0.72
Metabolism	Metabolism of terpenoids and polyketides	vra00906	Carotenoid biosynthesis	140	Vigun03g032200.1, Vigun03g084300.1, Vigun02g108000.1, Vigun09g247800.1, Vigun06g087300.1, Vigun03g049100.1, Vigun03g049200.1, Vigun03g049200.2, Vigun05g024000.1, Vigun04g173400.1, Vigun04g173600.1, Vigun07g147700.1, Vigun01g034400.1, Vigun01g034400.2, Vigun01g078400.2, Vigun01g186000.1, Vigun01g186000.3, Vigun01g186000.2, Vigun01g186000.4, Vigun01g200400.1, Vigun01g200500.1, Vigun01g200600.1, Vig…	39	vra:106777777, vra:106761417, vra:106754170, vra:106765605, vra:106765517, vra:106767139, vra:106764057, vra:106772686, vra:106768400, vra:106760860, vra:106753610, vra:106777861, vra:106776942, vra:106755462, vra:106758055, vra:106759033, vra:106779115, vra:106765025, vra:106764610, vra:106764609, vra:106762898, vra:106755472, vra:106763718, vra:106757431, vra:106772401, vra:106761448, vra:10677…	4	Vigun01g200500.1, Vigun11g123800.1, Vigun11g123900.1, Vigun11g124000.1	0.13
Metabolism	Metabolism of terpenoids and polyketides	vra00909	Sesquiterpenoid and triterpenoid biosynthesis	72	Vigun03g032100.1, Vigun03g117900.1, Vigun03g118100.1, Vigun03g118000.1, Vigun03g118300.1, Vigun03g121500.1, Vigun03g140500.1, Vigun10g199600.1, Vigun06g169200.1, Vigun06g169300.1, Vigun06g169500.1, Vigun06g169500.3, Vigun06g169500.2, Vigun06g169700.1, Vigun06g169700.2, Vigun06g169800.1, Vigun06g169800.2, Vigun06g169900.1, Vigun06g170000.1, Vigun06g170200.1, Vigun06g170300.1, Vigun06g170400.1, Vig…	18	vra:106766643, vra:106766374, vra:106765590, vra:106766844, vra:106779110, vra:106758614, vra:106778564, vra:106778773, vra:106765138, vra:106765073, vra:106778111, vra:106765593, vra:106762372, vra:106753043, vra:106774503, vra:106774500, vra:106778567, vra:106756236	4	Vigun03g117900.1, Vigun03g118100.1, Vigun03g118000.1, Vigun03g118300.1	0.02
Metabolism	Metabolism of terpenoids and polyketides			303		87		9			0
Metabolism	Overview	vra01210	2-Oxocarboxylic acid metabolism	132	Vigun03g009600.1, Vigun03g087400.1, Vigun03g087700.1, Vigun03g124100.1, Vigun03g124200.1, Vigun03g282100.1, Vigun03g380300.1, Vigun02g072500.1, Vigun02g086000.1, Vigun02g086100.1, Vigun05g051500.1, Vigun05g147800.1, Vigun08g101100.1, Vigun08g102300.1, Vigun08g124100.1, Vigun08g124300.1, Vigun08g125300.1, Vigun08g125300.2, Vigun04g053700.1, Vigun04g054900.1, Vigun04g055000.1, Vigun04g055100.1, Vig…	56	vra:106763748, vra:106768850, vra:106754697, vra:106768005, vra:106767843, vra:106769117, vra:106774787, vra:106768314, vra:106769203, vra:106753643, vra:106777054, vra:106777621, vra:106778084, vra:106777667, vra:106778036, vra:106777955, vra:106776959, vra:106758343, vra:106778599, vra:106762010, vra:106759681, vra:106764754, vra:106762964, vra:106765126, vra:106765092, vra:106764674, vra:10676…	2	Vigun01g223000.1, Vigun01g223000.2	0.55
Metabolism	Overview	vra01212	Fatty acid metabolism	101	Vigun03g031500.1, Vigun03g034300.1, Vigun03g036400.1, Vigun03g074300.1, Vigun03g074400.1, Vigun03g081700.1, Vigun03g081700.2, Vigun03g185700.1, VigunL050400.1, Vigun03g132900.1, Vigun06g224400.1, Vigun06g224400.2, Vigun03g148300.1, Vigun03g170400.1, Vigun03g449600.1, Vigun01g234300.1, VigunL051200.1, Vigun03g176300.1, Vigun03g181400.1, Vigun03g230100.1, Vigun03g300900.1, Vigun03g349800.1, Vigun03…	61	vra:106769074, vra:106766866, vra:106768318, vra:106768402, vra:106767852, vra:106775788, vra:106768835, vra:106766716, vra:106754589, vra:106768998, vra:106755143, vra:106768333, vra:106768841, vra:106757695, vra:106768583, vra:106768824, vra:106766980, vra:106769088, vra:106776334, vra:106772635, vra:106776467, vra:106778007, vra:106777896, vra:106777688, vra:106779583, vra:106759425, vra:10676…	1	Vigun08g068700.1	0.76	2	Vigun03g081700.1, Vigun03g081700.2	0.01
Metabolism	Overview	vra01230	Biosynthesis of amino acids	393	Vigun03g009600.1, Vigun03g027400.1, Vigun03g027400.2, Vigun03g053200.1, Vigun03g070500.1, Vigun03g073400.1, Vigun05g288500.1, Vigun05g288500.2, Vigun07g122900.1, Vigun03g074000.1, Vigun03g074000.2, Vigun03g087400.1, Vigun03g102800.1, Vigun03g110200.1, Vigun03g110200.2, Vigun03g110200.3, Vigun03g110200.4, Vigun03g120800.1, Vigun03g120900.1, Vigun03g120900.2, Vigun03g121000.1, Vigun03g121000.2, Vig…	226	vra:106763748, vra:106766865, vra:106768300, vra:106759786, vra:106775438, vra:106767873, vra:106768850, vra:106769466, vra:106765864, vra:106768005, vra:106767843, vra:106769117, vra:106769459, vra:106752873, vra:106757830, vra:106754610, vra:106768517, vra:106768737, vra:106754783, vra:106778215, vra:106780236, vra:106768312, vra:106768315, vra:106768314, vra:106767854, vra:106769439, vra:10676…	3	Vigun02g197800.1, Vigun02g197900.1, Vigun02g200300.1	0.91
Metabolism	Overview			626		343		6			2
Organismal Systems	Environmental adaptation	vra04626	Plant-pathogen interaction	2428	Vigun03g001800.1, Vigun03g001800.2, Vigun03g001800.3, Vigun08g057400.1, Vigun08g142900.1, Vigun08g142900.2, Vigun07g071000.1, Vigun09g202900.1, Vigun03g004200.1, Vigun03g008700.1, Vigun03g029900.1, Vigun03g032000.1, Vigun03g032000.2, Vigun03g088700.1, Vigun03g110300.1, Vigun03g110300.3, Vigun03g110300.2, Vigun03g116700.1, Vigun03g117000.1, Vigun03g117200.1, Vigun03g118600.1, Vigun03g118600.3, Vig…	156	vra:106756531, vra:106763935, vra:106772190, vra:106777977, vra:106767974, vra:106774068, vra:106775950, vra:106752886, vra:106777871, vra:106758642, vra:106754669, vra:106773888, vra:106763139, vra:106767050, vra:106768261, vra:106766668, vra:106755105, vra:106768745, vra:106768224, vra:106774250, vra:106759504, vra:106752878, vra:106760241, vra:106764873, vra:106755495, vra:106775803, vra:10675…	69	Vigun05g081100.5, Vigun05g081200.1, Vigun05g222500.1, Vigun05g222500.2, Vigun05g222700.1, Vigun05g222900.1, Vigun08g051900.1, Vigun03g190700.1, Vigun02g085100.1, Vigun02g085200.1, Vigun02g085300.1, Vigun02g107100.1, Vigun05g106800.1, Vigun05g106900.1, Vigun05g107200.1, Vigun05g107200.2, Vigun05g107400.1, Vigun05g107600.1, Vigun05g107600.2, Vigun05g107600.3, Vigun08g207900.1, Vigun04g144600.1, Vig…	0	10	Vigun10g147000.1, Vigun06g125400.1, Vigun07g196100.1, Vigun08g136100.1, Vigun08g136100.3, Vigun08g136100.4, Vigun08g136100.2, Vigun08g136100.5, Vigun08g136800.1, Vigun09g066100.1	0
					Vigun10g042500.1, Vigun10g042700.1, Vigun10g043000.1, Vigun10g067500.1, Vigun10g068800.1, Vigun10g068800.2, Vigun10g070200.1, Vigun10g070200.2, Vigun10g070800.1, Vigun10g070800.2, Vigun10g070900.1, Vigun10g089300.1, Vigun10g089400.1, Vigun10g089400.3, Vigun10g089400.4, Vigun10g089400.2, Vigun10g089700.1, Vigun10g089700.2, Vigun10g120000.1, Vigun10g120000.2, Vigun10g120400.1, Vigun10g120900.1, Vig…
Organismal Systems	Environmental adaptation	vra04712	Circadian rhythm - plant	256	Vigun03g005500.1, Vigun03g005600.1, Vigun04g109500.1, Vigun04g159500.1, Vigun01g173000.1, Vigun03g011300.1, Vigun03g446700.1, Vigun02g065300.1, Vigun07g139300.1, Vigun01g062300.1, Vigun01g209300.1, Vigun01g209300.2, Vigun03g016900.1, Vigun03g051000.1, Vigun03g051000.2, Vigun03g215500.1, Vigun03g278400.1, Vigun02g038500.1, Vigun02g038500.2, Vigun02g038500.4, Vigun02g038500.3, Vigun02g068600.1, Vig…	50	vra:106766377, vra:106765618, vra:106772189, vra:106768619, vra:106754681, vra:106756809, vra:106768692, vra:106768795, vra:106769384, vra:106765476, vra:106772690, vra:106769035, vra:106755199, vra:106753649, vra:106755176, vra:106779704, vra:106777885, vra:106777613, vra:106777513, vra:106758895, vra:106758531, vra:106760137, vra:106753828, vra:106758993, vra:106775701, vra:106753827, vra:10676…	10	Vigun10g143000.1, Vigun10g143000.3, Vigun10g143000.2, Vigun07g078600.1, Vigun07g078600.3, Vigun07g078600.4, Vigun07g078600.2, Vigun07g213100.1, Vigun07g213100.2, Vigun11g149100.1	0	3	Vigun08g140800.1, Vigun08g140800.2, Vigun07g078900.4	0.01
Organismal Systems	Environmental adaptation			2684		206		79			13
