# Supplementary material for: A Comparison of the Transcriptomes of Cowpeas in Response to Two Different Ionizing Radiations
Source: Plants (Basel). 2021 Mar 17;10(3):567. doi: 10.3390/plants10030567 (PMC8002818; doi:10.3390/plants10030567)
Supplement: Supplementary file 1 [file plants-10-00567-s001.zip › Table S8.xlsx]

## Sheet: A(g_100Gy_vs_Control)
	Normalization																					Log2FoldChange						Annotation_Phytozome
Gene id	Control_1	Control_2	Control_3	p_100Gy_1	p_100Gy_2	p_100Gy_3	p_200Gy_1	p_200Gy_2	p_200Gy_3	p_300Gy_1	p_300Gy_2	p_300Gy_3	g_100Gy_1	g_100Gy_2	g_100Gy_3	g_200Gy_1	g_200Gy_2	g_200Gy_3	g_300Gy_1	g_300Gy_2	g_300Gy_3	p_100Gy_vs_Control	p_200Gy_vs_Control	p_300Gy_vs_Control	g_100Gy_vs_Control	g_200Gy_vs_Control	g_300Gy_vs_Control	Pfam	Panther	KOG	ec	KO	GO	Best-hit-arabi-name	arabi-symbol	arabi-defline
Vigun01g143300.2	96	91	106	74	62	53	79	88	85	116	91	80	248	170	189	261	161	118	92	204	104	-0.637097	-0.222111	-0.0321096	1.04601	0.877207	0.442551	PF04852	PTHR31165,PTHR31165:SF13					AT2G31160.1	LSH3	Protein of unknown function (DUF640)
Vigun01g143300.1	99	94	109	79	65	57	80	88	88	120	96	80	251	178	194	269	169	120	95	210	105	-0.588753	-0.239975	-0.0270665	1.04527	0.889391	0.444896	PF04852	PTHR31165,PTHR31165:SF13					AT2G31160.1	LSH3	Protein of unknown function (DUF640)
Vigun08g034600.1	6	7	2	4	3	4	7	24	21	44	27	22	105	71	135	91	80	53	26	96	36	-0.411124	1.80639	2.62772	4.3766	3.90006	3.39802	PF03789,PF05920,PF03790,PF03791	PTHR11850,PTHR11850:SF64	KOG0773			GO:0003677,GO:0006355,GO:0005634	AT4G08150.1	BP,BP1,KNAT1	KNOTTED-like from Arabidopsis thaliana

## Sheet: B(g_200Gy_vs_Control)
	Normalization																					Log2FoldChange						Annotation_Phytozome
Gene id	Control_1	Control_2	Control_3	p_100Gy_1	p_100Gy_2	p_100Gy_3	p_200Gy_1	p_200Gy_2	p_200Gy_3	p_300Gy_1	p_300Gy_2	p_300Gy_3	g_100Gy_1	g_100Gy_2	g_100Gy_3	g_200Gy_1	g_200Gy_2	g_200Gy_3	g_300Gy_1	g_300Gy_2	g_300Gy_3	p_100Gy_vs_Control	p_200Gy_vs_Control	p_300Gy_vs_Control	g_100Gy_vs_Control	g_200Gy_vs_Control	g_300Gy_vs_Control	Pfam	Panther	KOG	ec	KO	GO	Best-hit-arabi-name	arabi-symbol	arabi-defline
Vigun07g244200.1	180	197	270	456	467	428	682	649	529	406	384	383	248	288	361	447	434	424	345	399	324	1.06236	1.52348	0.858708	0.470017	1.01092	0.722703	PF06955,PF00722	PTHR31062,PTHR31062:SF1		2.4.1.207	K08235	GO:0048046,GO:0016762,GO:0006073,GO:0005618,GO:0005975,GO:0004553	AT1G11545.1	XTH8	xyloglucan endotransglucosylase/hydrolase 8
Vigun01g111300.1	22	55	90	62	84	62	68	121	65	301	94	99	197	72	126	196	197	148	69	228	111	0.313726	0.609108	1.56541	1.23976	1.69735	1.28703	PF00332	PTHR32227,PTHR32227:SF49		3.2.1.39		GO:0005975,GO:0004553	AT3G57270.1	BG1	beta-1,3-glucanase 1
Vigun08g102400.1	225	286	300	557	494	658	1713	1543	999	306	358	357	347	366	691	607	652	460	433	392	392	1.07615	2.39209	0.331552	0.79234	1.085	0.586738	PF04674	PTHR31279,PTHR31279:SF3					AT4G08950.1	EXO	Phosphate-responsive 1 family protein
Vigun01g111100.1	42	60	146	74	127	87	89	174	103	404	136	149	216	99	184	234	259	204	88	264	136	0.217386	0.556454	1.47406	1.00953	1.48961	0.976247	PF00332	PTHR32227,PTHR32227:SF49		3.2.1.39		GO:0005975,GO:0004553	AT3G57270.1	BG1	beta-1,3-glucanase 1
Vigun03g112400.1	52	30	27	42	19	41	29	39	32	60	83	43	88	70	87	135	105	70	36	78	32	-0.0936807	-0.124481	0.769996	1.17344	1.50627	0.424519	PF00450	PTHR11802,PTHR11802:SF90		3.4.16.6	K16297	GO:0006508,GO:0004185	AT1G11080.2	scpl31	serine carboxypeptidase-like 31
Vigun08g153500.2	7	37	21	62	72	39	54	90	37	125	30	88	67	69	73	125	121	68	13	58	42	1.40701	1.46984	1.89737	1.68286	2.26714	0.793781	PF05922	PTHR10795,PTHR10795:SF348		3.4.21.25			AT5G59130.2		Subtilase family protein
Vigun10g169300.1	152	122	281	193	221	261	325	290	178	504	512	272	332	280	308	458	455	286	105	368	330	0.283676	0.514894	1.21671	0.730968	1.11306	0.534937	PF01477,PF00305	PTHR11771,PTHR11771:SF48		1.13.11.58	K15718	GO:0005515,GO:0055114,GO:0046872,GO:0016702	AT1G55020.1	ATLOX1,LOX1	lipoxygenase 1
Vigun10g152900.1	75	171	243	602	594	434	260	205	428	534	638	392	252	188	220	471	301	236	248	261	250	1.73733	0.870308	1.67794	0.432654	1.04316	0.635475	PF08100,PF00891	PTHR11746,PTHR11746:SF103	KOG3178	2.1.1.68	K13066	GO:0046983,GO:0008171	AT5G54160.1	ATOMT1,OMT1	O-methyltransferase 1
Vigun11g172800.1	99	26	59	49	27	39	35	79	40	100	80	75	166	112	132	233	133	89	75	198	74	-0.684644	-0.26485	0.464531	1.14791	1.30035	0.909924	PF14368	PTHR33122,PTHR33122:SF5					AT5G48490.1		Bifunctional inhibitor/lipid-transfer protein/seed storage 2S albumin superfamily protein
Vigun07g170000.1	350	544	664	1189	1456	1060	2106	2309	1878	672	793	717	622	699	896	1197	1316	747	891	929	823	1.24963	2.01421	0.485966	0.508824	1.06498	0.762153	PF04674	PTHR31279,PTHR31279:SF9					AT2G17230.1	EXL5	EXORDIUM like 5
Vigun10g178300.1	241	112	323	289	211	186	154	187	131	321	423	216	423	418	461	779	533	315	118	269	119	0.0225612	-0.516681	0.506529	0.946486	1.26793	-0.41606	PF03767	PTHR31284,PTHR31284:SF7		3.1.3.2		GO:0003993	AT4G29260.1		HAD superfamily, subfamily IIIB acid phosphatase
Vigun10g169200.1	163	144	322	234	243	294	381	354	213	624	606	294	367	354	366	549	522	343	121	456	387	0.292246	0.591978	1.27787	0.78861	1.16909	0.615305	PF01477,PF00305	PTHR11771,PTHR11771:SF48		1.13.11.58	K15718	GO:0005515,GO:0055114,GO:0046872,GO:0016702	AT1G55020.1	ATLOX1,LOX1	lipoxygenase 1
Vigun03g380900.1	26	47	52	213	161	212	627	541	376	48	52	59	42	44	180	146	119	77	49	66	68	2.2173	3.61491	0.338962	1.07319	1.43998	0.54031	PF06955,PF00722	PTHR31062,PTHR31062:SF32		2.4.1.207		GO:0048046,GO:0016762,GO:0006073,GO:0005618,GO:0005975,GO:0004553	AT5G57560.1	TCH4,XTH22	Xyloglucan endotransglucosylase/hydrolase family protein
Vigun11g174300.1	456	306	240	393	430	189	436	400	374	486	519	297	620	420	617	1168	817	848	619	759	508	0.0141347	0.271245	0.376922	0.725803	1.49942	0.912849	PF10950	PTHR33731,PTHR33731:SF1
Vigun10g178200.1	2438	1437	2363	1860	1459	1998	1148	1934	1393	3320	3416	1647	4309	3300	3908	5741	3995	2906	1276	3883	1815	-0.230656	-0.479153	0.426199	0.88443	1.01895	0.16093	PF03767	PTHR31284,PTHR31284:SF5		3.1.3.2		GO:0003993	AT4G25150.1		HAD superfamily, subfamily IIIB acid phosphatase
Vigun07g185500.1	2376	2292	896	3283	2495	2015	4584	1468	2332	2191	2457	3027	2242	1968	1751	4965	4629	3540	861	1459	1671	0.486179	0.59143	0.464055	0.0994048	1.23918	-0.479425	PF00081,PF02777	PTHR11404,PTHR11404:SF24	KOG0876	1.15.1.1	K04564	GO:0055114,GO:0046872,GO:0006801,GO:0004784	AT5G51100.1	FSD2	Fe superoxide dismutase 2
Vigun03g237400.1	36	31	34	71	75	67	118	117	110	59	61	73	68	77	95	184	122	86	92	130	72	1.0727	1.7705	0.924521	1.24398	1.95499	1.53402	PF06955,PF00722	PTHR31062,PTHR31062:SF25		2.4.1.207	K08235	GO:0048046,GO:0016762,GO:0006073,GO:0005618,GO:0005975,GO:0004553	AT1G10550.1	XET,XTH33	xyloglucan:xyloglucosyl transferase 33
Vigun07g153500.1	233	127	244	161	187	162	183	254	220	423	358	175	464	337	401	499	358	351	316	535	291	-0.243125	0.121995	0.663141	0.994777	1.00202	0.920042	PF00383	PTHR11079,PTHR11079:SF90	KOG1018	3.5.4.3		GO:0008270	AT5G28050.2		Cytidine/deoxycytidylate deaminase family protein
Vigun10g006600.1	71	38	85	62	59	80	48	87	63	160	154	90	130	110	102	157	131	114	43	130	89	0.0499316	0.0219926	1.05859	0.816603	1.05391	0.429799	PF03140	PTHR31549,PTHR31549:SF2					AT2G44930.1		Plant protein of unknown function (DUF247)
Vigun01g016400.1	47	42	106	103	85	68	78	110	104	168	118	96	157	83	105	227	147	82	93	139	99	0.39966	0.591697	0.979054	0.825801	1.2303	0.767817	PF12695	PTHR23024,PTHR23024:SF135	KOG1515	3.1.1.1			AT5G06570.1		alpha/beta-Hydrolases superfamily protein
Vigun05g177100.1	122	75	134	96	119	132	124	145	132	290	266	167	186	103	172	228	236	200	147	250	176	0.0668316	0.275701	1.12832	0.482442	1.00406	0.79414	PF14226,PF03171	PTHR10209,PTHR10209:SF168	KOG0143	1.14.11.32		GO:0055114,GO:0016491	AT1G17020.1	ATSRG1,SRG1	senescence-related gene 1
Vigun03g381200.1	51	69	79	142	212	260	257	310	176	135	136	137	67	87	158	229	170	125	80	134	96	1.62063	1.89268	1.02542	0.63951	1.39028	0.637595	PF06955,PF00722	PTHR31062,PTHR31062:SF32		2.4.1.207	K08235	GO:0048046,GO:0016762,GO:0006073,GO:0005618,GO:0005975,GO:0004553	AT4G25810.1	XTH23,XTR6	xyloglucan endotransglycosylase 6
Vigun10g169700.1	499	401	843	596	622	769	1015	912	559	1595	1529	750	998	909	963	1427	1298	878	349	1286	1052	0.189255	0.511937	1.15223	0.720208	1.04803	0.624474	PF01477,PF00305	PTHR11771,PTHR11771:SF48		1.13.11.58	K15718	GO:0005515,GO:0055114,GO:0046872,GO:0016702	AT1G55020.1	ATLOX1,LOX1	lipoxygenase 1
Vigun10g169800.1	1508	1192	2817	2103	2177	2316	3345	3158	1902	5625	5080	2706	3033	3102	3268	4788	4620	3087	1191	4194	3370	0.257507	0.607226	1.28144	0.769187	1.17937	0.666164	PF01477,PF00305	PTHR11771,PTHR11771:SF48		1.13.11.58	K15718	GO:0005515,GO:0055114,GO:0046872,GO:0016702	AT1G55020.1	ATLOX1,LOX1	lipoxygenase 1
Vigun10g169100.1	353	307	614	469	490	555	781	700	437	1310	1214	582	714	719	738	1117	1025	693	244	966	814	0.247908	0.589494	1.28467	0.768061	1.15305	0.666615	PF01477,PF00305	PTHR11771,PTHR11771:SF48		1.13.11.58	K15718	GO:0005515,GO:0055114,GO:0046872,GO:0016702	AT3G22400.1	LOX5	PLAT/LH2 domain-containing lipoxygenase family protein
Vigun03g118300.1	30	14	51	52	72	70	77	105	38	237	220	102	65	64	105	152	110	72	37	97	83	1.02709	1.20405	2.54902	1.29059	1.80378	1.17764	PF01397,PF03936	PTHR31225,PTHR31225:SF0		4.2.3.48	K15086	GO:0016829,GO:0010333,GO:0008152,GO:0000287	AT1G61680.1	ATTPS14,TPS14	terpene synthase 14

## Sheet: C(g_300Gy_vs_Control)
	Normalization																					Log2FoldChange						Annotation_Phytozome
Gene id	Control_1	Control_2	Control_3	p_100Gy_1	p_100Gy_2	p_100Gy_3	p_200Gy_1	p_200Gy_2	p_200Gy_3	p_300Gy_1	p_300Gy_2	p_300Gy_3	g_100Gy_1	g_100Gy_2	g_100Gy_3	g_200Gy_1	g_200Gy_2	g_200Gy_3	g_300Gy_1	g_300Gy_2	g_300Gy_3	p_100Gy_vs_Control	p_200Gy_vs_Control	p_300Gy_vs_Control	g_100Gy_vs_Control	g_200Gy_vs_Control	g_300Gy_vs_Control	Pfam	Panther	KOG	ec	KO	GO	Best-hit-arabi-name	arabi-symbol	arabi-defline
Vigun06g128100.1	160	274	227	308	338	310	448	496	347	513	337	383	550	323	440	533	369	338	315	634	397	0.531576	0.965723	0.899853	0.991093	0.907743	1.02543
Vigun06g116300.1	85	56	67	64	58	71	123	136	107	144	137	107	111	116	79	174	126	112	139	156	121	-0.100769	0.81581	0.900989	0.56039	0.988639	1.00358	PF00155	PTHR10289,PTHR10289:SF5		4.1.2.5,4.1.2.48	K01620	GO:0030170,GO:0009058	AT1G08630.1	THA1	threonine aldolase 1
Vigun01g001200.1	56	118	43	146	110	82	346	272	196	105	75	161	78	72	83	45	86	97	119	114	212	0.641248	1.90578	0.647006	0.098405	0.0682105	1.03529	PF00657	PTHR22835,PTHR22835:SF207		3.1.1.3		GO:0016788	AT1G33811.1		GDSL-like Lipase/Acylhydrolase superfamily protein
Vigun03g275100.2	118	219	185	170	266	219	552	397	420	340	283	383	193	160	185	124	261	214	368	306	416	0.32725	1.38877	0.945383	0.0440234	0.199318	1.06013	PF00106	PTHR24322,PTHR24322:SF315				GO:0016491,GO:0008152	AT3G50560.1		NAD(P)-binding Rossmann-fold superfamily protein
Vigun03g275100.1	116	219	178	167	260	216	540	392	411	336	284	386	184	152	181	120	254	200	348	290	397	0.325458	1.38761	0.970091	0.00988488	0.159422	1.01175	PF00106	PTHR24322,PTHR24322:SF315	KOG1014	1.1.1.102		GO:0016491,GO:0008152	AT3G50560.1		NAD(P)-binding Rossmann-fold superfamily protein
Vigun05g017200.1	36	30	81	78	67	80	178	145	137	126	103	110	58	54	63	105	87	70	111	103	97	0.612637	1.64181	1.20275	0.247452	0.829853	1.08177	PF09713	PTHR31871,PTHR31871:SF10		3.4.17.23			AT3G55240.1		Plant protein 1589 of unknown function
Vigun05g017200.2	36	30	81	79	67	80	178	144	137	125	103	109	58	54	63	104	87	70	111	103	97	0.619778	1.64535	1.19968	0.252212	0.831683	1.08432	PF09713	PTHR31871,PTHR31871:SF10		3.4.17.23			AT3G55240.1		Plant protein 1589 of unknown function
Vigun02g090200.1	72	58	57	63	68	63	118	82	87	163	128	77	77	63	58	93	73	132	190	98	153	0.0556408	0.621673	0.978566	0.0832087	0.673417	1.23748		PTHR34190,PTHR34190:SF3					AT5G46795.1	MSP2	microspore-specific promoter 2
Vigun08g119600.1	94	84	115	117	141	93	203	180	201	276	203	188	223	146	206	182	155	188	186	232	185	0.257716	0.99317	1.18496	0.969742	0.842017	1.04267	PF01699	PTHR31503,PTHR31503:SF9	KOG1397		K07300	GO:0055085,GO:0016021	AT2G38170.3	ATCAX1,CAX1,RCI4	cation exchanger 1
Vigun06g076000.1	65	58	71	77	110	99	135	122	155	175	164	118	155	102	130	129	114	107	115	184	109	0.564794	1.0895	1.23675	0.999424	0.853113	1.0729	PF01699	PTHR31503,PTHR31503:SF9	KOG1397		K07300	GO:0055085,GO:0016021	AT2G38170.1	ATCAX1,CAX1,RCI4	cation exchanger 1
Vigun05g107600.3	24	40	91	125	129	127	88	93	133	310	178	111	98	49	73	94	93	95	115	103	154	1.29294	1.01162	1.94689	0.504862	0.859111	1.25989	PF00560,PF13855	PTHR27004,PTHR27004:SF11	KOG0472	2.7.11.1		GO:0005515	AT5G49290.1	ATRLP56,RLP56	receptor like protein 56
Vigun05g107600.1	24	42	98	131	141	136	94	100	141	327	195	117	106	53	82	97	103	103	120	108	166	1.31534	1.02832	1.9617	0.556641	0.885844	1.26509	PF00560,PF13855	PTHR27004,PTHR27004:SF11	KOG0531,KOG0472	2.7.11.1		GO:0005515	AT5G49290.1	ATRLP56,RLP56	receptor like protein 56
Vigun01g087800.1	1064	1701	1517	2898	3149	2575	5810	4503	4539	3257	2548	2676	1419	1383	1784	1608	1772	2470	2481	2693	3461	1.00945	1.79415	0.985673	0.0988642	0.45005	1.01187		PTHR34114					AT5G56540.1	AGP14,ATAGP14	arabinogalactan protein 14
Vigun07g106700.3	50	118	109	217	297	333	612	403	327	895	679	1046	228	119	142	191	170	149	236	277	421	1.60994	2.27264	3.23779	0.816717	0.874309	1.74778	PF00447	PTHR10015,PTHR10015:SF160	KOG0627		K09419	GO:0043565,GO:0006355,GO:0005634,GO:0003700	AT3G22830.1	AT-HSFA6B,HSFA6B	heat shock transcription factor A6B
Vigun07g106700.2	51	120	116	228	314	347	638	424	353	952	721	1086	239	124	152	200	174	156	253	292	442	1.63378	2.30466	3.26807	0.848498	0.886827	1.78348	PF00447	PTHR10015,PTHR10015:SF160	KOG0627		K09419	GO:0043565,GO:0006355,GO:0005634,GO:0003700	AT3G22830.1	AT-HSFA6B,HSFA6B	heat shock transcription factor A6B
Vigun07g106700.1	50	122	111	218	298	337	614	404	329	905	682	1049	229	120	143	192	170	151	238	279	423	1.59261	2.25132	3.21895	0.799812	0.857869	1.7324	PF00447	PTHR10015,PTHR10015:SF160	KOG0627		K09419	GO:0043565,GO:0006355,GO:0005634,GO:0003700	AT3G22830.1	AT-HSFA6B,HSFA6B	heat shock transcription factor A6B
Vigun03g285600.1	337	276	172	263	226	241	663	634	372	219	185	334	298	357	376	496	474	327	643	465	588	-0.106001	1.08662	-0.0911887	0.391468	0.723624	1.11033	PF03195	PTHR31304,PTHR31304:SF6					AT4G37540.1	LBD39	LOB domain-containing protein 39
Vigun07g106700.5	50	120	114	224	308	345	629	415	351	941	714	1066	233	122	148	196	175	156	246	289	437	1.63057	2.30108	3.26396	0.828349	0.894456	1.78004	PF00447	PTHR10015,PTHR10015:SF160	KOG0627		K09419	GO:0043565,GO:0006355,GO:0005634,GO:0003700	AT3G22830.1	AT-HSFA6B,HSFA6B	heat shock transcription factor A6B
Vigun07g106700.4	45	117	103	203	273	315	581	379	312	836	636	994	218	116	132	181	167	134	219	269	406	1.57446	2.25866	3.21488	0.808391	0.85863	1.74909	PF00447	PTHR10015,PTHR10015:SF160	KOG0627		K09419	GO:0043565,GO:0006355,GO:0005634,GO:0003700	AT3G22830.1	AT-HSFA6B,HSFA6B	heat shock transcription factor A6B
Vigun05g106800.1	67	90	223	273	317	261	224	212	317	666	453	341	237	122	166	182	178	197	257	253	266	1.16218	0.986329	1.94047	0.465571	0.550483	1.0286	PF08263,PF00560,PF13855	PTHR27004,PTHR27004:SF11	KOG0472	2.7.11.1		GO:0005515	AT1G74170.1	AtRLP13,RLP13	receptor like protein 13
Vigun03g187000.1	98	294	171	568	641	429	1227	648	733	505	479	874	125	175	178	329	220	271	434	344	455	1.53777	2.20944	1.72008	-0.236945	0.540713	1.12791	PF03460,PF01077	PTHR32439,PTHR32439:SF0		1.7.7.1	K00366	GO:0055114,GO:0016491,GO:0051536,GO:0020037	AT2G15620.1	ATHNIR,NIR,NIR1	nitrite reductase 1
Vigun01g022800.1	42	70	59	58	70	68	109	115	86	151	78	108	134	81	117	139	105	82	77	166	101	0.193986	0.856004	0.980074	0.957852	0.930015	1.01266	PF10604	PTHR31907,PTHR31907:SF4					AT1G70830.3	MLP28	MLP-like protein 28
Vigun09g044900.2	35	54	53	56	86	66	99	86	91	126	102	86	83	76	69	88	68	71	104	98	106	0.552785	0.956452	1.14717	0.688468	0.674606	1.11475	PF05184,PF03489,PF00026	PTHR13683,PTHR13683:SF296	KOG1339	3.4.23.40	K08245	GO:0006629,GO:0006508,GO:0004190	AT1G11910.1	APA1,ATAPA1	aspartic proteinase A1
Vigun09g044900.3	35	53	52	56	86	66	99	86	90	125	102	85	83	77	69	88	68	71	104	98	104	0.569043	0.962195	1.14706	0.702427	0.685172	1.11687	PF05184,PF03489,PF00026	PTHR13683,PTHR13683:SF296	KOG1339	3.4.23.40	K08245	GO:0006629,GO:0006508,GO:0004190	AT1G11910.1	APA1,ATAPA1	aspartic proteinase A1
Vigun09g044900.1	36	53	53	61	87	66	99	89	92	127	102	86	84	77	69	90	69	73	106	98	106	0.589136	0.975232	1.14148	0.68659	0.69991	1.12498	PF05184,PF03489,PF00026	PTHR13683,PTHR13683:SF296	KOG1339	3.4.23.40	K08245	GO:0006629,GO:0006508,GO:0004190	AT1G11910.1	APA1,ATAPA1	aspartic proteinase A1
Vigun09g044900.4	35	54	53	56	87	66	99	86	91	126	102	86	83	76	69	89	68	71	105	98	107	0.556236	0.958873	1.14717	0.688468	0.677979	1.11908	PF05184,PF03489,PF00026	PTHR13683,PTHR13683:SF296	KOG1339	3.4.23.40	K08245	GO:0006629,GO:0006508,GO:0004190	AT1G11910.1	APA1,ATAPA1	aspartic proteinase A1
Vigun02g150500.1	90	53	55	80	67	79	157	143	65	65	60	110	108	85	110	126	119	88	159	130	138	0.186421	0.882232	0.244513	0.608366	0.747777	1.10548	PF03195	PTHR31304,PTHR31304:SF6					AT5G67420.1	ASL39,LBD37	LOB domain-containing protein 37
Vigun03g426100.1	37	75	35	83	79	64	140	136	90	141	86	90	110	61	73	121	83	71	67	117	117	0.629527	1.31909	1.11188	0.73156	0.905736	1.03498	PF04535	PTHR11615,PTHR11615:SF150					AT4G15630.1		Uncharacterised protein family (UPF0497)

## Sheet: AB
	Normalization																					Log2FoldChange						Annotation_Phytozome
Gene id	Control_1	Control_2	Control_3	p_100Gy_1	p_100Gy_2	p_100Gy_3	p_200Gy_1	p_200Gy_2	p_200Gy_3	p_300Gy_1	p_300Gy_2	p_300Gy_3	g_100Gy_1	g_100Gy_2	g_100Gy_3	g_200Gy_1	g_200Gy_2	g_200Gy_3	g_300Gy_1	g_300Gy_2	g_300Gy_3	p_100Gy_vs_Control	p_200Gy_vs_Control	p_300Gy_vs_Control	g_100Gy_vs_Control	g_200Gy_vs_Control	g_300Gy_vs_Control	Pfam	Panther	KOG	ec	KO	GO	Best-hit-arabi-name	arabi-symbol	arabi-defline
Vigun07g007700.3	29	23	27	22	12	20	19	48	32	88	50	32	134	79	108	150	109	58	64	130	66	-0.532938	0.334828	1.11839	2.03228	2.01244	1.72672	PF04852	PTHR31165,PTHR31165:SF13					AT1G07090.1	LSH6	Protein of unknown function (DUF640)
Vigun07g007700.2	29	23	28	21	11	21	20	47	32	87	48	32	130	77	108	148	111	57	63	128	65	-0.572551	0.300831	1.06041	1.97759	1.98293	1.67447	PF04852	PTHR31165,PTHR31165:SF13					AT1G07090.1	LSH6	Protein of unknown function (DUF640)
Vigun07g007700.1	29	24	28	22	11	21	20	47	32	87	49	32	131	77	108	148	111	57	64	128	65	-0.572614	0.274318	1.04454	1.96213	1.96565	1.66539	PF04852	PTHR31165,PTHR31165:SF13					AT1G07090.1	LSH6	Protein of unknown function (DUF640)
Vigun08g154000.1	41	123	61	167	169	118	145	258	143	290	86	218	349	172	222	389	338	185	70	245	159	1.01298	1.27997	1.40147	1.72489	2.0213	1.07914	PF02225,PF05922,PF00082	PTHR10795,PTHR10795:SF348		3.4.21.25		GO:0006508,GO:0004252	AT4G00230.1	XSP1	xylem serine peptidase 1
Vigun08g154000.2	41	123	61	167	169	118	145	258	143	290	86	218	349	172	222	389	338	185	70	245	159	1.01298	1.27997	1.40147	1.72489	2.0213	1.07914	PF02225,PF05922,PF00082	PTHR10795,PTHR10795:SF348		3.4.21.25		GO:0006508,GO:0004252	AT4G00230.1	XSP1	xylem serine peptidase 1
Vigun08g071400.1	354	262	249	957	726	527	533	303	498	586	466	1014	536	668	1071	1202	822	534	423	336	220	1.35277	0.625832	1.25617	1.395	1.56449	0.177639	PF00107,PF08240	PTHR11695,PTHR11695:SF493		1.1.1.1	K18857	GO:0055114,GO:0016491,GO:0008270	AT1G77120.1	ADH,ADH1,ATADH,ATADH1	alcohol dehydrogenase 1
Vigun11g124400.1	24	12	26	18	14	17	41	70	32	108	91	59	128	76	104	180	190	72	36	115	80	-0.297951	1.23114	2.07268	2.33338	2.85025	1.91791	PF13561	PTHR24322,PTHR24322:SF600	KOG0725	1.1.1.198			AT3G51680.1		NAD(P)-binding Rossmann-fold superfamily protein
Vigun11g046200.1	658	383	1035	815	604	884	1071	1662	953	2372	1814	1106	2437	2080	2307	3803	3416	1535	510	2352	1212	0.149827	0.828276	1.35003	1.7168	2.07622	0.972762	PF00704	PTHR11177		3.2.1.14		GO:0005975,GO:0004553	AT5G24090.1	ATCHIA,CHIA	chitinase A
Vigun08g153800.1	39	123	62	162	155	116	142	269	125	290	89	206	334	173	220	386	325	178	73	248	164	0.951787	1.25881	1.38342	1.69951	1.99038	1.11646	PF02225,PF05922,PF00082	PTHR10795,PTHR10795:SF348		3.4.21.25		GO:0006508,GO:0004252	AT5G59100.1		Subtilisin-like serine endopeptidase family protein
Vigun11g124000.1	29	10	32	18	12	19	46	82	34	134	102	67	129	77	101	184	198	74	40	125	87	-0.539541	1.18539	2.08409	2.10511	2.67797	1.82099	PF13561	PTHR24322,PTHR24322:SF600	KOG0725	1.1.1.198			AT3G51680.1		NAD(P)-binding Rossmann-fold superfamily protein
Vigun03g145900.1	67	120	100	139	165	155	153	251	146	278	185	154	295	174	233	299	189	147	84	303	160	0.678001	0.938326	1.1051	1.29119	1.14519	0.932082
Vigun10g178100.1	1166	616	924	800	624	863	702	1309	851	2126	2015	1074	2891	2064	2445	3681	2459	1526	799	2785	1209	-0.243436	0.0802737	0.94625	1.45131	1.50216	0.824753	PF03767	PTHR31284,PTHR31284:SF5		3.1.3.2		GO:0003993	AT5G51260.1		HAD superfamily, subfamily IIIB acid phosphatase
Vigun07g158400.1	79	72	74	69	54	59	80	104	63	168	141	84	269	193	204	238	203	106	116	208	104	-0.298001	0.130535	0.805411	1.56345	1.27919	0.922583	PF04852	PTHR31165,PTHR31165:SF16					AT1G07090.1	LSH6	Protein of unknown function (DUF640)
Vigun08g154100.1	33	103	60	152	156	105	128	224	122	278	76	193	293	161	195	336	296	169	63	209	134	1.0664	1.26677	1.47222	1.72087	2.02133	1.04025	PF02225,PF05922,PF00082	PTHR10795,PTHR10795:SF348		3.4.21.25		GO:0006508,GO:0004252	AT4G00230.1	XSP1	xylem serine peptidase 1
Vigun08g153900.1	33	101	48	126	129	92	112	221	116	235	59	176	279	142	182	302	264	149	61	204	129	0.932017	1.30104	1.36604	1.72745	1.96979	1.11232	PF05922,PF00082	PTHR10795,PTHR10795:SF348		3.4.21.25		GO:0006508,GO:0004252	AT5G59190.1		subtilase family protein
Vigun05g272300.1	47	29	41	82	52	34	107	41	42	189	166	115	102	82	133	229	138	104	56	52	93	0.527161	0.70026	2.0095	1.44331	2.0139	0.787092	PF01477,PF00305	PTHR11771,PTHR11771:SF48		1.13.11.58	K15718	GO:0005515,GO:0055114,GO:0046872,GO:0016702	AT1G55020.1	ATLOX1,LOX1	lipoxygenase 1
Vigun08g153500.1	11	56	34	103	106	56	83	124	57	169	47	139	114	105	112	193	182	97	20	101	63	1.39319	1.385	1.81585	1.7147	2.22507	0.873145	PF00082,PF05922	PTHR10795,PTHR10795:SF348		3.4.21.25		GO:0006508,GO:0004252	AT5G59100.1		Subtilisin-like serine endopeptidase family protein
Vigun07g086600.1	179	123	107	114	83	125	110	157	113	168	124	131	427	274	263	383	290	167	141	297	162	-0.34402	-0.109316	0.0460374	1.23655	1.03898	0.551725
Vigun09g273000.1	47	20	39	50	37	57	35	69	58	99	96	41	170	85	114	218	166	84	27	167	77	0.454753	0.62919	1.16544	1.80968	2.15074	1.35887	PF01190	PTHR23201,PTHR23201:SF16					AT2G21140.1	ATPRP2,PRP2	proline-rich protein 2
Vigun11g046300.1	555	336	899	697	511	782	921	1431	781	1951	1566	964	1984	1844	1940	3326	3026	1251	356	1940	974	0.152789	0.807212	1.32355	1.68776	2.0862	0.869218	PF00704	PTHR11177		3.2.1.14		GO:0005975,GO:0004553	AT5G24090.1	ATCHIA,CHIA	chitinase A

## Sheet: BC
	Normalization																					Log2FoldChange						Annotation_Phytozome
Gene id	Control_1	Control_2	Control_3	p_100Gy_1	p_100Gy_2	p_100Gy_3	p_200Gy_1	p_200Gy_2	p_200Gy_3	p_300Gy_1	p_300Gy_2	p_300Gy_3	g_100Gy_1	g_100Gy_2	g_100Gy_3	g_200Gy_1	g_200Gy_2	g_200Gy_3	g_300Gy_1	g_300Gy_2	g_300Gy_3	p_100Gy_vs_Control	p_200Gy_vs_Control	p_300Gy_vs_Control	g_100Gy_vs_Control	g_200Gy_vs_Control	g_300Gy_vs_Control	Pfam	Panther	KOG	ec	KO	GO	Best-hit-arabi-name	arabi-symbol	arabi-defline
Vigun06g116300.4	78	57	64	59	56	67	120	124	104	139	127	106	104	109	76	170	127	106	135	150	117	-0.128047	0.805079	0.897532	0.534507	1.01668	1.01485	PF00155	PTHR10289,PTHR10289:SF5	KOG1368	4.1.2.5,4.1.2.48		GO:0030170,GO:0009058	AT1G08630.4	THA1	threonine aldolase 1
Vigun03g047700.1	45	75	96	194	215	173	157	154	201	285	232	239	166	79	103	198	166	109	105	188	142	1.42727	1.24556	1.80528	0.679987	1.12623	1.00576	PF00314	PTHR31048,PTHR31048:SF36					AT4G11650.1	ATOSM34,OSM34	osmotin 34
Vigun05g223400.1	1342	1369	1622	2653	3521	3684	4623	5109	4602	3445	3461	3136	1765	1744	2610	2961	3292	2840	2897	3173	2934	1.18608	1.72629	1.21285	0.498264	1.06973	1.0556	PF06955,PF00722	PTHR31062,PTHR31062:SF11		2.4.1.207	K08235	GO:0048046,GO:0016762,GO:0006073,GO:0005618,GO:0005975,GO:0004553	AT4G03210.1	XTH9	xyloglucan endotransglucosylase/hydrolase 9
Vigun06g116300.3	78	58	66	62	56	70	128	128	110	141	131	110	110	112	77	176	131	109	137	151	125	-0.113773	0.856726	0.914396	0.556732	1.03464	1.03005	PF00155	PTHR10289,PTHR10289:SF5	KOG1368	4.1.2.5,4.1.2.48		GO:0030170,GO:0009058	AT1G08630.2	THA1	threonine aldolase 1
Vigun06g116300.2	85	57	69	66	58	74	131	140	113	146	141	111	117	119	80	180	130	114	141	158	129	-0.0877641	0.864903	0.917091	0.580937	1.00669	1.01849	PF00155	PTHR10289,PTHR10289:SF5		4.1.2.5,4.1.2.48	K01620	GO:0030170,GO:0009058	AT1G08630.3	THA1	threonine aldolase 1

## Sheet: ABC
	Normalization																					Log2FoldChange						Annotation_Phytozome
Gene id	Control_1	Control_2	Control_3	p_100Gy_1	p_100Gy_2	p_100Gy_3	p_200Gy_1	p_200Gy_2	p_200Gy_3	p_300Gy_1	p_300Gy_2	p_300Gy_3	g_100Gy_1	g_100Gy_2	g_100Gy_3	g_200Gy_1	g_200Gy_2	g_200Gy_3	g_300Gy_1	g_300Gy_2	g_300Gy_3	p_100Gy_vs_Control	p_200Gy_vs_Control	p_300Gy_vs_Control	g_100Gy_vs_Control	g_200Gy_vs_Control	g_300Gy_vs_Control	Pfam	Panther	KOG	ec	KO	GO	Best-hit-arabi-name	arabi-symbol	arabi-defline
Vigun11g123900.1	31	15	37	24	17	27	51	102	45	166	121	86	158	99	142	237	263	97	47	172	108	-0.291618	1.24727	2.15014	2.25249	2.83352	1.96214	PF13561	PTHR24322,PTHR24322:SF600	KOG0725	1.1.1.331			AT3G51680.1		NAD(P)-binding Rossmann-fold superfamily protein
Vigun08g153600.1	81	213	102	311	259	207	273	477	259	519	148	383	604	305	409	737	594	326	136	488	296	0.973426	1.34988	1.40775	1.73464	2.06577	1.21644	PF00082	PTHR10795,PTHR10795:SF348		3.4.21.25		GO:0006508,GO:0004252	AT5G59100.1		Subtilisin-like serine endopeptidase family protein
Vigun08g219000.1	125	134	79	182	168	138	267	173	194	229	239	313	272	209	359	354	289	346	279	360	186	0.53182	0.908283	1.2089	1.31315	1.54933	1.2893
Vigun06g224100.1	26	18	12	13	8	15	36	115	38	122	49	46	211	110	121	209	208	126	51	227	84	-0.638616	1.78618	1.97718	3.00776	3.30412	2.71795	PF00141	PTHR31235		1.11.1.7	K00430	GO:0055114,GO:0020037,GO:0006979,GO:0004601	AT5G39580.1		Peroxidase superfamily protein
Vigun11g123800.1	51	25	48	34	26	40	69	157	68	233	174	101	271	155	192	362	389	152	70	262	149	-0.316501	1.2499	2.03738	2.31997	2.86972	1.9601	PF13561	PTHR24322,PTHR24322:SF600	KOG0725	1.1.1.198			AT3G51680.1		NAD(P)-binding Rossmann-fold superfamily protein
Vigun08g153400.1	100	297	148	463	412	288	404	675	353	787	224	579	813	456	585	1018	852	478	174	643	400	1.09172	1.39178	1.54307	1.76455	2.10482	1.15686	PF02225,PF05922,PF00082	PTHR10795,PTHR10795:SF348		3.4.21.25		GO:0006508,GO:0004252	AT5G59100.1		Subtilisin-like serine endopeptidase family protein
Vigun08g153700.1	46	121	63	173	165	119	159	278	146	320	85	227	341	186	247	418	340	197	78	273	173	0.993339	1.34379	1.45938	1.75361	2.05524	1.18912	PF02225,PF05922,PF00082	PTHR10795,PTHR10795:SF348		3.4.21.25		GO:0006508,GO:0004252	AT5G59100.1		Subtilisin-like serine endopeptidase family protein
Vigun10g149500.1	250	303	329	286	287	239	357	615	320	737	531	352	908	828	931	1183	860	493	349	1103	550	-0.119922	0.550228	0.877078	1.5962	1.52431	1.18359	PF00067	PTHR24298,PTHR24298:SF46	KOG0156	1.14.13.21		GO:0055114,GO:0020037,GO:0016705,GO:0005506	AT2G46660.1	CYP78A6	cytochrome P450, family 78, subfamily A, polypeptide 6
