# Supplementary material for: A Comparison of the Transcriptomes of Cowpeas in Response to Two Different Ionizing Radiations
Source: Plants (Basel). 2021 Mar 17;10(3):567. doi: 10.3390/plants10030567 (PMC8002818; doi:10.3390/plants10030567)
Supplement: Supplementary file 1 [file plants-10-00567-s001.zip › Table S9.xlsx]

## Sheet: A(g_100Gy_vs_Control)
	Normalization																					Log2FoldChange						Annotation_Phytozome
Gene id	Control_1	Control_2	Control_3	p_100Gy_1	p_100Gy_2	p_100Gy_3	p_200Gy_1	p_200Gy_2	p_200Gy_3	p_300Gy_1	p_300Gy_2	p_300Gy_3	g_100Gy_1	g_100Gy_2	g_100Gy_3	g_200Gy_1	g_200Gy_2	g_200Gy_3	g_300Gy_1	g_300Gy_2	g_300Gy_3	p_100Gy_vs_Control	p_200Gy_vs_Control	p_300Gy_vs_Control	g_100Gy_vs_Control	g_200Gy_vs_Control	g_300Gy_vs_Control	Pfam	Panther	KOG	ec	KO	GO	Best-hit-arabi-name	arabi-symbol	arabi-defline
Vigun08g093300.1	43	209	452	813	1004	761	567	560	870	693	746	734	87	98	130	245	181	175	154	396	272	1.87219	1.50351	1.6249	-1.16022	-0.230993	0.222077	PF00173,PF00970,PF00175,PF03404,PF00174	PTHR19370,PTHR19370:SF100		1.7.1.1	K10534	GO:0055114,GO:0016491,GO:0030151,GO:0042128	AT1G77760.1	GNR1,NIA1,NR1	nitrate reductase 1

## Sheet: B(g_200Gy_vs_Control)
	Normalization																					Log2FoldChange						Annotation_Phytozome
Gene id	Control_1	Control_2	Control_3	p_100Gy_1	p_100Gy_2	p_100Gy_3	p_200Gy_1	p_200Gy_2	p_200Gy_3	p_300Gy_1	p_300Gy_2	p_300Gy_3	g_100Gy_1	g_100Gy_2	g_100Gy_3	g_200Gy_1	g_200Gy_2	g_200Gy_3	g_300Gy_1	g_300Gy_2	g_300Gy_3	p_100Gy_vs_Control	p_200Gy_vs_Control	p_300Gy_vs_Control	g_100Gy_vs_Control	g_200Gy_vs_Control	g_300Gy_vs_Control	Pfam	Panther	KOG	ec	KO	GO	Best-hit-arabi-name	arabi-symbol	arabi-defline
Vigun03g315300.2	205	145	260	147	174	267	34	68	85	193	179	109	160	162	160	74	72	75	56	138	112	-0.0517758	-1.70348	-0.34116	-0.338755	-1.46092	-0.995567		PTHR33595,PTHR33595:SF3					AT3G48510.1
Vigun03g081700.1	140	101	99	93	85	98	71	62	75	45	52	50	102	96	81	59	59	50	56	75	63	-0.293169	-0.71247	-1.20701	-0.280939	-1.02394	-0.812859	PF08659	PTHR24322,PTHR24322:SF552	KOG1014	1.1.1.330	K10251		AT1G24470.1	ATKCR2,KCR2	beta-ketoacyl reductase 2
Vigun03g081700.2	140	101	99	93	85	98	71	61	74	44	52	51	102	95	81	59	59	50	55	75	62	-0.295362	-0.719824	-1.20329	-0.28417	-1.02161	-0.817443	PF08659	PTHR24322,PTHR24322:SF552		1.1.1.330			AT1G67730.1	ATKCR1,KCR1,YBR159	beta-ketoacyl reductase 1
Vigun03g315300.1	200	140	252	141	171	262	33	67	84	189	174	105	158	159	157	74	71	73	55	134	110	-0.0453589	-1.68657	-0.340444	-0.322163	-1.43995	-0.986461		PTHR33595,PTHR33595:SF3					AT3G48510.1
Vigun01g050900.1	123	61	193	194	167	255	124	145	166	154	130	148	77	79	62	55	61	73	110	86	80	0.705608	0.203789	0.194764	-0.797977	-1.00048	-0.452907	PF00067	PTHR24286,PTHR24286:SF11	KOG0157			GO:0055114,GO:0020037,GO:0016705,GO:0005506	AT1G12740.1	CYP87A2	cytochrome P450, family 87, subfamily A, polypeptide 2
Vigun08g136800.1	196	152	240	131	153	207	74	111	140	108	77	50	153	112	128	70	66	85	128	99	110	-0.258542	-0.856641	-1.32302	-0.582767	-1.41827	-0.802679	PF13855,PF00069	PTHR27003,PTHR27003:SF36	KOG1187	2.7.11.1		GO:0005515,GO:0006468,GO:0005524,GO:0004672	AT1G06840.1		Leucine-rich repeat protein kinase family protein
Vigun08g136100.5	244	205	320	178	203	271	101	144	180	142	113	75	201	149	156	92	96	125	182	136	152	-0.236112	-0.854792	-1.21962	-0.601564	-1.29484	-0.711299	PF08263,PF13855,PF00069	PTHR27003,PTHR27003:SF36	KOG1187	2.7.11.1,2.7.10.2,2.7.10.1		GO:0005515,GO:0006468,GO:0005524,GO:0004672	AT1G06840.1		Leucine-rich repeat protein kinase family protein
Vigun08g136100.4	242	204	317	177	202	270	100	143	180	141	111	73	201	147	155	92	94	124	181	134	150	-0.231764	-0.851423	-1.22832	-0.601445	-1.29816	-0.714261	PF08263,PF13855,PF00069	PTHR27003,PTHR27003:SF36	KOG1187	2.7.11.1,2.7.10.2,2.7.10.1		GO:0005515,GO:0006468,GO:0005524,GO:0004672	AT1G06840.1		Leucine-rich repeat protein kinase family protein
Vigun08g168400.1	1251	591	1219	862	844	1058	501	770	651	569	496	422	801	621	650	542	560	409	494	745	490	-0.146862	-0.671334	-1.04137	-0.56267	-1.01899	-0.823643
Vigun04g135300.1	9892	15312	6245	8229	6530	5545	9291	9288	8054	3326	2451	4197	7830	10734	7576	5063	7131	3314	6526	5451	7094	-0.631215	-0.239811	-1.65671	-0.266768	-1.02	-0.721689
Vigun08g136100.1	243	204	321	178	205	271	102	145	181	143	113	74	202	149	158	92	95	127	182	136	153	-0.230355	-0.844666	-1.21969	-0.593305	-1.29254	-0.705144	PF08263,PF13855,PF00069	PTHR27003,PTHR27003:SF36	KOG1187	2.7.11.1,2.7.10.2,2.7.10.1		GO:0005515,GO:0006468,GO:0005524,GO:0004672	AT1G06840.1		Leucine-rich repeat protein kinase family protein
Vigun08g136100.3	243	204	319	177	203	271	101	144	180	141	113	74	201	149	156	92	95	125	182	135	152	-0.234655	-0.849685	-1.22405	-0.596457	-1.29537	-0.709176	PF08263,PF13855,PF00069	PTHR27003,PTHR27003:SF36	KOG1187	2.7.11.1,2.7.10.2,2.7.10.1		GO:0005515,GO:0006468,GO:0005524,GO:0004672	AT1G06840.1		Leucine-rich repeat protein kinase family protein
Vigun07g208100.1	146	198	207	111	126	144	91	89	98	113	134	135	132	157	103	74	98	75	71	127	105	-0.532016	-0.991378	-0.529167	-0.491309	-1.15536	-0.863697	PF12698,PF00005	PTHR19241,PTHR19241:SF225		3.6.3.29		GO:0016887,GO:0005524	AT1G71960.1	ABCG25,ATABCG25	ATP-binding casette family G25
Vigun08g136100.2	244	205	322	179	206	272	102	145	181	145	114	75	202	149	158	92	96	127	182	137	153	-0.231006	-0.849757	-1.21305	-0.597129	-1.29202	-0.707268	PF08263,PF13855,PF00069	PTHR27003,PTHR27003:SF36	KOG1187	2.7.11.1,2.7.10.2,2.7.10.1		GO:0005515,GO:0006468,GO:0005524,GO:0004672	AT1G06840.1		Leucine-rich repeat protein kinase family protein

## Sheet: C(g_300Gy_vs_Control)
	Normalization																					Log2FoldChange						Annotation_Phytozome
Gene id	Control_1	Control_2	Control_3	p_100Gy_1	p_100Gy_2	p_100Gy_3	p_200Gy_1	p_200Gy_2	p_200Gy_3	p_300Gy_1	p_300Gy_2	p_300Gy_3	g_100Gy_1	g_100Gy_2	g_100Gy_3	g_200Gy_1	g_200Gy_2	g_200Gy_3	g_300Gy_1	g_300Gy_2	g_300Gy_3	p_100Gy_vs_Control	p_200Gy_vs_Control	p_300Gy_vs_Control	g_100Gy_vs_Control	g_200Gy_vs_Control	g_300Gy_vs_Control	Pfam	Panther	KOG	ec	KO	GO	Best-hit-arabi-name	arabi-symbol	arabi-defline
Vigun04g090600.1	4846	5806	7340	6462	6011	6603	2802	3354	2797	3644	3603	2830	4135	4997	4421	5503	5559	4593	1689	3638	2146	0.0845519	-1.00684	-0.836169	-0.408721	-0.200603	-1.26745	PF00657	PTHR22835,PTHR22835:SF164		3.1.1.3		GO:0016788	AT5G33370.1		GDSL-like Lipase/Acylhydrolase superfamily protein
Vigun11g007200.1	2441	4936	7281	6283	7550	4961	1746	2329	2772	6725	3549	1370	3110	3414	3874	4353	4363	6527	1438	3084	2138	0.358579	-1.09797	-0.332056	-0.495365	0.056475	-1.13818
Vigun01g203100.1	402	903	854	941	793	727	259	297	583	465	364	408	622	707	549	431	410	400	282	340	387	0.189216	-0.923098	-0.80325	-0.200628	-0.798221	-1.09767	PF00010	PTHR12565,PTHR12565:SF178	KOG4709,KOG4304		K12126	GO:0046983	AT1G09530.2	PAP3,PIF3,POC1	phytochrome interacting factor 3
Vigun01g203100.2	395	887	830	921	769	711	254	290	571	453	356	396	611	688	537	423	401	384	279	332	376	0.185465	-0.919836	-0.809315	-0.201917	-0.805619	-1.0962	PF00010	PTHR12565,PTHR12565:SF178	KOG4709,KOG4304			GO:0046983	AT1G09530.2	PAP3,PIF3,POC1	phytochrome interacting factor 3
Vigun11g007300.1	1763	3939	5769	5193	6090	3830	1342	1771	2251	5803	2814	803	2411	2367	3001	3337	3219	5353	1100	2367	1790	0.397773	-1.09677	-0.284245	-0.560354	0.0539644	-1.12565
Vigun11g114000.1	187	139	218	145	179	95	64	58	65	177	166	86	118	162	231	165	166	98	46	81	75	-0.377116	-1.54489	-0.343213	-0.0896713	-0.340747	-1.43165	PF01397,PF03936	PTHR31225,PTHR31225:SF5		4.2.3.105,4.2.3.106		GO:0016829,GO:0010333,GO:0008152,GO:0000287	AT3G25830.1	ATTPS-CIN,TPS-CIN	terpene synthase-like sequence-1,8-cineole
Vigun05g143400.1	7457	5692	10853	8512	7185	10228	3599	3874	4010	6062	7003	5370	6458	5995	6268	7529	6446	5197	2882	3513	3318	0.111185	-1.0637	-0.380628	-0.358462	-0.324136	-1.30515	PF00197	PTHR33107,PTHR33107:SF5				GO:0004866	AT1G17860.1		Kunitz family trypsin and protease inhibitor protein
Vigun11g046000.1	1180	847	2104	1119	896	1945	674	759	358	1117	1656	810	1080	845	1171	1346	1493	671	404	804	772	-0.0606743	-1.20511	-0.204984	-0.416072	-0.234798	-1.06062	PF00704	PTHR11177,PTHR11177:SF170		3.2.1.14	K01183	GO:0005975,GO:0004553	AT5G24090.1	ATCHIA,CHIA	chitinase A
Vigun05g143700.1	7929	5493	10408	6861	6941	9643	3609	3729	3083	5953	7885	5405	6242	5671	6631	9063	9031	6335	2562	5181	3675	-0.0235059	-1.19327	-0.308478	-0.361819	0.0357824	-1.06149	PF00197	PTHR33107,PTHR33107:SF5				GO:0004866	AT1G73260.1	ATKTI1,KTI1	kunitz trypsin inhibitor 1
Vigun03g126100.4	72	127	147	113	120	139	59	65	97	91	86	76	98	76	75	91	69	72	48	54	67	0.10813	-0.637416	-0.451151	-0.474184	-0.575529	-1.0359	PF01486,PF00319	PTHR11945,PTHR11945:SF179	KOG0014			GO:0006355,GO:0005634,GO:0003700,GO:0046983,GO:0003677	AT2G22540.1	AGL22,SVP	K-box region and MADS-box transcription factor family protein
Vigun06g125400.1	223	185	319	182	186	214	117	136	111	91	115	78	185	143	136	166	162	67	125	122	112	-0.322283	-1.00077	-1.35702	-0.649393	-0.881003	-1.02158	PF00847	PTHR31985,PTHR31985:SF15			K09286	GO:0006355,GO:0003700	AT1G01250.1		Integrase-type DNA-binding superfamily protein
Vigun02g125600.2	166	245	314	256	228	244	66	140	186	112	131	99	224	199	213	151	129	132	94	137	116	0.00445801	-0.889594	-1.08384	-0.188272	-0.816625	-1.06367	PF01486,PF00319	PTHR11945,PTHR11945:SF173	KOG0014		K09264	GO:0006355,GO:0005634,GO:0003700,GO:0046983,GO:0003677	AT3G54340.1	AP3,ATAP3	K-box region and MADS-box transcription factor family protein
Vigun02g125600.3	153	233	301	239	216	227	63	129	175	103	124	96	204	185	202	144	119	124	87	130	109	-0.0111077	-0.905897	-1.09143	-0.217068	-0.827837	-1.07805	PF01486,PF00319	PTHR11945,PTHR11945:SF173	KOG0014			GO:0006355,GO:0005634,GO:0003700,GO:0046983,GO:0003677	AT3G54340.1	AP3,ATAP3	K-box region and MADS-box transcription factor family protein
Vigun02g125600.1	166	245	314	256	229	244	67	140	186	112	131	99	225	199	213	151	129	132	94	137	116	0.00617879	-0.885934	-1.08587	-0.186172	-0.816625	-1.0637	PF01486,PF00319	PTHR11945,PTHR11945:SF173	KOG0014		K09264	GO:0006355,GO:0005634,GO:0003700,GO:0046983,GO:0003677	AT3G54340.1	AP3,ATAP3	K-box region and MADS-box transcription factor family protein
Vigun04g090400.1	3861	4178	5518	4794	4407	5104	1923	2475	2003	2710	2721	2115	3270	3758	3275	4255	4210	3360	1270	2981	1661	0.0775662	-1.08265	-0.845245	-0.395878	-0.197217	-1.19753	PF00657	PTHR22835,PTHR22835:SF164		3.1.1.3		GO:0016788	AT5G33370.1		GDSL-like Lipase/Acylhydrolase superfamily protein
Vigun11g114100.1	172	138	227	143	172	98	46	55	53	139	129	70	123	166	231	174	149	87	37	68	51	-0.382738	-1.79668	-0.668226	-0.04555	-0.386893	-1.79059	PF01397,PF03936	PTHR31225,PTHR31225:SF5		4.2.3.105,4.2.3.106		GO:0016829,GO:0010333,GO:0008152,GO:0000287	AT4G16740.1	ATTPS03,TPS03	terpene synthase 03
Vigun11g114300.1	185	145	229	160	187	98	72	67	71	191	175	96	124	162	224	166	167	110	49	80	82	-0.330721	-1.41675	-0.276592	-0.133535	-0.340208	-1.40521	PF01397,PF03936	PTHR31225,PTHR31225:SF5		4.2.3.105,4.2.3.106		GO:0016829,GO:0010333,GO:0008152,GO:0000287	AT3G25830.1	ATTPS-CIN,TPS-CIN	terpene synthase-like sequence-1,8-cineole
Vigun05g144200.1	1867	1475	2982	2021	1909	3039	1070	969	820	1753	2279	1504	1551	1468	1671	2191	2182	1566	499	1073	892	0.140224	-1.14575	-0.192387	-0.431028	-0.0907658	-1.36002	PF00197	PTHR33107,PTHR33107:SF5				GO:0004866	AT1G73260.1	ATKTI1,KTI1	kunitz trypsin inhibitor 1
Vigun05g003500.1	70	152	135	145	173	122	116	108	82	145	145	138	75	142	89	123	143	69	34	67	69	0.303934	-0.221914	0.261464	-0.21678	-0.0904978	-1.06534	PF01190
Vigun05g045800.1	115	112	154	128	98	134	38	58	59	94	73	48	94	102	91	102	102	96	20	98	44	-0.0819475	-1.2972	-0.825077	-0.406711	-0.341951	-1.23343	PF00657	PTHR22835,PTHR22835:SF164		3.1.1.3		GO:0016788	AT5G33370.1		GDSL-like Lipase/Acylhydrolase superfamily protein
Vigun04g090300.1	3288	3428	4510	3837	3556	4428	1476	1904	1652	2215	2238	1644	2858	2994	2672	3565	3435	2821	1153	2562	1370	0.074481	-1.15779	-0.880536	-0.397249	-0.192968	-1.14267	PF00657	PTHR22835,PTHR22835:SF164		3.1.1.3		GO:0016788	AT5G33370.1		GDSL-like Lipase/Acylhydrolase superfamily protein
Vigun05g041000.1	236	337	173	122	137	141	119	106	123	129	123	103	255	246	200	166	153	147	113	130	126	-0.896675	-1.10124	-1.07248	-0.0874843	-0.677962	-1.01641	PF02701	PTHR31089,PTHR31089:SF4				GO:0006355,GO:0003677	AT5G39660.2	CDF2	cycling DOF factor 2
Vigun08g169000.1	593	301	623	353	358	407	140	228	212	270	245	198	475	337	431	384	405	232	208	305	188	-0.439795	-1.38637	-1.08775	-0.287244	-0.57131	-1.11482		PTHR37389
Vigun05g185100.1	230	144	260	257	265	287	115	140	161	245	281	286	162	176	203	220	214	162	104	129	81	0.350411	-0.612039	0.355351	-0.229604	-0.0890477	-1.01871	PF01453	PTHR32444,PTHR32444:SF13					AT1G78860.1		D-mannose binding lectin protein with Apple-like carbohydrate-binding domain
Vigun09g157700.1	363	269	492	332	342	336	153	182	194	259	331	182	342	331	332	344	384	265	146	251	141	-0.152842	-1.08843	-0.541791	-0.160577	-0.178186	-1.06331	PF00676	PTHR11516,PTHR11516:SF33		1.2.1.25,1.2.4.4	K00166	GO:0016624,GO:0008152	AT1G21400.1		Thiamin diphosphate-binding fold (THDP-binding) superfamily protein
Vigun07g143800.1	191	242	336	346	326	406	126	180	207	233	273	345	250	215	210	226	207	137	139	128	111	0.489636	-0.584885	0.148045	-0.186092	-0.431398	-1.02253	PF05564	PTHR33565,PTHR33565:SF1					AT1G56220.1		Dormancy/auxin associated family protein

## Sheet: BC
	Normalization																					Log2FoldChange						Annotation_Phytozome
Gene id	Control_1	Control_2	Control_3	p_100Gy_1	p_100Gy_2	p_100Gy_3	p_200Gy_1	p_200Gy_2	p_200Gy_3	p_300Gy_1	p_300Gy_2	p_300Gy_3	g_100Gy_1	g_100Gy_2	g_100Gy_3	g_200Gy_1	g_200Gy_2	g_200Gy_3	g_300Gy_1	g_300Gy_2	g_300Gy_3	p_100Gy_vs_Control	p_200Gy_vs_Control	p_300Gy_vs_Control	g_100Gy_vs_Control	g_200Gy_vs_Control	g_300Gy_vs_Control	Pfam	Panther	KOG	ec	KO	GO	Best-hit-arabi-name	arabi-symbol	arabi-defline
Vigun04g004600.1	721	805	1127	713	788	831	279	358	496	462	480	464	666	625	590	478	436	277	366	437	404	-0.186001	-1.22716	-0.916877	-0.49571	-1.1557	-1.13593	PF00642	PTHR14493	KOG1595			GO:0046872	AT2G19810.1		CCCH-type zinc finger family protein
Vigun09g235300.1	70	106	306	163	235	148	38	45	87	91	89	41	102	73	154	64	51	30	21	68	39	0.182578	-1.50681	-1.1315	-0.553776	-1.72616	-1.90287	PF01112	PTHR10188,PTHR10188:SF13	KOG1592	3.5.1.1	K13051	GO:0016787	AT3G16150.1		N-terminal nucleophile aminohydrolases (Ntn hydrolases) superfamily protein
